# Supplementary material for: A consensus linkage map of lentil based on DArT markers from three RIL mapping populations
Source: PLoS One. 2018 Jan 19;13(1):e0191375. doi: 10.1371/journal.pone.0191375 (PMC5774769; doi:10.1371/journal.pone.0191375)
Supplement: S1 Excel File — (XLSX) [file pone.0191375.s001.xlsx]

## Sheet: pop1.map.fin
Marker Name	Linkage Group	Position (cM)	Source	Sequence
4083962	1	0	pop1_silico	TGCAGGAACAGCCATAAACAAAGTAAACCAACATAGACCAGAAGAAATTCAGCTTGATTGCAAGCATGG
3634517	1	4.05405	pop1_snp	TGCAGTGATTCTCTACGCAACACCACCAAGAGTGGTGGCTCTGGCTGCTGGTTTGTACTTTTTACGTCA
3639138	1	4.05405	pop1_silico	TGCAGCCATCGATATTAGAAGTAGAAAAGTTGGAATTTACAGATCGGAAGAGCGGTTCAGCAGGAATGC
3639340	1	4.05405	pop1_silico	TGCAGGATATTGTTCCCACGTCGTTACAAGAGGGAGGATTGAGTTCTTAGAGGTCTTTGTCATCCACTT
3639529	1	4.05405	pop1_silico	TGCAGTTTCTCAAAGATGGAAAATGGGTCAGTGTTGAATCAATAAAAGGAGCCATTGTCTCTAACATTG
3659895	1	4.05405	pop1_silico	TGCAGTTTCTCAAAGATGGAAAATGGGTCAGTGTTGAGCCAATAGAAGGTGCCATTGTCGCTAACATTG
4079252	1	4.05405	pop1_silico	TGCAGAACTGGAGAATGACTTTGAAGGTGTTACAGATCAGAAGAGCGGTTCAGCAGGAATGCCGAGACC
4082170	1	4.05405	pop1_silico	TGCAGAAACTATTTCTCTTCCATCAAAATCAGCAACATAGTTACAGATCGGAAGAGCGGTTCAGCAGGA
4082315	1	4.05405	pop1_silico	TGCAGAACTGGAGAATGACTTTGAAGGTGTTACAGATCGGAAGAGAGGTTCAGCAGGAATGCCGAGACC
4089860	1	4.05405	pop1_silico	TGCAGGTGATAATTCAAAGCATGCAAATATTAGCTTGGTGGGTCTGCTTTGATTCATGTATCTTCTTAG
4106013	1	4.05405	pop1_snp	TGCAGTGCCAACCATCCAAAATCTGAAGTATTATGCATTCATTCACATGTGAGTCTTTGCTCCTTACAG
4091453	1	8.27092	pop1_silico	TGCAGAACATTACAGAAACATGCGTTTACAGATCGGAAGAGCAGTTCAGCAGGAATGCCGAGACCGATC
4079223	1	10.5698	pop1_silico	TGCAGATTTTTGTTGGGTTCATAAATTATGGGGCCCAAATATTCCACTTGTTTATTGCCAAAGATGTAC
4083491	1	10.5698	pop1_silico	TGCAGAGAGGACAAACATTATTATATGCCGGGAATCATTTTGAAGAAAAAAAAGAAGAAAATGGGATCA
4087653	1	10.5698	pop1_silico	TGCAGCATCTAGCAGAGGTTGAAGAATGACTAGTGTTGCTCTGAACTGTTTCAAGAGCGAAACATCAAG
4089362	1	10.5698	pop1_silico	TGCAGCACTGAAGATTAGACAATCCCTCACAATGTCAAAGGAATAAGGCGATGTTTTGACTTACAGATC
3636389	1	14.7364	pop1_snp	TGCAGCACATTGTGCTTCACATGTTCTGTTAGATATGAAAATAACAAATTCTTTTTCACATTCCTCTGC
3660203	1	14.7364	pop1_silico	TGCAGTTATTTATGTCTGCAAGGAAGATTTATCCTTACTCTTACAGATCGGAAGAGCGGTTCAGCAGGA
3660551	1	14.7364	pop1_silico	TGCAGAGTCCTGCAATTAGACAAATAATAATCAATCATATGAATGTGTGAATTACAAATAATTTTGATT
4080818	1	14.7364	pop1_snp	TGCAGATAATTCTCCAGATATCTGAAAATGAAGATTTAGCAAAGAATATTTACAGATCGGAAGAGCGGT
4084075	1	14.7364	pop1_silico	TGCAGCAAGAAACTGATAGAATCAATTTAGCATCTAGGTAAAATTTACAGATCGGAAGAGCGGTTCAGC
4086935	1	14.7364	pop1_silico	TGCAGATGAAGATGAAGAAGTTGAACGAGATTTTGATTTGTCAGGACCACTGCACATCCTTCAATTACA
4089038	1	14.7364	pop1_silico	TGCAGCATAATTGGCCACTCTGTGCGAGTATGTAGAAAGTGAAACTCAATCAAAGATGAAACAAACATA
4090592	1	14.7364	pop1_silico	TGCAGAAGAAGGTTCAAATAACATCAAAGACATGAAAAACCTAACCGTTCATACTGATGATTCTTTTTC
4105744	1	14.7364	pop1_silico	TGCAGCGTGTACAAAACTCAGGAAGTTTCTCATATTCAATCTCAACAAAGAAGGCAAAACCAATACTTT
4105791	1	14.7364	pop1_silico	TGCAGTACCAAAGCTGAAAACCTGCAACAGAACCAAACTATATTTGACAAAGTTACAGATCGGAAGAGC
3631649	1	17.0353	pop1_snp	TGCAGATACTTTGAACTCTGCATGATCAACCTTACTATGTGTACCAGCCAAACCATCTTCTGATATTGA
3632040	1	17.0353	pop1_silico	TGCAGGATCAAAAGTGAGGATTGCACAATCCAACACTTTCTACTTCCGGTGCCAACATAATTCTTAGAC
3636539	1	17.0353	pop1_snp	TGCAGCTACACAGCAAAAATTTATATCGGCAAGAAAGTGAAAATTACAATTGATGAAGATTGAAAAAGA
3637065	1	17.0353	pop1_snp	TGCAGAAAACTATATAGGTTTCCTTGCTGATAGAAATGAGTTAGTTTTCTGAATGAATGACAGTCTGAT
3661565	1	17.0353	pop1_silico	TGCAGATAATCCATATAAAACCAGCAACATGAAAAAGATCAGTTGCTTCTCAAATTCCTTATCTGGTGA
4085564	1	17.0353	pop1_silico	TGCAGCAAAGTAAACAATTGTCATGTGATAATAGGAAATATTATTGATATATTTATCACATGGCAAATA
4089357	1	17.0353	pop1_silico	TGCAGGAATGAACAAGCTCGATTCATGCTATGTTATAACTTTTTTTACAGATCGGAAGAGCGGTTCAGC
4090045	1	17.0353	pop1_silico	TGCAGTATACATTATCTAGGCACAGATGGCATTTGGGTAGTGTGGTTCTGTATGAGGAAATGCGGTGAG
4091243	1	17.0353	pop1_silico	TGCAGTGAGAGGCCCAAAATCTGATAACATAAGGATGCTTACTCTGCAAATAATCTATATAAAACCAGC
4091454	1	17.0353	pop1_silico	TGCAGTTCTCTTTTGTCACACCAACTTCTCAATTTACAGATCGGAAGAGCGGTTCAGCAGGAATGCCGG
3629638	1	21.202	pop1_silico	TGCAGCATTTTATACGCATAAAAAAAATGCTAAATGGAAGTAATAATTTATATTACAGATCGGAAGAGC
3630098	1	21.202	pop1_snp	TGCAGTGTGGATCGAGTAACATCTCAAAGTAGAAATACATCATACCTTTACAGATCGGAAGAGCGGTTC
3630699	1	21.202	pop1_snp	TGCAGCAATTCACCAATCCCAAACTCTGAAATTTCCTCCCTTTTTTACAGATCGGAAGAGCGGTTCAGC
3637321	1	21.202	pop1_snp	TGCAGATGAGTTATCTTGCTGGAACCCTCCTCACTCTTTAGGCTGTGTTGGATGATGCAGAAGAGAAGC
3638597	1	21.202	pop1_silico	TGCAGTATTCCATACGCTTTCCTTCTGTTTTTCATTTTCAATACCTTGTGGTGCAACAAAGGCCACACA
4083697	1	21.202	pop1_snp	TGCAGAATTCGTTGCTCAAAACCATTTCCAAACTTCACCCTAAAGCTCTTACAGATCGGAAGAGCGGTT
3629992	1	23.5008	pop1_silico	TGCAGAATTCCCTCCGGATGTTAGAGTGAACCAGTCTCCTCCAAACACATTTACAGATCGGAAGAGCGG
3631689	1	23.5008	pop1_snp	TGCAGAAACAACACTCATGCACAGAGTACGTTCATTCCTAGTAATAATTTTTTTTCTCTTATTGCTATT
3635725	1	23.5008	pop1_silico	TGCAGTTCTTGCTGGTAAGTAGCGAATTTGAATTCAGTTGAGCTACCGGTGCAATTTACATGTTCGCCC
3637240	1	23.5008	pop1_silico	TGCAGATTGCATAGACTTCCTATATTCTTTGGCATCTTCTTTATAGAATAGGGAAGTTCAAGATGACGT
3638591	1	23.5008	pop1_silico	TGCAGTAGCATATGGGCTAGAAAGTAATGTTCGGGACATAGCTTGTGAGGTGCAAGCTTCTCTCGATTT
3639281	1	23.5008	pop1_silico	TGCAGAAGTTGGATTGTTTTGTAGTTGAAGAGCAGAGCGGATCAGATCTTACAGATCGGAAGAGCGGTT
3639945	1	23.5008	pop1_silico	TGCAGATGGAAAAGCTTGCATGTTTCAGAAGGCAGCCTTTCAATATTAGTGTGAGAAAGATTTACAGAT
3659260	1	23.5008	pop1_silico	TGCAGACACTGTCTTACTTTGTTGTGGGAGAGCCAAGTGGGTCTGATATTGAGGAGTTACAGATCGGAA
3660977	1	23.5008	pop1_silico	TGCAGTTCTTGCTGGTAAGTAGCAAATTTGAATTCAGTTGAGCTACCGGTGCAATTTACATGTTCACCT
4079128	1	23.5008	pop1_silico	TGCAGACAAAACTGAATTGAGTTGCTCTGTTCTTGAATGCAGACACTTTCAATACATCTCCCACGTTGT
4081069	1	23.5008	pop1_snp	TGCAGATTGTAAAGCTTGCATGTTTCAGAAGACAACCTTTCAATCTTAGTGTGAGAAAGATTTACAGAT
4084176	1	23.5008	pop1_snp	TGCAGGCTTTGCGCCGCGAGCGCCCCTTCGCACCGCGAATGCGTTACAGATCGGAAGAGCGGTTCAGCA
4084781	1	23.5008	pop1_snp	TGCAGATTTTCCTAGTTTGAAATGTTTGTTACTAAGTAAGTGCCCGAAACTGCGAGGAGATATACCTCA
4084941	1	23.5008	pop1_silico	TGCAGATAAATGATATTGGTAGAGCGGAAACAATTGACCTAGAGTTCTATACGGCATAACAAGGGGGAG
4086175	1	23.5008	pop1_silico	TGCAGTGCTCGTGTAGTTATTCCATGAGAAAGAAAAAATTTGTTTAGTGTCTACTGTTAGTGAATGTTG
4086696	1	23.5008	pop1_silico	TGCAGTTTATGGAGGCCTTTTTATAAATCATTGTGGATATTATCTTGAGGGAGTTACAGATCGGAAGAG
4087604	1	23.5008	pop1_silico	TGCAGGTCTAACAAATTTCCAATAGATTTGGGAACCTTAGTGATACTCTTGTAGTTTGATAGAGACAAC
4090031	1	23.5008	pop1_silico	TGCAGAAAAAACGTTGTTCCAAGCTTAGATTTAGACAAAACAGACGAAGTTGAGCTACAAAATGCAATT
4091422	1	23.5008	pop1_snp	TGCAGTAAAAATTTCATGAATTATGGAGCATATTTCGAATTTCTATGAATTACAGATCGGAAGAGCGGT
4091709	1	23.5008	pop1_silico	TGCAGTTCTTTGAGAGAAGGTATTTGTCCTAGTGGAGGAACTGTTATGAAATGCTTATAAGAATCGATG
4080000	1	24.6244	pop1_snp	TGCAGGCTCAGAATAAATATTGTTCAGGCAACAAATATTATTCAAGTTATCCCTAGTTTATCTTTGATC
4089307	1	24.6244	pop1_silico	TGCAGCAACGACAAACCAAGTTTTATATTTATTATTAGTAGTAGGAGAGCGTGTGATAAGAGTTGAGTG
4089994	1	24.6244	pop1_silico	TGCAGATATAACTGACATAACCTAAGGTTATGAATTCTAATCATTCAATCAAAACTACAGTAAATTACA
4106682	1	25.748	pop1_silico	TGCAGATTTTGCGGTAAGGAGAGTAGATTAGATGGAGAGAAGTCAAACAATTAGAGGGAGAGGAAGATC
3629706	1	26.3036	pop1_silico	TGCAGCATAAAGATTGAGAAACCAATCTTATTTTCATGTCATTACTCTAGAAAACAGTAAAAAAAACTT
3630415	1	26.3036	pop1_silico	TGCAGTAAGTAACAGTAACATATTATCTTTGCATTTAGAAAAGTAACCAATAAAAATCTGAGTTACAGA
3630512	1	26.3036	pop1_silico	TGCAGAGAAATTGCAATATCATGTATTCAAGTTTCACATTCACTATTTCAGACATAATGTTAGTTTTTA
3630529	1	26.3036	pop1_silico	TGCAGTACTCTCTAATTGAAGGATTTTAGCTTTGGAATGAGATGTCATGAATGACTAAGTGTAGGAAAT
3630955	1	26.3036	pop1_silico	TGCAGTCTCTTAGACTCTGCTTGCTGCATCGAGTACTTAGTGAGAATGTTTCTTCTTCTTGGAACTAAT
3632048	1	26.3036	pop1_silico	TGCAGGAAATTTCTCTGCTAACAATTTTCCAATGGTTTTCACGGGTTATGTGACAATGTTGAAGAATAA
3633593	1	26.3036	pop1_silico	TGCAGACAAGTAAGATTTCTAAGATGGTGAAGATTCTAAGAGGGCTAATTGCAAGCTAGTTCGTAAACA
3633966	1	26.3036	pop1_silico	TGCAGCTTGGTTTGCCAAAATAATTTTTTATGTAGCATGGAGCCTGAGTTTTGATTTGGTGATCTCTTT
3635028	1	26.3036	pop1_silico	TGCAGGTTGTGACCTGTATTAGTTGAAGAACGTTGATATCCTCTCCTACTTGTAGCTCTGCCACTCTTT
3635734	1	26.3036	pop1_silico	TGCAGCTGTTGGAAGTTTTTAGCATAGCAATTAGAAGAGAAAACTCATAGCCAAACCAACTAGGACTCA
3636103	1	26.3036	pop1_silico	TGCAGGAACTCACAGTACCCCTCCTGATCTGAGAGCACAATTATAACAGCGCGAGGAACAGCTGTTACA
3636111	1	26.3036	pop1_silico	TGCAGTCTAACATTCAAGATTTGGTTACATGTCTGTTTCTATGCTCACTTTTTTGGTACCAAACTTCTA
3636403	1	26.3036	pop1_silico	TGCAGTTATCCTTGTTGATTAGGCCGGAATTTTGAAAACACATCATGAGTTCAGCTCGTTAGAAAACTA
3636754	1	26.3036	pop1_silico	TGCAGTGTTTATGAGTATTTTGCAAAAAGAACCGTCCAAATCGGATAAACGAGCGCGAAGTTATGAATT
3637456	1	26.3036	pop1_silico	TGCAGCTGGCTATCGATGTTGCACATGTTCCATGTATGTTGGAAGCATTCATTGAAAGTAAATTTTGAT
3637602	1	26.3036	pop1_silico	TGCAGTTTACCTTTTTCAAAATTCACTTCGCTGAATTATTACAGATCGGAAGAGCGGTTCAGCAGGAAT
3637754	1	26.3036	pop1_silico	TGCAGTCGAAGATGTAGGCACAGTTGGCCGAACTTCGTTATCAAATATCGCATGTTCTCTTTATGTACT
3637876	1	26.3036	pop1_silico	TGCAGGTTGTGACCTGTATAAGTTGAAGAACGTTGCTATCCTCTCTTACTTGTAGCTCTGCCACTCTTT
3638079	1	26.3036	pop1_silico	TGCAGTTTCATTTATTCATTTTCTTATGAGTTAGCACTGAACCTTACAGATCGGAAGAGCGGTTCAGCA
3638414	1	26.3036	pop1_silico	TGCAGCTACGTGCACTGTTCACATGCAATTTGAAGAGGGGTTACAGATCGGAAGAGCGGTTCAGCAGGA
3638540	1	26.3036	pop1_silico	TGCAGAGGTTGAGTTTGTGTACTACTGCTACTGCTAGTATTGTTAGTTATCATCCTTCATGCCCTGTGA
3638767	1	26.3036	pop1_silico	TGCAGTAGCATATCGGGCTCTTCTTCGCATCTTATTATTCTCAGACAGGGATTATGTGCTAGAAAGTAA
3639331	1	26.3036	pop1_silico	TGCAGAGACAAGATAGAATAGAATAAACATGTTACCGTACTGTGTATGTTTGAATAGACTTTGAAAGTG
3639370	1	26.3036	pop1_silico	TGCAGAAATTTCTAACATCACAAGTTTTACAAGGAATTGTGAAACAGATCTCTTGCAATTGATAAACTA
3639397	1	26.3036	pop1_silico	TGCAGTAGCATATCGGGCTCTTCTTCGCATCTTATTATTCTCAGAGGACAGGGATTATGTGCTAGAAAG
3639531	1	26.3036	pop1_silico	TGCAGATTGTAACCCAAGTAGTCCTTGACAAGAATGCATATGATTTGTTACAGATCGGAAGAGCGGTTC
3639912	1	26.3036	pop1_silico	TGCAGGGTATTCTTGGGAATTCGACTAACATAATATATTAGTCTATACAACTGGTCTTTCGTGCAGGCA
3640210	1	26.3036	pop1_silico	TGCAGTGTTCTTAGAGAAGAATATTTATGTCTTGTCGTTATAGATTCTTTGGTCAGACATATCAAAAAA
3640324	1	26.3036	pop1_silico	TGCAGAAGTGGATACAATAACACCTTTTTCCATTGCTAAGAAAGTGGCTATTGCAACAACATCTTCATA
3640392	1	26.3036	pop1_silico	TGCAGCATAAAGATTGAGAAACCATTCTTATTTTCATGTCATTACTCTAGAAAACAGTAAAAAAGAACT
3640914	1	26.3036	pop1_silico	TGCAGAAGCATTTAGATTTTAGACTGCGTTACTAGCTGTTACAGATCGGAAGAGCGGTTCAGCAGGAAT
3658854	1	26.3036	pop1_silico	TGCAGTCTTTTAGACTCTGCTTGCTGCATCGAGTACTTACAGATCGGAAGAGCGGTTCAGCAGGAATGC
3659074	1	26.3036	pop1_silico	TGCAGTCCACTCACACTGTGCCACGTGGCATAGGAGGTTTTTTATTTATTTTATTTACAGATCGGAAGA
3659184	1	26.3036	pop1_silico	TGCAGAGTACTACAAAATAGTCCCACATGTTCAAAATTCAAATTCCAATAATATTGATCGAACCAATTG
3659384	1	26.3036	pop1_silico	TGCAGACACGTTTTTCTTTTAGGTTATAGGTAGTTATTAGTTAGTTACAGATCGGAAGAGCGGTTCAGC
3659799	1	26.3036	pop1_silico	TGCAGACACTTTTTTCTTTCAACAACTTATATCAAGGGTTAGCTACTGTCATGCAGTGGTACAAATTTC
3660313	1	26.3036	pop1_silico	TGCAGTTGGAATTCTGAATTTCAGCCCCCAATCTGAGAGTTACAGATCGGAAGAGCGGTTCAGCAGGAA
3661071	1	26.3036	pop1_silico	TGCAGTAAGTAACAGTAACATATTATCTTTGCATTTAGAAAAGTAACCAATAAAAATCTCTGAGTTACA
3661148	1	26.3036	pop1_silico	TGCAGTATATACTTGCATTAGGAGAGTTGCAGGTCTAAGTAAACGTCCAAACACGTTACAGATCGGAAG
3661541	1	26.3036	pop1_silico	TGCAGTTGTCAAAAATGCCTCATCATCATCAAGGGAAGACCTGCGAAGAATGAATACAATATAATTACA
4079291	1	26.3036	pop1_silico	TGCAGCTTTTTTTGTGTGTAGTGGCTTTTTCAGTGTGTGTGGTTTATAGTAAGTTTACAGATCGGAAGA
4079560	1	26.3036	pop1_silico	TGCAGCAAACTTGCTTCCAATAACGGGCATATATAGATATCCAAGTTTTTACAGATCGGAAGAGCGGTT
4079809	1	26.3036	pop1_silico	TGCAGGAGCTTTAGCCTGAGAAGCCCGATACCCCAAAATTGCTAAAGTATTGGTGTTCAACGCGCATCT
4083405	1	26.3036	pop1_silico	TGCAGAAATTTCTAACATCACAAGTTTTACAAGGAATTACGAAACAGATCTCTTGCAATTACAGATCGG
4084320	1	26.3036	pop1_silico	TGCAGATAAACTGGTTTAGAATTCAAATTGTAAATAATAAAGACTGACTCCTTTCTATTGTGTTTATCC
4084387	1	26.3036	pop1_silico	TGCAGGAGCTTAGCCTGTGAAGCCCGATACCCCAAAATTGCTAAAGTATTGGTGTTCAACACGCATCTA
4084947	1	26.3036	pop1_silico	TGCAGTCTAACATTCAAGATTTGATTGCATGTCTCTTTCTATGCTCACTTTTTTTGTACCAAACTTCTA
4085051	1	26.3036	pop1_silico	TGCAGGTAATATCATTGTATCATTATATTTTACATAACTCGTTGAAGGAAGTACTTATTTCCATGTTGT
4085188	1	26.3036	pop1_silico	TGCAGAGTTTCTGCAAAATGCTATGGGCATTGAGGCAATATTGCAGAGGTTTTATAAAAAGGGCTCTGT
4085636	1	26.3036	pop1_silico	TGCAGTTGTCTCATACCCTTGTACTTATTTTGAGCCTTACAGATCGGAAGAGCGGTTCAGCAGGAATGC
4085644	1	26.3036	pop1_silico	TGCAGGTACTGTAGTAGGTGTTTTGGCTTATTGGTATACTGCACATTGTTGGACAAATTGTTTTACATT
4085998	1	26.3036	pop1_silico	TGCAGAGGAACGATGACGCACAGTTGACAACCCAATATAAGATTGAGTTAGGTCTTGGACTTTTATGGC
4086117	1	26.3036	pop1_silico	TGCAGAAAGTTTGGTCAAATGGGGTAAGGGCTGAGAGTTGTCAGAAAAAATGAAAGAAATTGAATTACA
4086187	1	26.3036	pop1_silico	TGCAGCTTGGTTTGCCAAAATAATTTTTTATGTAGTGTTGGGCCTGAGTTTTGATTTGGTGATCTATTA
4087448	1	26.3036	pop1_silico	TGCAGGGAGAGGTAAAGAAAGAGTTGGGATGAGATGAGAATCAGGTGGTGTAAGAATACAACATGCATA
4088011	1	26.3036	pop1_silico	TGCAGGTATCATACCTCAAGCCTTTACAGATCTGAAGAGCGGTTCAGCAGGAATGCCGAGACCGATCTC
4088051	1	26.3036	pop1_silico	TGCAGCTGTTGGAAGTTTTTAGCATAGCAATTAGAAGAGAAAACTCATACTAGGACTCATGGAACATAA
4088287	1	26.3036	pop1_silico	TGCAGAGAACAATCTTTTGAACGAGCTAAAGTCACGGTGTGCGGCAAAATTATCATTATTGTTACAGAT
4088886	1	26.3036	pop1_silico	TGCAGCAAATCAAAGTCTGAAAAAAAATAATAATAAAGACCGATTCCTTTCTATTGTGCTTATCCATTG
4089050	1	26.3036	pop1_silico	TGCAGTTGTCAAAAATGCCTCATCATCATCAAGGCTAGACCTGCGAAGAGTGAATACAATATAATTACA
4089511	1	26.3036	pop1_silico	TGCAGAGGAGCATTGCAAAAGGAAGTTGGTTGTTTACGATTCAAAGAAGCATACTTTTCAGGTTACTAG
4089791	1	26.3036	pop1_silico	TGCAGCGGAATTTGTCATGGACGTGACTTTGGAGTTTCAGATCTAAATAAAAAACAACATTCTTTTTTC
4090024	1	26.3036	pop1_silico	TGCAGGTAGATATATCATTGTATCATTATATTTTACATAACTCGTTGAAGGAAGTACTTATTTCCATGT
4090604	1	26.3036	pop1_silico	TGCAGGTACTGTAGTAGGTGTTTTGGCTTACTGGTATACTGCACATTGTTGGAAAAATTGTTTTACATT
4090880	1	26.3036	pop1_silico	TGCAGCTCCAGTTATGACATTTTCATTGAAAGTTGTTAGTGTTGAAAATAAAAAACGAAAATCAAATAA
4091418	1	26.3036	pop1_silico	TGCAGCAACAACATCAACTTGACTATCATTGTCAACCTTATTTTTTTTTACAGATCGGAAGAGCGGTTC
4091467	1	26.3036	pop1_silico	TGCAGCCGTGCAACATGAACACAACATCAGTTGTGAAAGTACACCAAATCCTAGATCATAGGCTAAGAG
4091484	1	26.3036	pop1_silico	TGCAGAGACCCAATTTACAATGTTCTTATTGGCTTCCATTGATGAAGCATTGGAACAACCACGAGAACA
4091516	1	26.3036	pop1_silico	TGCAGGTATGCATCTCTAACACATTCATGTCTCCTTTCTTACAGATCGGAAGAGCGGTTCAGCAGGAAT
4106583	1	26.3036	pop1_silico	TGCAGTCGGAGACGTAGACACAGTTGGCCGAACTTCGTTGTCAAATATCGCGTGTTCTCTTTATGTATT
4106664	1	26.3036	pop1_silico	TGCAGTCGGAGACATAGGCACAATTGGCCGAACTTCGTTATCAAATATCGCGTGTTCTCTTTATGTATT
4106694	1	26.3036	pop1_silico	TGCAGCAACAACATCAACTTGACTATCATTGTCAACCTTATTTTTTTTACAGATCGGAAGAGCGGTTCA
3630314	1	26.8591	pop1_silico	TGCAGCCACTACGCCAAATAAGGGAAAAGAGGGCGCTTTTTTTGGCCTATAACAGCGCTTTACAGATCG
3630327	1	26.8591	pop1_silico	TGCAGTTGTGCATCTGTGTTGGCTGCATGATGTAGATTTACAGATCGGAAGAGCGGTTCAGCAGGAATG
3630594	1	26.8591	pop1_silico	TGCAGGCATATGAATCTTCAAAGCTTTACTAAGAAAGAGTGAAAAGTATCATGACAGCCGAATTCTCCC
3630682	1	26.8591	pop1_silico	TGCAGCGCCGTTAGTCTCTATCATCCGCGACTACCTTACAGATCGGAAGAGCGGTTCAGCAGGAATGCC
3630808	1	26.8591	pop1_silico	TGCAGTCAATAGATATAAAATACAGCAATGTGTGGATTACATAAAAGGTGATCTAGCCTTTTATAGGCA
3631081	1	26.8591	pop1_silico	TGCAGCAAGTCTTAGAGTAAATCTGCTTTAGATGGATGCAGAGATAAACTAGATGATAATAGGTGTGAC
3631151	1	26.8591	pop1_snp	TGCAGTAGCATATGGGGCTCTTCTTCGCATCTTATTATTCTCAGACGAATGGAATTATGTGCTAGAAAG
3631347	1	26.8591	pop1_snp	TGCAGTTGTCCAAGGCCCTTTCTTCAGTACAACTCCACCAACAACACCAACACTAACACTTCCCCTGTT
3631940	1	26.8591	pop1_snp	TGCAGTAAGGAAGAAAAAAATAAATGTCCCACGAACATAAGTGAAAACAAGACACTTGCCACGTGTATA
3632465	1	26.8591	pop1_snp	TGCAGGTCATGAATTTGATGTTTCGCGCCAACAAACTCTTCTAAGGGCTGCCAGTTATGGGCAGGCCTT
3633122	1	26.8591	pop1_snp	TGCAGAAATATATGAATAATCATTTATTGATAAATATATGAACATTACAGATCGGAAGAGCGGTTCAGC
3634168	1	26.8591	pop1_snp	TGCAGAACTAAACACGGCGCTTTGTCTAATATAAAATTATTGCATTCAATTTTTTACAGATCGGAAGAG
3634381	1	26.8591	pop1_snp	TGCAGTCAAACGAAAAATAACAAGGTAAAAAGATTTTTATATATAGTATGGAAAATATATTTTACAGAT
3634775	1	26.8591	pop1_snp	TGCAGACCTTGTTGTTGTTTGGTTGTTGGTGTCTTATTGAATTGCCTGTGGACATGGGAAAATTGGTTA
3635334	1	26.8591	pop1_silico	TGCAGGGATATTGTCATACTCTAATTTTTGCTCCTAAGATTTTTTCATCTAACGCTAACCTCCTTTTAC
3635525	1	26.8591	pop1_snp	TGCAGGTAAATTAGTTTTATTTGAGTATATTAGTTCCTTAGGTTTCCAAAATTTACGTGATGCAACAAA
3635549	1	26.8591	pop1_snp	TGCAGCATATCTTTTTGTCTGGCAAAAAACGAGGTTATAAGGCCCGACTCTTACCACTAAGCAAAAAGG
3635906	1	26.8591	pop1_snp	TGCAGAACCTTCCAACTCCTCTCCACTACTCAATCTCACTGCTGAACAGATTCAAGACTTACTATCTCT
3636010	1	26.8591	pop1_snp	TGCAGCACTAATTCTATCAGCAAATGAAACATTTTCCATTCCCAAAGTATTTGAACCCGACATAAATTT
3636204	1	26.8591	pop1_snp	TGCAGCACTCACTCTGTCATCAAATGAAACCTTTTCCATTCCCAAAATGTTTGAAGCTGACATAAGTTT
3636934	1	26.8591	pop1_snp	TGCAGCTGAAAGCTATATACCTAATTCCACCACTGTCATTTGCCATCTTGGTGCCGGCCTCAGTCAATT
3637735	1	26.8591	pop1_silico	TGCAGAAAAATATCAAAACAAATTTCTCTCATAATAAGCATAACAGCAACCTTATTCTCATCATAAAGA
3638285	1	26.8591	pop1_silico	TGCAGCTGTTCTCGCGATTGAGATAAGCACAAGGTCCATGTAAGTGGGATATTACAGATCGGAAGAGCG
3639301	1	26.8591	pop1_silico	TGCAGCCTTCACCTTCCCTTCAACAACTCCACCAAACACTTTCCCACAACCACGGGTTAGGAAAATGGA
3639721	1	26.8591	pop1_snp	TGCAGATAAAAAATTTCATCCATAACACTTGCAGCCTTGACAATAAAAACAAGAGCCTCTTTGTCTGAA
3640117	1	26.8591	pop1_silico	TGCAGTAGCAACAGGGGCATAAATTTCCCTTGACCGAAGACATGAATATTTAGTCAACAAGGGTTTATC
3640315	1	26.8591	pop1_silico	TGCAGCCTTCACCTTCCCTTCAACAACTCCACCAAATACTTTTCCACAACCACGGGTTAGGAAAATGGA
3640496	1	26.8591	pop1_silico	TGCAGGAATATCTGATTTACAATGGAGGTTTCAGGGCATGATTATAGAATTTATTTTACAGATCGGAAG
3659760	1	26.8591	pop1_snp	TGCAGTGTGGTTTGTCAAAATAATTTTCAATATAGCATGGAGCCTGAGTCTATTGATTTGGTGACCGCA
3659870	1	26.8591	pop1_silico	TGCAGCAGCTGCTATGATTTCTGATCCAAAATTTTCAACAAATCTTGTTGATGCAATAACTTCCATTAT
3660789	1	26.8591	pop1_silico	TGCAGGATAGGAAGACTCATGGTGGCAATTTGGATCTTACAGATCGGAAGAGCGGTTCAGCAGGAATGC
3660832	1	26.8591	pop1_silico	TGCAGAAAATGCTCTTGAAGCTGGTCGTAAGGGGGGGAAGATCCAAGGAATTACAGATCGGAAGAGCGG
4079213	1	26.8591	pop1_silico	TGCAGCTTCAAACGAAATTCTGGAAGATATACGCTTCGAATATGACTTAGACTCCAACACGAAAGTTGT
4079274	1	26.8591	pop1_silico	TGCAGCGATAGTTCAGGTTTGCTTTAGTTCCTTATCTCGCTCTGCTCCTACTTCTCTTGTTGTTGTTGT
4079589	1	26.8591	pop1_snp	TGCAGTGAAAGTGAAGGTAGGTCTTTTGCAGTAAAGCTTTATTTTATTCTTTCTTTTATGATACTTACA
4079625	1	26.8591	pop1_snp	TGCAGCCAAGAGTTTATTGGGTTTGTTGAGATATGGAGAAGAGAAAGATGAGTGTTTGATAATGTCAAG
4080304	1	26.8591	pop1_snp	TGCAGTTTCCATCAAGGGTTCAAAAACTGATTGGCAACCAATGTCAAGAAATTGGGGTCAAAATTGGCA
4080356	1	26.8591	pop1_snp	TGCAGAAAAAGATCCAGGTTTATTGGAAACCAAAGCAAGAGACCAAAGCAAGCAGTAAGAAGAGACCTA
4080511	1	26.8591	pop1_snp	TGCAGTACACATATATGATGATTGAATTTTGAAAAATGTTGTGGTAATTTTCTGATGTATGTGATATTT
4080910	1	26.8591	pop1_snp	TGCAGCATTTCAAAGGCATTTTCTGAAGTAAATCTGATGCATGTATGCTGAGATTTTACAGATCGGAAG
4081080	1	26.8591	pop1_snp	TGCAGAGAATCTTGTCCACAAGTTTCCAATAACGTAACCTCCACTTCTTCCAAAACATGACAAGACAAA
4081211	1	26.8591	pop1_snp	TGCAGCTTTCCCACCTTTTCCTTTTCCTTTGGAAGCATTCTCATCACTTCCACTTGCTGCCTGCTTTCC
4081573	1	26.8591	pop1_snp	TGCAGGGCCTTACGAATATATGGAAATAATAGTATCTGCAATGTTTTCATACATTCGCAACCATAATAA
4081913	1	26.8591	pop1_snp	TGCAGGGCTTCCTGTTGGCCTGCAAATGATTGGTGCAGCATTTGATGAGGTATTGAGTTTTCCTATCTA
4082021	1	26.8591	pop1_snp	TGCAGCGTAGTAAACATGCCAGTCGTAACAAAGCGTACAAGCAATTGTATGTACATTCTTATATGTATG
4082608	1	26.8591	pop1_silico	TGCAGAGGTACTAACAATTTTGCTCTCCTCTGTCATGCTCAATTCATCAATGGAAAGAGAGTGACCACT
4083606	1	26.8591	pop1_silico	TGCAGCACTTTGGCAATGTTTTTGAGCTTACTTGGTGTCTGTTATCAGTTGTGGAATGCCTCTTCAATA
4084212	1	26.8591	pop1_snp	TGCAGCTTGGTTTGCCAAAATAATTTTTTATGTAGCGTTGAGCCTAAGTTTTGATTTGGTGATCTCTTA
4084731	1	26.8591	pop1_snp	TGCAGTCCCTACATTTCAGATGCCAAGAAGCAGTTTGAAAACTGCACTGAATGCTAGAGATAACACCTA
4085325	1	26.8591	pop1_silico	TGCAGGTTGCATTCTTCTAGGTTAGATGAGTATTGTCTTTTTCTTTTGGACTGAAAACGGCGTAAGGAT
4086483	1	26.8591	pop1_silico	TGCAGCAGCGAGATCCCCAGTAACCAGCAGGTTACCCTGCACGACTCCATCACGTAAACCGTCATAAAC
4087150	1	26.8591	pop1_silico	TGCAGCCATTGTTAGACGATGGGCTAGGATCTAGAAGGGGGGTTGAATAGATCCCTTTCCTTTTTACAG
4087906	1	26.8591	pop1_snp	TGCAGCAAAACAGCACTACTATGGCACGAAAATTCTATCCAAAACTCAACCAATACAGCATTATGCACA
4088260	1	26.8591	pop1_silico	TGCAGCCGTGACACAAACCAAAACAACCCTTGTTTTCCATCATACACAGTGGTCACATGTGAATCACCA
4089479	1	26.8591	pop1_snp	TGCAGACGGGCTTGGTACTTGCACCTATGTCAAAGGTAGAAAGTTTCCCCTATTCTCAAGCATCTTTGT
4089878	1	26.8591	pop1_snp	TGCAGGCATTACTCATAATCTATAGTATTTTGTAGTGCTATGGATAGCTGAGAGGCAAGGTTTGTAATC
4091110	1	26.8591	pop1_snp	TGCAGCTCGTACATCCGCCAACCAAGTTTCGCCCCGTTCGCTCTGCGAACAACCATTTTTACAGATCGG
4091577	1	26.8591	pop1_silico	TGCAGGGAATCTGTTTCCGTTTATGTATCTGTCAGTGCAACATGACGAGAGTGATAATAATGCAGACCT
4105937	1	26.8591	pop1_snp	TGCAGCTGCCGATCCTCCGGACGATCCTCCTGGTACCCTAGAAACATCCCACGGGTTGGCAGTCACCTA
4106330	1	26.8591	pop1_snp	TGCAGCTTGGTTTGCCAAAATAATTTTTGATGTAGCGTTGAGCTTGAGTTTTGATTTGGTGATCTCTTA
4106458	1	26.8591	pop1_snp	TGCAGATATACTTGCAATATATTTTTTGCATGTAATAGTATCAATTTTTCAAAGTAGAAAATGGTGTGT
3630480	1	27.4147	pop1_silico	TGCAGCCTGAAAATTATTTTAGAAGAGGTGACAACAGTACCACTAGTTATTATCAACCACTAATAAAAT
3635044	1	27.4147	pop1_snp	TGCAGCTGCTCTGCAGTCGGAGACGTAGGCACAGTTGGCCGAACTTCGTTATCAAATCTCTCGTGTTCT
3635882	1	27.4147	pop1_snp	TGCAGATGAAAGAGGAGTTTGGTATGTAAAAATTCATATATTTGTGTTTCTCAGGTTTGGTCCATGCAC
3637420	1	27.4147	pop1_silico	TGCAGGAAAAAAACCAGTCCAGAAATGCTTTGGAGCAAGCGAGAGCCAAACAGTTTTAGCAAAGATACA
3638929	1	27.4147	pop1_silico	TGCAGGAAGTGAATAGAGTGTCTCAGGTACTTCATTTTATCAGCACTTATTGAAAGAACATCATATCAT
3639542	1	27.4147	pop1_silico	TGCAGTGTTCAAGGTCATGATGATTTGTTTGTTTTTAGCTTTACAGATCGGAAGAGCGGTTCAGCAGGA
3640550	1	27.4147	pop1_silico	TGCAGCCTGAAGATTATTTTAGAAGAGATGACAACAGTACCACTAGTTATTATCAACCACTAATTACAG
3659395	1	27.4147	pop1_silico	TGCAGAGGCTTTGGATGCAATAGTTCTGCGGCCGCTACTGAGGTTCTAAATCCTAAGGAAAAATTACAG
4084630	1	27.4147	pop1_silico	TGCAGTCAGTGATATCAAGTGCCCTCAAAACAGTTGTCCTACCATACTTGAACCGCCAATTACAGATCG
4106223	1	27.4147	pop1_snp	TGCAGAAAAACATGTGCAGAATCAATGTGTATGCCTTGCAATCAAAGGCCGGAAATATAAACAGTGAAT
4083637	1	27.9702	pop1_silico	TGCAGAGAAGGCAACTAGCAATGTTGCAAATTGCCCAGAGATCTGTGTCTAGTCCACCCCATTTAGGCA
4084474	1	27.9702	pop1_silico	TGCAGTTCAAAGAATCGGTTTTGCTCGTCAATTTGAAGCCTTGTCTGATACCGAGTATTTCCACAACTT
3630482	1	28.5258	pop1_silico	TGCAGTTTCTTCCAAAGTATTCTCTCCTTCTTCTTTCACAGTTCCTTCGGCTATCCATTGCCGAATCAA
3639807	1	28.5258	pop1_silico	TGCAGAAGGAATAAAAAAAAAGTACCCAAAAGATGCTGCCCTTAGAAAACATAAGCTTACAATCATCTT
3659851	1	28.5258	pop1_silico	TGCAGAAAGATATTTATCAGAGTTGATCCATAGAAAGTTGGTGCAAGTATCTTCAGTTAGAGTTGACGG
3630185	1	29.0813	pop1_silico	TGCAGCTAATACCACTAACCCCAAACTCTGCATCTGATTGGGCAGAGCATACTACTGGTGATGGGAATA
3630223	1	29.0813	pop1_silico	TGCAGAACCAAACACACACATAGTGTCATCTTCAAAACCAAAATGTGTTTGGAAAATAAAACTATATAG
3631193	1	29.0813	pop1_snp	TGCAGAGGGCTAAAAGGCTAGAAGATGTTTTGGTTCAAATGGTTGTTGAAAATTCCGCAGACTGCGAGG
3631840	1	29.0813	pop1_silico	TGCAGTGTGGAAAAAAAATTCTATCTTGATTGAATCATGCAATTTCAACTATTCATAAGCCAATGGAAT
3632244	1	29.0813	pop1_snp	TGCAGGTATAACAAATTTCCAATAGAGTTGGGAACCTCAGTGATACTCTTGTAGTTTGACAAAGACAAG
3632669	1	29.0813	pop1_snp	TGCAGATAGGATCACCCAATAAGTCAGTGACAAGAGAAGGTTTTCCTCTCTGTCCAACTTCACAAAGTC
3633662	1	29.0813	pop1_snp	TGCAGATGCAAGCTTTGCTTGCTCAATTGACTCCTTTACAGCTGAAATTTCTTTCGACAGCTCAGATAA
3634072	1	29.0813	pop1_snp	TGCAGCACGGTTCTGGTGTAAACATATAAACTGGATCATAGTATTACAGATCGGAAGAGCGGTTCAGCA
3634284	1	29.0813	pop1_snp	TGCAGCAACTTCTATACTTTCTTATGTGGAACCCTCACTGGTCCTTCCATTTGTAGCATCTCGTTTTCA
3634347	1	29.0813	pop1_snp	TGCAGATAGAAAGGATTGACAAAGTTTGTTGCGAAATCTCAAGCAACAAGAAGTGAAGGAAAATCTCAA
3636075	1	29.0813	pop1_snp	TGCAGAACTAGAGGCCATTTTGCTGTCTCATTCCTCCGTCGAAGACGCAGCTGTCATACCGTAAGTAAC
3636987	1	29.0813	pop1_snp	TGCAGTCTGCAATGCATTGGTAATTAGCATTCATATTTCATATCCTTTACAATGCTTTCCTCCCTGTAA
3636992	1	29.0813	pop1_silico	TGCAGCTAATACCACTAACCCCAAACTCTGCATCTGATTGGGTAGAGCATACTGCTGGTGATGGGAATA
3637012	1	29.0813	pop1_snp	TGCAGTTGCATAGTAAGCTTGTTCAAGTTGAAACTTGAAAGGTGAAAAATGAGGACTGTATTGAGCATG
3637061	1	29.0813	pop1_silico	TGCAGAGGACCTAGAGACGGTGTTCTATTTCTTGGATTTCCAGCACAAACGAGAAGATCCCAGGATGAC
3637117	1	29.0813	pop1_snp	TGCAGTGCAGAAGTACTAAATAATTGTAGAAAACCTTCTCTTGCAGCAAATCTAAGAGCAGTTGGGTAG
3637157	1	29.0813	pop1_silico	TGCAGAAAATGAGTATTGGGCTTTGGCATCTCTGACATGTGAATTACAGTGGTTAGACTACCTTTACAG
3637195	1	29.0813	pop1_silico	TGCAGAATAAGTAGGAGCTATTAGCTTAGATTGTTGACCAACAAACCATTTCAATTACAGATCGGAAGA
3637370	1	29.0813	pop1_silico	TGCAGCAGTAGATTCAAATTCATCTGGATGCATTGTGTCGATGCCATTGCTTCCTTTGGATCCAAAAGC
3637843	1	29.0813	pop1_silico	TGCAGCTATAACATATGCTTTTATAGTGCTCCAAATGGCTTTGAAGAAATTAGCTCCATATCCATCAAT
3638058	1	29.0813	pop1_silico	TGCAGCCACTCTAGCTACCACATTGGAACTTCTTCCTCAAGCATCCAATTTGATCCAACCAAAATCCAC
3639440	1	29.0813	pop1_silico	TGCAGGTTTTGACTGTGATGGAACTAATTGTGGAATGATTGATTGCAGGGTCCCCTTGCTCATGGAAGG
3639991	1	29.0813	pop1_silico	TGCAGACACATTGATACTGCGGTAAATCCACCACCCATTGCAGCAGTAGAACTTGCGATAATAATCCAC
3640017	1	29.0813	pop1_silico	TGCAGTAAATCCACCACCCATTGCAGCAGTAGAACTTGCGATAATAATCCACGCACTACTTACAGAAAT
3640291	1	29.0813	pop1_silico	TGCAGCAACAACAATCAACTGGGCAATGGCAGAAATGATGAAAAATCCAAGAGTATTGGAAAAAGCACA
3661342	1	29.0813	pop1_silico	TGCAGGATGCAGGAAGAAAATTCATCCAATCTCTTCGTCATTTGTTCATTCACATATCATATCTGGCAT
3661576	1	29.0813	pop1_silico	TGCAGTTACAAATATAACAAAAGCTCTAATTCTAGTTTCAACTCAGATGGAGCAACATTACAGATCGGA
4079499	1	29.0813	pop1_silico	TGCAGGTTATCGCAATTATTTACACCAACAATTATACTCATTATAAACTCTTGAGTTTGTTTTACAGAT
4080846	1	29.0813	pop1_snp	TGCAGCACTCTGAGGTATTGAGGATGGCCAAGGTTGTCCAGCAGGAGGTACAAGCATTTGAGGTGGATG
4081481	1	29.0813	pop1_snp	TGCAGTTGATCGGGAAGAAAGGAATGTGTTGTGCTTCATTCGTGATAAGCCAAAATCACACACCTATTC
4082474	1	29.0813	pop1_silico	TGCAGATGGTCCAAATCATCTCTCTTTTGGAGTATGAACTTAGTTTGTCTATTTATTTTCGTGTTCGTT
4085129	1	29.0813	pop1_silico	TGCAGCTTTGGTAATGTTCTTTACTCTTATCTTACAAATCGGAAGAGCGGTTCAGCAGGAATGCCGAGA
4085732	1	29.0813	pop1_silico	TGCAGTAACATTGAAACTACAAGTTTCATCTTGAGCAATCCCACCAATACCTTCAAGAACAGAAGAAAA
4088986	1	29.0813	pop1_silico	TGCAGTAGAAAATTTCATTTGAACAAATTTGAAAAAAAATTCTGTGTAATTTTTTTTCCAAAATATTTA
4089231	1	29.0813	pop1_silico	TGCAGCTGTTTAGTAGTGACTAATCTCTGTCAAAAAATTTGTAGGACATACAAGGCAGGTTTTCAACTT
4090248	1	29.0813	pop1_silico	TGCAGTTTCTAACTCTTCTTTCCAGGCACCATTGATTCCATCCGAGTCGCCGTTCTTTTGTTTCACCTG
4091430	1	29.0813	pop1_silico	TGCAGCACTACGCTTGAGCAACTGTACCCTTACAGATCGAAAGAGCGGTTCAGCAGGAATGCCGAGACC
4106044	1	29.0813	pop1_snp	TGCAGAAAACAACACTGCAACTTTTGCGAAATTCATCCCAAATCCAACCAAAACAGCATGCGAATACAT
3634682	1	29.6369	pop1_silico	TGCAGAAGAAGTATTATGGTAAAAGAAAGTCATGATACATACAAACACTTACAGATCGGAAGAGCGGTT
3639400	1	29.6369	pop1_silico	TGCAGTAAAACTTACACACAAGGTATAAATATTGATAAAAATATATACTGTAATCAGAACTGTAATAGT
3639462	1	29.6369	pop1_silico	TGCAGCCACATAGAGATCTGGCACGTGAAGCGGTTCAAAAGTCCTTGGTTCTGTTGAAAAATGGAAAAG
4080798	1	29.6369	pop1_silico	TGCAGCCATATAGAGATCTGGCACGTGAAGCGGTTCGAAAGTCCTTGGTTCTGTTGAAAACTGGAAAAG
4082439	1	29.6369	pop1_silico	TGCAGCCACATAGAGATCTGGCACGTGAAGCGGTTCGAAAGTCCTTGGTTCCGTTGAAAACTGGAAAAG
4083203	1	29.6369	pop1_silico	TGCAGCCACATAGAGATCTGGCACGTGAAGCGGTTCGAAAGTCCTCGGTTCTGTTGAAAACTGGAAAAG
4084017	1	29.6369	pop1_silico	TGCAGAAGAAGTATTATGGTAAAAGGAAGCCATGGTACATACAAACACTTACAGATCGGAAGAGCGGTT
4085225	1	29.6369	pop1_silico	TGCAGCCACATAGAGATCTGGCACGTGAAGCGGTTCGAAAGTCCTTGGTTCTGTTGAAAACTGGAGAAG
4088751	1	29.6369	pop1_silico	TGCAGCCGCATAGAGATCTGGCACGTGAAGCGGTTCGAAAGTCCTTGGTTCTGTTGAAAACTGGAAAAG
4088993	1	29.6369	pop1_silico	TGCAGCCACATAGAGATCCGGCACGTGAAGCGGTTCGAAAGTCCTTGGTTCTGTTGAAAACTGGAAAAG
4091503	1	29.6369	pop1_silico	TGCAGCCACATAGAGATCTGGCACGTGAAGCGGTTCGAAAGTCCTTGGCTCTGTTGAAAACTGGAAAAG
3630486	1	30.1924	pop1_silico	TGCAGCATTATTACAGTTTTAGCAAGCAATATAACAGTTACAGATCGGAAGAGCGGTTCAGCAGGAATG
3631312	1	30.1924	pop1_snp	TGCAGAGTTCTGAGTGGCAGAGTTTGGTAACTGTTGCTCATTATTTGCCGTTATGTTGCCAATAGCGCT
3633922	1	30.1924	pop1_silico	TGCAGTAAATACATCATGCAGTTACAGATTCACTACAGCGTTGTTGCTTATCTAAATTTTACAGATCGG
3634129	1	30.1924	pop1_silico	TGCAGAACCTGGTATTGGAAGCATTACTCTGATGGTTGTCTATGTTTCTATTGCAATTGGAAGTTCCTT
3638871	1	30.1924	pop1_silico	TGCAGCTTCTGGAGATATGCGAAACGCTCTTTCCATATGCAGGTCTGTCTTTTGTGACCTTATTATTTA
3640000	1	30.1924	pop1_silico	TGCAGACAGCAAATAATTTAGAAAAATGTATTGTTTTTACAGATCGGAAGAGCGGTTCAGCAGGAATGC
3640145	1	30.1924	pop1_silico	TGCAGTTGATGAAACAGGAGTTGCCAAAGCCATCCAATAATTGCTTGCAATTTCTAAAACCAGTGAGTA
3640578	1	30.1924	pop1_silico	TGCAGTTATATAAATCATATGCGGCGATATGCAAATCATCACTAATTCCCCCAGCTGGAATCATGGAAT
3660826	1	30.1924	pop1_silico	TGCAGCTTCTGGAGATATGCGAAATGCTCTTTCCATATGCAGGTCTGTCTTTTTTGTGACCTTATTATT
4083688	1	30.1924	pop1_silico	TGCAGTAGAGAAGGCTTCCCACCAATAATGTAAAGGCATTTGAGCTTGAACAAGTAAGGTTAGTCCAAA
4086233	1	30.1924	pop1_silico	TGCAGAGACCTTTCAAAAAAGCTTGTAATAATTGTAAAAATGTATGTTTCTTAGACGATTTTTCTTTGT
4087187	1	30.1924	pop1_silico	TGCAGCAAATCTGTTTCTTCAAAATAAACCAGCGAACGAAAGAGTTGTCAACATGTTATACATACTCTA
4088906	1	30.1924	pop1_silico	TGCAGTAAATACATAATGCAGTTACAGATTCACTACAGCGTTTGTTGCTTATCTAAATTTTACAGATCG
4091371	1	30.1924	pop1_silico	TGCAGTGACAACATCCCTAAGTGAATTCATTTGTAATCCACTGTCACGCCCATACCATCTCAAAACCAT
4106095	1	30.1924	pop1_snp	TGCAGGATAAATAGATGGCTTATTGGTCAAATAGTAGGGAAGAAGTGGTTTTCTCCTACTTTTCCAACG
3631786	1	30.748	pop1_silico	TGCAGATAAAAGGAGAACTTTACCATCCACTATATCTTCTTCTTCAATCCTCTTATTTTCACTATCTAC
3632117	1	30.748	pop1_snp	TGCAGTATATATCATACATATCAATGATTCCCATTGATTCCTCCCCAAAGAATCACCAACAAACATAAT
3632570	1	30.748	pop1_snp	TGCAGCAGGTATGATCTATGTCATGAAACAAAAAGGGAATCAATGAGTGTCATGAAAGAAGTGATAAAT
3633443	1	30.748	pop1_snp	TGCAGAGACGAGTAAAAGGAGCAGCAAGAATAACCGAATCATGAAAGCCATTTCTTTGCATAAAATTAT
3633596	1	30.748	pop1_snp	TGCAGCTGTCTACTAGACTTGTTTGAAGGTTGGTTGGATAAATTGACATTTTTTTATCGGCTTTTATCG
3635132	1	30.748	pop1_snp	TGCAGCCAGCACCTGATCCCTTCCCCAAGGAGATCCACCCCCAGATTCATCAATTCCACCACTAGAAAG
3638198	1	30.748	pop1_silico	TGCAGGATGTAAAGGAAATGAAACAAAATTTTCAGTTAGTGTTTTTACAGATCGGAAGAGCGGTTCAGC
3638518	1	30.748	pop1_silico	TGCAGTGACTAAACTTTCACAAATTCATAATCAAAGGAGACTGATTATTTATAAACCACCTGTAATACC
3639608	1	30.748	pop1_silico	TGCAGGTACTAAACTTTCACAAATTCATAATCAAAGGAGACTGATTATTTATAAACCACCTGTAATACC
3640749	1	30.748	pop1_silico	TGCAGAGTTGCAAGGCCTTTGATCAACATTGCTGAAAGATTTTACAGATCGGAAGAGCGGTTCAGCAGG
4079275	1	30.748	pop1_silico	TGCAGCTTATGTTAGTTGTTGTTGCTATTATTATTACAGATCGGAAGAGCGGTTCAGCAGGAATGCCGA
4080463	1	30.748	pop1_snp	TGCAGTGGATGGGGAAATCTTTTTGGTGCAGACCAGAAAGGAGCTCCGGTACTAGTTACAGCATCTTCA
4080503	1	30.748	pop1_snp	TGCAGGATTATAGAAACTTCATAAGTTATATCTGTAACGCTTATAAAGGCACTGATGCACCGAAAAGCT
4081452	1	30.748	pop1_snp	TGCAGGCTTCTATCCTGTAGGTGAAAATGCTTATTCATTCGCCATTTGGTTCACACAAAAACACAAACA
4082258	1	30.748	pop1_silico	TGCAGCTTATGTTAGTCGTTGTTGTTATTATTATTACAGATCGGAAGAGCGGTTCAGCAGGAATGCCGA
4082793	1	30.748	pop1_silico	TGCAGCCTGCAACAACAACAAATATTTTACAGATCGGAAGAGCGCTTCAGCAGGAATGCCGAGACCGAT
4083023	1	30.748	pop1_silico	TGCAGAGTTGTTGATCAGAATGTAAAAGTCCTTTTTTGTTACAGATCGGAAGAGCGGTTCAGCAGGAAT
4086644	1	30.748	pop1_silico	TGCAGCTTATGCTAGTTGTTGTTGTTATTATTATTACAGATCGGAAGAGCGGTTCAGCAGGAATGCCGA
4086888	1	30.748	pop1_silico	TGCAGCCTGCAACAACAACAAATATTTTACAGATCAGAAGAGCGGTTCAGCAGGAATGCCGAGACCGAT
4087649	1	30.748	pop1_silico	TGCAGGAAAAAATGTGGGGTGTAATCAGGAAATGTGATGGGCTTACAGATCGGAAGAGCGGTTCAGCAG
4087754	1	30.748	pop1_silico	TGCAGCGTACGGGGTGCCCGAGATTGCTCGACTCTCCTCCTCTAAAATGAATGGTAAAGCAGAAATAAA
4088134	1	30.748	pop1_silico	TGCAGTGGTGGTTCTACTGACTCTCAAGTCACTGCCTATAGCACAAGCGTTTCATCTTTCTATGCAGAT
4088653	1	30.748	pop1_silico	TGCAGCTTATGTTAGTTGTTGTTGTTATTATTATTATTATTACAGATCGGAAGAGCGGTTCAGCAGGAA
4106549	1	30.748	pop1_snp	TGCAGCTACAATGTTCCCATGGAGATGGATTCAAGGAGAGAAGGAAGAACCATATTTGAACCAGCAAGA
3660233	1	31.3036	pop1_silico	TGCAGTGATAATAACTCGTCAGGAATTTATCAGTATTTAGCCGAAAACTTAGAGTGATAGCAAAGCAAA
4091536	1	33.0277	pop1_silico	TGCAGATTCTTGTGTGATGATGGAATTTTAGAAATTGTCGTGGTAATTACAGATCGGAAGAGCGGTTCA
3629675	1	34.7518	pop1_silico	TGCAGATTGGTAAAAGATCATGGAATCTGACATTGCTCCGTTCTTACAATGATCAACCTGCCCGTCGTC
3631145	1	34.7518	pop1_snp	TGCAGTAAGCCACCGAATCCAGCTCTGACAAGGTTATCTAGAAAGCTGTCATCAACATTGATAATGGTA
3631315	1	34.7518	pop1_snp	TGCAGGGAGCTATAATGGGGCCATTGATAACAACAGTGATGATTGCTCTAAAGGATTTGTACGCCGAAT
3631418	1	34.7518	pop1_snp	TGCAGGACACTCATTATGCGTCAATTTATTACTAACAAGACCAAAACTATTACAGATCGGAAGAGCGGT
3631916	1	34.7518	pop1_snp	TGCAGAATATACTGAGCACTCAAAAAATAAGTGAGATGCGCTTTCGGCCATTCCACCCTATGCTGAGTA
3634911	1	34.7518	pop1_snp	TGCAGCTAAAGGATCATAAAATTCAACCCGACAAGACCCACTGGATTTTCCACTAGCTCCATTAGAATA
3635551	1	34.7518	pop1_snp	TGCAGTGTTTTTGTAAATATATGCTTATACGGATTTGGAATTGCCTACATCATTACAGCATCCATCAGC
3636466	1	34.7518	pop1_snp	TGCAGTATGCCACTATCTTTTGGGATGTTTTTGGTAGCTCTTTCAACTCCATACCTTCGTATCTGCTAA
3637075	1	34.7518	pop1_snp	TGCAGCTCTCCCATTCTTCTAGTACTTGATTGCCCCATACCTTCTATAAATTTATTATTATAGTACAAA
3637100	1	34.7518	pop1_snp	TGCAGAACAACACACCGATTTCAGTCAATCTAACTATGTCACGGGGCATAAGATAAGTGTATTTACAGA
3637436	1	34.7518	pop1_silico	TGCAGAACCAAACACTCACTCGGTGGTCATGCCATAAGCTATTTACATAGCTCTCTCAAACCGGATCAA
3637956	1	34.7518	pop1_silico	TGCAGTGAGATAGATTGCAAAGCATCTTTCACTTTCACCAGTTACAGATCGGAAGAGCGGTTCAGCAGG
3639819	1	34.7518	pop1_silico	TGCAGACATGATTACTCCAAATTCTTCTAGCTACAACAACCAACTAGTTTCTTTGTCACAAGACTTTAC
3639978	1	34.7518	pop1_silico	TGCAGAAACAAAACACCGTAGTGTCTAAATAACAGAAACGAAATTGAAGAAAACGAAAATCAACAAGGA
3640014	1	34.7518	pop1_silico	TGCAGAACCAAACACTCACTCCGTGGTCATGCCATAAGCTATTTTTACATAGCTCTCTCAAACCGGATC
3640058	1	34.7518	pop1_silico	TGCAGAGAAGAGAAGGAGAGAAAGGAAGGAAAAAATTGTACATAAGAGAGAGATAGAGAGGGAGGAAAG
3640273	1	34.7518	pop1_silico	TGCAGTGATATAGATTGCAAAGCATCTTTCACTTTCACCATTTACAGATCGGAAGAGCGGTTCAGCAGG
3658929	1	34.7518	pop1_silico	TGCAGTCACTGCTCTGTTTTCTTTTAGTTAGTTTAGGGGCCTTGCGAGTTATGTTTTTGGTCACTCTTC
3661121	1	34.7518	pop1_silico	TGCAGCTATAAAACTGAGCACATAAGGAAGAACAGTTTGCAATGAATCCGCAAATGATGAAGTACCGCG
4080079	1	34.7518	pop1_snp	TGCAGCGAAAAGATAAGTAAACAAACACAATAAACACCAAGATTTATATCGGTTCGTTGACCAATCTGT
4081125	1	34.7518	pop1_snp	TGCAGAATACAACAAAAAAACATTAGTATTCAATTAGTTATTTGCTATATATGAATCTTATGATACTTT
4083400	1	34.7518	pop1_silico	TGCAGAAACAAAACACTGTAGTATCTAAATAACAGAAACGAAATTGAAGAAAACGAGAATCAACAAGGA
4084942	1	34.7518	pop1_silico	TGCAGATTGGTAAAAAATCTTGGAATGTGAAATTGCTTCAACGTAACCATGGTAATTTTTCCGCTGCCA
4087218	1	34.7518	pop1_silico	TGCAGAAACAAAACACTGTTGTATCTAAATAACAGAAACGAAATTGAAGAAAACGAAAATCAACAAGGA
4089695	1	34.7518	pop1_silico	TGCAGTTTAGATGGTGCAATGTTAGAAGATACAGGCTTACATAGATTTTGGGTTTACAGATCGGAAGAG
3630113	1	37.6588	pop1_silico	TGCAGACTATTCTCATATATACTTCCGTGCCCTACGTGAACAATAAGTTGATGAATTATAGAGACAAGT
3630534	1	37.6588	pop1_silico	TGCAGCATGAGTCTGCCACTCAGTTCCAGCAGCCTGCGATGATGCTACAGATGGAGTTACAGATCGGAA
3630608	1	37.6588	pop1_silico	TGCAGTCTATCTTCTCTTTTCTTTTTGTCATAACTGTTTATCCTCCCATATTACAGATCGGAAGAGCGG
3630884	1	37.6588	pop1_silico	TGCAGAGTCAAATTTTCGCAACAAATGTTTTACAGATCGGAAGAGCAGTTCAGCAGGAATGCCGAGACC
3630929	1	37.6588	pop1_silico	TGCAGTCTATCTTCTCTCTTTTTTTTGTCATAACTGTTTATCCTCCCATATTACAGATCGGAAGAGCGG
3631147	1	37.6588	pop1_snp	TGCAGCCAGAGTTGATACAAATAAATAACACACATATATTACAGATCGGAAGAGCGGTTCAGCAGGAAT
3631430	1	37.6588	pop1_silico	TGCAGGATTTGGATAATCTATTTTGATTTCATATTTATTTGTTGCCTTATTTGTTTTGCATTTGGAAGC
3631812	1	37.6588	pop1_snp	TGCAGGATGGATTCAATGATTATTTCTGAAGCTTCTAAGTTTCGGATGCAGATGAAGGAAGTACCCGGA
3631980	1	37.6588	pop1_silico	TGCAGTTATATAAATACCCTGTGTAATGGTTTGGTTTGTGACCAACATTGGAAAGACACCAAATAAGAG
3632288	1	37.6588	pop1_snp	TGCAGGTATTCAATTTATTTTATTTTATATCACTCAACACAGGATTTTTGGTACTAACCATATTTTTCT
3632406	1	37.6588	pop1_silico	TGCAGAAGAAGAAGACCAACAAACTGCACTTTTATCGTTGTTGGTTACTGCAATTTGTTGTTATTGTGA
3632486	1	37.6588	pop1_snp	TGCAGACGGAAGAATGGAAGATGATAGAACCTTGCAGTTTACTTTCTTTGGTAAAATCATTATCTCTTC
3632578	1	37.6588	pop1_silico	TGCAGCACTAGTTCGAAGTGACTCCAACCCTTTTATTTCCAATCTCCCTCTAACGTTGTTTAGGTCACG
3632789	1	37.6588	pop1_snp	TGCAGTTCCATGAATCATGGCACTTTTGGGTATTCATTGCACAAAGGTTTGTATTTTGGAGCTTCAAAA
3632899	1	37.6588	pop1_snp	TGCAGCCGTGCCTTTTGGCTGATGCCAAAGCACCTTTTCAATGGAGTCCCCATCGTCCTCTTCAATTTC
3633026	1	37.6588	pop1_silico	TGCAGAATATATTTTGGCCTAACATAAAATAATTTTACAGATCGGAAGAGCGGTTCAGCAGGAATGCCG
3633233	1	37.6588	pop1_snp	TGCAGTGCCACGTCATTGAGGAAATAACCCTTTCCGTAATCTGCACCAGGTTTTACGGAAACAGTTACG
3633604	1	37.6588	pop1_snp	TGCAGACATAGGCTAACATGAGTGCTAAAGGGAAATTACAGATCGGAAGAGCGGTTCAGCAGGAATGCC
3633799	1	37.6588	pop1_silico	TGCAGACTCAGGAGAGCCACCACAGCAAATCCAACGCATAATCATCTCATTGCCCAAATGAATTTATTG
3634355	1	37.6588	pop1_snp	TGCAGAATTATGATGAACTTATTTGTATTGATGTAGGATTTATTGACCCTGAGTTGGAGGGCAGTCTGA
3634488	1	37.6588	pop1_snp	TGCAGTCTATCTTCTCTTTTTTTTTGTCAAAACTGTTTATCCTCCCATATTACAGATCGGAAGAGCGGT
3634638	1	37.6588	pop1_snp	TGCAGATGAATTGATGAATATACTATCCAATTTAGAATAAATCATTAGGATTTTAGAAACCGACCAAAA
3635342	1	37.6588	pop1_silico	TGCAGATTATGATTGTGTCATTGGAACCAAGGTGGAAGCAATGGCATCTCAGGTATAAATTTCCTCTTT
3635402	1	37.6588	pop1_snp	TGCAGATGTTCAAAATTTGTTGAAAAACAAGACTAACATTTCACCTGATTATTTTCTCTAAACCTCGTG
3635682	1	37.6588	pop1_snp	TGCAGAAAGGTAAGGCCTTTTTTTCAACTTGAAACTTTCCCAATTTACAGATCGGAAGAGCGGTTCAGC
3636018	1	37.6588	pop1_snp	TGCAGTAAGACAAATCTTAGTTACACAAGAAAATGCTAATAACTCTGACTGTAATGTCAACCAAATCAA
3636523	1	37.6588	pop1_snp	TGCAGCTGAGCTCCGCCATGTCATGACAAATCTTGGTGAGAAGCTCACAGACGAGGAAGTTGATGAGAT
3637930	1	37.6588	pop1_silico	TGCAGCTTCAGTCAGAGGAGCAAGACACAGATTTTCCTACGCATTCAATAGGTATACTGTTTTACAGAT
3638139	1	37.6588	pop1_silico	TGCAGTCGAAGATGCAGGCATAGTTGGCCGAACTTCGTTATCAAATATCGCATGTTCTCTTTATGTACT
3638287	1	37.6588	pop1_silico	TGCAGTAGACCTATACATAAATTTATCAGTAGAATGAATGTTACAGATCGGAAGAGCGGTTCAGCAGGA
3639121	1	37.6588	pop1_silico	TGCAGCTAATTTCCAGGGGTCCTCATGATGAGTATCCAGAGACAATGGAGGAGGTTGCAAAACCGATAT
3639889	1	37.6588	pop1_silico	TGCAGAATGAGAGCTTCATGGGTCTAAGTGATACATAATCATTCAGCCAATCGCCGAGCACCCTGAATA
3658718	1	37.6588	pop1_silico	TGCAGTTTACACAATTCTATCACTTGTAACTAAATTTTTCCATGTTGTTTCGTTGTTACAAATGAGTTG
3658983	1	37.6588	pop1_silico	TGCAGAAGCAAGGGAAAGAGTGGAGTAAGATTTCTCACATTCCCAAAATATTACAGATCGGAAGAGCGG
3659194	1	37.6588	pop1_silico	TGCAGAAACAATTGATCTCAAAATTGGTCATTTTCATAAATCCTGCAAGATACTTGAAGAGGGGGAGAG
3659790	1	37.6588	pop1_silico	TGCAGATGAAGAGGGGGAAAGAGAAACAAAAGCTTTTTCCTTTGCCTCACGAATATTCATGTATAAAAA
3660050	1	37.6588	pop1_silico	TGCAGTTTGCGAAAGCCTAGATGCTTATTGAGTTCCATTTTGAACTTTTGATTTACAGATCGGAAGAGC
3660066	1	37.6588	pop1_silico	TGCAGAACTAACAGTTCAACCAGTGAGCTCTTCCATTACAGATCGGAAGAGCGGTTCAGCAGGAATGCC
3660279	1	37.6588	pop1_silico	TGCAGTGTTGTTGTGTCCAAATAATAACCTTCACAACATGGAGCTTAGTGATTCGATTTTTGATTTGGT
3660588	1	37.6588	pop1_silico	TGCAGTCGAGAATCAAACTAGGAAATTCAAATTTAGAAATTTACCAGGTGTGCTATTACGGAAGAGATG
3660781	1	37.6588	pop1_silico	TGCAGTAGATAAATAGTAAGAGTAAAGTGACACGAGATAACAAGTAGCAATATCATAAAAAATTAGCAA
3661238	1	37.6588	pop1_silico	TGCAGTAATACTCATATCACAGCAACCCATCCACCCATGGCTTTCTTGACCTTACTATACATGATAGAC
3661429	1	37.6588	pop1_silico	TGCAGCTGTTGTTCTTTCATGTGGTGATCTCTCCTCCGATTGAATACCTGAATTTGTTTTCTCGAATCA
4080512	1	37.6588	pop1_snp	TGCAGGTACAACAAATTTCCAATAGATTTGGGAACCTCGGTGATACTCTTGTAGTTTGACAAAGACAAC
4081204	1	37.6588	pop1_snp	TGCAGTTTACACAATTCTATCACTTGTAACAAACTTTTTCCATGCTGTTTCTTTGTTACAAATGAGTTG
4081231	1	37.6588	pop1_silico	TGCAGCTATATTGGAGGACTTGTAACTGCTATTCTAATGCAGACCATTCTCATATATACTTCTGTGCCC
4082312	1	37.6588	pop1_silico	TGCAGAAAAATTGATTCATAACTCACTGCATATGTCTTTCAATTACAGATCGGAAGAGCGGTTCAGCAG
4082326	1	37.6588	pop1_silico	TGCAGATGAAGAGGGGGAAAGAGAAACAAAAGCTTTTTCCTTTGCCTCACGAATATTCTATGTATAAAA
4082875	1	37.6588	pop1_silico	TGCAGAGAATAATCTTTTGAAGCAGTGAAGTTCATAATTGACAGTTACAGATCGGAAGAGCGGTTCAGC
4083274	1	37.6588	pop1_silico	TGCAGCCTTCAACCCACCATTATCTTTGCTGACAACAAAGTCGGACAACAATTGGAGATTTTCTAGTTT
4083875	1	37.6588	pop1_silico	TGCAGTATGGCAGAACTCCTTTCTAACATCTTCACTTCCAACAGCCATTACAGATCGGAAGAGCGGTTC
4083963	1	37.6588	pop1_silico	TGCAGAACAATTTGCAAACATTGGATTGTGTACAAATTTGATCTTATATCTCACCAAAGCACTTACAGA
4084015	1	37.6588	pop1_silico	TGCAGTTTCTAGAAAAAAGATCAAATTGTCTGTGACCAGATATAGAAGGTATTGTGACTTCGTTACAGA
4084110	1	37.6588	pop1_silico	TGCAGTGTGATTTGTCAAAACAATTTTCAATATAGCATGGAGCCTGAGTCTCTTGATTTGGTGACTGCA
4084531	1	37.6588	pop1_silico	TGCAGAAGAAGACCAACAAACTGCACTTTTATCGTTGTTGGTTACTGCAATTTGTTGTTATTGTGAAGA
4084633	1	37.6588	pop1_silico	TGCAGCAGTACTAGTTCGAAGTGAATCCAACCCTTTTATTTCCAATCTCCCTCTAACGTTGTTTAGGTC
4084884	1	37.6588	pop1_silico	TGCAGTAACAAATACTTTTACTCCTATGTACTTAGCTGTCTGAATTGCAAATGTACCGATTCCGTTTGA
4084935	1	37.6588	pop1_silico	TGCAGGGTTACTAAACCCTCTTCCAAGTTGGGAAGACGTTGCTATGGACTTCATAACTGGCTTACTTAG
4084938	1	37.6588	pop1_silico	TGCAGGAATTGACGGTGGCTCAAACAAATGAGCAGAGTGTGGCAAATGACTTTCACGTGCCGAAAAGAC
4085515	1	37.6588	pop1_silico	TGCAGGGTTACTAAACCCTCTTCCAATCCCCAACAAAGTTTGAGAATACATTGCTATTATGCACTTCAC
4085855	1	37.6588	pop1_silico	TGCAGTGATTCTAACTGAGCCACAAATAATTTTGAAAATACAGATAAAATTTATTGTGTAATAGCAATA
4085974	1	37.6588	pop1_silico	TGCAGGCATAACTTATAAAACAGCAAACATGGAAAAACTTGATCACTTTTTTTTCTGGTTGTAGAAATA
4085982	1	37.6588	pop1_silico	TGCAGGGCTAGGAAAATTTTCCAACCTACTTGGAAAACTTTCCATCACACAGCTACAAAATGTTACAGA
4086116	1	37.6588	pop1_silico	TGCAGGCTGCATCATTTAGTTCCTTATAAAAATCCTATATCTCTGATCACCGTGAAATAGGCAATGCTA
4086421	1	37.6588	pop1_silico	TGCAGTACACTCTGCGAACACTAACTTTTTATTTTTCTTTTTGAGGAATGCGAACACTTTACAGATCGG
4086424	1	37.6588	pop1_silico	TGCAGCTGCTTTGGCCAAGTGCAGGTTCTAATACAGTATTTGTTTCATAATTTACTGCAAATGGGAATT
4086700	1	37.6588	pop1_silico	TGCAGATGCAAAAATAACATGATACAAACCAAAACGAAATGTGAGCAAAAGTTACTAAATACATCCAAA
4087191	1	37.6588	pop1_silico	TGCAGTTATATAAATACCCTGTGTAATGGGTTTGGTTTGTGACCAACATTGGAAAGACACCAAATAAGA
4087696	1	37.6588	pop1_silico	TGCAGAAATCCAAGTTGAAGAAATCTGAGAATTACAGATCGGAAGAGCAGTTCAGCAGGAATGCCGAGA
4087807	1	37.6588	pop1_silico	TGCAGTGTAAAAAGGAATGTCCTCTAAAGTCTAGCAACTGCACTTACAGATCGGAAGAGCGGTTCAGCA
4088548	1	37.6588	pop1_snp	TGCAGATTTTCCTAGTTTGAAATGTTTGTTTCTAAGGAAGTGCCCGAAACTGCGAGGAGATATACCTCA
4088789	1	37.6588	pop1_snp	TGCAGCTAACAAAAGTCAAAGTGAAAAAATGAATTTCTAAAGCTTGTTTCATCTTTTTCTTGTAGTGGA
4089464	1	37.6588	pop1_silico	TGCAGCAGGTAGTGTAGTAGCCTTGTAGGTGCTTTGGCTTACTGTTGGGCTAATTGTTTTACATCATGG
4089717	1	37.6588	pop1_silico	TGCAGCTTCCATAACTACAAAACAAAAATTGCTAATAATTCAGAATTCATCTCACAAATAATAAAATAT
4089771	1	37.6588	pop1_silico	TGCAGCTTCCACCCAGACATATTCTGGTGGTATTGGGATGGAATCCATTATTGCATTACAGATCGGAAG
4090686	1	37.6588	pop1_silico	TGCAGTGTAGTGTAGTGTATTCTGCTCGAGCCGGATTTTTCCATTACAGATCGGAAGAGCGGTTCAGCA
4090736	1	37.6588	pop1_silico	TGCAGAACAGAAAATTTGGCTATATTTCAAACCTCAGAATCAATAAACCGGAAAGGAATCAGAATACAA
4091215	1	37.6588	pop1_snp	TGCAGGATACGCTGGTAGCTTTTTGCCTGAAAAACACTTATATTTGTTACAGATCGGAAGAGCGGTTCA
4091226	1	37.6588	pop1_silico	TGCAGCAAATCAAAGTCTGAAAAAAAATAATAATAAAGACCGATTCCTTTCTATTGTGCTTATCGAATT
4091281	1	37.6588	pop1_silico	TGCAGTTCTGATCTTGACATGGCAATACCACAAGTGGGCACACAAGAATGGATCAAGTCATTCAATATG
4091611	1	37.6588	pop1_silico	TGCAGAGACCCAATTTACAATGTTCTTATTGGCTTCCACTGATGAAGCATTGGAACAATTTCCATTGAT
4091668	1	37.6588	pop1_silico	TGCAGATTATGATTGTGTGATTGGAGCCAAGGTGGAAGCAATGTCATCTCAGGTATAAATTTCCTCTTT
4091774	1	37.6588	pop1_silico	TGCAGTTTATCAGCTAAACAATGAGTCTCATATAATATAATATAAATACCAATATTACAGATCGGAAGA
4091801	1	37.6588	pop1_silico	TGCAGTATATACTTGCGTTGGGAGAGTTGCAGGTCCAAGTAAACGTCCAAACACGTTACAGATCGGAAG
4105824	1	37.6588	pop1_snp	TGCAGTCCTTTTCCCCATACTCTGATAATAAATCATTACAGATCGGAAGAGCGGTTCAGCAGGAATGCC
4106467	1	37.6588	pop1_silico	TGCAGGTCATATATTTCGAAACTTGTTCAATCTACAGCCCCTTGAAATTGTTTACGAAAACTATATAGT
4106672	1	37.6588	pop1_silico	TGCAGCTTGGTTTGCCAAAATAACTTTTTATGTAGCGTTGAGCTTGAGTTTTGATTTGGTGATCTCTTA
3635555	1	38.2144	pop1_snp	TGCAGCAGATAGCTCATAGCTCCATGCAAAACCCCTATTTCTCCTTTTGTTACAGATCGGAAGAGCGGT
3635905	1	38.2144	pop1_silico	TGCAGAAACTTATCACATTACAACACATCAGTATATTGAATTTTCCATTACAGATCGGAAGAGCGGTTC
3638991	1	38.2144	pop1_silico	TGCAGTGGCAGCTGGTAGATACATGTTGCCAGCTGGTAGATACATGTTGTGAAGATAAACTTACAGATC
3639173	1	38.2144	pop1_silico	TGCAGAAACAACAAGTGTTGCTTCACATACTGTTGCAGCAGCAGCTGCGTCTGATGTGTAAATGGGACG
4080859	1	38.2144	pop1_snp	TGCAGTTGAAACCTCAATGCAAGAGAGAGAAGAAGATAAAAAATTGGAAGATTCAACAAATACTGATGG
4081728	1	38.2144	pop1_snp	TGCAGAGACTGAAAAGGGAATATTTGATGCAATATTGGAAGGCCATATTGATTTTGAAAGTGAACCGTG
4083614	1	38.2144	pop1_silico	TGCAGCAATTCAAGACTAAAGAAAATATTGAACGTTAGTATAAATTCATTTGGTGCATTTACAGATCGG
4085212	1	38.2144	pop1_silico	TGCAGGCAACTAAAAGAAATCTTCTCCAGCTAGCTGAAGCTGTTCATTTTGAACAACTTTTAGGAGGAT
4086690	1	38.2144	pop1_silico	TGCAGAGAAAGGTGATGATGGTAGATTACACATATACGATGTTGAGCAATTAGAAAATGCATACACAAG
4086695	1	38.2144	pop1_silico	TGCAGGTGCTGGAGTCAAATTCCCCCTACTGCAATTTACAGATCGGAAGAGCGGTTCAGCAGGAATGCC
4087776	1	38.2144	pop1_silico	TGCAGGCATCTAAAAGAAATCTTCTTCAGCTAGCTGAAGCTGTTCAATTAGAACAACTTTTAGGAGGAT
4088379	1	38.2144	pop1_silico	TGCAGAGAAAGGTGGTGATGGTAGATTACAAATATACGATGTTGAGCAATTAGAAAATGCATACACAAG
4089344	1	38.2144	pop1_silico	TGCAGGTGCTGGAGTCAAATTCCCTCTACTGCAATTTACAGATCGCAAGAGCGGTTCAGCAGGAATGCC
4089406	1	38.2144	pop1_silico	TGCAGGCAACTAAAAGAAATCTTCTTCAGCTAGCTGAAGCTGTTCATTTTGAACAACTTTTAGGAGGAC
4089905	1	38.2144	pop1_silico	TGCAGAAAAATATCAAGACAAATTTCTCTCATAATAACCATAACAGCAACAACAACAAAACCTTATTCT
4090427	1	38.2144	pop1_silico	TGCAGGAATATCTGATCTACAATGGAGGTTTCGGGGACATGATTATAGAATTTATTTTACAGATCGGAA
4090534	1	38.2144	pop1_silico	TGCAGCAGCAGCTGCGTCTGATGTGTAAATGGGACGAGTACAAGGAGGTGTGAACGTGTGAATGCAAGA
4091057	1	38.2144	pop1_silico	TGCAGGCAACTAAAAGAAATCTTCTTCAGCTAGCTGAAGCTGTTCATTTTGAACAACTTTTAAGAGGAT
4106606	1	38.2144	pop1_silico	TGCAGCTAAATTCACAGAATTTATTTGCAAGTAATTTCACAGTAAAATGCATAGGTAAAATCGCAGGAA
3629677	1	39.338	pop1_silico	TGCAGCAATTGTTGAATCAAATCATCTGAGATAACCATACAAAAGAGCGATTACAATTGAATAAAAGCA
3631307	1	39.338	pop1_snp	TGCAGTTCTTGTGCAACATTTCGGATATTCATTATAAAGGGTCTTGTCAAAGAATTATTTTCTATTGGC
3631824	1	39.338	pop1_snp	TGCAGCTGATCAAGTCTGTGACATATTTTTATTCTCGATGAACACCAATTTGATATTCTACTGCCAACT
3636387	1	39.338	pop1_snp	TGCAGGATCACCACCGGTGGTAATAGCACACGGCGGATTTTCGGGGCTATTTCCAGATTCTAGTTTACT
3639262	1	39.338	pop1_silico	TGCAGCAATTGTTGAATCAAATCATCTGAGATAACCATACAAAGGAGCAGATTCATCCACTACCTATGC
4081226	1	39.338	pop1_snp	TGCAGAAAAACGCGTTCAGAAGTCAATATGTATGCCTTGCAATCAAAGGCCGGAAATAAAAATACTAAA
4088552	1	39.338	pop1_snp	TGCAGTCGGAGAGGATGACAAAACACAATCGCCAATGTCGGCGGAATGGGTAAGAAGCGGAAGCTTGAT
3630016	1	41.0621	pop1_silico	TGCAGCAAATATTTTTTCAACATGCAGTAGCTGGTATTTGATGTTATTCATCAAAAAAATCTTCCATTG
3630367	1	41.0621	pop1_snp	TGCAGTTGACGCAAACACGTTATTGAAACTCACTCCAAAAGGAAAATTACAAGAAATATAGGGAGTAAG
3630871	1	41.0621	pop1_silico	TGCAGTAGCCAATGATTGATACCCAGAATCTACTTCACACATTTACAGATCGGAAGAGCGGTTCAGCAG
3634419	1	41.0621	pop1_silico	TGCAGCTAAGCGCATGTACTCCACAATATGGATATTTTACAGATCGGAAGAGCGGTTCAGCAGGAATGC
3635040	1	41.0621	pop1_silico	TGCAGCAAATATTTTTCCAACATGCAGTAGCTGGTATTTGATGTTATTCATCAAAAGAATCTTCCATTG
3635247	1	41.0621	pop1_snp	TGCAGTAATACAAGAAAGGGCCATTCAACAAAAGGACATTGTAACAGAACTTTGAAAGACTCGTAAATT
3637197	1	41.0621	pop1_silico	TGCAGGTATTTGTAGAGACATCAAACTCTCTTTTGACAATAAAAACTTTGAGGTGAATGCTTTGGTGTT
3637494	1	41.0621	pop1_silico	TGCAGGATTCCAGAAAAAAGGTTACCAAGGAAGTTGAAGAGATGCGTTTGAAGATAGATTTTTTTAGTC
3637557	1	41.0621	pop1_silico	TGCAGGAAGAAGAGTGGAAGCTGTGTTACAAATCGGAAGAGCGGTTCAGCAGGAATGCCGAGACCGATC
3637729	1	41.0621	pop1_silico	TGCAGTAGATGCACGCAAATACAGACTGAGACCACCGAAGAAAATTCATCCTATTCAAGTGATTGTGAT
3638042	1	41.0621	pop1_silico	TGCAGTGGCTTCATCAAAGGATTATCCGCATTATTCTAAGAGGTTTATAGGGAAGTTTTGGATGACTGA
3638313	1	41.0621	pop1_silico	TGCAGCTGCTTGGAATGGACGTGCTAGTTGGTCCTGGCGACCTTGCTGACCAAGGTCAAGATTTTGGTT
3639148	1	41.0621	pop1_silico	TGCAGGTTAGACAAATCAATTGGCTCATCCAATCCACCTAAGCTAAACTCATTCTTTTCCTTGACATTC
3658863	1	41.0621	pop1_silico	TGCAGGAGATGGTAATAATGCTTCTCAGCCAATTACTTTCAGTCCCATTTACCGCAATTAGGCAATGTC
3659627	1	41.0621	pop1_silico	TGCAGAGAAGCTAACTAACCCATTTCACTGCTCACTATTTTGTCAACTTTCATTCATTGATTATTACAA
3660149	1	41.0621	pop1_silico	TGCAGTGTTACCAATTTATGGAGCAATATCATAATTTTGACTAGTGGATGCATTACAGATCGGAAGAGC
3660360	1	41.0621	pop1_silico	TGCAGAAACTTCCCATGCAAGTAACAATTATACAATTTCTCAAGAAAAATATGATCAATTACAGATCGG
3660542	1	41.0621	pop1_silico	TGCAGAAGTTTCAATCTACTTATGAAAAAATTGCAAATTGTTTTTTCTCCTCTTTTTACAGATCGGAAG
4080256	1	41.0621	pop1_snp	TGCAGAGTATTGTACGTGGGCCGATTTCTGACTCTATTGTGGGCATGTCCGCGCCCAGCACGTTACAAC
4082407	1	41.0621	pop1_silico	TGCAGATTGGAGAAAAAATGTTCATTCAGCTTTACAGATCGGAAGACCGGTTCAGCAGGAATGCCGAGA
4084547	1	41.0621	pop1_silico	TGCAGCAAACCACTTACACCACATCACACTGAGGAGCGTATCTTGAACAAAAAGATCTTTACAGCAGAA
4087509	1	41.0621	pop1_silico	TGCAGATGAAGCAGCTGTCAAAAGAAAAAACATGAAGTTGGCAGTGTTGCTTCATCCGGATAAGAACAA
4087981	1	41.0621	pop1_silico	TGCAGTGGAAATTTATGAGTCAGTTACAACATTACACATCGGAAGAGCGGTTCAGCAGGAATGCCGAGA
4089269	1	41.0621	pop1_silico	TGCAGATGCAGGTCCAATGGTGGATGATGCTTTAGAATTTTGGTTAGCCGATCAAGAACCTTGGTTACA
4090145	1	41.0621	pop1_snp	TGCAGCTATATGAGATTGATAACTCTGTTTTCAACTTTGAATTAGTAACAAGGGTTCAAACTAAATATT
4090755	1	41.0621	pop1_silico	TGCAGGAGATGGTAATAATGCTTCTCAGCCAATTACTCAGTCCCATTTACCGCAATTAGGCAATGTTTT
4091166	1	41.0621	pop1_silico	TGCAGCAATTCGAATCCAACACTACGCAAGCAAAAAAGGAAAGAATTAGTCATTTACCTCTCATCAATT
4105736	1	41.0621	pop1_silico	TGCAGTAAGTTTCAGTCCAAGAACCGAATAATAATCAAGCTTCCCATTATGTCTGAACTCGGAAGCAAG
3633029	1	41.6368	pop1_snp	TGCAGTGACTGAACAAAGCATGTAAACTCAGAGAAAATCTGCACGTGCACACCCAACATCACATGCTTT
3635499	1	41.6368	pop1_silico	TGCAGATTTTTTTAGCTCTTTTTCTTCTTTTGCAGAGTTTATATTTTGCTCTTTCTTCCTCTCCGTTTC
3638539	1	41.6368	pop1_silico	TGCAGAAATAATACTCTTCCTCCATTCCCAAATTAGCTCCATAAAAATCATTCCAAAATCTCAAAAATC
3658970	1	41.6368	pop1_silico	TGCAGGAAAGCACATTCCTTTTACATTTGTTTCTTCTTTCATCAATTATATATTTATTTACAGATCGGA
3661555	1	41.6368	pop1_silico	TGCAGAACTAGCAGGTGCAGCAGGCCCTGATGCCGGAAAGGAGAATTGAAATCCAGGGGAAAAGACAGT
4080795	1	41.6368	pop1_snp	TGCAGTATACAACCATGAGCACAAGTTCCTTATGGTGAGATACAGCTAGCTAATATAATCGCTCATGAG
4081645	1	41.6368	pop1_snp	TGCAGCTAGGAGAAATTTAGGGTACCTATCTTGTGGGAGTGGAAATCCCATTGATGATTGTTGGAGATG
4081731	1	41.6368	pop1_snp	TGCAGGTGCACATTCTCAAGCAACTTTTGCATAAAGTGCATCTCAATCTTCTGTCACAGTAGGCACACC
4083345	1	41.6368	pop1_silico	TGCAGAACTAGCAGGTGCAGCAAGCCCTGATGCCGGAAAGGAGAATTGAAATCCTGGTGAAAAGACAGT
4083498	1	41.6368	pop1_silico	TGCAGACAACAGAAATGTCCACGTGATATTGAATTGGATGCAATTTCCTGGTTTACCCTCAAACAAACT
4085373	1	41.6368	pop1_silico	TGCAGTAAAGCACATTCCTTTCATATTTGTTTCTTCTTTCATCAATTATATATTAGTTATATAAATGTG
4086972	1	41.6368	pop1_silico	TGCAGCTCTCTTATGCTAACAATATAAGCATGCTACGTCCTTTTCTCTCACGTAAACCACAATACAAAG
4088325	1	41.6368	pop1_silico	TGCAGCACCAACAATCAACAAATAATCAAAGCAGGCATATTTATAAAAGTTGTTTTTGCCTTTCTTCTC
4089104	1	41.6368	pop1_silico	TGCAGAACTAGCGGGTGCAGCAAGCCCTGATGCCGGAAAGGAGAATTGAAATCCTGGGGAAAAGACAGT
4091759	1	41.6368	pop1_silico	TGCAGACTTGTCTTCCTAATACAGAGGGTAGAGCATATGATGCAGTATGTTTTATGAGATACTCAAACA
3631141	1	43.381	pop1_snp	TGCAGTTTCATTTGATTCTTATTTTGATTTTTGGAACTGGTGTTTAGGACATCCAACCCTCGCTCTATC
3635015	1	43.381	pop1_snp	TGCAGACATCAAGACCTGAATACAATCAATTATTTGTGAAGAAGACTGGTGGTGGACCAGAACTTTGGC
3636536	1	43.381	pop1_snp	TGCAGTTGGATTCTGAAGAAACAGAGAAATTTGAAAAAGAGAAACTTCTCAGTGAGATGTACAACAAGT
3637199	1	43.381	pop1_snp	TGCAGCCAATTATTACCAATTTCTCCAATGACACTAGGCTACGAGACGTAGTCAGTTGAAATAGGGAGA
3637980	1	43.381	pop1_silico	TGCAGACGTTATCCAATGGATGCACTTGTATCAAAGTTGTTTACAGATCGGAAGAGCGGTTCAGCAGGA
3638861	1	43.381	pop1_silico	TGCAGAATTCCTTATCCTCGAGATAGAGATGTTCCATGTACTACATCACCATATATACTGAAGCTCTAA
3639048	1	43.381	pop1_silico	TGCAGTCTGTAACAGTATGCGTTGCATGCACATATTAGAGAAACACGCAGCATGAGAATCCACAAGCAT
3639239	1	43.381	pop1_silico	TGCAGTAGTGAAAGGTCCAGAGACACAGAAATTGTATTACAGATCGGAAGAGCGGTTCAGCAGGAATGC
3639448	1	43.381	pop1_silico	TGCAGTATTTTTTTGGCAAACGATATTCCATTTATGAGCTAAGTTGATGCATTTATAATAGCCTTTGGC
3640460	1	43.381	pop1_silico	TGCAGCAGTGAAAGGTCCAGAGACACAGAAATTGTATTTATGTTCGTTTTACTTCATTTCTTACAGATC
4082794	1	43.381	pop1_silico	TGCAGGTACAATTCATGCGTATGTTTTTTTACAGATCGGAAGACCGGTTCAGCAGGAATGCCGAGACCG
4084438	1	43.381	pop1_silico	TGCAGTTGCTTCCCTGATATTCCAACTCCTTACAGATCGGAAGAGCGATTCAGCAGGAATGCCGAGACC
4089220	1	43.381	pop1_silico	TGCAGTTGCTTCCCTGATATTCCAACTCCTTACAGATCGCAAGAGCGGTTCAGCAGGAATGCCGAGACC
3630092	1	43.9366	pop1_silico	TGCAGCAAGTATCTCACACATTCTTCCTACTGAATATTTATAACGTAAATAACTTTGAAGCCATGTCGT
3634404	1	43.9366	pop1_silico	TGCAGTTGAGTTGATTTTGAGTATGTTGTCAAGCAAGATTTACAGATCGGAAGAGCGGTTCAGCAGGAA
3639106	1	43.9366	pop1_silico	TGCAGAATTTATATAATACCACATGTTATGGAAGAACTAACCAATGTCATTAGGTCGATACTCTATTTT
4082119	1	43.9366	pop1_snp	TGCAGAGTTGTGTGTTTTGAAACAATAACTTCGTGTAAAATCAATCCCCCGGTTTATTTTGTTCTGATT
3629589	1	44.4921	pop1_silico	TGCAGTACTTCCATCTTGATCAATCCCTAGTTGTGAAAACACAACTCCAAAGGTATTACAGATCGGAAG
3629924	1	44.4921	pop1_silico	TGCAGCAGCTCGCCCTATTATTGCAAAGGTATATTTCTTCTTTTGTTTGAGATTCTTGCAGTCTGTATT
3630369	1	44.4921	pop1_silico	TGCAGTGATGATGAAGATTGAGGCATGGCAAGGTTATGCCAATGTTGTCAAGGTAGCAGAATAGGGACA
3632248	1	44.4921	pop1_snp	TGCAGAAGTATCAGCACGCAATATGTGAACACATGAGGAGTTACAGATCGGAAGAGCGGTTCAGCAGGA
3632466	1	44.4921	pop1_snp	TGCAGATTGGACCTGTCTTCCTCCCTTTCGACCCCATTCCACAAATGGTACAGCTTCATCTACGTCATA
3632492	1	44.4921	pop1_snp	TGCAGCTCAAACCAAGATATCCATTTTGGATTTACAATTTACAATATTACAGATCGGAAGAGCGGTTCA
3633414	1	44.4921	pop1_snp	TGCAGATGGTTTGAAGGCTGAATGGGTAGAACAGTATGAGAATGGTGTTTACATCACATTGACAACCTC
3633582	1	44.4921	pop1_snp	TGCAGACTATGCATAGTCAGCAAACTTATTTTGCTTCATAATAAACATCTTGAAACTATTTTACAGATC
3633689	1	44.4921	pop1_snp	TGCAGACTTTGTCTTCACCTAATTTATTTTCAAACCCAAGTTGAAAGCTCATAAACACATAATTCAATT
3634158	1	44.4921	pop1_snp	TGCAGCTTCAGCTTCTCCACGATCCAAAATAGCATCCAGTTCTTTAGCCATCTAAATAACCCAATAAGA
3636131	1	44.4921	pop1_silico	TGCAGAATGTTCTGCCTAAGGTTGATAGGTTGGTGGTGATTGGGATTGAAGAGGGTTGAGATTGGAGAG
3636664	1	44.4921	pop1_snp	TGCAGGGGCAGACCTAGAGTATAGAACATTAGTATATATTGAACAGTTATATGAATAGTACTAAGGCGC
3636822	1	44.4921	pop1_snp	TGCAGCACCAAAGCTCTCCTGTAATACATCATGCCACGTACTGAAAATCCAAAGAGGAAAAGGATTGAA
3636984	1	44.4921	pop1_snp	TGCAGATGGCACTAACAGTGGCTGATGCATTCCTCTCCGCACTTCCGTTGGATACTCCCTATCATGATT
3637542	1	44.4921	pop1_silico	TGCAGTTGTCATATAATCGTAGAATAAGCACACTTGAGCGGACTACATAAACAAACATTATTCAATTAT
3637680	1	44.4921	pop1_silico	TGCAGGCCTGCGTGGCTGGCTATGTTCGGTTATGCCTGCAAAATTACAGATCGGAAGAGCGGTTCAGCA
3637691	1	44.4921	pop1_silico	TGCAGGCCTGCGTGGCTGGCTATGTTCGGCTATGTTCGGTTATGCCTGCAAAATTACAGATCGGAAGAG
3639086	1	44.4921	pop1_silico	TGCAGATTGGTGCAGCGGATGGTTGATAGCAATGATGATCCCAGGAGCTTTAGAAACTCAGCTTCAGGT
3639977	1	44.4921	pop1_snp	TGCAGTATCTCCCCATCCTCTTTCAAAACCCCACTGCTTACAGATCGGAAGAGCGGTTCAGCAGGAATG
3640554	1	44.4921	pop1_silico	TGCAGTATCAATATTATTCAGATGAACAAGTCTCCCATAATAGGAAGTCTCATAAGGAAAAGATATATT
3640597	1	44.4921	pop1_silico	TGCAGAATTCTCACTTCCCAATCAACTCCATCACTCCACTCAAGTCATTCAACTCATTCAAGCACACAA
3640667	1	44.4921	pop1_silico	TGCAGTAGATGCACGTAAATACAGACTGAGACCACCAAAGAAAATTCATCCAATTCAAGTGATTGTGAT
3640860	1	44.4921	pop1_silico	TGCAGCACCAACAATCAACAAATAATTGAAGCAAGCATCTTTCTAAAGGTTGTTTTTGCCTTTCTTCTC
3659148	1	44.4921	pop1_silico	TGCAGAGCCATCGAAAGATGTAGAAGAAGGAGAAATTGATTGATGTTTGCCCCAATTACAGATCGGAAG
3659555	1	44.4921	pop1_silico	TGCAGGGTCGGAATTTGGAGAGGTTTGAAAGTCAGTTTGAAGTTTTGAGTTACAGATCGGAAGAGCGGT
3660747	1	44.4921	pop1_silico	TGCAGCTTTGCAACTGAGCTCAACATGTCGTTTATCATTAGACTCTGTCAGTTTAGACGACAAAATGGA
3660848	1	44.4921	pop1_silico	TGCAGTCCTCATTGGCTTTAGATACTCCAATCTCAATTTTGTCAACCAAAAATGATATTTTACAGATCG
4079077	1	44.4921	pop1_silico	TGCAGCTTTGCATCTGAGCTCAACGTGTCGTTTAGCATTAGACTCTGTCAGTTTAGACGACAAAATGGA
4080589	1	44.4921	pop1_snp	TGCAGGTCCACCTCTCATCCACATTAGACCATTTCCCACTTCATCTCTTCCATCTGTAACAACACCCTA
4085271	1	44.4921	pop1_silico	TGCAGCTTTGCAACTGAGCTCAACGTGTCGTTTAGCATTAGACTCTGTCAGTTTAGACGACAAGATGGA
4086850	1	44.4921	pop1_silico	TGCAGAAAACACATGGATTAGAAAATCAAACCATACAATTTGGGCACGATAATTTTTCATTAGTGATGT
4090699	1	44.4921	pop1_silico	TGCAGTTTCTGAACTATATAGAGAATATACAAAAAATATTACTATATCACTATTCTTACAGATCGGAAG
4105803	1	44.4921	pop1_silico	TGCAGCATGGGAGTATGCTGTGAGTATGGATGGAAAACTATATGGTTACCATAACATGATTTTCAGTTG
4106624	1	44.4921	pop1_silico	TGCAGATTGGAGGAGAGATCAAGCTAGCTTACCCTATGGTGGAAAGGATTGAAAAAGGAATCATGATGG
3635268	1	45.0477	pop1_silico	TGCAGCCTTGTTATTTTTCTTTTTTATCTCCCTTAGGCTTGTTTACAACCCCTGGCCCAATTATATTAT
3635709	1	45.0477	pop1_snp	TGCAGTTTGGCAGCCAGCCATGTGATTTACCGCAGACCGAGAGAAAGAACCTAAAAAAATAATAATGGA
4085790	1	45.0477	pop1_silico	TGCAGAAAGCACTATCTCCTCTGCAATTTTCACAAAACCAATTCTCAATTACAGATCGGAAGAGCGGTT
4090428	1	45.0477	pop1_silico	TGCAGAAAGCACTATCTCCTCTGCAATTTTCACAAAACCAATTCTCAATTTACACACAAAATTATTACA
3630799	1	45.6032	pop1_silico	TGCAGCTAATAAATTGTAGTGGAAACGGTAAGTGAAAACCCTAACCAACTCCAATTTGGGGGGAAAAGG
3631846	1	45.6032	pop1_snp	TGCAGTTCCTGTTGTAGTCACAGCATTCACATTTCATTTCAATGGTACTAGTTACAGATCGGAAGAGCG
3632353	1	45.6032	pop1_snp	TGCAGCAGTCTATGCTTGTGCCCAAGAGCAAGGCTTTGACATATTAGAGGTATGACCCGTTATTATTAC
3632783	1	45.6032	pop1_snp	TGCAGATCACCGGGCTAGTTAGAATGCCTAGCAAGAGACGCCCAGATTTTGTACAGAGAATAGCATTTG
3633080	1	45.6032	pop1_snp	TGCAGGGTTTTTATATGGAAATATTTGTGATCCTCTGCGGGTGGTTGTAGGTGGAAATTTTTTACATGA
3636229	1	45.6032	pop1_snp	TGCAGGACATAACACATCAATCTAAGATAAGGGGAAAAAAATGGTCTAATCTGATTATAACAAGAAGTA
3636399	1	45.6032	pop1_snp	TGCAGATGTTACAGAAATAAAAGCCCTAGAAAGAGAAGTATAAACTAAGGAATACCTTTGCTAACCCAA
3638453	1	45.6032	pop1_silico	TGCAGATTTTGGGTTAGCAAAGGTGTTCCTTAGTTATACTTCTCTCATTTTCTGATATTGCTCTATAAA
3638552	1	45.6032	pop1_silico	TGCAGCTTTTCCTCTACTGCATGCATCCGTTCAACACTAATTTCAACATTTAGATTTCACCATAAAATT
3639464	1	45.6032	pop1_silico	TGCAGATTTTGGGTTAGCAAAGGTGTTCCTTAGTTTATACTTCTCTCATTTTCTGATATTGCTCTATAA
3640591	1	45.6032	pop1_silico	TGCAGCATATTTTGAAGTTTCAAGTCACCAAATGCAAGCCATTTGAGTCAACCACACTACATATTCACA
3659649	1	45.6032	pop1_silico	TGCAGCTTTTCCTCTACTGCATGCATCCGTTCAACACTAATTTCAACATTTAGATTTCACCATAATTTA
3659796	1	45.6032	pop1_silico	TGCAGTAGCTACTGCTGAACCACATACTGCTGAAACACATCTTTCCCTCATTCCGAAATCAAGTTCCCA
3660225	1	45.6032	pop1_silico	TGCAGGACAATCCAATATCATTAGGCCAAGACGCACTATTCTTGTTACAGATCGGAAGAGCGGTTCAGC
3660902	1	45.6032	pop1_silico	TGCAGATTTCCCTCAAAGCATTGAAAAATCATGCAATGCATGATGAAGTTGTAAGGAAGAAGTAGTATG
3661176	1	45.6032	pop1_silico	TGCAGTTTTTGGTTGTTCTGTTTTACTGCGGTGAATGTTTAGCAATATATACATGTCATATGTAGTATT
4081551	1	45.6032	pop1_snp	TGCAGAGCAAGTGTCCTAGAACTGGAAATGACAATGTTCACCAACCATTCGACTTCCAAACTCCGACTC
4091828	1	45.6032	pop1_silico	TGCAGCGAAGCATGGTAAAAAGGACAAGTTTGTTGGCATCATTGATAAAAACAAAGCTAAGAAACCAGA
3630885	1	46.1588	pop1_silico	TGCAGATGAATTCTAACCAAATTTTTTTGATATAGATGACTTAGGAGTCAATGAACCAACAGGCAAGTT
3631842	1	46.1588	pop1_silico	TGCAGGATTTATAGGTTGGATCACATTCACCCCAGCTTGTGGTGATAATGAATTGGTACTAACATTGTT
3633732	1	46.1588	pop1_snp	TGCAGTATCATGCGATCAAGAAGCCAATGATAATGTTACTTTGGAGCGTTATTATAGTTATTGCAGAGA
3640600	1	46.1588	pop1_silico	TGCAGGCTCCTGCCTTTTCCTGAAATCCTGCTCTCATAACAAAAAAATCATATAACCATAAAAAAAAAG
3659387	1	46.1588	pop1_silico	TGCAGCCTTGCAGAAAGATGGAACATCAATTTTTCAAGTCCAATACTGATCAGTGGCCGATTTACTATT
3659814	1	46.1588	pop1_silico	TGCAGTAATAATAATGAAACATGATTTATACTTATTTTATATTTCAATAACAAACCATTACAGATCGGA
3661119	1	46.1588	pop1_silico	TGCAGGCTCCTGCCTTTTCCTGAAATCCTGCTCTCATAACAAAAAAAATCATATAATCATAAAAAAAAA
3661544	1	46.1588	pop1_silico	TGCAGAAAATGGGAAGCCACGAGTTGACATGCAACCCTAGTAATTGCTACCAACAAATCAAAAGAGTTA
4079987	1	46.1588	pop1_silico	TGCAGCAGTCCCTGAAATTCCAGCACCAATAACTATAACTGACGGAACTGGTCTTTGTTGGCTATCAAT
4083756	1	46.1588	pop1_silico	TGCAGAAAATGGGAAGCCACGAGTTGATATGCAACGCTAGTAATTGCTACCATCAAATCAAAAGAGTTA
4084821	1	46.1588	pop1_silico	TGCAGCGCTCCCAATTTAGGTTTTACACATCGGAAGAGCGGTTCAGCAGGAATGCCGAGACCGATCTCG
4089074	1	46.1588	pop1_silico	TGCAGTTGGATATATCTTGAATCGTGTGTTATTTGCTTTTCTTGTTGTGCTGTTTTACAATGTTCTACT
3630478	1	47.2824	pop1_silico	TGCAGCCGCAACTACATCCGCGACCACAACTGCAATTTACAGATCGGAAGAGCGGTTCAGCAGGAATGC
3630942	1	47.2824	pop1_silico	TGCAGCTAGAATCCATCAGACAGTTTCTTCAAGAGTTTGTATCAAAACTCATAATTTCATAATTCAAAA
3638065	1	47.2824	pop1_silico	TGCAGGTGTTGTGATTGAACTCATTGTGCTTGCCGCGATGCGCTGCGTGAATTTTGACTAAGATGTATT
3639746	1	47.2824	pop1_silico	TGCAGCTTTTTCATATTGCCTCATCAAGTTTACAAGTTTCATCAACTTTTTCATTACAGATCGGAAGAG
3659120	1	47.2824	pop1_silico	TGCAGAGGTTTTTGTCATAGACCACCATGTCCCTTTCCTGCCATGACAATGTCTCTGTAGCGTACATTG
3659658	1	47.2824	pop1_silico	TGCAGTGATTATGGGTGCAATGATCAATTTTGTCTTCAAATTTTCAAAATCAAGTAAGTAATCATTATC
3659961	1	47.2824	pop1_silico	TGCAGCAGCATTTACCAGATAATGATTATATTACAGATCGGAAGAGCGCTTCAGCAGGAATGCCGAGAC
4083469	1	47.2824	pop1_silico	TGCAGGGATCACGCTATACTCTATCACAAAATTGTTACACCATTCATTTACCTTTCAAAATCATCCGGG
4087051	1	47.2824	pop1_silico	TGCAGTACTAATGATCTTGTTATGATTCTTGTAAGCAGGCATTTGCAAATCAGTATCAGGATTCTTGAT
4087862	1	47.2824	pop1_silico	TGCAGGTGTTGGAAAAGTTGGAGTGACTAGCAATTTGGTGGAATGGGTTTGGAGTTTACACAGGGAAAG
4106610	1	47.2824	pop1_silico	TGCAGGCACTGCTCAATTCATATCTTGCTACCAAAGCACAAGAAACTACTATATTATACTATAATATTT
3637880	1	49.0266	pop1_silico	TGCAGTACTGAAACTTCCTTGTTCCTCTGTCTGTATTGATCTCCACTGTAGAATTCTTGAGACCATGAT
4080168	1	49.0266	pop1_snp	TGCAGTCATAGTCTCTAAACATTCGGCATGAAAGGTGTGACTGCGTATCAGTACAACGACAATGAAGAG
4088791	1	49.0266	pop1_silico	TGCAGGAAGGTTATGGTTCTGCGGCAGTTTTACCTGAGGAAGGCGTATATTTACAGATCGGAAGAGCGG
4090535	1	49.0266	pop1_silico	TGCAGCACATTGGGATGATGAAGATTTGACAGGATCTGTGCCTCTCTCCAGAAATCTTTTGCCAACCGT
4106289	1	49.0266	pop1_snp	TGCAGGATGCTTCAACACTTGTTCTTGAGGAGCCCATTTCACAATGTATCCTCTTCCTCCCAAATTCTC
3630700	1	52.641	pop1_silico	TGCAGTCAGGTAAAATAATTACACTTTCATGCACTATGATAATTATGAGTAACATGTTACAGATCGGAA
3631272	1	52.641	pop1_silico	TGCAGGACTACCGGGATTCACAGTGGTTACAGTTACGCCGATGTGTGATTTAGTTCGTGAAATTGAAAG
3639524	1	52.641	pop1_silico	TGCAGATCCCACAATCATCACAATGACATTGTTGTTTCCCCGTCTACGTAATGAAGTGAATAACAGAAA
3640516	1	52.641	pop1_silico	TGCAGCAAATGAAAGAAATCACAAAAATGATTCCTACGAAGTGATAAAAAATATACTCAGACAGATTGT
3640862	1	52.641	pop1_silico	TGCAGTGAAATCTCAACCGTGCTCGTATTTTGGATAATCGAATTCATAATTCTCTTCGGTGTGATTTTA
3661164	1	52.641	pop1_silico	TGCAGCACATCAATAATGTGTGACAATAATTCAACAATAATTGTCAAAAGAATCCAGTCATGCAGGACA
3630162	1	53.1966	pop1_silico	TGCAGATCTAGTAAGATGTTGAAGCATGGAAGTGAACTATTGTATACATTTACAGATCGGAAGAGCGGT
3638650	1	53.1966	pop1_silico	TGCAGATACGATATGTCTACGCATTAGTGTAGTTTATGTATTAGTGGAGTTGTGTTCAAGTTACAGATC
4086537	1	53.1966	pop1_silico	TGCAGGGATGAAGGTACCAAGCATGCTTGAGATGAAGTGTGATCAGATGGTTATCTTTGTGCAAGGCTC
4106605	1	53.1966	pop1_silico	TGCAGCACATCAATAATGTGACAATAATTCAACAATAATTGTCAAAAGAATCCAGTCATGCAGGACAAT
3633759	1	53.7584	pop1_silico	TGCAGTAATTTTGAGTTTTGTTTTTCATCTCTGATTCATTCTTGTCTTTACAGATCGGAAGAGCGGTTC
3659610	1	53.7584	pop1_silico	TGCAGAATCGAAAATGATTACGATTCGATACCTGAGATGTGGATCGAAAATGAGAAGCTAGGGTTGATT
3660897	1	53.7584	pop1_silico	TGCAGCCCGGCTCTGCTTGTTCACCCTAAAACCGTGAAAACAATAAACAAACATTCATTATGCAGTTTT
4090499	1	53.7584	pop1_silico	TGCAGGAATCATCTCAGGTTTAGAAACAAGTCGACCAATTACAGATCGGAAGAGCGGTTCAGCAGGAAT
4091200	1	53.7584	pop1_silico	TGCAGGTGAGGAGGGCACCGGAAAACCTCAATGATTCTTAGGTCCTTAGGAGGATGGGTCTTGATGCTA
4091556	1	53.7584	pop1_silico	TGCAGATCTAGTAAGATGTTGAAGCATGGAAGTCAACTATTGTATGCATTTTTTTTACAGATCGGAAGA
3638956	1	57.3298	pop1_silico	TGCAGTGTAGTGTAGTGGTAACAGTCATGGTTTCATAAACTTTTGACGGTCTGTTGAATTTCTTACAAC
3660444	1	57.3298	pop1_silico	TGCAGCTTTACGAGGATGATGAGCACAAAAGGATAGTTTATGTTAGTGATGATGCTTGTGCGACAAATT
4083372	1	57.3298	pop1_silico	TGCAGTGTAGTGAGTCTCTAAAGGCTGAGACAAGAACTGACAGGCTTTGTTGGCTGCAAAGCTAATCTC
4091485	1	57.3298	pop1_silico	TGCAGTGCAGGGAACAAAGTAAATAGATTCACTTGATTTCTACTTCTACCTATGTTTTTTATAAAAAGT
3630115	1	57.8916	pop1_silico	TGCAGCACACAAAATAGTAAAAAACACATCAGAAACCCCAATAAAGAGGGTGGATCACATGGAGAATAG
3630954	1	57.8916	pop1_silico	TGCAGCCAAATACGTGAAAAAATTCCAACACATCAATAATAATTACAGATCGGAAGAGCGGTTCAGCAG
4088048	1	57.8916	pop1_silico	TGCAGCAGAAATACAAACAACTTTTTGTGAAGAGTTGTAACCACATCTCTTACCAGATATAGCACAACT
4090486	1	57.8916	pop1_silico	TGCAGAATGCACATGCGATGAAGAAGACGAAGATAGAAACAAATCCAAAGCTCTTCGTTACAAGATAGC
4091407	1	57.8916	pop1_silico	TGCAGACAACCTTGAATGTTCTCACAATCAAATAACATGATCAAATGTATGCAGTTTCCATCTTTCAAT
3631622	1	59.0152	pop1_snp	TGCAGATAATTGGTGTCAAGTGATGTGCCAACATAGTTGGGCTGTCTCTTGGCCTAATGTCACTCCTTT
3636088	1	59.0152	pop1_snp	TGCAGAGGCTGGCTGTCCAATCTTGAGGGCAGGTAATAGGAGAGACTAACAGTTTATGGATTCTAGACT
4091567	1	59.0152	pop1_silico	TGCAGTGCCAGAGGTGTGTGAGGTCCTCACTTGCTGCATTGAAACATACTTCCTGTTTTGGCAGGAGGG
3634036	1	59.5708	pop1_silico	TGCAGCCATCAAACTATGGATAAGTTCTCCCAAACCCAAAGCATATCCTTGGAATGAGAGCATAAAATG
3659773	1	59.5708	pop1_silico	TGCAGCAGCAAGAACCCAGTTCACGTTCTGGCACTAATCTAAATTGTCATCATTGTTTATTTTAGTTTT
3660308	1	59.5708	pop1_silico	TGCAGGTGAACATGAGTTGTATATGGAAACTTTTACAGATCGGAAGAACGGTTCAGCAGGAATGCCGAG
4087743	1	59.5708	pop1_silico	TGCAGCCATCAAACAATGTATAAATTCTCCCAAACCCAAAGCATATCCTTGGAATGAGAGCATAAAATG
4088983	1	59.5708	pop1_silico	TGCAGCAGCAAGAACCCAGTTCACGTTCTGACACTAATCTAAATTGTCACCATTGTCTATTTTAGTTTT
3631160	1	60.1263	pop1_snp	TGCAGAAACCACCATTTTCTTTTGTCATTGCGTGTAGTTAGTTGTGTGGTTGATACGTATTGTGTCGTT
3634092	1	60.1263	pop1_snp	TGCAGGAAGATGGGTATATTTTCATAACTGTTTGAAGTATTTACAGATCGGAAGAGCGGTTCAGCAGGA
3638692	1	60.1263	pop1_silico	TGCAGTTTATACCACCTATTACCAAGGTGTTGATAAAAGTTATAAAGCATCTGCGACATGAAAGCCAAA
3639060	1	60.1263	pop1_silico	TGCAGAAATATATAATGCAGATGAGGATAGCAGATTGGGCACGTCACGCAATATAATAAAGCAATATAG
4079279	1	60.1263	pop1_silico	TGCAGGTTGAGTAATATCCGATTTGCAACATTACAGATCGGAAGAACGGTTCAGCAGGAATGCCGAGAC
4083300	1	60.1263	pop1_silico	TGCAGTGGGTCTTTGGTCAATTCAGAATAAAATAATTTTACAGATCGGAAGAGCGGTTCAGCAGGAATG
4084355	1	60.1263	pop1_silico	TGCAGTTTATACCACCTATTACCAAGGTGTTAGAGGATAAAAATTATAAAGCATCTGCGACATGAAAAC
4087115	1	60.1263	pop1_silico	TGCAGTAGTACTGTTCTTTCTATCCTCGACAACGATGTGGTCACAATCGTATTGTCTGTTTTCCTCTAC
4090487	1	60.1263	pop1_silico	TGCAGGTTGAGTAATATCCGATTTGCAACATTACAGATCGGAAGAGCGCTTCAGCAGGAATGCCGAGAC
4090574	1	60.1263	pop1_silico	TGCAGTTACGGTTTCCATTGCGACAAGATCGATCGTATTCTTCCTTTTCTGATTCTGATAAGGCATTAC
3633768	1	61.8309	pop1_snp	TGCAGCAAATCGTCCCAGGACAAGCGCCCCAGGAAAACAAGCGCTGTAAACTTTGGCTTCCTTATTCCT
3636267	1	61.8309	pop1_snp	TGCAGAAGATTCAAATCGGTGTAAATGGAGCCAGTCCCGGGACATCATTTAGAATACCAGATGCAGAGA
3636842	1	61.8309	pop1_snp	TGCAGTTTATTGTAACCTAGTGATTATCTGTATTATAACTTGACTTATCTGTTTCAATGTGATTGTGAC
3637132	1	61.8309	pop1_snp	TGCAGCGGATGCACAGTACAACTTGATTCAGAATTTTTCGAAACAAGTTCACAATTTATCCCTCCCGCA
4079821	1	61.8309	pop1_snp	TGCAGATGGGGAGAATTGGTTTGAACCTGTGTGTTTCTTTCTCTCGGCTTTTTATGTCTTTTACTTCAT
4079942	1	61.8309	pop1_silico	TGCAGATCACTCGTTTGCTTTTATTTTTTACAGATCGGAAGAACGGTTCAGCAGGAATGCCGAGACCGA
4081581	1	61.8309	pop1_snp	TGCAGGAATTCTTGACAATGAATCTGAGGGTGAGAAATATTCACAACATTTTGTGAGGAAGTTTGTCCG
4083061	1	61.8309	pop1_silico	TGCAGCTAAGATCGCTAACAGGGCTTTGAAATTAGTTATGTCAAGACTTCAATTTCCGGACGATAAGTC
4083899	1	61.8309	pop1_silico	TGCAGCAACGATAAATATTCAGAATGGGCACAGACACAAAATTACAGATCGGAAGAGCGGTTCAGCAGG
4084068	1	61.8309	pop1_silico	TGCAGTTTTGTATTTGGTGACAACTTCAGGTGAAAACAAATCTGATTCCTTCTCCTCTCTTTCATCATC
4085333	1	61.8309	pop1_silico	TGCAGGGTGAAGAGGATTCGCCTCGGCTGAAGTACTAATATTCAAAAATCCCTTTTTACAGATCGGAAG
4086211	1	61.8309	pop1_silico	TGCAGCTCTGTTCTGTTTGGTTACCCTGAAACAATAATAATCAATTTTACAGATCGGAAGAGCGGTTCA
3632679	1	62.3864	pop1_snp	TGCAGAGTGTAGATGAACATCATGATCCCAAGTGAGGTGAGAAAGTCAGCCAAACCAGAGGTTAGGGAC
3637918	1	62.3864	pop1_silico	TGCAGCACCGGAACGATAAATATTCAGAATGGGCAGACACAAAATTACAGATCGGAAGAGCGGTTCAGC
3638553	1	62.3864	pop1_silico	TGCAGGTTGTATGATAATTTTTGATGAAATTCGTGAAATTGCAGTGATGTATCCTTAGAAATTACAGAT
3639185	1	62.3864	pop1_silico	TGCAGTATAATAGATACATCGAAGTTAGAGGTAAATCAATGAACTGTATGGTGTTCTGTTGTGTTACAG
3659731	1	62.3864	pop1_silico	TGCAGTAGTAATTATAATTCGTACAAAACTAATAAACTTACAGATCGGAAGAGCGGTTCAGCAGGAATG
3660180	1	62.3864	pop1_silico	TGCAGTTACAACCACGTCTTCTTCTTCTTCTTCTTCAACCTTTGGCAATTACCCTCTTTTTTGCGCCAT
3660511	1	62.3864	pop1_silico	TGCAGTACCAACACAAAAGTCTTTTTTATTCGTAACAATTCTACCATACCATTATTGAATACATTACAG
3660681	1	62.3864	pop1_silico	TGCAGTATAATAGATACATCGAAGTTAGAGGTAAATCAATGAACTGTATGGTGTTGTGTTGTGTGTTAC
3661304	1	62.3864	pop1_silico	TGCAGCTCTGTTCTGTTTGGTTACCCTGAAACAATAATCAATTTTACAGATCGGAAGAGCGGTTCAGCA
4082536	1	62.3864	pop1_silico	TGCAGTATTTTCATAAGTCAAACACGAGTGAAGCATTCTCGTAAAAGGTCAACACTACTTCAAAATTCA
4086495	1	62.3864	pop1_silico	TGCAGTATTTTCATAAGTCAAACACGAGTGAAGCATTCTCGTAAAAGGTCAACACTCCTTCAAAACTCA
4087563	1	62.3864	pop1_silico	TGCAGCTTGTTATGGAAATATAAACATGGTTGAAAAACTACTAAAAGAAGGGAATTATGATGTGAATGG
3640485	1	63.51	pop1_silico	TGCAGGCATCAGAGATCCAGGTATTCTACTACCTAGTCTCACACTCAAACTACTTCTCATTCATTCACT
3634597	1	64.0656	pop1_snp	TGCAGCCATTGGAACAGAAAACAAAACATAGTCCTCCAACAAAACAACCCAAATGAATCAATCCTATGG
4082879	1	64.0656	pop1_silico	TGCAGAATGGTGCAGTGGTGCTAGTAGATTACAGATCGAAAGAGCGGTTCAGCAGGAATGCCGAGACCG
4084102	1	64.0656	pop1_silico	TGCAGAGAATGAAAAAAGTACGGCACAGCCAGTTTCTCATAACCAATCCATTTCAGGCATGTTTTGCTA
4084523	1	64.0656	pop1_silico	TGCAGAATGGTGCAGTGGTGCTAGTAGATTACAGATCGGAAAAGCGGTTCAGCAGGAATGCCGAGACCG
4088996	1	64.0656	pop1_silico	TGCAGAATGGTGCAGTGGTGCTAGTAGATTACAGATAGGAAGAGCGGTTCAGCAGGAATGCCGAGACCG
4091818	1	64.0656	pop1_silico	TGCAGAATGGTGCAGTGGTGCTAGTAGATTACAGATCGGAAGAGCAGTTCAGCAGGAATGCCGAGACCG
3631637	1	64.6211	pop1_silico	TGCAGTCATTTTTCATAAGGGCGATTCCTGATGTACTGCTGGATTCTTACATGCTCAGTTATTTTCTTT
3631666	1	64.6211	pop1_silico	TGCAGATTATGGGGAAAATGGCTATCGTGTGTGTCCTCGAATGGCAAGATAACACTTAGCTTATATACC
3637537	1	64.6211	pop1_silico	TGCAGTATTCTGATAATTCTAAATAGTTGGTCTTTGACAGACAAACAATACTTTTTACTGTTATTATTT
3632720	1	66.3257	pop1_silico	TGCAGAAGGAAAATGCTTTCATTTTCATGCAAATATGCAGCATGTTCTTGTCAGATAGATAAGTTTATT
3635963	1	66.3257	pop1_snp	TGCAGTAATATTACTAGATCAGATTACCTTCTCCTTCTCATTCTCTTTCTCCTTCTCTTTCTCTTTCTT
3639911	1	66.3257	pop1_silico	TGCAGAATGGGTCTTCTTCTTTGCCCAATGGCTCAGGCTCAAATCAATCTTACAGATCGGAAGAGCGGT
4087065	1	66.3257	pop1_silico	TGCAGTGTTCTTGTGGGTAGAGCTGCAATGTATGATCTCATGACTGTCTATGCTTGTTATCTTGCAATT
3631784	1	66.8812	pop1_snp	TGCAGTAGTAAAAAGGGGTGTTACTAACAGACACTAAGTGAGCTGCCGGCAAGGAAATAAGAATCTAGT
3633090	1	66.8812	pop1_snp	TGCAGTTCTTTCACATGTCATGAACCCTGTTGCATAGACAGAAAAACCATGCATCTACACTATATAAAT
4080523	1	66.8812	pop1_snp	TGCAGAGGCTTTGTTTCCTGCAACAACAAAAAGTGTGTGGTGTCACATAAACAGTCAAGTCAACGGGCA
4081230	1	66.8812	pop1_snp	TGCAGAGTTGGGTTCATTTGGTTCATTTTTATCGTCCTCGGAAACTTGTTCACAAACTTGTTCGTGTGT
4086670	1	66.8812	pop1_silico	TGCAGATTTCTTGCTTACTGTGCATGACACACAAATTTGTATCGTGATGCAGTGCTTGGATAGTTGGAT
4088704	1	66.8812	pop1_snp	TGCAGCAAAACGCGCCTACCACCAAGCCAAGCACACATTGGTGATAGAAAACGCATTACAGATCGGAAG
4089798	1	66.8812	pop1_silico	TGCAGAGTTTGGTAGTATTTTTTCTAGGACTTATTTATAACTTCATATCAACTCAATCAATATGATTAC
3630324	1	67.4368	pop1_silico	TGCAGCTAAAATACAGCATTATGTGGTTGTGATCTTGTGATTATAAAGGACAAACTCCACCCGATATAT
3637364	1	67.4368	pop1_silico	TGCAGTTAGTATCGTGACACTTGTATTGACCGAAATCTCGAAAAACTTTACACGACAGTTTTTTACAGA
3638512	1	67.4368	pop1_silico	TGCAGTATATGTCATTACTGTCCCGGAATGAATTTGACCAATCTAGGGCTCCACTACGCGTACTGATTT
3640452	1	67.4368	pop1_silico	TGCAGAAGGAGGAAGTTCAAATTCCGATGTCCGATATCAAACCAACACAGTTTGTAGCAGACAAATTTA
3659838	1	67.4368	pop1_silico	TGCAGATTTTCTTCAACTGAAGAATTCTCTATGTTGATACACAACTCCAATATTTACAGATCGGAAGAG
4089596	1	67.4368	pop1_silico	TGCAGCTTCTAATCAACAACATCAGTAGGCCAAATCTAAATATCACCCACTTACTACTTACAGATCGGA
3629759	1	67.9924	pop1_silico	TGCAGGCGGCGGATTGGCAGCATTCCATCTCCTTGCTCATGTACCTAATTTTACAGATCGGAAGAGCGG
3630252	1	67.9924	pop1_silico	TGCAGCTAAAATACAGCATTATGTGGTTGTGATCTTGTTTATTATACTTGGCTTTTCATAATTTACAGA
3631036	1	67.9924	pop1_silico	TGCAGAAGGAGGAAGTTCAAATTCCGATGTCCAATATCAAACCAACACAGTTTGTAGTAGACAAATTTA
3637317	1	67.9924	pop1_silico	TGCAGAGTTTGGTAGTATTTTTCTAGGACTTATTTATAACTTCATATCAACTCAATCAATATGATTACA
3640531	1	67.9924	pop1_silico	TGCAGAAGGAAAATGCTCTCATTTCATGCAAATATGCAGCATGTTCTTGTCAGATAGACAAGTTTATTG
3658976	1	67.9924	pop1_silico	TGCAGAATTTGGAAACTTTCCAATAGTAATGTCACTGAATGTTGCCACCCCTTCTACTAACATAGTAAC
3659586	1	67.9924	pop1_silico	TGCAGAATTTAGTTGAGTACAGTTTAGTTTAGGGTCTAATCACACTCCTGGAATGTCTTGAATGGATCT
3659885	1	67.9924	pop1_silico	TGCAGATTTCTTGCTTACTGTGCATGACACAAATTTGTATCGTGATGCAGTGCTTGGATAGTTGGATTA
4089844	1	67.9924	pop1_silico	TGCAGTTAGTATCGCGACACTTGTATTGACCGAAATCTCGAAAACCTTTACGCGACAGTTTTTTAGAAC
4106654	1	67.9924	pop1_silico	TGCAGATTTTCTTCAACTGAAGAATTCTCTATGTTACAGATCGGAAGAGCGGTTCAGCAGGAATGCCGA
3631669	1	69.116	pop1_snp	TGCAGGGAAATTGAGCTTCTAGCTCGGCTGCACCATCGACATCTTGTTGCATTACGAGGCTTTTGCATC
3631933	1	69.116	pop1_silico	TGCAGTTTTGATTTCTTTTCTCTTCTCGATATTTCCTTTCTCCTGATCCTACTCATTGCTATTCATGTA
3632365	1	69.116	pop1_silico	TGCAGCAACAAGGATGACTAGCTAGACACGTGATCCAGCCTTACAGATCGGAAGAGCGGTTCAGCAGGA
3632846	1	69.116	pop1_snp	TGCAGGTAACAGCTCCAGGAGGGAGAACTAGAGATAGAAAGACCGACTTGCTTGTTATAGCTGATAAGG
3637266	1	69.116	pop1_snp	TGCAGTAGAAGGCTTCATCTCCACCGATCTCACCACTCTCGTAATCACTACAAATCCTTACAGATCGGA
3639502	1	69.116	pop1_silico	TGCAGAGGGTTTGGAGAAGGATGAGGCTAATGGTTTACACACTCAAGATGGGATAAAAGATCCCCAGAC
3640442	1	69.116	pop1_silico	TGCAGTTATGATTTCTTTTCTCTTCTTGATATTTCCTTTCTCCTGATCCTACTCATTGCTATTCATGTA
4079177	1	69.116	pop1_silico	TGCAGCATTGTTCATGCATATACACTTCCAAAATACTGCTATGGATATGATACACCCAAAGATCATGCA
4079179	1	69.116	pop1_silico	TGCAGTTTGCTGCTATAAAGGTGTGTTGAAGGCTGGTTTACAGATCGGAAGAGCGGTTCAGCAGGAATG
4080670	1	69.116	pop1_snp	TGCAGCTGAAGCGGCCAAAACTGGATCAGCTGAGTAGTGAGGGTTCGCAGCAAAGGCTCTTTTCCCACT
3630270	1	69.6778	pop1_silico	TGCAGAATCCACTTGAGAAGTGAGGTTTCAAGCTCCTTTACAGATCGGAAGAGCGGTTCAGCAGGAATG
3632413	1	69.6778	pop1_silico	TGCAGTCAAGTGATAAAAAAAATCATGAATTTTATCAATCACAAAATAAGCATATGCTATGAAACAGAT
3635858	1	69.6778	pop1_snp	TGCAGGCAGCGGGTTTGACGATGTCTTGTTTGGAAGGGAGAGGGGCATCTTCATGCCAAGACTAAGATC
3632792	1	70.2396	pop1_snp	TGCAGGGAATTACTGGAAAACAGTAATTTTAGAGATATAAAAACCACCTATGCAATTCAACCTAATAGC
3633129	1	70.2396	pop1_snp	TGCAGGTTCTTTTTAGGAATGCACTCCCTCGGATTACCTTGCAAATGAGTGAAGAGAAAGGCCTTGATG
3634772	1	70.2396	pop1_snp	TGCAGCGGTACTCTTTTTTGGGGTTTTCCGGAGGAAAAAAACCCTAACTTTTGAAATGGGCCTGGACAG
3636364	1	70.2396	pop1_snp	TGCAGGAGAAGACATGATAACCTTACACACAGTTTCGGTTACTTGTGCAAAATCCGGAATTTGCTCGCT
3638506	1	70.2396	pop1_snp	TGCAGGATTCAAATTAGCAATAGCTGTTGAGTCTTGACGATTTTATAGGCATAAACATAAGAGACAGAA
3640292	1	70.2396	pop1_silico	TGCAGTTGAAGTGATAGTATGTTAGATCTTGCAATTATCTCGGTGTACCATTCCCCTTGGGTGATTACA
3658924	1	70.2396	pop1_silico	TGCAGAACTATCCTTCAATATACAGAAATTATCTTCTATTTGCAATATGTCATTCTTCAATTCACTCCC
3636814	1	70.8014	pop1_silico	TGCAGCTCCACTTTTACCAAAAACAAATGAAAATAAACAAAAGTCATATTTACAGATCGGAAGAGCGGT
4080764	1	70.8014	pop1_snp	TGCAGTCCATTCCTCTCTCACAACCGAATTCACCCATCTAACCAAGTGAACAATTTGTTCGCCTTCTGC
4090483	1	70.8014	pop1_silico	TGCAGTTCCTCAAAACAAGGACCACACGTTCATCTGTTGGATCTCGCAACAATACCTCCTCAACTATGA
3629802	1	71.3569	pop1_silico	TGCAGTTTCATACATGATGCTGTCATTAGCCAAAATGGACGTAAAATAAAATGCTCTATTCTTATTAGA
3629821	1	71.3569	pop1_silico	TGCAGCCGCACACGGGTTATAGGAACACGCCATGTAGGAAATTAGTGTAGTCAGCTTTACAGATCGGAA
3630104	1	71.3569	pop1_silico	TGCAGAAGACTATTCAACTTCCAATTACATGTTATATTACAGATCGGAAGAGCGGTTCAGCAGGAATGC
3630304	1	71.3569	pop1_silico	TGCAGTTGTTTGATGTTACATTTCAATTACATTTTCATTTTTCCCATAGTGAATATAATCTTTGAGTGG
3630344	1	71.3569	pop1_snp	TGCAGCTCAGCTTTTGATGTACACTATACACACGCACTCCCTCCCTTTACAGATCGGAAGAGCGGTTCA
3630458	1	71.3569	pop1_silico	TGCAGTCCAGACCTTAGCCAAATATACAAAATATCAATGAAAAAGAAAGAAGTATTACAGATCGGAAGA
3630678	1	71.3569	pop1_silico	TGCAGGAGCTGGAACTGGAGAAATTCATTACTCACAGAATACCATTTTCAGAGATTACAGATCGGAAGA
3630827	1	71.3569	pop1_silico	TGCAGACCCTAAAATGACCGTTTGACTACGTCCTTGACCTTGGGGAGAGGCGAGAAGCATGGAAGTTTC
3632280	1	71.3569	pop1_silico	TGCAGACGATGCGTGTAACAAAGACTCTTGAGAGCAACTCGAAATTCCAATAGAGGAGCTTCATAATGA
3632477	1	71.3569	pop1_snp	TGCAGAGGTTTTCGATGTGGAGCTTTTGAGGTATTCAAATATAGAAGAAGAAATGGTGGAGATGCTACA
3632938	1	71.3569	pop1_snp	TGCAGAGGTTCATGACTGTGAGCGCTCAACTAGAATGCGGTTGGGTCGCCATGATGAGAAAGATAAGAA
3634180	1	71.3569	pop1_snp	TGCAGAGTCGAAGCGTGACAAGGAGCCACAAAAGTCTTCGATATCAATTGATAGCAGCAAATATGACTG
3636109	1	71.3569	pop1_snp	TGCAGCTAATGATGAGGCCAATATTGCTCAAATCAAACTATTTGATGAATGAGTTTTTCAGTTTTCTTG
3636574	1	71.3569	pop1_snp	TGCAGCTATATATGTTTGAATGTTTCCAACACTATATATAATAAGTTGATTTCAATATCATGCATATGT
3637913	1	71.3569	pop1_silico	TGCAGTTATTCATTATTCTGATGCCTCACTGTTTATTTTACACAATTAGAGAGAAATCCTATCAAATTA
3638118	1	71.3569	pop1_silico	TGCAGCGATTTTGCAAGATTCAATATAAGGGTCCGTTCGGATTGACTTATTTTTACAGATCGGAAGAGC
3639712	1	71.3569	pop1_silico	TGCAGCTATTGAATTTGCTGAAAAGATCTTACAGATCGGAAGAGCGCTTCAGCAGGAATGCCGAGACCG
3639871	1	71.3569	pop1_silico	TGCAGTTGTTTGATGTTACATTTCAATTACATGTTCTTTTTCTCATAGTGAATATAATCTTTGAGTAGT
3640127	1	71.3569	pop1_silico	TGCAGTTGAATTCCATAAACCTAATATGAAAAATAAATGTAGCATATGATACTAGTTACAGATCGGAAG
3640296	1	71.3569	pop1_silico	TGCAGTGCAGTATCTATCAAAAATAACATCTATCAACTATATAATTACAGATCGGAAGAGCGGTTCAGC
3640870	1	71.3569	pop1_silico	TGCAGTGCAGTGTCTATCAAAAATAACACTTATCAACTATATAATTACAGATCGGAAGAGCGGTTCAGC
3659161	1	71.3569	pop1_silico	TGCAGCGTTTTTGCAAGATTCAATATAAGGTCCGTTTGGATTGACTTATTCTTACAGATCGGAAGAGCG
3660169	1	71.3569	pop1_silico	TGCAGTAATACCATTGGATTAGTGAAATAAATCCTCAATTTAGTTCATGTTTAGCTAGCTATTGTCTAA
3661548	1	71.3569	pop1_silico	TGCAGATTGGGATAGCTTGTGCAGTAAGAAAGCCATATCAGAGACCACAAATGCCTGAAGTTGTGCGAA
4080513	1	71.3569	pop1_snp	TGCAGATTTTCATTGGTCTTCTCCTCCTTAGACTCACCAACAATCTCATCTTGTTGTGTGATTTCACCG
4082476	1	71.3569	pop1_silico	TGCAGAATTCAATATATAGAAGCTTACCCCTTTCATGTACTTCTCAACAACATTAGGAAGATCAGTGCG
4082730	1	71.3569	pop1_silico	TGCAGCACCCAATCATCTCACTCAACAGCAAGAACAGCCAATTGATCCTTTTTTTTCTTCCCAATCAAT
4083446	1	71.3569	pop1_silico	TGCAGAAAATGTTGATGATGCATCGAGAGAACTCCCAGATGCTAATATGGTAAAAGTATCTCCTTATTA
4085103	1	71.3569	pop1_silico	TGCAGTAAGTATTCACATGTAACATCACATTACAGATCGGAACAGCGGTTCAGCAGGAATGCCGAGACC
4085144	1	71.3569	pop1_silico	TGCAGCTCCACTTTTACCAAAAACAAATAAAAATAAACAAAAGTCATATCTAATTTACATATTTTTGTA
4085534	1	71.3569	pop1_silico	TGCAGATTGGGATAACTTGTGCAGTAAGAAAGCCATATCAGAGACCACAAATGCCTGAAGTTGTGAAAA
4089374	1	71.3569	pop1_silico	TGCAGTTCTAATTCTTGAAGCATTGCCTGAACTTCTTCCTAACCTATTCTATTGTTATTATCTTTGGAT
4089980	1	71.3569	pop1_silico	TGCAGCTTTTGTATATACACTCCTTCCGGATTTCTCATCGGATTTCTCACTGGATTTCTCACGGGGTTT
4079567	1	74.8863	pop1_silico	TGCAGGAGGCATACGATACAGTTACAGATCGGAACAGCGGTTCAGCAGGAATGCCGAGACCGATCTCGT
4086656	1	74.8863	pop1_silico	TGCAGATTTTTCTCGTGATTCTAACTAGTGAGTTCTCGATGTAGGTACAAGTTCTTTCAAGGGATTTCT
3640231	1	76.0099	pop1_silico	TGCAGCATCATTGCGTCTTCATGAGAATGGGAAATTCCATCTAACGTAATGACTTCCGAAAATTGTAAT
4079185	1	76.0099	pop1_silico	TGCAGGTTTGTGCCAAGGCACTGTATAAACTCCACTCCGGTGTAACAATTACCTAACAAGTCTGATATA
4084118	1	76.0099	pop1_silico	TGCAGCAGGTATTCATGATAGAGCATGACCATTTGACTGAAAAATTCTGAAATAAATGCATGTTGCCCC
4085009	1	76.0099	pop1_silico	TGCAGAACCAAAACATCTCATATCATATGCAGGCTTTCTCCATTACAGATCGGAAGAGCGGTTCAGCAG
4086631	1	76.0099	pop1_silico	TGCAGAACTCTCAGTTGCCAATCTTGAGTTTCTAATAAGGATACCTGATTACAGATCGGAAGAGCGGTT
4087036	1	76.0099	pop1_silico	TGCAGAAAATCAATTATAAAATAATATTACCGGGTGACTATTATATACAAGATTACTAATGCAAAACAA
3630772	1	78.9169	pop1_silico	TGCAGTTCCTGGAACCCGTGAAGCTGTATTCCTCGATCTTGTTTCTATGATCATGGATAATCATTTAGA
3631414	1	78.9169	pop1_snp	TGCAGTAATTTTCATATATGGCTTAGCTTTCGGGGGGAACAAACGGAAATACACAATGAACATCAAGCT
3631928	1	78.9169	pop1_snp	TGCAGACAGCGTCTTCCCCTTTAGGTTGGATTTTTCATTTGTAAAGTCACATTTTCGAAGATCTAATGG
3632599	1	78.9169	pop1_snp	TGCAGGTACCTTGCCTTTCAAATATCTAGGAGTCCCACTCTCTAGTAGAAGGCTCAATATTCACCAATG
3633136	1	78.9169	pop1_snp	TGCAGATGCCACACCAGAGCAAGTGAAACTTTCTGCTGGTAGAAAACTCTGAGACTTGAAGGCGAATAA
3634000	1	78.9169	pop1_snp	TGCAGAACCAAAAAAAGGTAGCAGAAATGATTTTGAGGATCATGCAAATGCAATCGACCTGCTCATGTA
3634207	1	78.9169	pop1_silico	TGCAGGTTATACGAAGTAGAGGGCAAGGCTATCCGATTATAGTGTCTTCGACTCCAAGAGAAACATGTG
3634568	1	78.9169	pop1_snp	TGCAGTGCTTTGCAATCAGGGCTCTGACTAGATAAGTTATTCTGAGTAACATGATATTGTCCGCATCTC
3636924	1	78.9169	pop1_snp	TGCAGGCCTAACATTCCAAATAGTAAGAACATGAAAAAACAGTACACCTAAATACAATAGAAGAGTTCA
3637911	1	78.9169	pop1_silico	TGCAGCTCTTGAGAACAAACAAACATAATCTTGGACCATATTATAAGGTAATTAGATTGTTATTCTCCT
3637941	1	78.9169	pop1_silico	TGCAGGGGTGGAGAAGATCCAAGATAGTAGAGCTCACCTAGAAGAGGCACAAAAAGCACTGGCAAGGGA
3639051	1	78.9169	pop1_silico	TGCAGTCTTCTGAGTTTATTCCGCAGTACATAGATTGGTCTCCCACTGTAAGCATTGTTCCAACTCTCT
3639061	1	78.9169	pop1_silico	TGCAGCCCTCAATTTTACCAACATAAGCACGTACAATTTTCTACATATTTATTTATTTATTTATCAAAT
3639189	1	78.9169	pop1_silico	TGCAGAGTGTATGATAATGAATTACTAAAACTGTAATGTAGATATAATAAGGTCATGATAATAAATAAC
3640513	1	78.9169	pop1_silico	TGCAGCAACAGTCGTGTGGTCAGTTGCAATGGCCTATTGAATCACCTTATTTACAGATCGGAAGAGCGG
3640846	1	78.9169	pop1_silico	TGCAGCAACAGTCGTGTGGTCAGTTGCAATGGCTATTGAATCACCTTATTTACAGATCGGAAGAGCGGT
4080084	1	78.9169	pop1_snp	TGCAGTTGCAGGAGGCATCATTGATGTCGAACCCAACAGGACAGGCATGTGAATTAGACGAATCCATGT
4080423	1	78.9169	pop1_snp	TGCAGATTCTTCCGTTCAGGTATTGACTTTCTTCCATATTACACCTGTTTAGAAGTAGAGGTTAGTAAG
4083707	1	78.9169	pop1_silico	TGCAGTTTCTGGTGATTTACAATTGGCATCTGATCTTTGTCTTGTTTTGGCCAGAAAAGGACATGGCAA
4086710	1	78.9169	pop1_silico	TGCAGGTTATCAATAGTTTTTTTTTATCTCCTGTCTTTTGCTTTTACAGATCGGAAGAGCGGTTCAGCA
4086817	1	78.9169	pop1_silico	TGCAGTAATGCTTAGCATGATAGAGTATGTATGAGAGTATGTATGAGTAAGTGGATATTACAGATCGGA
4087543	1	78.9169	pop1_silico	TGCAGGAAAACTTGAGTGAAAATTATGGTTGTGAGAAAAATGACTGAAAACTGTTATATATAGGCACTG
4087868	1	78.9169	pop1_silico	TGCAGAAACACTGATAAATTAGAAACTGAGCCCAATATAAATCTAGAATTGTTGGCTATGATGAATAAT
4088430	1	78.9169	pop1_silico	TGCAGAGTGTATGATAATGAATTACTAAAACCGTAATGTAGATATAATAAGTTTATGATAATAAATAAC
4090117	1	78.9169	pop1_silico	TGCAGATATAAAAGGGGATGATACAAATGTGTGGACAGATTTGAAATCAACAATCAAAGGAAAGGAGCC
4090579	1	78.9169	pop1_snp	TGCAGACACCCTCAAAACATTATTGCGGCAAGGTGGTTGCAGCTCAGCTGCTTTGCTGAACCTTAGGGA
4091118	1	78.9169	pop1_silico	TGCAGTCTTCTGAGTTCATTCCACAGTACATAGGTTGGTCTCCCACTGTAAGCATTGTTCCAACTCTCT
4091715	1	78.9169	pop1_silico	TGCAGAAACACTGATAAATTAGAAACCCAACTTCCCTGCACAAACACTGATAAATTAGAAACCCAACTT
4106311	1	78.9169	pop1_snp	TGCAGGTATCCATTGGACTTGAGACTCATAGAACTTTCCGTAGTACTCTCAAAATGATGCTCTTCCTCT
3631482	1	80.0405	pop1_snp	TGCAGGGCCTTGTTCCATATGAATCATTTGTGAAGCTTTACAGATCGGAAGAGCGGTTCAGCAGGAATG
3632066	1	80.0405	pop1_snp	TGCAGTTATTGTTCGTGGACTCCCATCTTCTGCATCCTGGCAAGATTTGAAGGTATTGAAATGGTCACA
3632990	1	80.0405	pop1_snp	TGCAGCGATGAACATGCTTTTTACTCCTACATGGCTAGTGTTTTTCTTAGGGGTTATTGTTGGTTGGTT
3635144	1	80.0405	pop1_snp	TGCAGAAAAACCCCAAATTGCAGGGTTTGACATGATAAGAGAAAGAAAAGCGACAATAGCTGGAGAATA
3637313	1	80.0405	pop1_silico	TGCAGTTTGAGGTAGTCCCAATCCCTACCGGCATAGGTGACATCCTTCCCATGTTTGTTTGCTTGCCTG
3638296	1	80.0405	pop1_silico	TGCAGTACAAGTGGAACATCAATGGCATGTCCTCGTCTTGAAGACGTAGGGGCTCTTTTACAGATCGGA
3638463	1	80.0405	pop1_silico	TGCAGCAGTTGTAAGTGTACGGTAACACACTCCTCAAAGACCCAAAGAATGCACTAATATTTGTTTTGG
3639507	1	80.0405	pop1_silico	TGCAGATAACATCCAGCCATAAGATTCTGGAAATGCAAGATCAACAACATGTCACATTGTGCAACATAA
3639892	1	80.0405	pop1_silico	TGCAGCTTGATAGGTTGAAATAACTGGCTAAGAAAATTACAGATCGGAAGAGCGGTTCAGCAGGAATGC
3660985	1	80.0405	pop1_silico	TGCAGAAAGGCACATGTATATGTCGATATCATCATTGATGAATTTGCCATTTATACCTATCTGTAGAAA
4082977	1	80.0405	pop1_silico	TGCAGAAAGGCACATGTGTATGTCGATATCATTATTGATGAATTTGCCATTTATACCTATCTATAGAAA
4085143	1	80.0405	pop1_silico	TGCAGTTGGAAATAGCGGACCTCAGCTTATCCGTCTTCAAAACGGAATACCATGGGTTATAACCGTGGC
4086741	1	80.0405	pop1_silico	TGCAGTTGGAACTGAGCAATGTAATGCAGAGTGAAGATTCAACCGTTGGAACTGAGCAAAAGCAATGTA
4089387	1	80.0405	pop1_silico	TGCAGGAGCTTGATAGCACCAGTTTACCCTTATAAAGTATTTTAGTGTTGACTTCCTAATTTGCATAGT
4090665	1	80.0405	pop1_silico	TGCAGGAACAAAATTATGGGAACTACTCTTATTTTACAGATCGGAAGAGCGGTTCAGCAGGAATGCCGA
4105714	1	80.0405	pop1_snp	TGCAGCAGAAGCAATCAACAAATAAGAATTATCATACACAATAGCTGCAATGCAGTTGCGGAGAAAGAG
4105887	1	80.0405	pop1_snp	TGCAGGGTGGGACGATACTCATGCATAACCCAATTAGTCCTCTTTCCTTTCGGAGCACGGCCGCTGTAG
4106631	1	80.0405	pop1_silico	TGCAGAAATCAACACGGAAACCAGGAAGGTTGGTATCTGAATACTATGATGTATATTGTTGGCTTTTCT
3629627	1	80.596	pop1_silico	TGCAGTCTTCTTGAGATCTATGGGTTTGTTTACCGTGATAGTGTTTTTCTTTTCCAGATAATATTTACA
3630259	1	80.596	pop1_silico	TGCAGTTGAAGTTGATTTAGACGTTCTTCAATTCATTGTTCAAGTTCATTCAAAGAATGCGACATAGAT
3630570	1	80.596	pop1_silico	TGCAGTAGCATGGCAAATTGATAACCACAATGTGTCTCCAATGTCACAGTTACAGATCGGAAGAGCGGT
3634986	1	80.596	pop1_snp	TGCAGAGAAAACACCCGCATAAATGGAAACGACATCAACCCTTGTATATCATAAAAAGTGATTGTGAGT
3637486	1	80.596	pop1_silico	TGCAGTCTTCTTGAGATCTATGGGTTTGTTTACCGTGATAGTGTTTTTGTTTTCCAGATAATATTACAG
3637667	1	80.596	pop1_silico	TGCAGCTCCAGCACTCTGTATCCCTTTATAGAATCCTGTATACCTGTCATATGTGCAAACATTAGTACT
3658952	1	80.596	pop1_silico	TGCAGTGAACCCTAGCTTCACTCATTTTCCAGTCTTTTGCATCTAAAACTATTTTCTCAGGTTTACAGA
4081814	1	80.596	pop1_snp	TGCAGAATGAAATAACATGATTTCCCATAGTAAGTATGTATGCCTAAAAGGAATGACAATGACCGACAA
4088073	1	80.596	pop1_silico	TGCAGTTGGAACTGAGCAAAAGCAATGTAATGCAGAGTGAAGATTCAACCGTTGAATGCAGAGGTATAA
3633356	1	81.1516	pop1_silico	TGCAGTGAATACTGATACACTTCCGAAACTCCACATTTACGGGAATCTTTATTTTTATCAGATTCTTCT
3636885	1	81.1516	pop1_snp	TGCAGAAAATGTGACCATTTGTGGAGTATGTAGAGTGGCATTGCATGTGTGAAACCCGATGTACGTAAT
3638817	1	81.1516	pop1_silico	TGCAGCACTGTTCCCATATTTTCAACACTGGAGGAAACAATACGGTATAGTAGTTACCTTTATCTTCTT
3640179	1	81.1516	pop1_silico	TGCAGCACTGTTCCCATATTTTCAACACTGGAGGAAACAATACGGTATAGTTACCTTTATCTTCTTTTT
3658994	1	81.1516	pop1_silico	TGCAGACATGAGTTATCAATCAGTTTTCTAGCTCATTACAGATCGGAAGAGCGGTTCAGCAGGAATGCC
4081848	1	81.1516	pop1_snp	TGCAGGGAGAAACTGAAATTTCGGACAAAGAAGGAAAATGAGATAAGCAGTTTGGAGAAAGAGATAGAG
4088568	1	81.1516	pop1_silico	TGCAGTGATACACTTCCGAAACTCCACATATACGGGAATCTTTATTTTTATCAGATTCTTCTTTTTACA
4090373	1	81.1516	pop1_silico	TGCAGACATGAGTTATCAATCAGTTTTCTAGCTCATCAAACACACTTCCTTTTATTTTTACGGAATTAC
3630358	1	82.288	pop1_silico	TGCAGCACCTCTGGTTGGAGATATATAACGAAGAATTTCTAGCAAATCTGCCCACTCTGCCAGGATAGG
3630412	1	82.288	pop1_silico	TGCAGTTTTTTTTATCTTTCAGTATACGCGCTTTGTACATCAAATCGGCGATGTACGAAATTTGGTTCT
3630450	1	82.288	pop1_silico	TGCAGTTTTTTATTTCTTTCAGTATACGCGCTTTGTACATCAAATCGGCGATGTACGAAATTTGGTTCT
3630468	1	82.288	pop1_silico	TGCAGCATCTCTGGTTGGAGATATATAACGAAGAATTTCGAGCAAATCTGCCCACTTTGCCAGGATAGG
3632835	1	82.288	pop1_snp	TGCAGTAGAAGAATACAATTTTCCCTTGCAATTCTTCTCTTCGGCGTTGGAATTGCAACCGTTACGGAT
3637671	1	82.288	pop1_silico	TGCAGCTCAATTCAACACATTGGGTCCACTCCATCTATTTCTTACAGATCGGAAGAGCGGTTCAGCAGG
3638269	1	82.288	pop1_silico	TGCAGGTTTGTGCCATGAGACTGAAGGGTAAGACTACGAAAAAGAAGTGGCGTCTTTTATTATTCTTCA
3638879	1	82.288	pop1_silico	TGCAGATGAGATATCATATAGACGGAAGGAAGCGCCAAGCCTTCCCCAATTCAATAATTACAGATCGGA
3638908	1	82.288	pop1_silico	TGCAGTATGTCAAAGGTATGGTCTGGTTTGTTTGAGGTTACATAGTTGAGGTTTTTACAGATCGGAAGA
3640369	1	82.288	pop1_silico	TGCAGTATGTCAAAGGTATGGTCTGGTTTGTTTGAGGTTACTATCTCTGTGAATCGTTGCTGGTGTTGA
3660655	1	82.288	pop1_silico	TGCAGGTCTGTGCCATGAGTCTGAAGGGTAAGACTACGAAAAAGAAGTGGCGTCTTTTATTATTCTTCA
4080840	1	82.288	pop1_snp	TGCAGCTTGAATTTGACATTTTTTAGGCATTATTCCAAATGGACCACTGATTACCAATGTTGCATATTT
4081147	1	82.288	pop1_silico	TGCAGAATGCTAACAATAACGAAGTAAAAAGATGAAGAAATACCAACCTACGAAGGGGAGAGTCTCTCC
4106019	1	82.288	pop1_snp	TGCAGTTGTTTCTATCCTGTGAATGTCTATTACCTTCTTGAAATACTCATGAGCCAAATCACCGGCGTC
3659205	1	83.4243	pop1_silico	TGCAGCACTTTCTCTTCTGCTGCCCCTCATGCCCTCATCTAATGGTTCAGAATTACAGATCGGAAGAGC
3632857	1	84.5479	pop1_silico	TGCAGACCAATCGGGCTTATTTCATACCTACCCGATAAAAGTAAGGAAATTTTCATCAAGGATCAAATA
3633655	1	84.5479	pop1_snp	TGCAGAATCATTTGATCCATTGAAGGAGCAGATTATCCAAGTAAATAAAGCCCTTCACGTACGCAATGA
3639840	1	84.5479	pop1_silico	TGCAGCATATTATGAGATTTTGATTGGAAACTCTGTGAGTTACAGATCGGAAGAGCGGTTCAGCAGGAA
3631110	1	85.1097	pop1_snp	TGCAGATAACAAAATCATTATAATGATATAATGAAGGGATATTTTACAGCATGAAAGAGTTCACTGGAC
3637514	1	85.1097	pop1_silico	TGCAGAGAACATCAGGAGCCTTTCCGGGACTTGCAAGCAAGATATTATAGTTATTCATTCTTACAGATC
3638100	1	85.1097	pop1_silico	TGCAGGGGAGTATTAGAGTAACCACTAACTTAGAGACTAAGTTAGTTAGAGGTTATTCATGTAACTAAT
3638411	1	85.1097	pop1_silico	TGCAGTCACTAGGTCATAAATAAGAGCTGAGAAAAGGATGGAGTATGGGAATTTGCATTCATTACAGAT
3660268	1	85.1097	pop1_silico	TGCAGTGCACCAACCATTGATATGTAATAATGAGGGTCAGAAAACAAATCAGAGCCATGTTTACTTACA
4087889	1	85.1097	pop1_silico	TGCAGTGGTTGCGTTATTTCTTTTTTTTGAAGAAATTGTTTTGTTGCTTTAGGATTTTACAGATCGGAA
4087934	1	85.1097	pop1_silico	TGCAGTGGTTGCGTTATTTTTCTTTTTTTGAAGAAATTGTTTTGTTGCTTTAGGATTTTACAGATCGGA
4088301	1	85.1097	pop1_silico	TGCAGTTTTCTTCTTTTCACAATTGAATTTATAAAAACTATATTACTAATTGTCAAATTCAAGAACAAA
4091081	1	85.1097	pop1_silico	TGCAGCTAAAACCCTAATCAGAAAGAAGTTAGTGTCTCCTTACAGATCGGAAGAGCGGTTCAGCAGGAA
4106732	1	85.1097	pop1_silico	TGCAGCTAAAACCCTAATCAGAAAGAAGTTAGTGTCTCCTTATCTAGCCGGAAACCCCTAATTATTATT
3630967	1	86.8339	pop1_snp	TGCAGGAACATCATAGGCTGAGTTGTTGCCTTAGTCTGTATCTCTTTCTAAACACCCAATTTTGCATTT
3638012	1	86.8339	pop1_silico	TGCAGTAATTTTGACACAATCACGCTATTATAATACTGATTGCGCGGTGATAGGTTACAGATCGGAAGA
3639998	1	86.8339	pop1_silico	TGCAGAGGTAGATTTGGGGAAGCTAAATGCAAAGTTTCATATGCTGCAAAAGGTTACAGATCGGAAGAG
3640010	1	86.8339	pop1_snp	TGCAGGCTGGGAATAAACTAGTTTTGGATCATATGAAGTTCCATCCCCCTTACAGATCGGAAGAGCGGT
3660482	1	86.8339	pop1_silico	TGCAGCACCACGTCAGTTGTCTCAGAAGGAAGCTGATATTCAGATGATGTTGGCCGCCGATGTTCACCT
3660558	1	86.8339	pop1_silico	TGCAGCAAATTTTGTATAACGACTTATACAAAAAATTACAGATCGGAAGAGCGGTTCAGCAGGAATGCC
3660870	1	86.8339	pop1_silico	TGCAGATTCCTTGTCAAAGATTGTAACTATATAGAAATATTACAGATCGGAAGAGCGGTTCAGCAGGAA
4084619	1	86.8339	pop1_silico	TGCAGATTCCTTGTCAAAGATGTAACTATATAGAAATATTACAGATCGGAAGAGCGGTTCAGCAGGAAT
4091197	1	86.8339	pop1_silico	TGCAGCAGCCACAGATTCAACTCCGGGAGTAGGAATTGGTTGTGGAGGTGCAACAGCCTCACCCCATTC
4105726	1	86.8339	pop1_silico	TGCAGATTATTGTCAGCCCAAACTGAACGTTGTTCGCTGCTGAGGGTCAACAGAATGCTCTTGCTGCTG
3632318	1	87.3894	pop1_snp	TGCAGAACCTAAACTCCTCAGACGTTCCTCAACATCATCTTATCACTTCATTGACATCAAAAGTACTTC
3632583	1	87.3894	pop1_snp	TGCAGTAATTTCATGTGATCAATGCGTGGAGGTGTTACCAAGTTCAATCAAAGTAGCTGACATACATGT
3633488	1	87.3894	pop1_snp	TGCAGGCAACCAATCCCGCCGCAATGTCGCCAAAAGCTGCCTCCAGGTTTTCCACTACTCTCACCATCG
3634664	1	87.3894	pop1_silico	TGCAGTGCAGAATCAGCCAGAAACAGCAACCACTAACCACAAGAAACTACTAAAACAAAGTACTCTAAC
3636007	1	87.3894	pop1_silico	TGCAGGGTGAATGCGTATGAATCAGAATTGCATTTCTAAAGTCATTGGAGGGCGACTGGTTCACTGTGG
3638021	1	87.3894	pop1_snp	TGCAGAAGCATGGAGGATGGAATTGAGCATTGATTGAGCGGTGTTGAGGTTTAGAGAAGAAAGTGAGAT
4079114	1	87.3894	pop1_silico	TGCAGAGGCTGTTGGTCGGATGTGAAGACAGCTGAACCATGAAATGGATGCCATGTCTGTTAGGCAGTA
4080414	1	87.3894	pop1_snp	TGCAGCTCAAAGTATCCGAATGTCGGGATCAACTAGAGACCTTGTAATACTTGTTGACGAGACAATCAG
4084851	1	87.3894	pop1_silico	TGCAGTGCAGAATCAGCCAGAAACACCAACCACTAGCCACAAGAAACTACTAAAACAAAGTACTCTTAC
4089940	1	87.3894	pop1_silico	TGCAGTGCAGAATCAGCCAGAAACACCAACCACTAACCACAAGAAACTACTAAAACAAAGTACTCTTAA
3632767	1	87.945	pop1_silico	TGCAGACACTGAAAAAGTGACACAGTCTGTAAATAATAAAGCTCGGCAAAAATAATTACAGATCGGAAG
3635077	1	87.945	pop1_snp	TGCAGTTAGTATTGTTCTCCAATATGAAAATATAACATGTCAGATTCTGCTATACTACCATACAGTTTC
3637040	1	87.945	pop1_snp	TGCAGCCAACACTCACACCGTCACTTATTTTGTCCAATAAAAAACAGCTAGTACCATTTGAAATTGAAC
3637104	1	87.945	pop1_snp	TGCAGTGTCGGATCTTGAGATACTTTTTGGGAGGTTGTGGACACAGTGTCAGGAGTGCCAAGGTTCACT
3640439	1	87.945	pop1_silico	TGCAGCGCATCTGACCGAAGAAACTAAAGGCGCAGACAAGAATGGACCCATAGCAATACTAGGTAGTCT
4080306	1	87.945	pop1_snp	TGCAGGTAGGGGTTGTTGAAACAACCCACCTTGGAGCAAGAATTTGAAGCGCCTCTTCCAATTCGTCCT
4084218	1	87.945	pop1_silico	TGCAGGGCTACGGAGCTCAATTATGTTACGAAATACTGTTTTACAGATCGGAAGAGCGGTTCAGCAGGA
4086347	1	87.945	pop1_silico	TGCAGACACTGAAAATAAATAATAAAGCTCGGCAAAAATAATTACAGATCGGAAGAGCGGTTCAGCAGG
4087109	1	87.945	pop1_silico	TGCAGGGCTATGGAGCTCAATTATGTTACAGATCGGAAGAGCGGTTTAGCAGGAATGCCGAGACCGATC
4087205	1	87.945	pop1_silico	TGCAGGCGGAACAATCCTACGATAATTGATAAGATGACATGATACGGTGATAAGACGTAGGTTGAAATA
4091406	1	87.945	pop1_silico	TGCAGAAATCCTATTTATATCTCACAAAATGCTAAAATATTTATAAAATGATTCAAGAATTGTGAAATG
4085657	1	88.5005	pop1_silico	TGCAGGGTATATTCTTTTGGGCTTTGTTCCTTCCATTTCGTTCTGGGCCTTCCTGGCATTTTACTATCA
4106701	1	88.5005	pop1_silico	TGCAGCCGCGTGTATCATAAGTAGGGTTTTAGTGTGTTGCCTTTTTCGTGTGTTAGGGCTGTGTATTTT
3659942	1	89.0561	pop1_silico	TGCAGTGGAGCTTCATAAGAACTGTAGCTCTTATTTAGCATACATATAAATATCAACCAAGTCGGTGAG
4087857	1	89.0561	pop1_silico	TGCAGACGAGACTAAAGCATCAAACCCAACTGCACTCCATACACAAGGGTATTGAAATGCCATTTTACT
3631080	1	91.355	pop1_silico	TGCAGTATCCAAAGTCATATATTTTCAACAATAGGGTGTGTGTTTACAGATCGGAAGAGCGGTTCAGCA
3633911	1	91.355	pop1_silico	TGCAGCAATTCGAATCCAACACTACGCAAGCAAAAAAAGGAAAGAATTAGTCATTTACCTCTCATCAAT
3638930	1	91.355	pop1_silico	TGCAGTATTAGATTTTTGAAGTCTATTTTGATTTTTTTTTACAGATCGGAAGAGCGGTTCAGCAGGAAT
3639451	1	91.355	pop1_silico	TGCAGAATTACGAATCACAGTTTCAATATTTGAAATCAACTCCAAATTTGATTTACAGATCGGAAGAGC
3640112	1	91.355	pop1_silico	TGCAGAATGAAAATTTTCAAAACCAGTGAAAGAGGAAGACCATTTTGTCATGCAATTCAAATGAACCTC
3640705	1	91.355	pop1_silico	TGCAGCATGGACTGGTTTGGCAGTTAGTGTTACAACTGTTAGAAGTTAGTTTAGGGAGCTTTTTTTTTT
4082322	1	91.355	pop1_silico	TGCAGGGATTCCTTCATCAACCGGATTCCACATCTCCTTACTCCTTAGAAATTTCTCCATCATCATTGA
4082349	1	91.355	pop1_silico	TGCAGTCCGCTTCTCTTTTATGCCTCCCCCAATTGCAAGTTGTTTTTGTTTATGTGATCATTATAGTTG
4084187	1	91.355	pop1_silico	TGCAGAGAAGAAGACGACCAGACAAGGTTGAGTCTTTGTGACAAGGTTTTTACTAATTCAAAGAATTTC
4086715	1	91.355	pop1_silico	TGCAGGCAAAAAGCTTCTTCTGCTAGCAACTCTCAAACAAACTTCTAGCCTCTTTCCCCCTCAGCTGTC
4090685	1	91.355	pop1_silico	TGCAGAATTACGAATCACAGTTTCAATATTTGAAATCAACTCCAAATTTGATTTCAGAATTATCAAGAA
3630041	1	92.4786	pop1_silico	TGCAGAATGGAATTATGGGTGTGTCATTGTTTTTCTCTTCTTCTATGCTATAGGAGAATTAGTTATAGG
3635565	1	92.4786	pop1_snp	TGCAGTAGCATTTCAAACGGCGTAAAGATATTGATGATGCTGAACTTCATTGAAATGGCATCAAAACAG
3635568	1	92.4786	pop1_snp	TGCAGCAACAAATGGACCGATTCGGAGAATCAAGTACATTCCAGCCTCATGAACAATCTTTGCAAACTT
3638664	1	92.4786	pop1_silico	TGCAGACCGAGAACACTGTAATTCAAGTCAGTTTGGGTTACATGTGAAAGTGATGAACCTATAACATTG
3640594	1	92.4786	pop1_silico	TGCAGTGCAATAGGGTTCACAATTGGAGCTGCCATTAGCATGATGTGAGTTCAATTATACCATTGGAAA
4081154	1	92.4786	pop1_snp	TGCAGAAGAAGTGACATACGATGGAAGATCTCTTATCATCAATGGCCACAGAAATATTCTCTTCTCTGG
4082502	1	92.4786	pop1_silico	TGCAGAATGGAATTATGGGTGTGTCACTGTTTTCTTCTTCTTCTATGCTATAGGAGAATTAGTTATAGG
4082616	1	92.4786	pop1_silico	TGCAGATGCAGGTTCAATGGTGGATGATGCTTCAGAATTTTGGTCAGCCGATCAAGAACCTTGGTTACA
4086340	1	92.4786	pop1_silico	TGCAGGCATCCCCTCTGTGCGTCCGTGCATCAGACGGACAACTATGACTGTGAAGTCCAGCATCAGTGT
3629598	1	94.1831	pop1_silico	TGCAGCTGAATCTAGGAAGAGAGGCTTTGAAGGGTTTCTTACAGATCGGAAGAGCGGTTCAGCAGGAAT
3629829	1	94.1831	pop1_silico	TGCAGGCATTTTTACTACCAGAGAGCTAGTCCGGAACAACAGCCAAATGCGCCACCACAAGCAGCACAG
3630445	1	94.1831	pop1_silico	TGCAGTGTTAGCTGCAAGTATGTTGATCAATTCAAGAGGAAAAGAGATGTGCACTATGAGGTCGTTGTA
3634177	1	94.1831	pop1_snp	TGCAGCATTGAAACTGCAAAGGGTTATGATAATACTATCATGTTACAGATCGGAAGAGCGGTTCAGCAG
3634818	1	94.1831	pop1_snp	TGCAGTATGATGATACTATATAGACTCTAACACTCAACCTCACAAGGAACAGAAAGACAGACACATGGA
3635212	1	94.1831	pop1_snp	TGCAGAATAATATTTCGTTGATAGAACTCTACCTATGCCTCCTCTCTAAGAGCAATCCCAGAATAAAAT
3636896	1	94.1831	pop1_snp	TGCAGATTCTCCCAAACTATCACAATTGAAATCAGTTACCAAACACTTGAGAAACCATAGTGAATATAT
3637014	1	94.1831	pop1_snp	TGCAGTGGCCTGAATTGTCTGGTGATGTCTCTGTATGTAATGCGTTGATGAGCTTCTACTTGAAAATCG
3637448	1	94.1831	pop1_silico	TGCAGACAAATTCTTTTCAAGACCATAATCTTTTGTTTCTCATTTTCCTTTACAGATCGGAAGAGCGGT
3638501	1	94.1831	pop1_silico	TGCAGCGTGTGAAGTAGAGAAAGCCTAAGCCTGTAGAAAATAATAAAGCAATTAGTCTTAGTTACAGAT
3639094	1	94.1831	pop1_silico	TGCAGCATGTCATATGTGTTTTTGGTTACAACATTTTTTTGGTGCATTTTCGATCTACTTGGCCATACC
3639384	1	94.1831	pop1_silico	TGCAGCAAGTAAGTCATTCTCAAAGTTTTACAGATCGGAAGAACGGTTCAGCAGGAATGCCGAGACCGA
3639884	1	94.1831	pop1_silico	TGCAGACAAATTCTTTTCAAGATCATAGTTTTTGTTTCTCATTTTCCTTTACAGATCGGAAGAGCGGTT
3640716	1	94.1831	pop1_silico	TGCAGATTTGTAATTACATGTAGATATATTTGCAAAATTTTTTACAGATCGGAAGAGCGGTTCAGCAGG
3659812	1	94.1831	pop1_snp	TGCAGACGTCCCACTTGCGAACTCCAACGAGTTTTGCATGAAGTGCCTCTTGCACATCTCTCCTGTTTA
4079425	1	94.1831	pop1_silico	TGCAGGATAACGAAAATTTGCAAAATTCTGAAAAAAAGAACAGAATATTTCAGTAGTGTGTCAAACATC
4080411	1	94.1831	pop1_snp	TGCAGCCCCTTATGAATCATGCTAAAACAAAGGGTTCAAAAAATGTGAAGGTTCACAGGGAGCTTGCTG
4084360	1	94.1831	pop1_snp	TGCAGCTTTTATAAGCTAGGGTTGGAGAGAAAAAGAAGGAGAGCTTTGAATGGGTTTAGTGTATTTCTA
4084830	1	94.1831	pop1_silico	TGCAGTGATTCGTATTTAGTACTCCTTTTGTTAGATTTTATAATTTTGATCAATTTTCCGTGTTGAAAT
4087029	1	94.1831	pop1_silico	TGCAGCAAGTAAGTCATTCTCAAGGTTTTACAGATCGGAAGAGCGATTCAGCAGGAATGCCGAGACCGA
4087732	1	94.1831	pop1_silico	TGCAGCTAAGAATCTAGCTTCTAAGGTAGAATTGCGAATTTCTGTGAAATCATCTTACCGCGAGCGAGA
4087828	1	94.1831	pop1_silico	TGCAGACGAGACTAAAGCATCAAACACACAAGGGTATTGAAATGCCATTTTACTGTAAAATCAGCTGCT
4088060	1	94.1831	pop1_silico	TGCAGAATCCCTTGATTCAAATGCGCTAGAGCTTTCAAGTAAAGGTGAGCCATGTACATAACTACAAGA
4089678	1	94.1831	pop1_silico	TGCAGCAAGTAAGTCATTCTCAAGGTTTTACAGATCGGAAAAGCGGTTCAGCAGGAATGCCGAGACCGA
4089998	1	94.1831	pop1_silico	TGCAGCATAAGTATGCAATAAAATAGCCATTTCCGGGTCAATGTTTGTTGGTAAGTCAGCGAACACGAC
4090121	1	94.1831	pop1_silico	TGCAGGTTATTCGTACTAGGTATAATGTGGCTTCTATACTATCCTTACCCGAATGAAACGACCGGAATT
3629888	1	94.7387	pop1_silico	TGCAGATAAATATAGATAAAGGAAACTCAAAGTAGTTCCATCAGAGAGATAATGTCATCTAAAAATATA
3629937	1	94.7387	pop1_silico	TGCAGATAAATATAGATAAAGGAACTCAAAGTAGTTCCATCAGAGAGATAATGTCATCTAAAAATATAT
3630331	1	94.7387	pop1_silico	TGCAGGATTTAGAGGTTGTTCTTCCTTGATTTGTCCACAGGTGAGAAGGAGCATTGTCTCGGCTTATAG
3633516	1	94.7387	pop1_silico	TGCAGCAAAAGGAGAGCAAAAGAAGACTGAAGAAACTTAGAATTAGAAAAAAGACCATACTGCAACTTT
3634165	1	94.7387	pop1_snp	TGCAGGAAACATTAGATTTCATGTTGCTTTCTCAAATGGTGTTTCGCCTGTGGGTGGCAAATACAAAGC
3636302	1	94.7387	pop1_snp	TGCAGTAAGATCACTGTCTGAAGCTAATACAACTTTATCATGATCTTCGTCTTCATACTAAACAAAAAA
3639407	1	94.7387	pop1_silico	TGCAGTCTACCACTACTATTGATTTGACCTTCTATTGAATTCCTTTTGCATGAAAATGGGGAAAATGAC
3660031	1	94.7387	pop1_silico	TGCAGAATAAGATCAGATTAGTGGTCCCATGCAGCAATAGTTCATAATAACCAATCTGTTGTTCAAAAA
4079326	1	94.7387	pop1_silico	TGCAGAATAAGATCAGATTAGTGGTCCCATGCAGCAATAGTTCATAATAACCAATCTGTTCAAAAATAT
4082208	1	94.7387	pop1_silico	TGCAGGTGAATGTTGAACTGCTTGCCATTACAGATCGTAAGAGCGGTTCAGCAGGAATGCCGAGACCGA
4083327	1	94.7387	pop1_silico	TGCAGGATTTAGAGGTTGGTCTTCCTTGATTTGTCCACTGGCGAGAAGGAGCATTGTCTCGGCCTTTAG
4083357	1	94.7387	pop1_silico	TGCAGAGTGTGGAGGTATTTTCAGGGATCATAATGGTTCTTCTATTTTAGCTTTTGCTGAACATTTATT
4091172	1	94.7387	pop1_silico	TGCAGAACTGCTATGAAGATTGTTGAAGGCTAATGCAGTGGTTTACAGATTGGAAGAGCGGTTCAGCAG
3632020	1	95.2942	pop1_snp	TGCAGAAGGTAACCAACGTTCAGTTTTATGAATCTAGAGAGTGAGAGAAAAGTGAGAAGATATTTTCAA
3633045	1	95.2942	pop1_snp	TGCAGGAAGGTAAATATCAGTTGTATATACAAAAATCTTACAGATCGGAAGAGCGGTTCAGCAGGAATG
3636671	1	95.2942	pop1_snp	TGCAGAAGGAGCCTTTCGTATTCATATGCATGACGACTTCGATGGTAACTTACTAATGCATAAGGTCCA
3636755	1	95.2942	pop1_snp	TGCAGATAACAATTATATGAAATGCGTCAATGCATTTATTCATTTTACAGATCGGAAGAGCGGTTCAGC
3637766	1	95.2942	pop1_snp	TGCAGCACAATACTTGCAACCACGAGCTATGCGACAAGGTAAACCAATGTAATCAGCCAATCTCTGCAT
3637889	1	95.2942	pop1_silico	TGCAGGTGCAAAGCGTCTTGTTCCAGTTGGACTAGGTGATGATGATCAATCCATTGAGGATGATTTTAC
3658947	1	95.2942	pop1_silico	TGCAGGCAGTCCAATATCATTTCTAAGATAGGTTTTTCTATCTTATAATTTACAGATCGGAAGAGCGGT
3659611	1	95.2942	pop1_silico	TGCAGATCTCTAGTCAATGTAAGCTTAGTTTTCTATTTTTCAATTATTTTCACTCTTCTAGTAGGGTAC
4081037	1	95.2942	pop1_snp	TGCAGTTTCATTGCTGCTGCTGTGTTTTTTATAGCAGCCATTCTACACCGTTTACTATTTCACATATAG
4082065	1	95.2942	pop1_silico	TGCAGCAAGCCCAAAGTCAGCCACTACTTTACAGATCGGAAGAACGGTTCAGCAGGAATGCCGAGACCG
4082188	1	95.2942	pop1_silico	TGCAGGAACTACACTTGAATATTATTCCTGCCAGTGTATTCAACACTTCCAACCTTATTCGTTTTCAGT
4084542	1	95.2942	pop1_silico	TGCAGGCAGTCCAATATCATTTCTAAGATAGGTTTTTCTATCTTATAATTTTACAGATCGGAAGAGCGG
4086159	1	95.2942	pop1_silico	TGCAGAGCTTTTATTATCCATCACACTACAAAACACACTCTTTTGATTTCTCTCTCTCTAATCTCTTAT
4088718	1	95.2942	pop1_silico	TGCAGGCTAAGAGGACTATATCCCTTGTTTGATGGAATTAGGCATGAGAGATGATTTAGTTCAAGATGC
4088862	1	95.2942	pop1_silico	TGCAGGAAAAGGAAATCTCATAACGATACCATTTAGTTTACAGATCGGAAGAGCGGTTCAGCAGGAATG
3630520	1	98.2012	pop1_silico	TGCAGACGCCTAGTGAGTAAGTGACTTAGAAAGAAATGATTTGAGAGAAATAAAGACAGCCAAATATAA
4087904	1	98.2012	pop1_snp	TGCAGTTATTGCTTATTTTACCCTAGACATGCTACTTAGTACTTGCACTCCAAAATGTCAATTGTTTGG
4091291	1	98.2012	pop1_silico	TGCAGGGAGATAAAATAGTGATATCATAGTTTTTGTTGCCTTTCAACACAGTATCACATGTAATAACCT
3638630	1	99.3506	pop1_silico	TGCAGATTCCGGCAGCCATGGTTAGACGTTGAAGTTTCAGTTTGGTGTCCCAGGACGGAAAACTTGCAG
3639013	1	99.3506	pop1_snp	TGCAGTGAAGTTCTTGAAGAAGAGACTCTATTATTAGTAATAATTGTATTCAGCCTATTACAGATCGGA
4080127	1	99.3506	pop1_snp	TGCAGGTTGCGCATGCTGCACCGTAGACGGCTGCTCAACAATGGTGTGTGTAGCTCCTTGTAAGGCTAC
4080563	1	99.3506	pop1_snp	TGCAGTAGGAGCACATCTTATTGATTCTAAAGTCTATCGTATCGAGTCAATTTTCTTTTCCTTTCTTGA
4081298	1	99.3506	pop1_snp	TGCAGTACCTGACTGGTCAAACCCTGTAATAAGGTAACTTCCGTTTTACAGATCGGAAGAGCGGTTCAG
4106248	1	99.3506	pop1_snp	TGCAGACAGCTGTTTTGACCGCATGCTTACCGAGATCTTATGTGAATTTTGCCACATTCCTCTTTATCC
3636398	1	101.76	pop1_snp	TGCAGCCCCAGTGCCTATCCTCATAACTCGAAATGCATTGTGATTCTAGCATGGTTGTTGTTACATAAG
3659032	1	101.76	pop1_silico	TGCAGAAAAGAAAGTTCTTCATGATCGTAAACATGATGAACTAAAGGTATTCATTTTTATGTCATAATT
4085940	1	101.76	pop1_silico	TGCAGACTCTAGTGTCATGGGTGTGCTCTTTTGCATGTTGCCACTTCAAACCTGTTGATATCTAGACGT
3631210	1	102.923	pop1_snp	TGCAGATAGACACACCAAAACACACTAGAGATTCAAGCACCTTGTTTTTACATAAGGTCCATAATTTTG
3660980	1	102.923	pop1_silico	TGCAGAGAGAAACATTACAACCACAACTTAGTAAGGTGAACTCAACCAAGACACCACAACAGAAATCAA
4084006	1	102.923	pop1_silico	TGCAGATACAATATAGAAAGGTGGTAACTGCTATTCACCAAAGCAACTCAGCTCCAAACCATCCATATT
4085123	1	102.923	pop1_silico	TGCAGATACAATATAGAAAGGTGGTAACTGCTATTCACCAAAGCAACTCAGCTCCAAACCATCCATTCC
4087480	1	102.923	pop1_silico	TGCAGAGAGAAACATTACAACCACAACTTAGTAAAGGTGAACTCAACCAAGACACCACAACACAAATCA
3633685	1	105.83	pop1_snp	TGCAGAAGTTTGATCATTTCAGTAGGGCATCTGGGTTGGTGGTTACAGATCGGAAGAGCGGTTCAGCAG
3634115	1	105.83	pop1_snp	TGCAGCAGTCACTTTCCATTATTTTTTGAAACTACTAAAGGTATATTTATGTATTATGTCATTTACAGA
3634680	1	105.83	pop1_silico	TGCAGTGATTAGTAGAATCTTGTATTGCCAATGCATATTTCAATTGTGAACACAAAACTAGTGCTGTGA
3635269	1	105.83	pop1_snp	TGCAGATGTTACACAGATATGCTAGTTTCCAAAAACATGCTACTTTACTACAATAATGAAATAAGATTC
3635908	1	105.83	pop1_silico	TGCAGACTCAATAATCCAAATCAATATATAAATACCAGCTATCCCTTCAATTCTGAAGCAATATCAAAA
3638851	1	105.83	pop1_silico	TGCAGAGGAAAAAACATTTGACAAAATTCAAAGAACGTCACAAAGACTCACGATGCAATGAGCATGGAT
3659490	1	105.83	pop1_silico	TGCAGCATTGCCTCTACAGAATCCCCCGTGCCTTTAGAAAAGAATAGTAAGTCATCCGCAAACGTTACA
3660580	1	105.83	pop1_silico	TGCAGGTAGAGGGCTGGAAACCTCGTCATCCACGAAAAACTTCTTTGAAAAGTCTGGAAAAGCCGGGAG
4081032	1	105.83	pop1_snp	TGCAGGCCAAAAATCCACTATAAAGAGTACATGTAATATAGTATTGCAGCCAAAGGCAAAAGTATGGCA
4084859	1	105.83	pop1_silico	TGCAGCATTGCCTCTACAGAATCCCCCGTGCCTTTGAAAAGAATAGTAAGTCATCCGCAAACGTTACAG
4086525	1	105.83	pop1_silico	TGCAGGTAGAGGGCTGGAAACCTCGTCATCCACGAAAAACTTCCTTGAAAAGTCCGGAAAGGCCGGGAG
4087137	1	105.83	pop1_silico	TGCAGAAGTAAAAACATTTGACAAAATTCAAAGAACGTCACAAAGACTCACGACGCAATGAGCATGGAT
4087443	1	105.83	pop1_silico	TGCAGAAGATCCATCTACATCTACAGTTTTTGTATGATGTACCTAATCATATCATCACGTGTATAGCTT
4088500	1	105.83	pop1_silico	TGCAGAAAGCTGTTGAGAAACTCATGCAGGGAGGTATCACCAGCCACTGCAAATACAATCCAATCAGAT
4089644	1	105.83	pop1_silico	TGCAGGTAGAGGGCTGGAAACCCCGTCATCCACGAAAAACTTCTTTGAAAAGTCCGGAAAGGCCGGGAG
4090524	1	105.83	pop1_silico	TGCAGGAACTACCGAGAATGCATTAGGCTGGTTTTCAGGAGATACTATTACCAATGACCAGATTATGAA
4091410	1	105.83	pop1_silico	TGCAGTAGTAAACTAGAAGAAATCCAACCATGAAAGTATAAATGCTAGAGAAGCTTGAACAAGAAAACT
4091823	1	105.83	pop1_silico	TGCAGACACAAATATAAATGTGTTTTTCTCTATTGTCATTGTACTTGTGTAATGTTTTTCTCATGAGAT
4082736	1	106.386	pop1_silico	TGCAGAAAGCTGTTGAGAAACTCATACAGAGAGGTATCACCAGCCACTGCAAATACAATCCAATCAGAT
4083981	1	106.386	pop1_silico	TGCAGCTCGATGGTTGCAGACACAAAACTCAAGGTATTTGTTACAGATCGGAAGAGCGGTTCAGCAGGA
3630725	1	107.509	pop1_silico	TGCAGGGTATAAAAATCTAACCGTTTGACTGGTCGTATAAAATTTTTTTGCACTGTCAATTTACAGATC
3634714	1	107.509	pop1_silico	TGCAGACGTGTTCTTCGTCACCGAATAGATGCACACAAAGCCCTGCATAATGCACATGTATTTCGTAAG
3638393	1	107.509	pop1_silico	TGCAGGTTGTATGATAATTTTTGATGAAATTCGTGAAAATTACAGTGCTGTATTCTTAGCAATTACAGA
4083328	1	107.509	pop1_silico	TGCAGGGTATAAAAATCTAACCGTTATGATTGACTGATCGTATAAAAAAATTTTGCATTGTCAATTTAC
3630567	1	110.45	pop1_silico	TGCAGATAGATAAGCATCACTGTTACAATCTGATGGACCAGAAGAATTTCCTCCTTCACTAGATGATTT
3632141	1	110.45	pop1_snp	TGCAGCAACGATGAGCAGATAAATAACAGTAGATCAAGAAACGATTACAGATCGGAAGAGCGGTTCAGC
3632817	1	110.45	pop1_snp	TGCAGGGCATGCAACCATCTCAACTTCCAGAGAAGAGACTCTTGCCAACGATGTGGTGAATCAAAATCA
3633231	1	110.45	pop1_snp	TGCAGAAACTAACAACCCTCACAATTGTGTCGTGCTCTGGAGTAACGGATATTGGGCTTGACGCTATAG
3634173	1	110.45	pop1_snp	TGCAGCTATTGAGGAGAACAACGCCTTGTTTGACGAGACAAGTGAAACTCCGTCTCTGAACATAGATCC
3637214	1	110.45	pop1_silico	TGCAGTTGCGTCGTCTAATATTATACTAAGAAGATGCTATTTGTGATCTTGAAATTTATGTTTCAGATT
3638114	1	110.45	pop1_silico	TGCAGTTCCAATCTCCTGGTCTGTTCATCTTTCCCTAATTCAAAACTGTGGAAAATACAAAAATTAGAA
3638138	1	110.45	pop1_silico	TGCAGGTCGCTGTGACCTAATTTTGAAAGGTTGCCCATTGAAGGTCATCTGTGGGCCACAAAATCCAAA
3639434	1	110.45	pop1_silico	TGCAGTTATTGTACAATACAACCTAATGCATGATCGTTGTGCTGTCACAGCTTTTCTATGATGTTGCTC
4083413	1	110.45	pop1_silico	TGCAGTACCGCCGTCTCTCGCCGTTTGTTGATATTTGAGCCCAACTTTCTTTCTTTTTTCATCTTACAG
4083458	1	110.45	pop1_silico	TGCAGAAAGATAAGCATCACTATTACAATCTGATGGACCAGAAGAATTCCCTCCTTCACTAGATGATTT
4083814	1	110.45	pop1_silico	TGCAGAGAGGAAATCGGGAACGTTTGCAGCGGCCTTGAAGGGAGAGATTCTGTTACGTTTCCGGCAAAT
4085303	1	110.45	pop1_silico	TGCAGAAAGATAAGCATCACTATTACAATCTGATGGACCAGGAGAATTTCCTCCTTCACTAGATGATTT
4087786	1	110.45	pop1_silico	TGCAGGTTTGAATCTCGCAAGAAAAAACCGTTTGGTCCAAGATTAGATGTGAGCACAATTTGGTTTGCA
4088790	1	110.45	pop1_silico	TGCAGAAAGATAAGCATCACTATTACAATCTGATGGACCAGAAGAATTTCCTCCTTCACTGGATGATTT
4106720	1	110.45	pop1_silico	TGCAGCTTCAAACGAAATTCTGGAAGATATGCGCTCTGAATATGACTTTGACTCCAACACGAAAGTTGT
3637765	1	111.587	pop1_silico	TGCAGGGTTCCAGTGGCTCTGAGAGTTTCTCTCAAGTGCTGGAATTATGATAGGTAGTATCACCTGACG
3640704	1	111.587	pop1_silico	TGCAGAGGATCTTGTCACCAATGTCATCGCACCAAGGTGCGTTTCATCTTACAGATCGGAAGAGCGGTT
3629869	1	115.116	pop1_silico	TGCAGGCTCAGTTTGGACCAGGAACAAAATCCAAACATGCGATGCATGGAATTTTCGCCAACAAAAATA
3630021	1	115.116	pop1_silico	TGCAGGCTCTGCATGGAATTTTCGCCAACAAAAATAAAATAATCATTGAATCTATATGCCTCATTTGAA
3630720	1	115.116	pop1_silico	TGCAGTAATGAAAACATAATTCAAAATTTGTTGCTGCATCGTTCTATATAAATATTGTTCCTAAAGCCT
3636219	1	115.116	pop1_snp	TGCAGACTTGTATATATAAAGTATAAATATGTTGAAATAGATTGGTTGAATCGCATTTCAAGTTTGACT
3638236	1	115.116	pop1_silico	TGCAGTAGCAGAGGTCTTTGACCCGATCCCTTGAAGTCGTCTCATCCATTTGTTCTGTGAAGAAGTAAC
3640817	1	115.116	pop1_silico	TGCAGGAACGAAGTTGGACACCCCACGACTATGCCCTACACTACGCTTTACAGATCGGAAGAGCGGTTC
4081301	1	115.116	pop1_snp	TGCAGCCAAAACTAAGCCTATGATTGTCTGGCATAGAGTAAAACACAAATGGAGACACTTCTTGATAGA
4084419	1	115.116	pop1_silico	TGCAGGGTGAGTTTCCCAAGGAGGAGGCGGGAATGATCCACCACTTTGTGCACCTGTATACAGAACAAA
4084999	1	115.116	pop1_silico	TGCAGTAACGAAAACATAATTCAAAATTTGTTTCTGCATCATTCTATATAAATATTATTCCTAAAGCCT
4088096	1	115.116	pop1_silico	TGCAGCTGTCCTAACAGGGTCTGTGTTTTACAGATCGGAAGAACGGTTCAGCAGGAATGCCGAGACCGA
4089397	1	115.116	pop1_silico	TGCAGGTGAATGGCTAATCGGTTGCTTCTTACCCCTTCCAATTGTAATCTCAGGCCAACTTTCAAGCGC
3636324	1	116.24	pop1_snp	TGCAGCAACCAGCTGTGACCTTGTAAACTCAATCTCGATAGCTATGTAAGAAAGTATAAGGAAAAAATT
4082486	1	116.24	pop1_silico	TGCAGCTCAATTTCACGGAACAATAATAGAGGTATTTTCTGTGAATATGATTTGAATTTACAGATCGGA
4085167	1	116.24	pop1_silico	TGCAGCTCAATTTCACGGAACAATAATAGAGGTGATTTTCTGTGAATATGATTTGAATTTACAGATCGG
3630883	1	116.802	pop1_silico	TGCAGCCCTGATAAAATCGATTCTATGCACAAAGTAAGATTTTATTTTCCCTCTTTTTCTTCTTTTCTT
3632026	1	116.802	pop1_silico	TGCAGGAACTGAGCCTCAATCAACGGGAAAGAATGTGATCGATTGTGCACAAGAAAGAAACTACTCAAC
3634770	1	116.802	pop1_snp	TGCAGAAATAGATTGCTCATACACCTGCATAAATACCGTTTGTGCCAAGTGAAAAAAAGAAGATAAACT
3638421	1	116.802	pop1_snp	TGCAGACTCAAACAGGGGGAAAGCAAGCCTTCAAACCCCATGACAGATCCCGCCAACGAAAAAACACTG
3659081	1	116.802	pop1_silico	TGCAGTCTATAGGACTCAGTCTGAAAATGTGTAACGAGTGTTATGTTGTAAGGTATGTTATTAGGTTCT
3660714	1	116.802	pop1_silico	TGCAGTGCAGCTGCACTCTGCACTCGTACCCGTTCGTTTTACAGATCGGAAGAGCGGTTCAGCAGGAAT
4082789	1	119.743	pop1_silico	TGCAGCATGCCGTAACACGTATACATCGCACACCAAACATACTGCATCACATATATTTCTGAAATAACA
4084579	1	119.743	pop1_silico	TGCAGTGTGTGAATATACGAAGATTTACTAGGGTTTGCTTTTACCCTTGTTCTTGTATGTGCTGGATTT
4088003	1	119.743	pop1_silico	TGCAGCTTCTTTTTCACATGCATTCAGTCTGTAAGTCCCCTCCCTAGGGCTCATGAAGTGAGTGCTTTT
4083232	1	123.314	pop1_silico	TGCAGTTTTGTTCTTGGTTTCGGTTTTTTCGTCATGTTTGTAAGCGTATAACATGCTGTATGTGTGCGT
4087619	1	123.314	pop1_silico	TGCAGCATTTTCATTCACACATATACATATTGACAGCCTTGCAAAATTTCCAAACACACACACACATCA
3637746	1	126.255	pop1_silico	TGCAGTGGCGATCGTTTTTTATGCTAAAAAACAAATTATGATTACAGATCGGAAGAGCGGTTCAGCAGG
3640215	1	126.255	pop1_snp	TGCAGCCACTTGTTCTTTTTCTGTTATGAGTATGCTGCTGTGTCTTTTGTCTCTGTGTGTTTTTTTTCT
3640764	1	126.255	pop1_silico	TGCAGCCACTTGTTCTTTTTCTGTTATGAGTATGCTGCTGTGTCTTTTGTCTCTGTGTTTTTTTCTCTC
4091783	1	126.255	pop1_silico	TGCAGGTAGAGCTTGATTTCATGGAACCAAGACTTATTGTCTGATTCTCTTTTACAGATCGGAAGAGCG
3631461	1	127.392	pop1_snp	TGCAGGCGCGCCTTTAGAGTAGCAGCTCCTCGCAAGGCTGTTTGTTTAGCTCATTACATTTTCTCTTAG
3633150	1	127.392	pop1_silico	TGCAGAAGCAATAAAGTTATATGGTGGGAAGATTATCCGTGAACCTGGTCCCTTACCAGGTATCAACAC
3636811	1	127.392	pop1_snp	TGCAGAAAAATTTGAAAGCTGATAAAGATGATTTGATTCTTGTTTATGGTAAAGGGTATCTCCATGCCA
3638495	1	127.392	pop1_silico	TGCAGATGAATCTCAGCAAGTATTGATATTGATTTATATACACTTTAGATTGAATCAATCAGCTTTATC
3639662	1	127.392	pop1_silico	TGCAGCATTGGGAAAACAAAGATCCTGATATGAAAATTTTCGGTATGATGCCAAAGTCAAAAGGAAACA
3660343	1	127.392	pop1_silico	TGCAGCACTTATGTTTGATGTGAAATCTGAAAATTTGATGAACCCTACATCTCTTGTGTAGTCTCCATT
4084807	1	127.392	pop1_silico	TGCAGTAGACTAACATAACTGCCAAAATTTCCCCATCAACCACTAATAGGGTTTTACAGATCGGAAGAG
3630488	1	127.953	pop1_silico	TGCAGAAGGGTATTGGAGCTACTACAATTCCTCCGGTTGAGGAGAAATGCGGCGAAGCCAAAGAAGCAA
3631412	1	127.953	pop1_silico	TGCAGCCCAAATCCTCTAAAATTTCCTCATAGACCCAGTTCTCATCTGTCCGTATTTCTTTCTCGGCAC
3634626	1	127.953	pop1_snp	TGCAGACTTATAGACATCATTCGTGCCTATTGCGATCTGTTCAAACACAAAACGAGTTACATTCTTACA
3635874	1	127.953	pop1_silico	TGCAGAAGATTAGGGTTTGAGATTTGGAGGAGAACTACTGCAACATTTTACAGATCGGAAGAGCGGTTC
3639401	1	127.953	pop1_silico	TGCAGATGAATCTCAGCAAGTATTGGTATTGATTTATATACACTTTATATTGAATCGATCGGCTTTATC
4083977	1	128.522	pop1_silico	TGCAGGGTGGTTTTTGTGAGCTAGTGGGATATGTTGTTAGTAAGTTAGAAATTATGTTATGTTAGATTA
4085652	1	128.522	pop1_silico	TGCAGGAGCCTGAGAAATTACTGATGAGACTGAAAGCTATAGTTTTTTTGCGAAAACCAGAAGAAAATG
3638315	1	135.466	pop1_silico	TGCAGAATGCAGTATGTATGTGAAAAACTTGTGTCTTGTAGTCTCTGATACTCAGATCTCATTCTGCAT
3640113	1	135.466	pop1_silico	TGCAGCATAGAAATATCATTCTACTGCACCTAAATTTTAGGTTACTCAGACATTACAGATCGGAAGAGC
4086155	1	137.998	pop1_silico	TGCAGAAAAACACAGCGAAGAATTTCCACCTACAAACAAAGCCCTATCACCCAACGTTTCGATCTTTTT
4087415	1	141.047	pop1_silico	TGCAGTCAAGTTTTACCGTTACAAGTAGCTTTTAGAAAGAGGAGAAATTTTTGTAGAGAAGTGAGGTCA
3638567	1	143.516	pop1_silico	TGCAGTTACTAGAGGGAACGAAAGTGGAGTTCAACGATGAGGTTGATCCAGAGTCTATGTTAGCTACTA
3660236	1	143.516	pop1_snp	TGCAGGAGTGAGGTATGCGAAGAATGATAAGTTACGATATACCGTTCTTGCTAAGAAGACGTTTCTTGT
3629782	1	144.678	pop1_silico	TGCAGACGAGGTTACATTTTCTTATGCAAATATTCTTGTTTTTTAGATTTATATGTATGGGATTTACAG
3636769	1	144.678	pop1_snp	TGCAGCACCAAACCTTGCCAATGTGCTCACAGCGCCGGCCCTAACTGTTGCATTCTCAAGATGTACTCT
3639848	1	144.678	pop1_silico	TGCAGGTCACCCTCGTATCATTCATCGAGACATAAAGGGTGCAAACATTTTACAGATCGGAAGAGCGGT
4082800	1	147.765	pop1_silico	TGCAGGTTCTGGTTTTGGAACTTACGGCACGGCCACCACTGCTCTTACAGATCGGAAGAGCGGTTCAGC
4106100	1	147.765	pop1_snp	TGCAGAATCTGGTTTTGGAACTTCCGGCACGGCCACCACTGCTCTTACAGATCGGAAGAGCGGTTCAGC
3629764	1	148.346	pop1_silico	TGCAGGCCCCAAAGGAAATTCCATAGACTCTCTTGTTTGCTCTTTGACTCATGTTTATTTCGTACTTTT
4091177	1	148.346	pop1_silico	TGCAGAACAACCTTCTTTGCACTATCAGACCCTTTACAGATCGGAAGAGCGGTTCAGCAGGAATGCCGA
3632744	1	148.914	pop1_snp	TGCAGTTTTTGTTTGCTTATTTTGGTACTTGAGTTTACAGATCGGAAGAGCGGTTCAGCAGGAATGCCG
3635980	1	148.914	pop1_snp	TGCAGTAAGTATAGGAACCACAGATAAATGTCTAAAGAAAGTATAATCTGACTACACTATATTACAGAT
3639716	1	148.914	pop1_silico	TGCAGAGCCAAATCAAGATCATGCTATATAGCAGCATACTTCGATGCGGAAACGACAATTGGGACACAA
3640847	1	148.914	pop1_silico	TGCAGAGCCAAATCAAGATCATGCTATATAGCAGCATACTTCGATGTGGAAACGATGATTGGGAAACGA
3659480	1	148.914	pop1_silico	TGCAGAATCACAAGTAGAATAATTGTGATCAAACTCCAACAATCTTCACCTCTTTCTGATTTGGGTTTG
3659802	1	148.914	pop1_silico	TGCAGGGTGCTATTCTATAAACGTTTATCTCTACCCAAATCAGAAACATTCAAGGGCAGTTACAGATCG
3660506	1	148.914	pop1_silico	TGCAGTAGAATCCTAGTGGGAAAAGACCCAACATATTTGTGGGGAGTTTATCATCGGGTAGTGCATCAA
4086492	1	148.914	pop1_silico	TGCAGAGCCATGGCCTCCAAAATTTTCATTTTCAATAGGTAAATACACACATTATACTAGGGGCCTGGG
3638711	1	150.659	pop1_snp	TGCAGTCACTGATTGCACAGTCCTCCATAGTCACATTGCAGTCCAACATGATTATATGTCAATTTTGTA
3659700	1	150.659	pop1_silico	TGCAGAACCAAACATGTGATTGTAACTAGTCGTGACTACTAACCAGATATCCAGTGTCCAAACGATTGT
4082097	1	150.659	pop1_snp	TGCAGGAGAAGAATCAATAGGATACTTTGCTTTTGTTCAATTGATTGAAGCGTGTCATGGATAATGACT
4106343	1	150.659	pop1_snp	TGCAGGTAAATGAAAGCCCATTTCAAATATTTCAAAGAACGAGTAAAGCTCTCAAATATAAGAAAAATG
3630224	1	151.22	pop1_silico	TGCAGGACTCCGAGTAATGCATCCTTTTCATTTATATCTTCCTCATATATATGCATATAGATTTTTACA
3630373	1	151.22	pop1_silico	TGCAGAATCATTTGACATACAACTATAGACATTCAAAAGCAAAATCAAATAATCGACAAGAAACAATTT
3631262	1	151.22	pop1_snp	TGCAGCAGGACTTCCGGCAGCCGTTTGAAACGTTGCAAAGGCCGCTGGTACAATAGCTGGTTGAAATAA
3634512	1	151.22	pop1_snp	TGCAGCATAATGTAAATAATACCAAAAGATAATATCTAATCTAACAAGGGAGACTACAACTACAATGGC
3634973	1	151.22	pop1_snp	TGCAGGCAGAGACACTTACTGATCATATAAAGTTCGACCATGGATACACTGCTAAGAGCCCTGCCATTG
3636086	1	151.22	pop1_silico	TGCAGAATCACAAAAAGGAAGGGTGAGTAGAACATAACAATATAACATCCATTCAATTTTATATCAACA
3639663	1	151.22	pop1_silico	TGCAGAATCATTTGACATACAACTATAGACATTCAAAAGCAAAATCAAATAATCTGACAAGAAACAATT
4079353	1	151.22	pop1_silico	TGCAGGACTCCAAGTAATGCATCTTTTTCATTTATATCTTCCTCATATATATGCATATAGATTTTTAAA
4085463	1	151.22	pop1_silico	TGCAGAACTGAAATGGAAATCAGCTAGAAATTTGTACAAAAGCGACACAGATAAATCTTGCTTTCCATT
4090447	1	151.22	pop1_silico	TGCAGAATTTCTTTTTCACAAAAGGATGTTATGGGCCAAGCAGGGTTTGGGATATAATTCACACTGCCT
4106236	1	151.22	pop1_snp	TGCAGAGATGGAAATACTAAGCATGCTTGAGATGGAGTGTGATCAGATGCTAATATTTTGTGGAAGGCT
4106705	1	151.22	pop1_silico	TGCAGAATTTCTTTTTCACAACAGGATGTTATGGGTCAAGCTGGTTTGGGATATAATTCACACTGCCTC
3631346	1	151.782	pop1_snp	TGCAGTCATGGCCAAAGGGTTTCCACTCAATGTCCCGGCTTGGTACATAGGTCCAGCCGGAGCCACCAT
3632028	1	151.782	pop1_snp	TGCAGGCATTTATTTTACAAATTTAGATAGAATAAACTAAAAAAGAATATGCAAATACTTTATACTCCA
3633203	1	151.782	pop1_snp	TGCAGATAGAGAGGACTGAGAGCATTCAAAATGTATCCATTATCTTTGTTTCTTTTTTTGGGGGGAGAG
3636757	1	151.782	pop1_snp	TGCAGTTACAAAGGTCGCTCATGATATCACTGCTACATATAATATATGCTCACAAAGGCGAAAAATGGT
3640294	1	151.782	pop1_silico	TGCAGTGATAGTAGATTACATGCTGCATATGATCTATTAGGGATGGGCATGATTTTTGCTTATGATTTT
3640605	1	151.782	pop1_silico	TGCAGCAACTTCTGCATCATCTGGTTGTCTTCCATTTTTACTGTACAGTTGTTTTTTTGCCTCCTTCAC
3660021	1	151.782	pop1_silico	TGCAGCAACTTCTGCATCGTCTGGTTGTCTTCCATTTGTACTGTACAGTTGTTTTTTTGCCTCCTTCAC
4084353	1	151.782	pop1_silico	TGCAGTGATAGTAGATTACATGCTGCATATGATCTGTTAGGTACGGGCATGATTTTTGCTTATGATTTT
3633114	2	0	pop1_snp	TGCAGACGGAGCCCGGCCGACATATTTGATATCATCATAACCTCCCCTACCCAATGACTTCAACAAAGT
3640506	2	0	pop1_silico	TGCAGCAGATTTTTCACCTGCAAATGATTTTTCAACCACACTTGGCTTACAGATCGGAAGAGCGGTTCA
4087383	2	0	pop1_silico	TGCAGTTGAGGAACAAGCTGTTGAGAAACCAGTTACCGTTGCAAGTGGCAAGAAGAAGAATAGGATGTG
3635223	2	0.561798	pop1_snp	TGCAGTTGTTGCAAACCACTATCCCCCCCCTAGCATGCAATCTGCCAATCTCATCCAGTCCAAAAAGCA
3639184	2	0.561798	pop1_silico	TGCAGCACAAGTCCTTGCTCATATGATCCAGGTGATTGGAGATTATTGGGCTTACAGATCGGAAGAGCG
3639813	2	0.561798	pop1_silico	TGCAGCAGTTGAGATGTTGCGGGGTCCTAGAAGTGGTTCGAATATCCCGATCAGGCTTTCCCACTAGAA
4082950	2	0.561798	pop1_silico	TGCAGTTCAATGATGATGACGGATAATGTTGGGCAGTTACAGATCGGAAGAGCGGTTCAGCAGGAATGC
4085107	2	0.561798	pop1_silico	TGCAGTCCGATAAAATTTTCCCTGAGATATTATTATGCTTGAGTGGTATTATACGAAACTAGTATGAGT
3629703	2	1.11735	pop1_silico	TGCAGCATGATCAACAACATAACAAGATCACAACATATCTATATAAATTACAGATCGGAAGAGCGGTTC
3636039	2	1.11735	pop1_silico	TGCAGCATGATCAACAACATAACAAGATCACAACATATCTATATAAATTAGCATATTTACAGATCGGAA
3661353	2	1.11735	pop1_silico	TGCAGCAGTTTTTCGTTTTACTCAAACTTGGCAGACCAAGTTATAACACATTTACAGATCGGAAGAGCG
4090014	2	1.11735	pop1_silico	TGCAGCAGTTTTTCGTTTTACTCAAACTTGGCAGACCAAGTTATCACACATCTAATACTTGCAACTAAA
3632493	2	4.02433	pop1_snp	TGCAGGCTACGGAGAAGGTTGCCCTATTTCTAGTTTTTCTAGCTGCAATGTTTGCTTTTATTCCACCAA
3633376	2	4.02433	pop1_snp	TGCAGCCGTAGTGGAATCCACTACCAGAGTTGATTCACAGTTCTTTTTCAGAAGTCCTAGAGTCCGATT
3633444	2	4.02433	pop1_silico	TGCAGTTTTTCTTTTAGGTAAAACGTTTATTTTTTCATGAAACCTTGTCTCTTGATTCAATAATACAGT
3635647	2	4.02433	pop1_snp	TGCAGCTGAGTCTCTAAATCAGGTCGCATAGCACGGCATCTACAAAGGTGATATCAAACTCTCAACATA
3636269	2	4.02433	pop1_snp	TGCAGCATCCATGCTATAACAGTTTGTTTCATTGGAACTTTTGGAGCTTGGCACTGATAATATTGTTTC
3639302	2	4.02433	pop1_silico	TGCAGAGTTCGATGCTTTGCAGACGGTGGTGGAAAGAAGAAGAGACATTTCAGGTGAAAAGAGCTTGAC
3659305	2	4.02433	pop1_silico	TGCAGTGACTTGAAGGCTCAAGATTTTGATGACACTTTATTGACTATAAAGAATTCAGAAATTCTTACT
3659558	2	4.02433	pop1_silico	TGCAGTTTTTCTTTTAGGTAAGTACATTCTCAACTTTTACAGATCGGAAGAGCGGTTCAGCAGGAATGC
3660003	2	4.02433	pop1_silico	TGCAGCACCCGCTAGAGCTCGTGCCGATTACGATTACCTCATCAAGCTTCTTCTTATCGGCGATAGTGG
3660698	2	4.02433	pop1_silico	TGCAGCTCCTGCAAACCCAACAGTGAAACAATGATTACAGATCGGAAGAGCGGTTCAGCAGGAATGCCG
3660707	2	4.02433	pop1_silico	TGCAGAGAACAGTAACACCATCCCAAATTACAAGGAGAAAATTACAGATCGGAAGAGCGGTTCAGCAGG
4084169	2	4.02433	pop1_silico	TGCAGCTTTTCTTTTAGGTAAAACGATTATTTTTTCATGAAACCTTGTCTCTTGATTCAATAGTACAGT
4086031	2	4.02433	pop1_silico	TGCAGCTCCTGCAAAAGTGAAACAATGATTACAGATCGGAAGAGCGATTCAGCAGGAATGCCGAGACCG
4088254	2	4.02433	pop1_silico	TGCAGCTCCTGCAAAAGTGAAACAATGATTACAGTTCGGAAGAGCGGTTCAGCAGGAATGCCGAGACCG
4089159	2	4.02433	pop1_silico	TGCAGTTTTTCCTTTAGGTAAAACGATTATTTTTTCATGAAACCTTGTCTCTTGATTCAATAGTACAGT
3630383	2	4.57989	pop1_silico	TGCAGCAGCAGCAGGTTAGTTGTCTTACTAATCCAAAGATGTTTTCCATTCACTCTAATAGTTACAGAT
3631154	2	4.57989	pop1_snp	TGCAGACGCTTGCAGAGAGTGACGGAAGTGGGAGGAGAGGAGCTCCACCTGCTTCTAAGTCTGCTCTGG
3637783	2	4.57989	pop1_silico	TGCAGTGAATAGGTAATGACTCCGAAATCATTCGTCTTCGACTTGATTTCTGTTTTACAGATCGGAAGA
4082903	2	4.57989	pop1_silico	TGCAGTGAATAGGTAATATCATTCGTCTTCGACTTGATTTCTGCTTTACAGATCGGAAGAGCGGTTCAG
4089919	2	4.57989	pop1_silico	TGCAGTGAATAGGTAATATCATTCGTCTTCGACTTGATTTCTGTTTTAAAGATCGGAAGAGCGGTTCAG
4091677	2	4.57989	pop1_silico	TGCAGTGAATAGGTAATATCATTCGTCTTCGACTTGATTTCTGTTTTACAGATCAGAAGAGCGGTTCAG
4085031	2	5.13544	pop1_silico	TGCAGTGAAACTGGCGCCAAAAATCACAGCTACTGTAAAAGGAAAACTGAGGTTGGGAGCAAGAATTCT
3637168	2	7.43429	pop1_silico	TGCAGAAATATATCCCCAAACCTCACTAAAAGCTCTATTCGATAATTACAGATCGGAAGAGCGGTTCAG
3640494	2	7.43429	pop1_silico	TGCAGTCAAATGCTCTACCACTGAGCTATGGACCCTTGGGATGATCCAGCTTCTTGATGCATAAATATC
3640653	2	7.43429	pop1_silico	TGCAGAACTTCGTTTTGGATCTCCTCACTCTTTTTGATGCCAATCATTGTGTTTTCCTTGATCTTGTGC
3631276	2	7.98985	pop1_snp	TGCAGTCACATTTGGTGCTTTCATTGGAGGAAATATTACATTCTTGAGAAGTATTTTGTATTGGATTGC
3638308	2	7.98985	pop1_silico	TGCAGTCTAGTTTAGGATAGGGTGAACGGCCAAATTCTCACGTATATAATAAGTAAGTGGAATTTTTAT
3659868	2	7.98985	pop1_silico	TGCAGCCACGGAGGCAGAACGCGCAGAGTTGAGTGGCGTACCCAAAAGAACCATTCTTTTCTCCTTCTT
3638318	2	8.5454	pop1_silico	TGCAGCAGCAGCAGGTTAGTTGTCTTACAATAAGTCCGGTAAAATTGAGTCTCATTTCCTCTTATAGTT
4082987	2	8.5454	pop1_silico	TGCAGCAGCAGCAGGTTAGTTGTCTTACAATAAGTCCGGTAAAATTGAGTTTCATTTCCTCTTTTACTT
3632703	2	10.8443	pop1_silico	TGCAGTAAAAAGATGAATATGCTGATTTTCAAGTGTCTTCGGTATACAAGCTACTTTTACAGATCGGAA
4086498	2	10.8443	pop1_silico	TGCAGCTGATTATTTCAATCTACCATAGTGAGTCTTTTATCAAGCATTATAAAGTAATGAAAAAAGTTA
4089245	2	10.8443	pop1_silico	TGCAGACATCTATCCGTTATTGAATAACTAATTCTATTACAGATCGGAAGAGCGGTTCAGCAGGAATGC
3631017	2	11.9806	pop1_silico	TGCAGTGAAACTGCTGCCAAAAATCACAGATACTGTAAAAGAAAAACTGAGGTTGGGAGCAAGAATTCT
3632475	2	11.9806	pop1_silico	TGCAGCACCGATTAGAATTGCTCTAAAAATCTGACCAGGAATATCCGCAAGATACCGAATAAAAAATGC
4091645	2	11.9806	pop1_silico	TGCAGTGCATTAGCATGCTATCGCCCAAGTATAAGGAAATTATACCAGAAAAAGTAAAAAAAGAAAAGC
4081697	2	12.5424	pop1_snp	TGCAGCAACGCTTCGTAATCCGCCGCGTCAACGTAATCCTCTGGATTCCCGACGTACCGCTCGGAATCC
4081816	2	12.5424	pop1_snp	TGCAGCATTTCTCAAGAAGAATAGTGTAGCTACAAAAGGACGTGTATCCACCGATGAGTCTGGCATTAC
4082714	2	12.5424	pop1_silico	TGCAGAGAAACCCGAGGCCCAGACCTGAAAAGGTCAAATAATTACAGATCGGAAGAGCGGTTCAGCAGG
4085010	2	12.5424	pop1_silico	TGCAGAGAAACCCGAGGCCCAGACCTGAAAAGGTCAATAATTACAGATCGGAAGAGCGGTTCAGCAGGA
4087108	2	12.5424	pop1_silico	TGCAGCACCGATTAGAATCGCTCGAAAAACCTGACCAGGAATATCTGCAAGATACCGAATAAAAAATGC
3631289	2	18.7924	pop1_snp	TGCAGATAAAATTATGAAATACAGGTTTTATAAATTATCTTCCATTCGATGTTACAGATCGGAAGAGCG
3634288	2	18.7924	pop1_silico	TGCAGGCAGCCTTGGGCTGAAATTGAAAACAATAATTGTAGATACAGAAATGAAACTGATCACAGACAA
3635436	2	18.7924	pop1_snp	TGCAGCCCTTGCACGAGCCATTGATCTTGCAGAATCTTCATTTGTTGACAAATGAATGATTTGGGATTA
3658760	2	18.7924	pop1_silico	TGCAGCTGTCTCTGATCCCACTCAATTCCGATCAGTTGTGGGGGCTCTCCAATACGCTACTCTCACCAG
3659077	2	18.7924	pop1_silico	TGCAGACAAGAGCCTTATCAGCAGCTTCAAACCCAGGAGGCTGCTGCATATAAACCTACTCCTCAAGGG
4083117	2	18.7924	pop1_silico	TGCAGGCAGCCTTGGGCTGAAATTGAAAGCAATAATTGTAAATACAGAAATGAAACTGATCACAGACAT
4083611	2	18.7924	pop1_silico	TGCAGAAACTGTCATTTTATACCTTTCCTAACACTGGAGCCATTCCCATTATTACCGAAGCCAGAGCTG
4084315	2	18.7924	pop1_silico	TGCAGGCAACAGTTTTGAACAAGTGACTTCAGAGCCCATTACAGGGGCTAGCAGAGAGATGGCGCGAAG
4085194	2	18.7924	pop1_silico	TGCAGACAAGAAACATGATTCTTCTCCAACCCTAACACGCGGGCCATGCGGCTGTTATCCCTTGCGCCC
4087214	2	18.7924	pop1_silico	TGCAGGCAGCCCTGGGCTGAAATTGAAAACAATAATTGTAAATACAGAAATGAAACTGATCACAGACAT
4090570	2	18.7924	pop1_silico	TGCAGGCAGCCTTGGGCTGAAATTGAAAACAATAATTGTAAATACAGAAATGAAACTGGTCACAGACAT
3637086	2	24.9653	pop1_silico	TGCAGAAGAAAATATATGCCAAGTGCTGACATAACATACATCAAACGATCTCGTCCGCTAATATGTGAT
4084854	2	24.9653	pop1_silico	TGCAGAAGAAAATATATGTCACGTGCTTACATAACATACATCAAACGATCTCGTCCGCTAATATGTGAT
4085073	2	24.9653	pop1_silico	TGCAGACGAAGCTGCCAAGAAAACTAAATTGAAAAATGATGAAGATCGACCTGCGTTTACAGATCGGAA
3631777	2	26.6698	pop1_silico	TGCAGTGGTGACGTTGGCTTTCTGGATAGTGATAAAGATCTTCACTCCAGCATTTCTTTTGTTCAAGAA
3632469	2	26.6698	pop1_silico	TGCAGCAGGTCATCTCTTACATTCACGCAGTCCGCACATCGTTGACCGTTGATCAAAATCGGAGTATCC
3659147	2	26.6698	pop1_silico	TGCAGATTAGTTGTATGATTTCGTCTTTGCACTGAATCTGCATAACAATTCACCCATATGAATTAGTTG
3660404	2	26.6698	pop1_silico	TGCAGAATCCGTTAGGCCTATTAGTTATGAAGCAGAACCTTTTGTTACAGATCGGAAGAGCGGTTCAGC
4089658	2	26.6698	pop1_silico	TGCAGGATACATTGCTCCCGAAGTATTCTCTAGGAATTTTGGCAGCGTTTCTCATAAGTCTGATGTATA
4090465	2	26.6698	pop1_silico	TGCAGTTGCAGTCGGAGAGATGTCTAAGGTGCATATTGTGATAATAGGTAAATGTTTTAGATTTGTGGA
3630170	2	27.2254	pop1_silico	TGCAGCTAAGAAAAGAAACACTACTGCTACTTCTGCCTCACTTGAAACTTTACAGATCGGAAGAGCGGT
3638130	2	27.2254	pop1_silico	TGCAGCTCCAATAATCAGCCCTGCAACTCAAATAATCACCGTGGCTGTTGGATAAATTACTCGATATAC
4090423	2	27.2254	pop1_silico	TGCAGCTGCAAGGGACAAAATGTGATATGATCAATATATATCTAAAGAGATAAACCTTTTGACTATCAA
3639032	2	27.7809	pop1_snp	TGCAGTATCCAATTTACAATCAAAAAAAGAAAAAAACAAATCTTCACATATATAACCATACAATTCCCT
3659932	2	27.7809	pop1_silico	TGCAGCTTCGCCATCTGTTCTAGTTCTTCTATCTTCTATCACTCTGTCAACTCTATTATTATAGGAGTT
4081318	2	27.7809	pop1_snp	TGCAGAGCACGGCTATTTCGTGAGGTATGTTATGTTACGTTTCTTTGTGTTATGCTGCTTATGCATGTG
4085565	2	27.7809	pop1_silico	TGCAGCTCCTGAACTCCACTCGCCGGAAAAAGCTTACAGATCGGAAGAGCGGTTCAGCAGGAATGCCGA
3660372	2	28.3365	pop1_silico	TGCAGTGTTTGTTTTGTCTGACGAGTTTTTACTAGACTTCCTAATAATCTCTCAAATCATACTCTGCCA
4081466	2	28.3365	pop1_snp	TGCAGTTATGATAAATGTATTGCCAGAAGGGTACATCATTACCTTCAATGTTGACATAACATTTTCCAT
4088091	2	28.3365	pop1_silico	TGCAGTGGTGACGTTGGCTTTCTGGATAAAGATCTTCACTCCAGCATTTCTTTTGTTCAAGAAAGAAAA
4106657	2	28.3365	pop1_silico	TGCAGTTTTCACACAGCAAAGTCAATTTTAGAGCCAAGATAAATTCAAGATGATAAGTGACTTGAATTT
3633304	2	28.892	pop1_snp	TGCAGTTTCTGGAAAGTTCGTTAGTCAGAGCAGAGTACAACGAATCAAACGCGCCGGCGTTCGACTGCA
3635210	2	28.892	pop1_snp	TGCAGGGTGGTTTCAAACTTTGCGCTTTCTTTTTCTATTATATCAGTGCTCACTGGTATCACCACCCTT
3638152	2	28.892	pop1_silico	TGCAGTTTATATAAATTGTTCAAATCGAGTCAGAATGAAATTACAGATCGGAAGAGCGGTTCAGCAGGA
4082202	2	28.892	pop1_silico	TGCAGTTTATATAAATTGTTCAAATCGAGTCAGAATGAAATAAACTGTCAAGAGTATTCAACCATAATT
4085269	2	28.892	pop1_silico	TGCAGTTGATATGGTGTTTTGCTAGCATCACTATACTGGTTGACAACTTGATACTTACACCAATTGACC
3631267	2	29.4538	pop1_silico	TGCAGGCAATCATAACATATTGCATTCTCGTAAGAAATACAACATATTTTCTACAATTATAAAATCTCA
3635004	2	29.4538	pop1_snp	TGCAGAAGGTATAGCAAACCGCAAAAACTCCCAAATTCCTTGAAACAGCTCCATAGAAATTGGAGATCT
3637678	2	29.4538	pop1_silico	TGCAGTCCGAACATGTATTATATCAAATATTATGGATTACAGACATTGAATGTTTTTGTCAGCTTGTGT
3638669	2	29.4538	pop1_silico	TGCAGTATCTCAGCCCCAGTAATAGATTCACCATTTTGAAGGCCCAAAGTCAATAATCTAGATGTTTCA
3638948	2	29.4538	pop1_silico	TGCAGTAAGATATTACCTTCTTTGAAGAAACCAGAATGAATTTGGCTAGCCTCTGAATCCTACTCATAA
3639515	2	29.4538	pop1_silico	TGCAGGCAATCATAACATATTGCATTCTCGTAAGAAATACAACATATTTTCTACAATATAAAATCTCAA
3661222	2	29.4538	pop1_silico	TGCAGATGAAGCGACTGTCAAAAGAAAGTACATGAAGCTGGCAGTGTTGCTTCATCCGGATAAGAACAA
4083946	2	29.4538	pop1_silico	TGCAGAAGTAATGAAATCACACATGATAATGACTCTTATATAAGATATAAGATGTATATAATACATTTA
4106416	2	29.4538	pop1_snp	TGCAGTAATGATTTGGTGACTGATCTTCCTCTTCAACTCAACTTGTATATATTCTTTCGTGAAATAAAT
3630356	2	30.5902	pop1_snp	TGCAGACAGGTAGATCAACCAGGTATGATCGGAAAGGTGGGAAGCATCTTGGGCGAAGAGAATGTGAAT
3630432	2	30.5902	pop1_silico	TGCAGCTTTTGACCGCTCATCATCCTTCTAGGAGGTAATTACAGATCGGAAGAGCGGTTCAGCAGGAAT
3631744	2	30.5902	pop1_silico	TGCAGAAGATGAAAAGAAGAATTAGTAGTTTCCTTTTTCTAATAATATGTTATGGAATTACAGATCGGA
3634734	2	30.5902	pop1_snp	TGCAGCGGATAAGTAATCAACTCCTACCAATTACACCGGAAATCACATTAGTGCATAAATGGCATTCGA
3635883	2	30.5902	pop1_snp	TGCAGTCCTAAACTTGCTGATCTTGAGATATAGTTGAAATGAACAACATCTATATTAGCCATTTGAAGA
3637067	2	30.5902	pop1_snp	TGCAGAGTTTCCACCTAGAATAGTCGTAGCACTACCAACACCGTTATTATTATTGTTATTATTACCATT
3637377	2	30.5902	pop1_snp	TGCAGTTTCAGAAACAAAAGAGATATTACCAGAGGAAGCTCCGGTTGAGGAGGTACGTCTTAGTATAAA
3659383	2	30.5902	pop1_silico	TGCAGTTGCATTATTTTTGTATTCTGTTTGGGTTATTTGTATTGGGCCTGGGTCGTATATTTGACCCGA
3659782	2	30.5902	pop1_silico	TGCAGCAGCAACATTCAAATCAGACTCAGAACTTTTCTCAAGTTCTTCTGTTGAAACGTTGGATTCATC
3661385	2	30.5902	pop1_snp	TGCAGATCATTTAGCAAAACATGGCATATCTTTAGATGATAATGTTGTATTTTTCATGCAATGCCTTCC
4080450	2	30.5902	pop1_snp	TGCAGTCACAGTAATAAAACTCATAATAAGATCGTTGATATAAAGCCAGAGTTTCAAATTTGAAGAGAT
4081661	2	30.5902	pop1_snp	TGCAGTAGCAGCAAGCTCCCCTTTCAACGCCCCAACAACAGCTTCTGCTATTTCAATAGCCACACCTTC
4083872	2	30.5902	pop1_silico	TGCAGATACTAATCCCTCGAGTCGGAGAAAACTACAATGGATGTCAAAGTTCTCCCTCAAACTTTAGTA
4087693	2	30.5902	pop1_silico	TGCAGCAGCAACATTCAAATCAGACTCTGAACTTTCCTCAAGTTCTTCAGTTGAAATGTTGGATTCATC
4087888	2	30.5902	pop1_silico	TGCAGAAGATGAAAAGAAGAATTAGCCATTTAGTTGCCTTTTTCTAATAATATGTTATGGAATTACAGA
4087878	2	33.5314	pop1_silico	TGCAGCGCCAAGTCATCCTTCTTCCTTGAGATGGAGAGAAGCTTGAAGCTCCATTACAGATCGGAAGAG
4089629	2	33.5314	pop1_silico	TGCAGGCCACTCACACTGCCACGTGGCACAGCAGGTTTTCTATTTATTTTATTTTATTCATTATTTTCT
4079336	2	34.0932	pop1_silico	TGCAGCAGACATTCACAACAACAAAAATGAAAATTTATGCTATTATTGGTTCTATGTGCTCTCATAACA
3630193	2	34.6487	pop1_silico	TGCAGGGATGCATATTCCCCTGCTCTTTGTTTGCTGTAGAAACTAAAAGCTGCTTTGTTACAGATCGGA
3631236	2	34.6487	pop1_snp	TGCAGGCTTTGTGAGAAACGGAACTCGTTTCAGTAAAGCAACAGATTTGGCAAGTGGGTCTGTTGGTAG
3632663	2	34.6487	pop1_silico	TGCAGGATGGAGCAAAGTTAGGGAAGTTTCAAAACAAAAAATGTACAACCGTGTGCATGTAAATTGCTA
3637923	2	35.2043	pop1_silico	TGCAGGGATGCATATTCCCCTGCTCTTTGTTTGCTGTAGAACTAGAAACTAAAAGCTGCTTTGTTACAG
3640415	2	35.2043	pop1_silico	TGCAGGAGTCAAATCAGGCTCTAAAATCATTGGCATATAAACTTGAGGAAGAAAATCGCATATAATCTA
4085595	2	35.2043	pop1_silico	TGCAGAACTTCTAGATAATACCTCTTGAATTTATTTACAGATCGGAAGAGCGGTTCAGCAGGAATGCCG
4091378	2	35.2043	pop1_snp	TGCAGCCTGACGCCAACGTGATTATTCCAAATCTCATTAGCATTTTCTGTTTTTCCCATGTGTAGAGAA
3632409	2	36.3279	pop1_snp	TGCAGGGAAAATAATTATGATAGAAAAATATGGATGTAATCCCGAGCGAAGTTTTATAACAGACTGACC
3634226	2	36.3279	pop1_snp	TGCAGGCATTTTGGCCTGGCCTTCAGGTTTTTATTTTCTTATTTTTGATATTATACAATATCTTTACAG
3637119	2	36.3279	pop1_snp	TGCAGAAATGCAGACCTGGTAACGGGTAATCTTTGAGCAGGATTGGTCTCACACTCTCGGGTTTGAGGG
3659270	2	36.3279	pop1_silico	TGCAGGATTTAGGCCAGTTTTCACTGGTTTTGAAATTACAGATCGGAAGAGCGGTTCAGCAGGAATGCC
3659708	2	36.3279	pop1_silico	TGCAGTGCTTGGAAAAAGGTTCTGGGGCATTGGTGTCGAGTCAAGTTCTAATAGCATGTTTGGTTAGAA
4106584	2	36.3279	pop1_silico	TGCAGCTTCAAATGAAATTCTGGAAAATATGCGCTCCGAATCTGACTTTGACTCCAACACGAAAGTTGT
3629612	2	36.8897	pop1_snp	TGCAGCTTCTTAGGCTTTTACCTTCTCTTGTTGATAAAAGGCCACTCTTCCTTTTTATATATCATATAC
3633055	2	36.8897	pop1_snp	TGCAGACTTTATTTTTTGCAAACAAACAGAAGACTGAGGCTGCAATAACTGAGTTGCTTGTTGGGTTGA
3640180	2	36.8897	pop1_silico	TGCAGAACCAATCAGCTAGTAAGAGAGAACATACTTGAAAGAGGGGATACCACAGTATAAGAGATTACA
3629670	2	37.4515	pop1_silico	TGCAGAGGGCTAGTTTCAATGGGTCAAATTCTTTCTTTACAGATCGGAAGAGCGGTTCAGCAGGAATGC
3629676	2	37.4515	pop1_silico	TGCAGCGTTAGTTTTATTCAGTTTTGGGTCGTTAGTTTTGGGCCTGGGTTATGTTTGTTTGACCCAGTT
3629697	2	37.4515	pop1_silico	TGCAGAATAACACTTGTCAAAAAAATCTATACAGCGCAGAACAGGAAGCCATACCTTGGAGCCTGATCT
3629781	2	37.4515	pop1_silico	TGCAGCTTCAAACGAAATTTTGGAAAATATTCGCTTCGAATCTTACTTCGACTCCAACACAAAAGTTGT
3632339	2	37.4515	pop1_silico	TGCAGATAATATTTCAAAATGAAACATGATGCGTCGGAAGTTACAGATCGGAAGAGCGGTTCAGCAGGA
3632476	2	37.4515	pop1_silico	TGCAGAAATTTCGGTACAGTCCCCAGCAAACTCTGTAAATAATAAAACCAAACAATTACAGATCGGAAG
3633543	2	37.4515	pop1_silico	TGCAGCAGATAACAAGAATTGATGAGTGATATGATATGCAAAAATGTTGTATTTTGTGTAGAAGAAATG
3634552	2	37.4515	pop1_silico	TGCAGAATTATAACAAAATACTCAACAATCACAACTAAGTCTTGTCTCACTAAATTGGGAATAACAAAA
3634791	2	37.4515	pop1_silico	TGCAGAAAATACATTACTTATTTTTTTAGTGGATTTTGAAATAAATGCACTTTATGCATTTTTATTAGA
3635795	2	37.4515	pop1_silico	TGCAGAAAATATTACTTATTTTTTTAGTGGACTTTGAAATAAATGCATTTTATGCATTTTTATTAGATT
3637225	2	37.4515	pop1_silico	TGCAGATTGCTAGAATCAAGCCATCGGTGACCTACGTTGCAGCAGAGGAAATATTGAGCCTTGTAACTG
3637273	2	37.4515	pop1_silico	TGCAGTTGCCTTTGACTATCTCTTTTCCTTTTTTACAGATCAGAAGAGCGGTTCAGCAGGAATGCCGAG
3637515	2	37.4515	pop1_silico	TGCAGAATTATAACAAAATACTCAACTATCACAACTAAGTCTTGTCTCACTAAATGGGGAATAACAAAA
3637638	2	37.4515	pop1_silico	TGCAGTTCTTCAACAACAGGGACCACATTTTCATTGTTTGGATCTCGCAAAAAGACCTAGTACCACAAT
3638796	2	37.4515	pop1_silico	TGCAGAAAATAGCGCATGTATGTTTGCAAGAAATGTTACAGATCGGAAGAGCGGTTCAGCAGGAATGCC
3639859	2	37.4515	pop1_silico	TGCAGAGGAATTTTAGATGTTCCTTACTGCCATGATGCTTCTCAGGTGGAGTTACAGATCGGAAGAGCG
3640164	2	37.4515	pop1_silico	TGCAGGAAATTTATAGAGAATGCTGCCGTAATTATGATGTCTAGGAGTTACAGATCGGAAGAGCGGTTC
3659029	2	37.4515	pop1_silico	TGCAGGGCCCATCGGGCCTCTCTAACCATGAGCCGTGCACCCTCTTCTATCCAAACCCCCACTTTTCAT
3659500	2	37.4515	pop1_silico	TGCAGGAAATTTTATAGAGAATGCTGCCGTAATTATGATGTCTAGGAGTTACAGATCGGAAGAGCGGTT
4080482	2	37.4515	pop1_snp	TGCAGTCTCCATGGCATAAAGAGGCAATTGGCAACTACCTATACTCCTCAGTAAAATGGAGTACCAGAA
4086706	2	37.4515	pop1_silico	TGCAGAATGGGCCCGGGGACTTTCCTGAGCCCAGCCGAAGCATGGACCCATTCACATCATCTCAATCCT
4086877	2	40.3584	pop1_silico	TGCAGGCACATGTTGTTAGTGGTAGTTTACAGATCGGAAGAGCCGTTCAGCAGGAATGCCGAGACCGAT
3631865	2	42.063	pop1_snp	TGCAGGAACAATTTTGCTAATATAAAACGACACAAGTCTTTTACTGTGCATTTACAGATCGGAAGAGCG
3632348	2	42.063	pop1_snp	TGCAGTCAAAAGTGGCCGCAGTGGCGCCATGGTAATTTGGGCATACATGGATTGGTTTGGATTGTGCTA
3632971	2	42.063	pop1_snp	TGCAGTCTTATCCCAGCATTACTGTTTGTTTGTGATCTATACTGGTATAAATATATGTTACAGATCGGA
3634372	2	42.063	pop1_snp	TGCAGTTTGTCACATAGTCAAATACATTATCTAGATCAACAACTCTAGTTTTGAATCTTTACAGATCGG
3634914	2	42.063	pop1_snp	TGCAGCAAAGTTGGTTTCTATAAGTCCGTCGTTGTCTGGGCCATCTTGTGCTCCTGTATCAGCTCCATC
3636124	2	42.063	pop1_snp	TGCAGGTGTTGAAGAAACCAGTTCTACCACCATTGGTTGTGCAAGAATCTAGGCGTCCTCGAACGATGA
3639399	2	42.063	pop1_snp	TGCAGATAAAACAAATTCATTTCTTAGCTTTCATATCATACATACAACAATAAAGTAAAACAATTATTA
4080227	2	42.063	pop1_snp	TGCAGTTTCAACGTCATTTTCCGTAGCACAGGCAGCTAATAATAAATTGAATGTAACAACATCCGGAGA
4082801	2	42.063	pop1_silico	TGCAGTTTGATTTCTTGAGATTGTGATATTTGAGTTTATGTGAATATCATTGATGTTGTAAATATTAGA
4087686	2	42.063	pop1_silico	TGCAGCACAACCTATAGTACGATTCGTGCACTCACTTGTTCTATCCATCAGATCAGCCACATCAATTAC
4089599	2	42.063	pop1_silico	TGCAGTCGGTGTTGAAAACAACTATACTCAATCACTTCCATTTTCTTACAGATCGGAAGAGCGGTTCAG
3630295	2	42.6185	pop1_silico	TGCAGAACAAGTGAATCTCATACATGAATGTAAGAATTCATCTGTCAAGGGGAGAGATCCTCTCCTGTG
3630696	2	42.6185	pop1_silico	TGCAGATTGACAATCTGTCTAATAATTCAAGAATACAAAGGTTGGATCTTGATCTGTCTCCTTGTCAAG
3631083	2	42.6185	pop1_silico	TGCAGAAAAATATTACCTCATTTGTTTGTCACGGTTGAATAATGGCAAAGCTACATTACGCCTCAAAAA
3631426	2	42.6185	pop1_silico	TGCAGTACTAGATCGGGATGACCTACTCATGCACCACCATTCCATCTACCAAAACAAATCTATGGATCC
3632097	2	42.6185	pop1_silico	TGCAGCAGCTTCCATGGAAGCTATTTCCTTTTTTCTTTTTCTGCCTCGCTTCTTTACCATGGCTTTCTT
3633481	2	42.6185	pop1_snp	TGCAGTGCGCCTGGAATAGTGAAGTCCAACAATGGCGGACTCCACTCCAGAAGCAACCACTTCAAATGC
3634848	2	42.6185	pop1_silico	TGCAGGACCTTTGGCAGCAAAGCATAGTTGAGACCACATATCATGTACTGATACATTTTGGAATCCAGT
3637951	2	42.6185	pop1_silico	TGCAGTAATGTCTGAAATTGGAAAGGCATAATGAGTAAGAAAGTTGAGAAATCAGTATAAGTTTGTTGT
3638068	2	42.6185	pop1_silico	TGCAGTAATGTCTGAAATTGGAAAGGCATAATGAGTAAGAAAGTTGAGAAATCAGTATAAGTTTGGTTG
3639043	2	42.6185	pop1_silico	TGCAGAAATGCAGTTACAGTAGCGGGTCCTTCTTGTAGAAAAAGCTTATCTTGGTTAGTGGGAAATGAT
3639122	2	42.6185	pop1_silico	TGCAGATTGACAATCTGTCCTAAGAATTCAAGAATACAAAGGTTGGATCTTGATCTGTCTCCTTGTCAA
3640057	2	42.6185	pop1_silico	TGCAGCTTCTCGTGTTGTCAGTATTGCAGTACAGACTTTATGTAACATGCCGAAGGATTTGCTTATTAG
3640246	2	42.6185	pop1_silico	TGCAGAGAATCAGAAAGACATTATTACCAAGTTAGCAAAGAGATTTACAGATCGGAAGAGCGGTTCAGC
3640374	2	42.6185	pop1_silico	TGCAGACAAATAAATTTACATGCCCTGTGCGATAACCTGCATTACACACTAAACTTACAGATCGGAAGA
3640829	2	42.6185	pop1_silico	TGCAGAAGCTTCTGTGTCCACACCGATGAAACTTGGAGTAATAAAAGTTGATGCATTAGCCTCTGCTAC
3659007	2	42.6185	pop1_silico	TGCAGCTGCTTCCATGGAAGCTATTCCTTTTTGCTTTTTCTACCGCGTTTCTTTCCCATGTCTTTCTTT
3659392	2	42.6185	pop1_silico	TGCAGCATGCCATAACTTAGTCTTTGCCCTAACCATTACTAAGCTCTTACAGATCGGAAGAGCGGTTCA
3659819	2	42.6185	pop1_silico	TGCAGTTTGATTTCTTGAGATTTTGATATTTGAGTTGTGGTGAATTTACAGATCGGAAGAGCGGTTCAG
3661050	2	42.6185	pop1_silico	TGCAGTTTGATTTCTTGAGATTGTGATATTTGAGTTTATGTGAATATCATTGACATTATTAGTTCTAGT
4080757	2	42.6185	pop1_snp	TGCAGCACTCCGTGTCACTCCTAGAAGATCAGATGAGCGCAAGAAGCAAAAAACAGAAAGAAGTGTGTT
4080807	2	42.6185	pop1_snp	TGCAGCATTTTCCTGTGAAAATATTCAATTACGATGACAAATATTAGTGGGGAGATAGGGTCACATTAT
4081043	2	42.6185	pop1_snp	TGCAGGAAAAGAAGCCAATATGTCATACATAATAGCATACTTTTTGTAACCACGCCATTAGTACAAAGT
4081310	2	42.6185	pop1_silico	TGCAGCTACACTTTATCAGGTATATGTTAGACTTCTTCTAATGGCAGTTATAGGCATTTATGAGATGGT
4084421	2	42.6185	pop1_silico	TGCAGCAAAGTTTTGGCCACAAACAAACTCTCTTACAGATCGGAAGAACGGTTCAGCAGGAATGCCGAG
4085050	2	42.6185	pop1_silico	TGCAGAAGTCCTCCTGGAGCTACAGCCACATACTTTTGTCGTTGGCAAACATCACAAGCTTGAACAAAT
4085295	2	42.6185	pop1_silico	TGCAGGGCATTCACTCCACCTCCTTTGCCACTCAACCTTCAAGCCACACTAAAAAATCTCACAACAATA
4087226	2	42.6185	pop1_silico	TGCAGCTACACTTTATCAGGTATATGTTAGACTTCTTCTAATGGCAGTTATAGGCAGTTATGAGATGTT
4088769	2	42.6185	pop1_silico	TGCAGTGTTTTACAAAGCCATGACAAAGGTATCATCATCATGTAGAAAATATCCTACTCCAAAATCATG
4105844	2	42.6185	pop1_snp	TGCAGAATCCATATCATGCGGAAAAAAAAACAGCCTGCAAAACAATATTTTTCCTTAGAGCTCCAGCTA
4106556	2	42.6185	pop1_snp	TGCAGATTTTCTCCCCCTTTGGCCAAGAAACATGATATACTATAGTTAGAGTGAGTGTATTAGGGACAT
3630916	2	43.1741	pop1_silico	TGCAGCACGCGAGCTCCAGCGCATATGTGGAAAAGATTACAGATCGGAAGAGCGGTTCAGCAGGAATGC
3632595	2	43.1741	pop1_snp	TGCAGCAGCTTTGTTTGTTATTGAGAAAACTAGAGTTACAGATCGGAAGAGCGGTTCAGCAGGAATGCC
3633933	2	43.1741	pop1_snp	TGCAGGAATGGTTTGAGGAATGACCATCCAGTGCCGATCAAAACAATGACTGTGAAAAGCAACACGACA
3635057	2	43.1741	pop1_snp	TGCAGAGACACTGACCATGGATTATCATCGTGGTGCTGGCGTTGAGGTAATTTACAAATTACGAGTGTT
3636627	2	43.1741	pop1_silico	TGCAGCACGCGAGCTCCAGCGCATATGTGGAAAAGATTGAAAAGATTACAGATCGGAAGAGCGGTTCAG
4083015	2	43.1741	pop1_silico	TGCAGGTATTCATCAGCACCATCAATTACAGATTGGAAGAGCGGTTCAGCAGGAATGCCGAGACCGATC
3631822	2	44.2977	pop1_snp	TGCAGGCAGAGAAAATACAACTGGACTTCTAGATAAAGAAAATGGTGTAGCCGAACAAGAAACAAATGT
3636566	2	44.2977	pop1_silico	TGCAGAAGAGAAGAAAAGGATTGAAAAGAGAATTCAATCATACACTAATCCCCCAAGGCATCTATGACA
3659003	2	44.2977	pop1_silico	TGCAGCGCCGTACCAGTTTCTATGCATGGATGCACAGTTGCATTTTCTCCGTTGGCAGAAGTTTCACCT
3659494	2	44.2977	pop1_silico	TGCAGTGATACATAAAAAAATTCATTTGAGTGGTAGATTATGTTTACAGATCGGAAGAGCGGTTCAGCA
4080978	2	44.2977	pop1_snp	TGCAGAGAAAAGCCAAACACTGATCACTGAAACTTGCGTTCCCTGTTAGATGATGCAGATCAACACCAT
4082943	2	44.2977	pop1_silico	TGCAGCGCTGTACCAGTTTCTATGCATGGATGTACAGTTGCATTTTCTCCGTCGGCAGAAGTTTCACCT
4088648	2	44.2977	pop1_silico	TGCAGAAGAGAAGAAAAGGATTGAAAAGAGAATTCAATCATACACTAATTACAGATCGGAAGAGCGGTT
4091400	2	44.2977	pop1_silico	TGCAGCGCTGTACCAGTTTCTATGCATGGATGCACAGTCGCATTTTCTCCGTCGGCAGAAGTTTCACCT
4085109	2	46.6233	pop1_silico	TGCAGTGAGTGGGCGATAGGCCATCTTTGTCTGTGTGTTCGGACAAGAGGTTTTGATCAAGTTACAGAT
4089832	2	46.6233	pop1_silico	TGCAGACAATCCCCTCCCATGTATAATACATCTGATTTTTAGATATACATCTAGTATCAAGTCTATACA
4090734	2	46.6233	pop1_silico	TGCAGTGAGTGGACGATTAGGCCATCTTGGTCTGTGTGTTCGGACAAGAGGTTTTGATCAAGTTACAGA
3637750	2	49.5645	pop1_silico	TGCAGAAAAAATCATACCAAAAGAGAAAAATGCATAAAAATAAAGAAAAAGTATGAAGCAAAATGTTGA
4083056	2	49.5645	pop1_silico	TGCAGCAGTAGAGAATTCCCTTTGAAAACAGTGTTGATGCTTGGAAATCTACCGTCAAGCCAGATTTGT
4084657	2	49.5645	pop1_silico	TGCAGTCCACTCACACTGTGCCACGTGGCACAGCAGGTTTTATTTTATTTTATTCATTATTTTCTTTAC
4085427	2	49.5645	pop1_silico	TGCAGACTCTTCTCATGTTTTAGTCACTTTGCCCAAAATCGTTCCTTCCGAGAAATGGTGCAATGAAGC
4086620	2	49.5645	pop1_silico	TGCAGCATGCTGTTATGCGTACACACCACGCACCAAATATACATAAACATTCAAACTGCCATATAAACA
4087891	2	49.5645	pop1_silico	TGCAGGATAAATATAATGCAATTGATCAAATATCCAAGATATAAACACATCAGCTATACATTTATCTAC
4089108	2	49.5645	pop1_silico	TGCAGTGAAACAATTGGGCTTTCATGAAGCATTTACACAACATCATAAAAGTCTTGTTTCTTATACAAA
4090054	2	49.5645	pop1_silico	TGCAGAACACGAGGAAAAGGAGCAGACCACAAGCATTACCCACAAACAAAAAAATCACACCAGCGTTCA
3638538	2	51.2886	pop1_silico	TGCAGTTTATCTTTTTCAAGTTTATTGAATAATTGAAGTATCCGGCGGTGATTCATATATCTGGTGATT
4088229	2	51.2886	pop1_silico	TGCAGGCGTCACATACGAACATTCGAAAGCTCCAATACTCACTGCAAGCATCTGAGCGACGCAACGAAG
3630054	2	54.1956	pop1_silico	TGCAGTGGTTACATGATTTGGTTTTGGGAGAACATCTAGGATCAAAACATTATTTTATTTGAAAGTAAT
3634575	2	54.1956	pop1_snp	TGCAGGAGCCCTTTACCTCATCTTCAAACCAAAGCTTCCAAATTACTCAGTCGACACTCTGAGGATAAC
3638534	2	54.1956	pop1_silico	TGCAGAATAAGAACTTGTTAGAACAACATCTCCGGTTCAAAAAAATTACAGATCGGAAGAGCGGTTCAG
3639255	2	54.1956	pop1_silico	TGCAGAATAAGAACTTGTTAGAACAACATCTCCGGTTCAAAAAATTTTACAGATCGGAAGAGCGGTTCA
3639893	2	54.1956	pop1_silico	TGCAGTTTATCTTTTTCAAGTTTATTGAATAATTGAAGTATCTGACGGTGATTCATATATCTAATGTCT
3660027	2	54.1956	pop1_silico	TGCAGAAAATATTTTCTGCACATAAATTATTTTGTGATATTACAGATCGGAAGAGCGGTTCAGCAGGAA
4083213	2	54.1956	pop1_silico	TGCAGGGAGAGAAATGTGGAATGACAAAATTTATTGGTTTTCTTGGAATGTGTAAATGACTTTACAGAT
4083442	2	54.1956	pop1_silico	TGCAGAAGTAAATGCAGAAGAGAGATTACAGATCGAAAGAGCGGTTCAGCAGGAATGCCGAGACCGATC
4085646	2	54.1956	pop1_silico	TGCAGAGAGGGAAATGTGGAATGACAAAATTTATTGGTTTTCTTGGAATGTGTAAATGACTTTACAGAT
4086063	2	54.1956	pop1_silico	TGCAGAGAGAGAAATGTGGAATGACAAAATTTATTGGTTTTCTTGGAATGTGTAAATGACCTTACAGAT
4090816	2	54.1956	pop1_silico	TGCAGAAGTAAATGCAGGAGAGAGATTACAGATCAGAAGAGCGGTTCAGCAGGAATGCCGAGACCGATC
4090958	2	54.1956	pop1_silico	TGCAGAGAGAGAAATGTGGAATGACAAAATTTATTGATTTTCTTGGAATGTGTAAATGACTTTACAGAT
4088765	2	54.7511	pop1_silico	TGCAGACCTGCTTTATTTCATCTTTGCAGTTCCACAGAGATACTGATACTTCGTGTCCTAGCTTTAGAT
3633272	2	55.3067	pop1_snp	TGCAGCAATCTTGCAGGAATAATTTGGTCAGTCAGCAAAAATTACAGATCGGAAGAGCGGTTCAGCAGG
3633892	2	55.3067	pop1_snp	TGCAGCATCATTGACTTTATCAATAACAGATGTGGGATTGGATGGCTTTCCATTGTTTTTACAGATCGG
3659815	2	55.3067	pop1_silico	TGCAGTTCATTCAACATGCCGTCCGCCATTTGTGTTCCTCCCGTGTTCACACACATTTTTATCCCCTAC
3661488	2	55.3067	pop1_silico	TGCAGCTGGAGCTGCATCAGTCATATTTGATTGCGATTATCTGTAATATCATAACGACGCAGTCTCTAC
4083220	2	55.3067	pop1_silico	TGCAGTTGTGGTCATTCCACTATGAACTCAAAGACACAGTTACAGATCGGAAGAGAGGTTCAGCAGGAA
4086273	2	55.3067	pop1_silico	TGCAGTTGTGGTCATTCCACTATGAACTCAAAGACACAGTTACAGATCGGAAGAGCGGTTCAGCAGGGA
4088636	2	55.3067	pop1_silico	TGCAGTTGTGGTCATTCCACTATGAACTCAAAGACACAGTTACAGATCGGAAGATCGGTTCAGCAGGAA
3632327	2	56.4303	pop1_snp	TGCAGTGTATAGTTCAGAAATTCAGAATTATATTTTCGGTGAAAGGACTTTTGAGTGAACCTCATTACC
3639880	2	56.4303	pop1_silico	TGCAGTGCATCCAGCCAATGTCGTTGTGACACCTGTCCTTCCAATAGCACTCCATTGACCATAATAATC
4085441	2	56.4303	pop1_silico	TGCAGGATAAGGAGTCCAATTAGACGTATTTGACCACAAAAAAAATGATGCAAATGTAAAAAATAAAAT
4086051	2	56.4303	pop1_silico	TGCAGTATACGAGTTTTGCTACACCGAATCGTAAAAAAAATATTTTACATTCAAAGAGATGAAAATAAA
4090431	2	56.4303	pop1_silico	TGCAGTAGTACCCATTGATGCATGAGGAATAGAAATAGGTGTAACATTGTCGTCATCTTCAAAACTTGT
4091558	2	56.4303	pop1_silico	TGCAGAGTTCGTAGAAATGTCAGAAACACCTCAAAGACATTTGAGACTCTGGAGACCAGAAGAATTATA
3631225	2	59.3373	pop1_snp	TGCAGTGACTTTAGGGTCCAGTGAGATCCAAATCCTTGAAACATAGATTCCAAATATGAAAAAATAGAA
3633192	2	59.3373	pop1_snp	TGCAGCCAGCTTGATTTCCTCCATGTACTCCCCTATCAGATCCCTCATCACCTTCAGAGTTACAGATCG
3634246	2	59.3373	pop1_silico	TGCAGGGTCTAATCTCCTTCACCTGTATCTATCAGTGTGCCCTGTTCCACCTTTTTCCCGATCCTTTCT
3635548	2	59.3373	pop1_silico	TGCAGAATTGGAAGAAAGGAGTAAAAAGGGGTTATGTTTCAAATGTGGAGACAGTGGAATAAGGACCAT
3637257	2	59.3373	pop1_silico	TGCAGCAAGTTGAAAATCAAAGGAAGAAGATGAAAAATAGAAAAAGTTTGTTACTGAACGATTACAGAT
4082561	2	59.3373	pop1_silico	TGCAGTGTTTTGTGTCTTGTTTCAAATTGTCTCTTGATTTGCAGTCTCTTAGTAACATTGATTACAGAT
4085789	2	59.3373	pop1_silico	TGCAGAGGAAGACCATGATGAATGGTACCACTTAGGTACCTCAGAATTCTCTTACAGATCGGAAGAGCG
4088049	2	59.3373	pop1_silico	TGCAGAAGAAGACCATGATGAATGGTACCACTTAGGTACCCCAGAATTCTCTTACAGATCGGAAGAGCG
4090556	2	59.3373	pop1_silico	TGCAGAAGAAGACCATGATGAATGGCACCACTTAGGTACCTCAGAATTCTCTTACAGATCGGAAGAGCG
3630767	2	59.8928	pop1_snp	TGCAGCGAGGATTTGGAGGTCCACAAGGTGGAAGTAGAGTAGCTAGTTACTCAACCACAAGTGAAGAAA
4080627	2	59.8928	pop1_snp	TGCAGCATGAACTGTGTTTTCAAGAAACCTGGTTATTTTTGTCAGAGTTCTGTCATGTTACAAACTGTA
4084732	2	59.8928	pop1_silico	TGCAGAGCTAAATAATTGGGATGACCGGGTGTTGCCAAAAATTCACAAGACTAAACAATATAAGCAGAA
4087560	2	59.8928	pop1_silico	TGCAGCAAGGAATGACAATTCTAAGATTTGTTTTTTAGAACCAGCCCAAAGCCATAGCTCTAGTATACC
3632190	2	61.0164	pop1_silico	TGCAGTCATATCGAATGCAATTGCAACCACAACTGTTGTTATCGCAATCGCAATCAAAATATTACTGCT
3635068	2	61.0164	pop1_snp	TGCAGAAAGCACTGCTGGTGAGATTGCCAAACCCTTCTCCTTTATTTTTTTTTGAATCAAAGTAGGTCG
3635073	2	61.0164	pop1_silico	TGCAGAGCCAAGCCATGGAAGTTGTCACCGCCAACATGGATTTTGGCATTGCAATGATTACAGATCGGA
3635340	2	61.0164	pop1_snp	TGCAGAACCGTGTCCTCATACTTCTTTTCTTTCTTGTCTTGCCTTGTTTACTTGTTTACAGATCGGAAG
3636360	2	61.0164	pop1_snp	TGCAGTTACTTGACAACCAAGCTTCTCGAGTAGCTTCTTCGTCACAATCCTGTTTACAGATCGGAAGAG
3639073	2	61.0164	pop1_silico	TGCAGAGTTCGTAGAAATGTCAGAAACAATATGTCAGAAACACCTCAAAGACATTTGAGACTCTGGAGA
3661266	2	61.0164	pop1_silico	TGCAGGATAAGGAGTCCAATTAGACGTATTTGACCAAAAAAAAAGACATAAATATGATGCAAATGTAAA
4082621	2	61.0164	pop1_silico	TGCAGATTTGGAACCCTAGATCTTTCTGATATTACAGATCGAAAGAGCGGTTCAGCAGGAATGCCGAGA
4091646	2	61.0164	pop1_silico	TGCAGAGCCAAGCCATGGAGGTTGTCACTGCCAACATGGATTTTGGCTTTGCAATGATTACAGATCGGA
3629918	2	61.572	pop1_silico	TGCAGCTTTACATTTATAAATGTTTCTTTAGGTAGCAATTTTTATCCATAATAGAAAAACATTTTGACA
3630683	2	61.572	pop1_silico	TGCAGTTCAAAATATAGACTTTTTATCAGAAAAAACGTAATCCAACATGCTCAAATTTGCTAATCTGCT
3631211	2	61.572	pop1_snp	TGCAGAATATGTTTAGCATAACTTTTTTTACTTCTTTTTCCCTTCATTGAAAAGTATATGATCTTATTT
3631805	2	61.572	pop1_silico	TGCAGAGATTTTTAGAGTGTGATCAGATGCAAATCCCTTGTGCAAGGCTCCACGTATGAGCAATGTGAT
3632146	2	61.572	pop1_snp	TGCAGATTGAGAAAATCCTATATCGATTATAACAATCACCAAGGGCCTGGTTGGCTAGTGTTGTTACAG
3634658	2	61.572	pop1_snp	TGCAGAAACTGAACTACCACAGTCTTCCCTTGCAACCATCACTGCATCACCAACACATTCACTACATGC
3634778	2	61.572	pop1_silico	TGCAGGTGGTTCACTAAATGCCAAAAGTTCTGAAATGCATTTGTTCTTACTGAAAGAGTGTCACTTTTA
3635528	2	61.572	pop1_snp	TGCAGAAATATATCTTGATAAGTGTTTTATAAGCTATGCATACATGCCAAAATCAGGTAATGGTGATGA
3638623	2	61.572	pop1_silico	TGCAGTACAGCTTCTGATCACAAAGAGCGATACATTCATATTAGCAATTACAGATCGGAAGAGCGGTTC
3640808	2	61.572	pop1_silico	TGCAGGGACGTGGAATCAACCCGCGACATCCCAATTATTCATCTTTACAGATCGGAAGAGCGGTTCAGC
3659589	2	61.572	pop1_silico	TGCAGACTTTGTCTTACTCGATATTTTGTTCAAATCTAGGTGGTAAACTCATTTACAGATCGGAAGAGC
3661500	2	61.572	pop1_silico	TGCAGTTGTGTCTAGAAACAACATTCATTATCGTAAAAGTTCATTTATGAATATGTGAATCTGAGTCAG
4085100	2	61.572	pop1_silico	TGCAGACTGTCTTACTCGATATTTTGTTCAAATCTAGGTGGTAAACTCATTTACAGATCGGAAGAGCGG
4087867	2	61.572	pop1_silico	TGCAGCCATGCGGAATTCGGATAGATAACTAGTACCTGCATCTCAGTAGAAAGCCAAATGCTATTACAG
4091231	2	61.572	pop1_silico	TGCAGCCTAATATTACCATAAATAAAACAAGCGTCGATGAATCAATTACTCTTACAGATCGGAAGAGCG
4105983	2	61.572	pop1_snp	TGCAGTATCCTTCAAGTGGAATGATGCAGCATGGAGGAAACTACATGCAGACTCAACAAGCTCAACAGA
4106273	2	61.572	pop1_snp	TGCAGAGGGTGAAGAAACCACCAATACCATTGAAGAACTTTTCTAGCATTGAGTCAATGAATGAGGAAA
4106700	2	61.572	pop1_silico	TGCAGCGAAAGATGGCATTTGATCATGATGAATCATAAAATCAAGAAAATTTTGAATTTTGATCATTCT
3636379	2	62.6956	pop1_snp	TGCAGGTTGACATTTCATTCACATGTCCTATAATACCTATACCATACATACTATCTTCCTGAACAACCT
4086132	2	62.6956	pop1_silico	TGCAGCCGTTATTCTTGTTGAGAACTTGAGCATTGATGACAAGACTATTGATACAGAGAACGAAAATGA
3632816	2	64.4001	pop1_snp	TGCAGCACCCGATGAAATTCCCATCTGCAAAAGACATTCATAATATCGTCATAGTTGCATTTATGTATT
3633891	2	64.4001	pop1_snp	TGCAGGAATAAAGAAGATAATTAGGTAGGTAAAAAATGGGAGATGAAATAAAGATTATCGATGTCTACA
4079468	2	64.4001	pop1_silico	TGCAGATAATAACTTCCAATGACGCATAGACTCTAGAAGCCCTGACACCGGACACAACACAGACACTGA
4081736	2	64.4001	pop1_snp	TGCAGGCTTGTCAAAAGTTGGATCAAATTTACCTTGTTGACTGTGAAATCTATGCTTCTTGTGAACCTT
4090746	2	64.4001	pop1_silico	TGCAGATAATAACTTCCAATGACGCATAGACTCTAGAAGCCCTGAGACCAGACACAACACAGACACGGA
3636310	2	65.5237	pop1_snp	TGCAGGTTCATCATAAGGCCTGCTAGTGACTGGTACTACTATTTTTTTAGTAACAGCACCGTCTGAGTA
3660806	2	65.5237	pop1_silico	TGCAGTGTTACTTGCTCACACCCCTATTATACATACTAGAACTAATCATATGAAGATTGACCTTTTGTA
4082746	2	65.5237	pop1_snp	TGCAGTCAATAGTATTTTCTTATACAAACTGCACAATTACAGATCGGAAGAGCGGTTCAGCAGGAATGC
4082780	2	67.8226	pop1_silico	TGCAGAACCTTCATATTAGTACTGTTCATCCATCACAATTTTGTTTACTTACAGATCGGAAGAGCGGTT
4084598	2	67.8226	pop1_silico	TGCAGAACCTTCATATTAGGACTGTTCATCCATCACAATTTTGTTTATTTACAGATCGGAAGAGCGGTT
4087312	2	67.8226	pop1_silico	TGCAGAACCTTCATATTAGTACTGTTCATCCATCGCAATTTTGTTTATTTACAGATCGGAAGAGCGGTT
4089611	2	67.8226	pop1_snp	TGCAGGTTGAACTTGCACATGGTGGACGGTCAAGTTCATCATCAGTAGATCGATATAGTAGGCATAGCG
3631813	2	68.3781	pop1_silico	TGCAGAGGCTGATCTTGAAGGAGGGCAAAACATAGTAAAGGCTTTATCATGCTTTGAAAATAAGCTCGT
3661286	2	68.3781	pop1_silico	TGCAGATCGTTCATATTAGTACTGTTCATCCATCACAATTTTGTTTATTTACAGATCGGAAGAGCGGTT
4082862	2	68.3781	pop1_silico	TGCAGAGATATATAAGACTATTATGACAGATAGGTGATCACACTAGACAACCTATGATAAGAAATGAAG
4083026	2	68.3781	pop1_silico	TGCAGTCGCAACATTGAGAAATCAGGCAGGAGCAACTTTGTTTACATGGAGTGTTAGTAATGAAGATGC
4085668	2	68.3781	pop1_silico	TGCAGGTATATTTCTGCCAAATTTGGAATTGGAATGGAATCTGAAATTTGAATTTTCGACCCCAAGACT
4090862	2	68.3781	pop1_silico	TGCAGACATGTAACAACTTGTAATATTGTAATTTACAAAAAAAATGGCATTGGAAATCGGAATCTATAC
3659012	2	70.677	pop1_silico	TGCAGCTGACACCTTAGGAAAAAATGTGTCTTAGTGTCGGTTTTCGAAACCGATACCGGCATTTGTGAA
3660834	2	70.677	pop1_silico	TGCAGTGATAAGATCCAATGCATATTTTCATACTTAGGCCACTCATGCTGTGATTACAGATCGGAAGAG
3661346	2	70.677	pop1_silico	TGCAGTTTTGTTGGTGAAAGCATGCATGACGATGGAAGCTTGGTTTTTGTTTATTACAAAGATGGCGCC
3630457	2	75.4963	pop1_silico	TGCAGCCTATCATAGGCTTATTTTTAGGCATGAGTCTGGCCTTTTCGAAGGCCTGATTGGCCTATTAGC
3635755	2	75.4963	pop1_snp	TGCAGAACAAATATAAGATGCTAAGCTTTTTGTCCATGAAAAAGAAAATACAAAACAAAAACAGCAACC
3638935	2	75.4963	pop1_silico	TGCAGGCCAGACTTAGGCTTTGAAATTTTAGGCAGGCCAGACTCAGGTTTGGCAAAGCTTAGCTCGGTC
3640585	2	75.4963	pop1_silico	TGCAGTCCAGTTTTTTCTCCCACGATTCAGAATTCAGTTTCTCCACCTCCAGCACTTTCTCCATCACTC
3630766	2	76.0518	pop1_silico	TGCAGATTTTAGCTTTGTGTATTTGTAATGTATTTTTTCAGCTCTATGCAACTTACAGATCGGAAGAGC
3631447	2	76.0518	pop1_snp	TGCAGAAACAGGAAGAAAACAACTTGGTCATGCTCTTTACAGATCGGAAGAGCGGTTCAGCAGGAATGC
3639001	2	76.0518	pop1_silico	TGCAGCGTCATGACGGGCATCACGCAGCTGACGTTCCGTCCGTCATGATCATGAGACGGTCATCTTTTT
4079989	2	76.0518	pop1_snp	TGCAGGGTTTGGTGTGATGAACTCACAATCACCAAATCCTAACATTCTAGTGGGTGCTGTTGTTGGGGG
4080447	2	76.0518	pop1_snp	TGCAGGCGTATTAGGATTCCAAGGAAAGCATTCTGTAACTCCTTTTCCCAGAGAATTACAGATCGGAAG
4081527	2	76.0518	pop1_snp	TGCAGCAGTGACCCATGGGAGAAACAGTGGGTGCATCATGTCTTGGCTTTTTCCCGTGTTTTGTCTGGT
4082353	2	76.0518	pop1_silico	TGCAGAAGAATGTCCCTTGTGTCTTTCAGTTGAAAAAGAATATTCTCAATTGCACACAAGGTTCTTCCA
4083054	2	76.0518	pop1_silico	TGCAGCTAACATGCATCATTTATCCCCCAATAATAGTCAATAAGTGGGTTTACAGATCGGAAGAGCGGT
4088603	2	76.0518	pop1_silico	TGCAGCTAACATGCATCATTTATCCCCCAATAATAGTCAATAAGTGGGTTTACTACATAATAACACATG
4090965	2	76.0518	pop1_silico	TGCAGAGTTTTCCTAGGCACACTCTCCAACCCTCAGGCTGAGCATCTAGGAAAAGAGAATCAATATCAT
3629646	2	78.3507	pop1_silico	TGCAGCTGCCTTGTCATAACCAATTTTCTGGAACAGACAAATTACAGATCGGAAGAGCGGTTCAGCAGG
3633429	2	78.3507	pop1_snp	TGCAGCATGCCTTATGCTTATAGAATGAGCTAGTAATAAAATCTTTTTGCTTCAAAAAAAAAAAATACC
3634353	2	78.3507	pop1_snp	TGCAGCAGTCTCATTTTCATAAGGCACACTAATTCTATCACCTTCGCAAGATTTTGGACTCACTGATAT
3635182	2	78.3507	pop1_silico	TGCAGTACTACAACAATCTCATCAACGAACTCATTAGCAATGGTTCGATACGAGTTTCTGAATTTCTTG
3638425	2	78.3507	pop1_silico	TGCAGCTGCCTTGTCATAACCAATTTTCTGGAACAGACAAATGAAATTCAGTTCCAAACGCATGGGAAA
4088268	2	78.3507	pop1_silico	TGCAGCATTTGCAACATATACGACACTTGCAGAGATTTCCTTTGAAACTGAATTGAGCAACCCTGAAGA
4106334	2	78.3507	pop1_snp	TGCAGCGAGTAAGCTAGCCTGTGTTCGATCCAGCCAGGCGCGATTTTTTTTACAGATCGGAAGAGCGGT
3634073	2	80.0552	pop1_snp	TGCAGTGGATCCTGGTCCATATGTGAAGCTCCATAATGTTGAAAAATGAAAAGCAAAAAAAGCAAAAAT
3637466	2	80.0552	pop1_silico	TGCAGTCATTCTATATATATAAACCATTGGATGAACTTATCAATGCATCATCACCGTTGATTCATTTTG
3639217	2	80.0552	pop1_silico	TGCAGTCATTCTATATATATAAAAACCATTGGATGAACTTATCAATGCATCATCACCATTGATTCATTT
3661352	2	80.0552	pop1_snp	TGCAGCGTGGCTCCCTATTCCCTGTTCCTAATCGTGATCTTGCAGCCTATATAAGTGTGGAAACTAGGG
4081075	2	80.0552	pop1_snp	TGCAGCCTGTAAAAAGAATCAAATTCATACACAGTCACGCAAAAATAAATTACACATATCAATCTTTCA
4091249	2	80.0552	pop1_silico	TGCAGATCCTTGCTATATATATCAGAAAGTTGAAAACCTTGTTGCTGTTGTTGTTGTTGTTGTTGCGGT
4091574	2	82.3808	pop1_silico	TGCAGTGGGTTCAGGATATTTCATATTGGACACATGTGGCAAACAATTTATGTGCAATTAGAAATTGTG
4079312	2	82.949	pop1_silico	TGCAGCAACCGATAATGGTCAAATCAATAATATAAATTTAGGAAAATGGATTGAGTCGGATAACTAGGT
4082363	2	82.949	pop1_silico	TGCAGAATTGTTTCATCTAGTCTTTGAACAATTTTGCTGTTTGAATTCTTACAGATCGGAAGAGCGGTT
4087553	2	82.949	pop1_silico	TGCAGTTGTGTGCTACCAATTCATATTGTTTGACATTTTTCATTACAGATCGGAAGAGCGGTTCAGCAG
3629968	2	84.6731	pop1_silico	TGCAGATAGTTCATCTGTCATCAACGGTCGCTTAGATCCAAACGAAGTTCCCTTAGAAACTCAGAATCA
3630091	2	84.6731	pop1_silico	TGCAGGGAACTTCAAACCAATTAGAGCAATAGGCTTTTGCAATATACCCCATAATCATAGTGAAAAATG
3630519	2	84.6731	pop1_silico	TGCAGGGAACTTCAACCAATTAGAGCAATAGGCTTTTGCAATATACCCCATAATCATAGTGAAAAATGA
3630891	2	84.6731	pop1_silico	TGCAGTTGAGTGGGGAATAGCACAGCTCATTGACAATCCTGAGATTCAAGAAAAACTTTATCAAGAAAT
3631144	2	84.6731	pop1_snp	TGCAGATAGGAATCTGATTGTCTTCAACTTGCAGAATCCTCAGGTGCTATTTTATTCTAAAAATAAATT
3633781	2	84.6731	pop1_snp	TGCAGCAATTGTTATGCGTACTGTCAGAAATACAGCGGATACAGGGAGAACTGTGGTCTGCACAATTCA
3634017	2	84.6731	pop1_snp	TGCAGTGGCTTTCATGAAAGCATCTATATCTGGATCAGGTTTGAATCCTGCCTGCTTTTCTCTCCTTGT
3634211	2	84.6731	pop1_silico	TGCAGATATCCGATTCAGACACCTGACACATATACGACTTTTTTCATAGGTGTATACAAGCTAACTAAT
3638280	2	84.6731	pop1_silico	TGCAGAATAGAATAATGTTGGAAGTAAACATTACTATGGCGTCCATATAACAGTAACAAATAACAATAC
3640642	2	84.6731	pop1_silico	TGCAGTTTGTGATTGACGACACTGGTTTGCAGATATTTTTCAAACCTATGATTTAGATGACATCCTATG
3640911	2	84.6731	pop1_silico	TGCAGTTTGTGATTGACGACACTGGTTTGCAGATATTTTCAAACCTATGATTTAGATGACATCCTATGT
4079933	2	84.6731	pop1_snp	TGCAGTTCCCACAACCATCAAAGGATGTCTCACCGACATTGTATAGCAGCGATCAGGGAGTTGCTGAGT
4082676	2	84.6731	pop1_silico	TGCAGCATTAGGATAGCTTATCCTTTACAAGCAATAATTATACTCAACTACTTCGTAATTTCCCTTCAT
4084733	2	84.6731	pop1_silico	TGCAGGTAGAGGCAAGTTGCAGAAGGGTCGCACTTTAGTCGCTTCTGGTGGGCTGTTGGAGGATAACTC
4084802	2	84.6731	pop1_silico	TGCAGAGTGCGAGTGAATAACGTATACTCAAGGTAAACTTATATGAGCAGCCCGAATTGAGATTGTGAT
4085845	2	84.6731	pop1_silico	TGCAGCATTAGGATAGCTTATCCTTTACAGGCAATAATTATACTCAACTACTTCGTAATTTCCTTTCAT
4086145	2	84.6731	pop1_silico	TGCAGATATCCGATTCAAACACCCGACACATATACTACTTTTTTCATAGGTGTATACAAGCTAACTAAT
4088382	2	84.6731	pop1_silico	TGCAGCTCTCGGAATTGACTGCAAAACGAAGCTTCAGCAAAGAAGCATTAGCATCGGATCCAGAAAGAC
4089236	2	84.6731	pop1_silico	TGCAGCGTTAGGATAGCTTATCCTTTACAAGCAATAATTATACTCAACTACTTCGTAATTTCCTTTCAT
4105732	2	84.6731	pop1_silico	TGCAGAGTGCGAGTGAATAGCGTCTACTCAAGGTAAACTTATGTGAGCAGCCCGAATTGAGATTGTGAT
3630926	2	90.1609	pop1_silico	TGCAGAATCTAAAGCCACTGAATTGTATTTCACAATTTATTTCATATTTGTTACAGATCGGAAGAGCGG
3638259	2	90.1609	pop1_silico	TGCAGTAGTACATTACATGTTCTTTTTGTTCCCTCATTTACAGATCGGAAGAGCGGTTCAGCAGGAATG
3660413	2	90.1609	pop1_silico	TGCAGTGGTCCTGTACATTTATCTTTTCTAAAATATGAGAGTGTCTATGAAAGTTGAGTGCTGGACTTT
4079443	2	90.1609	pop1_silico	TGCAGTTTGATGAAGTGATGTTTACTTAGATGAATATTTTTGCACACCCTTGTTTCATGCTTGTTCAAT
4082968	2	90.1609	pop1_snp	TGCAGTAATACTTATATCACAACAATCCATTGTTGCACCCCAAAATTTGTCATGTTGAATTATGCAGGT
4083364	2	90.1609	pop1_silico	TGCAGAGTTGGGATCCTACGCTTGTTACAGATCAGAAGAGCGGTTCAGCAGGAATGCCGAGACCGATCT
4087316	2	90.1609	pop1_silico	TGCAGTAAATCTCTAACATATTTGGTTTGAGTGAGAAACATGGATCCTTGAGCAGAAGGCTTGACTTCA
4088808	2	90.1609	pop1_silico	TGCAGAGCTAGTCTTGTGAGTGTTTCCTTACAATTCCTTTCTCAAATTACAGATCGGAAGAGCGGTTCA
4089247	2	90.1609	pop1_silico	TGCAGGAGATTTGTTGGATTTGAACCTGATAGAAGGGTTCCACAGTCTGACACAATGCTGAAATACATC
4089405	2	90.1609	pop1_silico	TGCAGAAAAGAAGGTTTTGGTTGATATTGAGAAATTATTACAAAGTGAAGGCATGAAAGGTAAACTGGG
4090981	2	90.1609	pop1_snp	TGCAGAACATTGTTAGGATCTTGTAAATTCGTCCGTAAGTTATGTAAAGCATCACCTGTTTCAAAACAC
4106027	2	90.1609	pop1_snp	TGCAGGTTCTTCTCATTCCTTCTTTTGCTTACTCATTTTATTTTATCACGATGATGACAATAAGTAACA
3635096	2	92.4598	pop1_snp	TGCAGTTCCTAAAGTAGAAGTGCGGCACCCTGACCAACAATCTTCACAGGTATAATTTTCTCAAGCATG
3635539	2	92.4598	pop1_silico	TGCAGTTCATTTGAAATTTAGAGGGTATGTTTATATAAAGCAATCAAGAAAAGCATGTGGTAAATTTTC
3637560	2	92.4598	pop1_silico	TGCAGTTACTTTGAAATTTAGAGGGTTTGTTTATATAAAGCAATCAAGAAAAGCATGTGGTAAATTTTC
3633489	2	95.3668	pop1_snp	TGCAGAATGATACCAAACATATCAGTAATTCGGCTACACGAAAATTATTTGGTTTGGTTTACAACATGA
3633550	2	95.3668	pop1_snp	TGCAGACATTTCTCAAGTTGGTTAGAGCTTACTGTATTTTTTTGGGTGGCTTGACAAAGTTTTCAGATC
4084981	2	95.3668	pop1_silico	TGCAGAAAGATACAATAATATAATAAATTAGCCTTGTATTTCTTTACAGATCGGAAGAGCGGTTCAGCA
4106595	2	95.3668	pop1_silico	TGCAGAGAACAAAAAAGAAGAAGAAGAAGAAGAAGAAGAAGAAGAAGAAGAAGAAGGAATACAGAATCT
4106711	2	95.3668	pop1_silico	TGCAGTGAAAACTAAGAAAGGATTTCCGCTTCTTTGTGAATGGTATGGGTAAAAAAGCTAGTTCGTGAG
4087646	2	98.9382	pop1_silico	TGCAGGCTCCCTGCCTCTGCTCAGTGAATGGAGGCCAACCCTAGTTTTAGGTCAACATGCAAGTCAACT
4090800	2	98.9382	pop1_silico	TGCAGTTGAAAAGTTAGACCCGAATTCATCCAAATATCTATTTCGGTTTGTATTGGTTGACGGTTTGCC
3633373	2	99.5	pop1_snp	TGCAGTTTTTCTTACTGGTCAGTAGCCAGCCTCAAATGGTGGAACTCGGGTGATAAATTAGAAAGGAAA
3659457	2	99.5	pop1_silico	TGCAGGATCAATATAGTGATTTATGGTGGTTTAGTGACCCATGTGGAGAAGCTATTACAGATCGGAAGA
3660758	2	99.5	pop1_silico	TGCAGAACATTTAGAAATGTGCTATTGGTCCTTTTCGCGAGCAAATAAGTGTGGGGAAAAGGATAATAG
4079928	2	99.5	pop1_snp	TGCAGAGAGTATGGATTGCAATCCTATACTACTTCCTCTGATGAGATCGACTTTTGTGCCGTATGCCTG
4080187	2	99.5	pop1_snp	TGCAGCAGCACAATATTGGGAATCGGTACGGTATTTGAGTCTGATGAACATGCGTATAAATGCTATAAC
3636434	2	100.636	pop1_snp	TGCAGACGGTGATTTTGAAACAGTTTTCCGTCGCTGAATATCACATAGAAGGCGTTTCTCGCCTCTTCG
4080218	2	100.636	pop1_snp	TGCAGGAAGAGCTTGGAGGTCTGCTCCTAGTTCCAAAGCGAAGCCTTTATCGGGTTTCAACATTTCAAA
4085038	2	100.636	pop1_silico	TGCAGAACATTTAGAAATGTGCTATTGGTCCTTTTCGCGAGCAAATAAGTGTGGGGAAAGGATAATAGT
4087185	2	100.636	pop1_silico	TGCAGGATCAATATAGTGATTTATGGTGGTTTAGTGACCATGTGGAGAAGCTATTACAGATCGGAAGAG
3630830	2	101.773	pop1_silico	TGCAGTGCTGTGAAATACAAACAGAAGCAATTGCAGTAACCAAATATCAATATTACAGATCGGAAGAGC
3639481	2	101.773	pop1_silico	TGCAGCTATTTGTCTGGAGCTCTTCGTCCTACCCTAAATGGTTGCAAAACAATTACAGATCGGAAGAGC
3639516	2	101.773	pop1_silico	TGCAGCAAATTACGACGAGCATTACTTGATTCAAATTTTTCCTTCAACTTCCTCATCAATTTACCGAGA
3640794	2	101.773	pop1_silico	TGCAGTTTTGACATCCTTCGTCGACCTTTCTACATTCTGCAACTTTACAGATCGGAAGAGCGGTTCAGC
4080003	2	101.773	pop1_snp	TGCAGGTATGCAAATTGAAATATTTTCTTTTCATAGTGCAATTGGTTGCAATTATACTCCAGCTGGTTT
4080267	2	101.773	pop1_snp	TGCAGAGTGGAATTATTTCTTCTTCAATGTCACGAGACCATAAGGAATACTCCATTTGTAAAGCAGTAA
4081046	2	101.773	pop1_snp	TGCAGGGTAGATATGAGGAAGTGGATGTGCCGTTTCTGGTTGTGCACGGAAGCAACGACGTTGTTTGCG
4082577	2	101.773	pop1_silico	TGCAGTCAACATGCAGGTTCACTTTTCTAAACCCACCCTTCATGTGCAGTGCAAACATTCCAACACTCC
4083858	2	101.773	pop1_snp	TGCAGAAAATGGTGAAGATCTTAGTGATTTTTATGGTCTGTGCACATGCTAAAATAGATTCACAAATGG
4085863	2	101.773	pop1_silico	TGCAGTCAACATGTAGGTTCACTTTTCTAAACCCACCCTCCATGTGCAGTGCAAACATTCCAACACTCC
4087490	2	101.773	pop1_snp	TGCAGATTGCTTCTTCCGAGATGGATATCTACGTTGTTTTCTCCACAGCATTATGCTTCTCTTGCTCGG
4089890	2	101.773	pop1_silico	TGCAGCGATGGGATGATGCTCTCAAGGCATATACTGCAAAGGCATCTCAAGTAACAAATGCACATCTTG
4090363	2	101.773	pop1_silico	TGCAGGATTAGAGGAGCTGGTGGCAGTTTCATCTGCACCATCCAAATTTACAGATCGGAAGAGCGGTTC
4090964	2	101.773	pop1_silico	TGCAGCCGATCCATTCACATGGAACCAAATCCTTAGTTTTATTGATTTCAATGAACAATGTGGCAGCTC
4106709	2	101.773	pop1_silico	TGCAGGACCAGTGATCTCAACCGAAGCGTTATTAGAAGTTAGAGAAGATGCTTCAAAATTAGGTTCAAT
3633468	2	102.896	pop1_snp	TGCAGAATACCGAAAAGTGAATATGAAAAAAAGATTATTCAAATGTTTGAGTATGGAAAAGAAAATTTT
3637440	2	102.896	pop1_silico	TGCAGAAATTTACACTTATACACTACTTTTTTTCACTGATACATAGCATATTTTATTCACAATAAAACT
3659744	2	102.896	pop1_silico	TGCAGGAACTCTCACATGACAGCCCCCAGTATGTTACAGATCGGAAGAGCGGTTCAGCAGGAATGCCGA
3660204	2	102.896	pop1_silico	TGCAGTGCAACCTTTGTGTCATAGTAGCTACATATCTATATACTAAGAGATACAAAAGTGTTTCATAAT
3660842	2	102.896	pop1_silico	TGCAGAAACTCTCACATGACAGCCCCCGGTATGTTACAGATCGGAAGAGCGGTTCAGCAGGAATGCCGA
4084748	2	102.896	pop1_silico	TGCAGGCTTATAAACTACTACTTGGCTATATTACAGATCGAAAGAGCGGTTCAGCAGGAATGCCGAGAC
4089066	2	102.896	pop1_silico	TGCAGTATCATGAACTATATTTCTTGTGGAAGGGAAGGAAAATACTACCGTTGGATTCGAATTTTTACA
4089697	2	102.896	pop1_silico	TGCAGAGTTTTGATACTATCAAGACATCCCTCTCTGATCTTGTGGAGGTTCGTTTTATAGATGATTTCT
3629967	2	105.195	pop1_silico	TGCAGAATTCTCAAACCACATACGGTCTTGTGTAGTATACACCTGAGTTATCATCACAATATTGTAGTG
3639548	2	105.195	pop1_silico	TGCAGTTATAGACTTTGACAGTCTGATATAAAAAATCATCGACATGACCTGTTTATAATATATCTAATG
3640181	2	105.195	pop1_snp	TGCAGTTTGTGTGATAATTTGTGACGAAATTCGTGAAGTTGCAGTGCTGTACCCGTAGAAATTACAGAT
3630732	2	107.521	pop1_silico	TGCAGGAAATCCAATTTTCCCTTTATTTAGGAGGATTTCTTTTGTATTTTGTTGATCCTAATTTTTCCA
3632515	2	107.521	pop1_snp	TGCAGCAGCTAATAACATCACGAATTTCTGTAACAACCAAACAGAATCTATCATCTGGTACGACGAATG
3633493	2	107.521	pop1_silico	TGCAGCATCTTGCCTTGTCGCCGCCTTATCTGCGGGCAACTTCGCCGTAGCTCCTGTCAAAACATCGCT
3633554	2	107.521	pop1_snp	TGCAGACTTGGATCTAACATTGCAAGTGTTGTACCTTTGTTTCCTGTCATCTAATGAAATGAATTTTGT
3633712	2	107.521	pop1_snp	TGCAGCTAGATGGATCAAAATGGTTTGGAGAGAAACACTTGAGTGATAGTGAGGGCTAGTTGGTCTCTT
3634814	2	107.521	pop1_silico	TGCAGACTGTTATGGTAAGAGTTTTTGTGGTGCAGAATATTGCAGCGTTTATAGGGTAAATAATGGGTA
3635306	2	107.521	pop1_snp	TGCAGTAACACAGCTTTGACAGAGTGATGGAGTGATGTCTGCACGGCAGAGGAAGAGTCCTTTTACAGA
3635677	2	107.521	pop1_snp	TGCAGCGAAAAATAATATAGTTGACAAATTGAGGGAAGACAACATTTCCGATTTAGCAAGCAAGAATGG
3636359	2	107.521	pop1_snp	TGCAGTTTGTGTTTACTTGATGATGTTTATGTATTTTACAGATCGGAAGAGCGGTTCAGCAGGAATGCC
3637207	2	107.521	pop1_silico	TGCAGCTAAACTGTCATCTGTTTATTGACATCAATTCCATCCTCCACGTTACCACTTTCTTAGTTTTAC
3637624	2	107.521	pop1_silico	TGCAGGTAAATGTCCTTCGATACTTAGACATTATGATATAATTTTCATGATCACTAACTTGGCAAAGCT
3638000	2	107.521	pop1_silico	TGCAGTTGACGCCAATGCTCTTCCAATTGATATTGAAATAGTTCCCTTCAACAAAAACACTGAGAGAAT
3638341	2	107.521	pop1_silico	TGCAGACACCAACTGAATTGCTAATTTCATTATTTGCCTATACAGAGTAGCCTTTTGTTATCCTCGCCT
3661136	2	107.521	pop1_silico	TGCAGGAGGATATCAATATAAGCTATGTGCATTGGCTCAGTACACAAATCTTGTAGGTGTTACCATTGG
4079170	2	107.521	pop1_silico	TGCAGCATCCATTCATCACCTGCGAGTATCAGGAATCTCATTCAATATCACGCAGTTCAGTCAGGGTTA
4079419	2	107.521	pop1_silico	TGCAGTCGGTTGACAGAGTGCTTGTGGCCTGGATTTGATAAATTGTGAAATCCTCTGCTACAACTTTAC
4080788	2	107.521	pop1_snp	TGCAGGATCTATTCTACTTATATAGATTTACTCCATATATGTTCAAACCACCTAAGTCAATATTTACAG
4081182	2	107.521	pop1_snp	TGCAGAATCCAACTGCGTTTACTTTGTCAGGTTCTTGGCCATAGGAGAAATTGTAGAATCCATAGTCTA
4082112	2	107.521	pop1_snp	TGCAGGGGTGTGTTGGAGCTTGAAACACTACGGCCGTTGCTTCCCAAAGAACTGATTGATAGATGGGAT
4082138	2	107.521	pop1_snp	TGCAGGCTTCATAAGTATAAGGAATTCCGTATTTATTTCAAAAACCTAAGTACACAAGCTTTGGAATTG
4084394	2	107.521	pop1_silico	TGCAGAAAAAACATTGTTTTTTTTTCCGGTAGAAGCCAAGGATCCTCTGTGTGCAACTGCAAAGACTAT
4084408	2	107.521	pop1_silico	TGCAGTTGTTGGCCTGGCCTAAGCAAGTGATCAAAGCTCAATTCTCCCTTCAACAACTTGTGCACCTCC
4086428	2	107.521	pop1_silico	TGCAGAGGGTGAAGGAGTCGCGGTACTAAGGGTTATGGTGGGCTATTACAGATCGGAAGAGCGGTTCAG
4086635	2	107.521	pop1_snp	TGCAGAGTGGTGTGAAGGTGCATGTTTCTGCATAAACATGGGTAGATTAGTTACACATTAGGGCAGTTA
4086961	2	107.521	pop1_silico	TGCAGAACAGAAGAGAAATTGATGCTCCATGCCCATGAGAGGTTCCACAAAAAACAAGTGTGCTATTAT
4087837	2	107.521	pop1_silico	TGCAGAACAACTCTCATTCACAATCAACCTCTCTAAATCCCCATCCCTCAAAGCTCTTACCAAATATTG
4088519	2	107.521	pop1_snp	TGCAGCTGATTGAGCCATCGAAGCCAACCCTCCCGGTGCTATAACATTACTCCCCGTAGCTCTCACCTC
4088752	2	107.521	pop1_silico	TGCAGTCGGTTGACAGAGTGCTCGTGGCTTGGATTTGATAAATTGTGAAATCCTCTGCTACAACTTTAC
4106446	2	107.521	pop1_snp	TGCAGTCTTTTAGTTATGTGGTATGTAATTCTTTCTGTCAATGGAGTAACATTGTTATCAACACCTTCT
4106761	2	107.521	pop1_silico	TGCAGCAATATATATATGCACAGCAACAAGATTCTCCAAATGAAGCATCTGTTCTTATTACAAATACAT
3629902	2	108.083	pop1_silico	TGCAGATGGTCCAAATCATCTCTCAGCCACCTGCTGCGACCGCAGGTTGCTTATTGCCTGCTCTGTCAA
3637546	2	108.083	pop1_silico	TGCAGTCTTGAAGTTGATCCATTTTGGCCATTCTACATGCATGAGCTGCGAGGAAACTGCAACAATTGA
3637780	2	108.083	pop1_silico	TGCAGATACCCTCTTCGTCAAGGGAATAAGAATGTTCAAGGACAAGTTTGGAGAGAAGCCTCAGCGTAT
3637787	2	108.083	pop1_silico	TGCAGGGTTTAGAGGTTGGTCCTCTTTGATGATGAGGTAATGTGACTATTTTCTTTGTATATCTCCAGT
3640874	2	108.083	pop1_silico	TGCAGCGCATTTTCATGTGTGTATGGTGTGTGCAGTAAGTGAACCAATTGGTGTAGTATTACCATGATT
3661182	2	108.083	pop1_silico	TGCAGGTGGATGAACTTTACATGATATTCGTACGTGAATCTTATAAATGGTTTCATATTTCAGTTGAGA
4081039	2	108.083	pop1_snp	TGCAGTTTCTGTGACCGAAGCAATGCCTAGTATGGATAATTCATCTTTACCTGGCCAAGACGAACCATC
4082049	2	108.083	pop1_snp	TGCAGGAGCATGCCAGTGAAGTTGTTTCAATGAGTAATTCTTTCCATTACAGATCGGAAGAGCGGTTCA
4083141	2	108.083	pop1_silico	TGCAGAAACTAAAGCAAATCAAGCAGAAGAATTGGATCAACAAGCTTACAGATCGGAAGAGCGGTTCAG
4087017	2	108.083	pop1_silico	TGCAGAGGCCAATGGCGTTTACTTTATCGTTGTTTTGGCCATAAGAGATATTGTAAAAACCGTAGTTAC
4089065	2	108.083	pop1_silico	TGCAGCATCTGCTCAACGGTGGCTCCATACGGGCAGAGGTAAATAAATGTTCATAAATGTAACTTACAG
4091153	2	108.083	pop1_silico	TGCAGGAAGTATAAGCCATAAGGTAGAACCTTTGCTTTGCAAGTTACAGATCGGAAGAGCGGTTCAGCA
4105903	2	108.083	pop1_snp	TGCAGCTGCTATAACTGGAACAAAAGTTGATGAACCTGACACACCCATAAATACTACCAATCCACCAGA
3630438	2	109.206	pop1_silico	TGCAGCCGCCTTTTGAATATCCCTCGCATCCGTCGTAGCCGGAATCGGCAACCTCCAAGCAGAGTCAGC
3634142	2	109.206	pop1_snp	TGCAGAGAGAGACGTTTTGCATAGATCTTTCCACTCAGGTTGCATAATTTCTGGAGGGTGCTGATACTT
3634632	2	109.206	pop1_silico	TGCAGTCTGTGTAGGTTTTGAAAACAGGCATTGCTGTGGCAGATATATAACTTGCAGAAACACTCATAT
3634643	2	109.206	pop1_snp	TGCAGCAAGAAGTTTTGTAATTATTGCAAACAACATGGACATATTTTCTGAGTGTCGCTCGCGTCCTCC
3634932	2	109.206	pop1_silico	TGCAGCCGCCTTTTGAATATCCCAAGCATCCGTCGTAGCCGGAATCCGCAACCTCCAAGCAGAGTCAGC
3636576	2	109.206	pop1_snp	TGCAGGTAACTTTTTTGCTACCTTTTTACGATCTCTTTTTCTTTTCATATTTTACTACTGTACTCAAGT
3638764	2	109.206	pop1_silico	TGCAGCTAAACTGTCATCTGTTTATTGACATCAATTCCATCCTCCACGTTACCACTTAGTTTTACAGAT
3659680	2	109.206	pop1_snp	TGCAGGATTGCTAATGAACCCACAGGCTGTTATGATTATCCTGAAATGGAACAAGTTCACAATCGGTTA
4082185	2	109.206	pop1_silico	TGCAGGCAACTTCGCCGTAGCTCCTGTCAAAACATCGCTCAGCTTACAGATCGGAAGAGCGGTTCAGCA
4106547	2	109.206	pop1_snp	TGCAGCAAACAAGATAATGGAAGCAGCAGGTAATGATATTTGTCAACACTAAATCTATATATTTTTATA
3634941	2	111.532	pop1_snp	TGCAGGCAATATATTCTTCAGCGATCCTTTTGCTATACCGGCATTGTATTTTGTATGTTTCTTGAACCT
3635271	2	111.532	pop1_snp	TGCAGTGTGTGTATGTAAACTGTTTGGACATACAACAGAAATGTACACATCTTCCACACAAGATAGGCA
3635409	2	111.532	pop1_snp	TGCAGCAAGAAACTAATCTCTCACAGTGCATAGGGAAGTCCAATCCTGTTCTCACGTACTAATTTAGAA
3635477	2	111.532	pop1_silico	TGCAGGCTCCCTGCCTCTACTCAGTGAATGGAGGCCAACCCGAGTTTTAGGTCAACATGCAAGTCAATT
3636461	2	111.532	pop1_snp	TGCAGCATGGTTTGGTTATAGTTGAAATCTTGATCCATATTCTCTTTCGTGGTGGGTCCGTTCCACACC
3637188	2	111.532	pop1_silico	TGCAGGTCCACCCTTGTTCAGCCACTCCAAAGACTTGCAACAATGCATTAGGAGTTCGTGATCTCAATC
3659881	2	111.532	pop1_silico	TGCAGATATAGTAATTGTGTTATCCTCTGTTTTACAGATCGGAAGAACGGTTCAGCAGGAATGCCGAGA
3660957	2	111.532	pop1_silico	TGCAGACGAATGGTCTACTGAAGTTGTGACAGAAGTGGTTACAGATCGGAAGAGCGGTTCAGCAGGAAT
4079912	2	111.532	pop1_snp	TGCAGCATACCAAGAATATATCAAAAATCGAAAAATAAATACAAAAAATATGAGGGCATAGAATAAACC
4080593	2	111.532	pop1_snp	TGCAGGTCTTTCTTGTGGACTGGCAAAGGTGATATCAAAAGGAAGGCACATGTGGCATGGAGGAAAGTG
4081183	2	111.532	pop1_snp	TGCAGACTATCCAGTGTTACTGTAGAGGATCGTAATTTTATTTTTCTTTTCCATCTCTTTTCATATCCA
4082272	2	111.532	pop1_silico	TGCAGCCCCTCCATTTTGCTTCCTGATACCCTTTCCTTTGTTCTAGTTGGTGGACTTTTGTCTTTGTTA
4082684	2	111.532	pop1_silico	TGCAGTTGCAGCAGGAGGTTCTGCATCAACTTTAGTAGGAGGTTCTGCATCCACTTCATTTGACCATAT
4084685	2	111.532	pop1_silico	TGCAGATATAGTAATTGTGATATAACTAGGACGTGTATGCATTTGAATTTTACAGATCGGAAGAGCGGT
4086121	2	111.532	pop1_silico	TGCAGTCTCACATGGAGTGAATGACGTATTGAAGGAGTTTCCTGAGGTGTTTACAGATCAGATTCGACT
4089203	2	111.532	pop1_silico	TGCAGTTGAAAAGTTAGACCCGATTTCATCCAAATATTTATTTCGGTTTGTATTGGTTGACGGTTTGCC
3659296	2	115.103	pop1_silico	TGCAGTCAGTCCTGCTACTACTTTAGTAGCCGCCCCCTACTTGCCTTCATTTACAGATCGGAAGAGCGG
4079439	2	115.103	pop1_silico	TGCAGATAAAGCAAGCTCAGTAGTGATAATAAAGGTTGTTCTGATGGTATTCAGAAACCATAACTTTTT
4088320	2	115.103	pop1_silico	TGCAGAGATAGTCAAAGCATCAAATCCATAATGGTATTTTCTAGTGATATGAATGAATGAACTCTTTCA
4090847	2	115.103	pop1_silico	TGCAGTGAGAGTACATTCTTCTCCTTTACAGATCAGAAGAGCGGTTCAGCAGGAATGCCGAGACCGATC
3659803	2	117.429	pop1_silico	TGCAGATTTAGTAGATAGGGGCGTAGATATGATGGAGAATCGCTCAATCGCTAGAGATATAGATGAAAG
4105779	2	117.429	pop1_silico	TGCAGAATGGTTTATATGAAAAATATGTCTAATATATTTTTGAATATAAGATATATTTTGGCATTGCGG
3660755	2	118.565	pop1_silico	TGCAGCTTTTCTTTCTGTCGTCCTTTGTTGAGATTACAGATCGGAAGAGCGGTTCAGCAGGAATGCCGA
4086598	2	118.565	pop1_silico	TGCAGTTACTTTCTTTTTCTCTATTTGTTTTCATTATTTATTTTCTTTTTTCATTACAGATCGGAAGAG
4089655	2	118.565	pop1_silico	TGCAGTCGGATTTCTATCTCTGCTCCCAATTTTCGGACAGTGGTAATATCTAAGCCTTACAGATCGGAA
3634274	2	119.689	pop1_snp	TGCAGCAGCAGCTTCTTCATCTCAGCATCAACTTCATCAGCCAGCCATAAACGCAGCTCCAACGCCGTG
3635935	2	119.689	pop1_silico	TGCAGTGATCTATCATCTCAAGACAGACATGGAGTCAGGATTGTTAGCACATGAATTTTCTATCAATGA
3659072	2	119.689	pop1_silico	TGCAGAAGTAAATGTTCAAAGGGTCACATTTCAATCCTGCACTTTCTTGTCATGCTTTTTATCATGGCT
3659842	2	119.689	pop1_silico	TGCAGTAGCATATGGGGCTCTTCTTCGCATCTTATTCTCCTAAGAGGACTGGAATTATGTGCTAGAAAG
4081000	2	119.689	pop1_snp	TGCAGATTTCACTGAGAAAGAAGTGAATATGATGATGGAAGCAGGTGCTAAAGCTGTTAGTCTCGGGCC
4085122	2	119.689	pop1_silico	TGCAGCTTCAAACGAAATTCTGGAATTTATGCACTCCGAATATGACTTCGACACCAACAAGGTATTTGT
3634373	2	120.244	pop1_silico	TGCAGGAGAACTCCAATTGGGGCATCTCAGTCGTCTCCTATTGATACTGCTACTGAGGTTACAGATCGG
3639490	2	120.244	pop1_silico	TGCAGTTTTTAGGAGTATTTTGCAAAAAGAACCGCCCAATTCGGGTAAACGAGCGCGAAGTTATGAATT
3659817	2	120.244	pop1_snp	TGCAGTGAAGTACATGTTGGTTTCTCCAACTTACTGAGGAGAGATCTTACTTTTTCTACTTCACTTAGG
4090542	2	120.244	pop1_silico	TGCAGTAATCCAATGAAAAAATCCCATCATCATAGGATCATTACAGATCGGAAGAGCGGTTCAGCAGGA
3632472	2	120.8	pop1_snp	TGCAGGAAGTATAAGCCATAAGGTAGTACCTTGGCTACGCAAGTTACAGATCGGAAGAGCGGTTCAGCA
3634508	2	120.8	pop1_snp	TGCAGATGATCAAAGAAGAATTTATATTGAACACCATGGTAAATGCATCTTCTCAGCAAAATACTTAGC
3634636	2	120.8	pop1_snp	TGCAGGTCAGAAGAAATTATCGAAGGTAATAGTACCAGACAAATGGAAAGAAGGAGCCAGCAATACTAC
3635638	2	120.8	pop1_snp	TGCAGGACTCCACACATTTCTAGACCACCCAAGTCTATCTTTTCTATGAGTAGATGCTACCCCAACTCA
3637019	2	120.8	pop1_snp	TGCAGAATGGTTTATATGAAAAATATGTCTAATATATTTTTGAATATAAGATAAGAAAAGTTACACTCT
3659390	2	120.8	pop1_silico	TGCAGCCCTTCGAATGAGACTATTACAGATCGGAAGAACGGTTCAGCAGGAATGCCGAGACCGATCTCG
4083036	2	120.8	pop1_silico	TGCAGATTTAGTAGATAGGGGAGTAGATATGATGGAGAATGGCTCAATCGCTAGAGATAGATGAAAGCC
4087023	2	120.8	pop1_silico	TGCAGAAGAAAAAAAAAACAATCAAACAGTACAGTGAATAAACAAGAAGCAAAAGAACATTGCTAAAAA
4088224	2	120.8	pop1_silico	TGCAGTTGCCAAATCCTTCATTCACGCAGTCATTGGATGGTTTTGATTTACAGATCGGAAGAGCGGTTC
3631179	2	123.099	pop1_snp	TGCAGTCCTCTGGTCGAGATATTTGCGCAAAATTGAAAGAACTGGAGAACTGACAGAAGCCCTACAGAA
3631984	2	123.099	pop1_silico	TGCAGATGAACTCCTTCATATAATGCTAGATAATGCTCAATAGGGGATGTCTGAACAAATTACAGATCG
3637088	2	123.099	pop1_snp	TGCAGGCACATTTATTCAATTTATCTAATCAGAGTACATCCCAAGATTAGGAAAATACAAGCCAAACTA
3638422	2	123.099	pop1_silico	TGCAGCAATGTTATCTATCCTCTCTTTGCAATTTATTTCAAACTCAAACCCCATGAGCTTGGACATCCA
3659981	2	123.099	pop1_silico	TGCAGGGTTTCCCTGTTACTGCACAGCCATGCACTTTCTTACAGATCGGAAGAGCGGTTCAGCAGGAAT
4090016	2	123.099	pop1_silico	TGCAGTTATATAATTCTCCGATCCTTTCTTCATTGTTATTTATTTACAGATCGGAAGAGCGGTTCAGCA
4105804	2	123.099	pop1_snp	TGCAGGACACTCACACTGTGCCACGTGGCACAACAGGTTTTTTATTTATTTTATTTTATTCATTATTTT
3636377	2	126.628	pop1_snp	TGCAGGCACCATCTATTGGCTGCCAGTGGTTTTCTACAACCCCCTTGGATGATTTGGTTTATCCCATGC
4086448	2	126.628	pop1_silico	TGCAGTAATAATCTTGTGATGTATATTTCCACTGCTATTTATGCTCTCACCACTTTCTTTGTTTTATTA
4080665	2	128.954	pop1_silico	TGCAGTAACTGTTGGAGGTTTGGCTCAAAATTCTTACAGATCGGAAGAGCGGTTCAGCAGGAATGCCGA
4082241	2	128.954	pop1_silico	TGCAGCAGATGATTCGACCATGGAAGAAAATGAAGTTTCAGTTCTTGGAACATTCAAAAATTGTAACCG
4083727	2	128.954	pop1_silico	TGCAGTGGTTTCATGACCAGCAAGTACCATTGCTATCAACATTTGAATAATATCATCATCATCTGGTTT
4085537	2	128.954	pop1_silico	TGCAGATGGTATGATGTGGTCAATTATATATCTTACACAAAATCCACATATCATGAAAAAGGCCAAGGT
4086798	2	128.954	pop1_silico	TGCAGTAGCTGTTGGAAGTTTGGCTCAAAATTCTTACAGATCGGAAGAGCGGTTCAGCAGGAATGCCGA
4088302	2	128.954	pop1_silico	TGCAGTAACTGTTGGAAGTTTGGCTCAAAATTCTTACAGATCGGAAAAGCGGTTCAGCAGGAATGCCGA
4090387	2	128.954	pop1_silico	TGCAGTAACTGTTGGAAGTTTGGCTCAAAATTCTTACAGATCGGAAGAGCGCTTCAGCAGGAATGCCGA
3660619	2	131.279	pop1_silico	TGCAGTCCTCTTATCCTCTTTACTACAAATATCAAGATTACAGATCGGAAGAGCGGTTCAGCAGGAATG
4084038	2	131.279	pop1_snp	TGCAGTCAAGGATCACTTGAGGAATTGATCGACGGGTATGACTAATAAGCTTTGCTTGTTTTTCCGCGG
4089540	2	131.279	pop1_silico	TGCAGAAGCACCATTCATGACAAATCATGTAAGTTTTTCGTTTTTATTGTTATTTAGTGTGTATTGGTG
4090680	2	131.279	pop1_silico	TGCAGAAGCACCATTCATGACAAATCATGTAAGTTTTTCGTTTTTATTGTTATTAGTGTGTATTGGTGT
4105825	2	131.279	pop1_snp	TGCAGTCTTTCAACTAAAGGACAACAGCTTTCATTCAACAACAAAAAAAGGAGTGCGGGCTAGCACAAG
3637454	2	131.835	pop1_silico	TGCAGCTGCTGTTTTCATCAACCTGGCTCTTAGTCAACCTACTCGCCCTGTATGTAAATCGATTTTTCT
3659554	2	131.835	pop1_silico	TGCAGAAGGAAAAAAAGTAAGTGCCAAAGCAAAAATTGAGACTATAGATGATGAGAGTAAGGTTATCAC
4081625	2	131.835	pop1_snp	TGCAGTAGCAGAAACCACAGTAATAGAAATCAAAACAATGGCCAATGCCATTGCTATTGGGGGCCAGTT
4082434	2	131.835	pop1_silico	TGCAGGCCTGTTTGTGAGCCTCGATCACTTGGATTTTGTTGTGGATTCGAATTGCCTTTGTTGCTTTGG
4082911	2	131.835	pop1_silico	TGCAGATACATTCAAAATTTTCTTTTGCATCAAAGGAGCTTTGAAGTTTACAGATCGGAAGAGCGGTTC
4083752	2	131.835	pop1_silico	TGCAGCAATTTCGAAAACTGATTATGTATTTGAAGCACATAAATCCAAGTGTTATCCCAAATCGAAACT
4091389	2	131.835	pop1_silico	TGCAGTTGAATAATAATCAAAACAGATAAACTAGATCTTTATAGGGTTTTACAGATCGGAAGAGCGGTT
4087021	2	132.39	pop1_silico	TGCAGCTAATTTCTATAATGTTTTTAGAAAGCAACTTGAACATCTTCCTAATATTGCCTCAGAAATACA
4087742	2	132.39	pop1_silico	TGCAGCTAATTTTTATAATGTTTTTAGAAAGCAACTTGAACATCTTCCTAATATCGCCTCAGAAATACA
4090201	2	132.39	pop1_silico	TGCAGAAGGAAGAAAGCATACTACAAAAGAAAAAATAGAATCTATAGATGATGAGAATAAGGTAATCAC
3629887	2	133.514	pop1_silico	TGCAGCGGGCTCTTTTTTTGAGGTTTTCCAGAGAAAAAACCCTAACTTCTGAAATGAGACCAGGTCGGG
3630435	2	133.514	pop1_silico	TGCAGGTTGGTAGTGTTACTGTTCCTCTTCTCTTCTACCAAAGTGATTGAGGTTATCAAACTCTTTTAC
3635377	2	133.514	pop1_snp	TGCAGTACATAAACTAATTGTCCTTGTTTGGTATCTGTAGCATAAACACAGTTTATTACATGGCACCTT
3636090	2	133.514	pop1_snp	TGCAGTGAGTTTGATAGTCAATATAGCACTATCTCTGAGCTTACTAATTATTCTGGATCCCTGGTAACA
3636164	2	133.514	pop1_snp	TGCAGCTCAAGTAAACTATATGCTCAAAGAGAAGTTCATTATAACCTGCTCCCTCACCGAAATATCGTT
3660629	2	133.514	pop1_silico	TGCAGGTTGGTAGTGTTACTGTTCCTCTTCTCTTCTTACAGATCGGAAGAGCGGTTCAGCAGGAATGCC
4084054	2	133.514	pop1_silico	TGCAGGTATGTAGCCTATCACATCCTTGCCATTTGTTCATGTTTGTTGAGAAGGACATGCCAAATTGAT
4089072	2	133.514	pop1_silico	TGCAGTTTTCTCCAGTGTAGTAATCTACATTACATATCGGAAGAGCGGTTCAGCAGGAATGCCGAGACC
4090637	2	133.514	pop1_silico	TGCAGCGGGCTCTATTTTTGAGATTATCCTGAGAAAAAACCCTAACTTCTGAAAGGGTTTTGCTAACGA
3630326	2	135.813	pop1_silico	TGCAGAATACTAGCAATAGAAATTGCAAGATCCCTAAAGCAGTGTTTTACAGATCGGAAGAGCGGTTCA
3631527	2	135.813	pop1_snp	TGCAGATAAACTTGGTTTTGAAGCGGTAAGCATTTTTCCATTTAGTTTACAGATCGGAAGAGCGGTTCA
3658776	2	135.813	pop1_silico	TGCAGAGTTTACCACAGGAGGCATTCCACTCCCCATTCAAAGAGATGGTTTGTGTCAGGAATTTGAAGA
3635180	2	138.112	pop1_silico	TGCAGCATGGGTTTAGCACTTAGAATTCACTAACCTGCGTGAGAAAGTCGTTTTGCTTCAGATTCAGCA
3659880	2	138.112	pop1_silico	TGCAGAAATAATAAGAATAATGTTAGTTTGCAAAAAAGTTACAGATCGGAAGAGCGGTTCAGCAGGAAT
4082996	2	138.112	pop1_silico	TGCAGTTGCTTATCATTGAGATCTGTAAATATTGAATGTCCCACGTTGAACATTTTTTTACAGATCGGA
4083706	2	138.112	pop1_silico	TGCAGTATATGGCATATGGTACTGGGAGTAGAAATTTTACAGATCGGAAGAGCGGTTCAGCAGGAATGC
4087994	2	138.112	pop1_silico	TGCAGCATGGGCTTAGCACTTAGAATTCACTAACCTGCATGAGAAAGCCGTTTTGCTTCAGATTCAGCA
4088056	2	138.112	pop1_silico	TGCAGTATATGGCATATGTACTGGGAGTAGAAATTTTACAGATCGGAAGAGCGGTTCAGCAGGAATGCC
4090125	2	138.112	pop1_silico	TGCAGTTGCTTATCATTGAGATCTGTAAATATTGAATGTCCCACGTTGAACTTCAAAGCTCGACTTACA
4091789	2	138.112	pop1_silico	TGCAGATTCAAATATGCTAGTTTCTAATTGTGCTGAATCTATGAATATGGATCTAGAAGCTACACAGTC
3634847	2	140.411	pop1_silico	TGCAGTTAGTAGTAGTACGTATATATATTTTTGAACTTTACAGATCGGAAGAGCGGTTCAGCAGGAATG
4080851	2	140.411	pop1_snp	TGCAGCAAACCTGCATTTGTCAAATTGAAAGTTACATAATAATTCACACAGAAGACTGCAAGGTTAGTC
4081884	2	140.411	pop1_snp	TGCAGTGAGTTTGGGTTCGTTTAGCTCAAGTTCCAAAAGTTGGGATTCTACCAGTTCAATTGGATAGGT
4085639	2	140.411	pop1_silico	TGCAGCCGCAACCGCAACAGCAACAGCAGCCGCAACCGCAACAGCAACAGCAGCCGCAACCTTCTCTTC
4088248	2	140.411	pop1_silico	TGCAGCCGCAACCGCAACAGCAACAGCAACCGCAACCTTCTCTTCTCTTACTCACTGCTCCTAAATGAA
4088497	2	140.411	pop1_silico	TGCAGTTAGTAGTAGTACATATATATATTTTTGAAATTAGTGTAATAAGATTTGATTTCTATTACAGAT
4086337	2	143.317	pop1_silico	TGCAGAAGTTTTCAAATGCAAGTTTCTTCTAAAATAATTTTTTTATTAGAGAGACCTCAACATCAATAT
4079363	2	144.454	pop1_silico	TGCAGCTAGATTCCCTCTTCGCATTCCCTTCTATTGCTTCAAATTTTACAGATCGGAAGAGCGGTTCAG
4083829	2	144.454	pop1_silico	TGCAGCTAGATTCCTTCTTCGCATTCCCTTCCATTGCTTCAAATTTTACAGATCGGAAGAGCGGTTCAG
4089608	2	144.454	pop1_silico	TGCAGCTAGATTCCTTCTTCGCATTCCCTCCTATTGCTTCAAATTTTACAGATCGGAAGAGCGGTTCAG
4089790	2	144.454	pop1_silico	TGCAGCAAAATCAATCCAAACGTTTCTCATCAATGATATCATTACTTTGATTGTCAATGATATCATTAC
4090625	2	144.454	pop1_silico	TGCAGCTAGATTCCTTCTTCGCATTCCCTTCTATTGCTTCAAATTTTACAGATTGGAAGAGCGGTTCAG
3639747	2	145.016	pop1_silico	TGCAGACACCTGCACAGTTAGCACATGAGAGATTGACATTCGTTTATGATGTTACAGATCGGAAGAGCG
4091076	2	145.016	pop1_silico	TGCAGCAGGAAAGGGAAAGAAGATTGACTCCAATACTGACGAATTCAGCAAGGAAATATCTGGTAAAGG
4105770	2	145.016	pop1_silico	TGCAGGTAGAAGCATTACTGGATTTGGAGTGTAATAGTTGAATGCATGACTGTGTTGCTATCCCACCAT
3636319	2	145.571	pop1_silico	TGCAGTTTTCTTTTTTGAGACGAGTGCACTAAAATATTGTTATGTGGATTATCAATAGTCTTACAAAGA
3637935	2	145.571	pop1_silico	TGCAGTGCATTGAAATAAATGATTTTTTCAAATATTTCAATTACAGATCGGAAGAGCGGTTCAGCAGGA
3659541	2	145.571	pop1_silico	TGCAGTGCATACACACAACAATGGTGATGAATGACAGAGGGAGTTTAGATCTTATTTTCCGTGGCTGCT
3660357	2	145.571	pop1_silico	TGCAGACTCATTGGCTTTCGAGATCGGTTTGTTAGATGAACAATACATTATATTTGCTCATGTATATTT
3660711	2	145.571	pop1_silico	TGCAGCTAGATTCCTTCTTTGCATTCCCTTCTGTTGCTTCAAATTTTACAGATCGGAAGAGCGGTTCAG
4088573	2	145.571	pop1_silico	TGCAGCAGAAAAGGGAAAGAAGATTGACTCCAATACTGACGAATTCAACAAGGAAATATCTGGTAAAGG
4091263	2	145.571	pop1_silico	TGCAGAACATGTTGACAGAGAAATATTTCCGCTACCTTTCCTATCAGATACATCTTCCAAATAAGAATC
4087286	2	146.127	pop1_silico	TGCAGAGGATTGTTCTATCATTTTTGTTTTCTTTTCATTACAGATCGGAAGAGCGGTTCAGCAGGAATG
4085679	2	146.682	pop1_silico	TGCAGAGTCAGAATTTCCAACACTAAGGTATGTTTTTACAGATCGGAAGAGCGGTTCAGCAGGAATGCC
3629948	2	147.244	pop1_silico	TGCAGATACTATCACTGCTATCCGGATAGGTGAGTTCTTCAATCTTTCTTCTTTTTTTCTGCAAACCTC
3660487	2	147.244	pop1_snp	TGCAGTCATCAAGTCACTAACAATTCTAAATATGTCAATACTTCTCGATTTCTCAAATCCGAAGCTGGT
3631171	2	152.122	pop1_snp	TGCAGCAGAATCTGAAGTAACTAAAAAGACAGCTACATTGGAGAACAACGCTGGCTTTGTTACAGATCG
4082329	2	152.122	pop1_silico	TGCAGTGTTTTTTTCTCTACAAGCAGTTTTTGAGTCAAACACAATGAAGTTCTTTTGATTACAGATCGG
3632923	2	153.259	pop1_snp	TGCAGTGTGATTTGAAATAACGTGTCCTTCTACATTATGAACCGCACCAGACAACTTCGCCCAAGTTTC
3635475	2	153.259	pop1_snp	TGCAGAAGCTGTTCATGCAGCTGGAGAACTACTTGTCAGACTTAGAGAAGCTGAACACGCAGCTTCTGT
3658746	2	153.259	pop1_silico	TGCAGTCAATGCTACTCTCAGATACACTCTCACTACACTATTCATTTTGCTCTCTCACCTATCCCCCCA
3661298	2	153.259	pop1_silico	TGCAGATGCGAAAGTATAGACATTATTAGTGAAAAAACAATATTACAGATCGGAAGAGCGGTTCAGCAG
4079955	2	153.259	pop1_snp	TGCAGAAGAGCTTGTGGTGCACCTGAAAAATACTAGAGGATAAGTCGCAATAACAAAATAAGTACAAAA
4082656	2	153.259	pop1_silico	TGCAGTCAATGCTACTCTCAGATACACTCTCACTACACTGTTTGGCCTAACTAATCCGGCCATGTTACA
4083695	2	153.259	pop1_silico	TGCAGCTCTTTATGGGTTATCTAGTCTCCCCCCTCTATTACTGTATTTGCCAATGCAGAATAGTGGTAG
4083998	2	153.259	pop1_silico	TGCAGATGCGAAAGTATAGACATTATTAGTGAAAAAACAATATCAAAGCAAAAGTGCTTTCAAAGTTAC
4091098	2	153.259	pop1_silico	TGCAGGAATTGAAGCAAATGGCTACTGTCAATGACTATATTGCAGAGTTTGAGCTCTTCTACTTGGAGT
3630189	2	155.584	pop1_silico	TGCAGACGTCAACAACGATGTAAGCGAGCAATCTACTCAAGGTGAAGGTCAAGGAAAAGTTCAATCCTT
3629578	2	156.146	pop1_silico	TGCAGAAAATAATGATTCAAAAAAAATCATCGGCAATATATTTTTGTCACATGGTATAATTATGACTTG
3639413	2	156.146	pop1_silico	TGCAGAAAATAATAATTCAAAAAAAATCACCGGCAATATATTTTTGTCACATGGTATAATTATGACTTG
4083943	2	156.146	pop1_silico	TGCAGACGTCAACAACGATGTAAGCGAGCAATCTACTCAAGGTGAAGGTCAAGGAAAAGTTCAACTGTT
3632485	2	157.85	pop1_snp	TGCAGTGTCCTGCGATCTCAATAGCAAAGGCTCGTTTGTATCATCATTGGCCATGAAGATAAGTTTAGA
3635155	2	157.85	pop1_silico	TGCAGTAACAGGTGAGTTCACTGACTTTATTCTGTATATAACTTATCTTATACTATATCAGTAGAGTCT
3635629	2	157.85	pop1_silico	TGCAGTTTTATACGCTTCTTCGTGCTCGGTCCTTTTTCCAAAAACTACCCGTGATGTCATCTCATATGT
3635889	2	157.85	pop1_snp	TGCAGAATTTCTGAACTATAACGTATCCATGGTTGCAGAAACCGATTCCTCTGAAGGAAGCAACGGAGT
3636182	2	157.85	pop1_snp	TGCAGAAATAATAAGAATAATGTTAGTTTGTATAAAAAATAATACAAAATTATGAAATAACAGAAAATA
3636486	2	157.85	pop1_silico	TGCAGATCTTCTTCACTTTGTGTTTCCCTTATGTTTCCTCAAACTTCTCTCGCGTTTCCCTTATGGACC
3638902	2	157.85	pop1_silico	TGCAGTAACAGGTGAGTTCACTGACTTTATTCTGTACATAACTTATCATATACTATATCAGTAGAGTTC
4080237	2	157.85	pop1_snp	TGCAGGTGACGACCAGCTTCCGCATGAAAGTGCAAATGTTACTAAGGGCTCAGACCATTCCAATCCAAA
4084350	2	157.85	pop1_silico	TGCAGTTTTATACGCCTGTTCGTGCTCGGTCCTTTTTCCAAAAACTACCCGCGATGTCATCTCATATGT
4086521	2	157.85	pop1_silico	TGCAGTTTTATACGCTTGTTCGTGCTCGGCCCTTTTTCCAAAAACTACCCGCGATGTCATCTCATATGT
4088014	2	157.85	pop1_silico	TGCAGATACTAATCCCTCGAGTCGGAGAAAACTACAATGGATGTCAAAGTTCTCCCTCAAAATAATTGT
4091633	2	157.85	pop1_silico	TGCAGTTTTATACGCTTGTTCGTGCTCGGTCCTTTTTCCAAAAACTACCCGCGATGTCATCCCATATGT
3635165	2	159.575	pop1_silico	TGCAGATATCCCACTTGTTTACTTTTATTTGATCAAAAATAAAAGTTATCTCTTATCATATGAATTTAG
3638023	2	159.575	pop1_silico	TGCAGGTGTGGATATTGGTTTGGAACCCAGAAAATCAGCATAAGGTAGAAGACCCGAAAAATATTTTCT
3660924	2	160.711	pop1_silico	TGCAGAGACTGTAGTAGTTTCTATTATCACCGAAAACATAGAGTTTACTGAGTACAACTTGTGTTTACA
3660947	2	160.711	pop1_silico	TGCAGTTGGAGACATAGACCCAATTAGCCGAACTCCATTGGCGTGATCAAATATCGTGTCTTTTCTGTT
4079558	2	160.711	pop1_silico	TGCAGTTGGAGACATAGACACAATTAGCCGAACTCCATTGGCGCGATCAAATATCGTGTGTTTTGCGTT
3631889	2	161.835	pop1_snp	TGCAGCAAAGCACACTCAAGACGTGGTCCGGAAAGAAAGAGAATGTTGGCAAAGCTCAAGATGTGTTTC
3632522	2	161.835	pop1_snp	TGCAGAGTCATCGTCCACGCCTACACTGTTCAAATCAAAATCCTGAGATGTCTCTCCTTTAGAATTCTC
3633823	2	161.835	pop1_silico	TGCAGTATTTCTCCACCTTCTTCCTCACTATGCGTCGCGAATGGTCCGGTATCGATTCCCTTAGGTTAG
3635972	2	161.835	pop1_snp	TGCAGAACAAATATATGTCGACACTCAGCCATTGGTTAGATCTGTTTTAGATGGCTATAATGCTTGCAT
3636245	2	161.835	pop1_snp	TGCAGTGGATCAAGGTCAAGAAACGTAGCATAGCCTAAAGGTACCTGTATTACAGATCGGAAGAGCGGT
3638999	2	161.835	pop1_snp	TGCAGAGTCCCAATTCAGTAAAGTCTAATTTTTTCGTTACAGATCGGAAGAGCGGTTCAGCAGGAATGC
3659688	2	161.835	pop1_silico	TGCAGCGAGAGAGAAAGATGACGGAACGTTGAGAGATGCGAAGCGATGCGATCGATAAGGTCGGCTTGA
3660143	2	161.835	pop1_silico	TGCAGGTACTATAGCAATTATGATGATTTACGTTTTTCTCAAAAGCCTGTTTTCCCTGGAATGAGTCAA
4081112	2	161.835	pop1_snp	TGCAGTTGGATCAATCTTGAAGCGCAGCAAAGAAGCGTGTTTGATTCAGAAGCTTACAGGGAGGAGCAA
4088464	2	161.835	pop1_silico	TGCAGTAACAGATACAAATGGCAAAGCTTCTCTTCAGTTTGACAAATAATCACATCGTGTTGTACTTCT
4090562	2	161.835	pop1_silico	TGCAGGGTACTATAGCAATTGTGATGATTTACGTTTTTCTCAAAAGCCTGTTTTCCCTGGAATGAGTCA
3635055	2	162.958	pop1_snp	TGCAGGACTCCATTCAGGATGAAGCGTTTTGAGAAGGCCTACGACGCCGGACACATGAGGGCATGACAT
3637621	2	162.958	pop1_silico	TGCAGAAAAAGCTTCTGCACCTGCATGAAATGTTCCAAGATATTCATCTTCAAGGCATACCACTATTTT
3640069	2	162.958	pop1_silico	TGCAGGAGCAGTAGGAATGATTTTGGCTAGTGAAATTACAGATCGGAAGAGCGGTTCAGCAGGAATGCC
3660045	2	162.958	pop1_silico	TGCAGCTATCAAATCAGCAATTATGACCACCGGTACCGCATAAACCAATCATCCAACCCAATGATCCAT
4087607	2	162.958	pop1_silico	TGCAGCTATCAAATCAGCAATTATGACCACCGGTACCACATAAACCAATCATCCAACCCAATGGCCCAT
3629689	2	167.125	pop1_silico	TGCAGGGAGATTGAAAGTACAACAAAGGGCTTGGTTTCATTGTGAAAGAGATGGTTACAGATCGGAAGA
3635455	2	167.125	pop1_snp	TGCAGCTGATTCTCCGACTGAAAAAAGTGCCGATAGTAAATCATCGTCGCCTTCGTCTTCACCTGATGG
3637350	2	167.125	pop1_silico	TGCAGACACATTTGGAACAAACATTTACACCACAAACATAAAACCTTGATGTGGTTCAGTTACAGATCG
4106408	2	167.125	pop1_snp	TGCAGTGGTAAAATCTTTGTGACAATTCCAAAAGACCATTTTGGACCGATCCTCGCTGAAAATGATCCA
3639901	2	167.68	pop1_silico	TGCAGCTGAAGATTCTACTACAGCTTCTTCTTCTTTTTCTTCTTTGGTTTCCGATGCTGCTGGTGTAAT
4079263	2	167.68	pop1_silico	TGCAGTAAATTCTTCAAATTCTATAAATGGGAAAAATACGTTACAGATCGGAAGAGCGGTTCAGCAGGA
4079838	2	167.68	pop1_snp	TGCAGCAAATCCAAATCCGTGGAACTTTCAGGAGTTCTCTACTTCCCGGCTCTCATTTCCAAGCACAAG
3630311	2	169.979	pop1_snp	TGCAGATCTCTAAAACACCACACTGCTTGCAAGCTAAACCGTATCTTCTCGTCCGCGAACGTCGCCTTC
3631583	2	169.979	pop1_snp	TGCAGTTGTATAATCCTTATTTATTTGCAAGTTTCGTGGTTTGATTTATGGTTATAGCATATTTTTGTG
3633253	2	169.979	pop1_silico	TGCAGCAGAGAAAGTATGAATATCAATATGCCTAGAAAATGTACTGTCCAAATGGAATCCAACTAGTTA
3633624	2	169.979	pop1_snp	TGCAGATATGTTTATAAGCTAAGATATTACATTTTCAATGGAGCAGTATGGGTCCCTCACAAGAAAATT
3634917	2	169.979	pop1_silico	TGCAGCCAGTGAAAAGCTGCGAGTTCGTCGAATTCCATAAATCATGCCTGTAACTATCTCCGCTAGCCT
3635720	2	169.979	pop1_snp	TGCAGTGTAGATTCTGTCTGTATTTTATTAGCAATGAGAAAAGTGGGTCCACACATGCTTGATTATTTC
3636106	2	169.979	pop1_snp	TGCAGCAAGCTTACTTGATCTCGTGCTGATATCTAACTTATCATGTTTACCTTTTCAGAGAGACTTGTA
3640192	2	169.979	pop1_snp	TGCAGGATATGAAACAGACCAAAATAAAATGAGTGGACAAAATATGAATAAAAATCTCGAAGTTGAATA
3659238	2	169.979	pop1_silico	TGCAGAGTTTAGAAGTTAGTTTAGAATCTTTACAGATCGGAAGAGCGCTTCAGCAGGAATGCCGAGACC
4083878	2	169.979	pop1_silico	TGCAGATGTAATATAGATTTACTAATATCCAACGTCTGGTCCCGTTTTCATATTTTATGTTACATTATG
4085673	2	169.979	pop1_silico	TGCAGCCAGTGAAAAGCTGTGAGTTCGTCGAATTCCATAAATCATGCCCGTAACTATCCCCGCTAGCCT
4087042	2	169.979	pop1_silico	TGCAGATGTAATATAGATTTACTAATATCCAACTTCTGGTCCCCTTTTCATATTTTATGTTACATTATG
4087198	2	169.979	pop1_silico	TGCAGCAGAGAAAGTATGAATATCAATATGCCTAGAAATGTACTGTCCAAATGGAATCCAACTAGTTAG
4088038	2	169.979	pop1_silico	TGCAGTAACCGCTTCCACCAGTAGGATGATGACGTGGACACAACAAACTCAAGGCGGAGGAGATCATGC
3637003	2	172.305	pop1_silico	TGCAGAATATTATATACATGACTTCCATTTAGTAAAGTACTAAAATGAATATTACAGATCGGAAGAGCG
4090158	2	172.305	pop1_silico	TGCAGCTCCCAAAAGGGAACGTTCCTAAATGGGTCTGCAATGCTATGGAAGTGGCTGGAATCAACATTT
4090647	2	172.867	pop1_silico	TGCAGTCTACGTGCAATTTCTGCTAGAAGCAAATACTCCTCCATCTTCTGACATGATTTCTGACATGCC
4090876	2	172.867	pop1_silico	TGCAGATGGTTCACAATACTCATTTCATAATGGTTATCACAGAATTATGGACATAATGCATCTAACACT
3634434	2	175.192	pop1_snp	TGCAGAATCAGCTTTCCATTCAACGCCATTGCGATCCATGCTAACAGATTGCCATCCATCATCAATTAT
3637446	2	175.192	pop1_silico	TGCAGCGAGAAGAGGACCATACAAGCTCATATGTTTTTCTGATCAGCATATACTCAAGAACATATACAT
3640083	2	175.192	pop1_silico	TGCAGATTATTTATGATCTTCACAGGGTTGACTTTCATTTTTTTTCCCGATGTGCAAAATTTATTTTTT
4080196	2	175.192	pop1_snp	TGCAGTTCTTTTATAATTTGAAGAATGTGTTTAGTGGCATTATCTGGAACGATAATTATTACTATGAAA
4083464	2	175.192	pop1_silico	TGCAGCACACACAGCTGGACTACTTCATTTTACAGATCGGAAGAGCGATTCAGCAGGAATGCCGAGACC
4084455	2	175.192	pop1_silico	TGCAGCACACACAGCTGGACTACTTCATTTTACAGATCGGAAGAACGGTTCAGCAGGAATGCCGAGACC
4088716	2	175.192	pop1_silico	TGCAGCACACACAGCTGGACTACTTCATTTTACAGATCAGAAGAGCGGTTCAGCAGGAATGCCGAGACC
4088978	2	175.192	pop1_silico	TGCAGCAAAGTAAGTTTCACTTGTCGAAAAATCAATTATAGTTCTATACATTTTCTCAGTGTTGAATAA
4089092	2	175.192	pop1_silico	TGCAGCACACACAGCTGGAGTACTTCATTTTACAGATCGAAAGAGCGGTTCAGCAGGAATGCCGAGACC
4090612	2	175.192	pop1_silico	TGCAGCACACACAGCTGGACTACTTCATTTTACATATCGGAAGAGCGGTTCAGCAGGAATGCCGAGACC
3633580	3	0	pop1_snp	TGCAGAAAAGGTGAAGAGGAGTTTGTGTCATGATACGAAGGAAAAGAAAGAGCTCTGAATCTATTTTTA
3633632	3	0	pop1_snp	TGCAGTTCTGCTTCATAACACCTAAAGAGAGGCAAGACTAAATGTGTGACTACCAAAATCGATTTGTTG
3639446	3	0	pop1_silico	TGCAGTTGGCAAGAACATAAAAGGCTTTCAAATTGCTGGCTCTATAGTGTTGTTACAGATCGGAAGAGC
3639677	3	0	pop1_silico	TGCAGTTGGCAAGAACATAAAAGGCTTTCAAATTGCTGGCTCTATAGTGTTACAGATCGGAAGAGCGGT
3640666	3	0	pop1_silico	TGCAGCCAATATTGTTCCAAACCCATGTCTGACCCAATAAGAGTTACAGATCGGAAGAGCGGTTCAGCA
4089512	3	0	pop1_snp	TGCAGTTGGAGTGGTGTAACATGTGACAATGATGGACATGCTATTGGTCTTGACCTTAGTGAAGAATCA
4090989	3	0	pop1_silico	TGCAGACTATTTTATACTATCCCCTTTCCTTCCTACATATTACATCTTCATATTTTAGAAGTGTATTTA
4091765	3	0	pop1_silico	TGCAGACTATTTTATCTATCCCCTTTCCTTCCTACATATTACATCTTCATATTTTAGAAGTGTATTTAT
4086092	3	0.568182	pop1_silico	TGCAGCAGCAATAGTATTAGCAGTGGGAGCATTACAGATCAGAAGAGCGGTTCAGCAGGAATGCCGAGA
3629649	3	1.13636	pop1_silico	TGCAGCAGCAATAGTATTGGCAGTGGGAGCATTACAGATCGGAAGAGCAGTTCAGCAGGAATGCCGAGA
3629868	3	1.13636	pop1_silico	TGCAGAAAAAGGAATTCTGCCACAAGAATCAATACATAATGTTATCAACAATCATAGGGAAACTACTCA
3631650	3	1.13636	pop1_silico	TGCAGTGTATTCTTCATAGCAGCCTCAATTTTATCCGGTAATGTATGGTAAATTCTTCTTACATTTTAC
3633540	3	1.13636	pop1_silico	TGCAGCTATGTCTCTCGACCCTTCTTTCTCCCTATTTTGATTCCTAAGACTTTCTTACAGATCGGAAGA
3634610	3	1.13636	pop1_snp	TGCAGAAGTTGCTAGCAATGCTTGATGAGCAATTTGTACATATAAATACAGGGGGCGCTTCAAAGAAAT
3636802	3	1.13636	pop1_silico	TGCAGTATACGCTCCTCCATATGAAGTGTTTGATGGTCGGAGACTTTGCATGTTATACTGATATCGTTG
3638901	3	1.13636	pop1_silico	TGCAGGGCAGGGAGATGAATGTATGAAATATCATTGAACCGTTTACAGATCGGAAGAGCGGTTCAGCAG
4079300	3	1.13636	pop1_silico	TGCAGGTCTCAAAAATTTGAGGATCCCGCTGAAGGGGAATCCGCATTGGTTGCCAAATTTACTCAGCTA
4079788	3	1.13636	pop1_snp	TGCAGCGGCTAAATGGAAGTTTAGAAGGTGAAACATTGGAGTATTTTGATGCAAAATTGAACTTTCATG
4086768	3	1.13636	pop1_silico	TGCAGCTATGTCGCTCGTCCCTTCTTTCTCCCTATTTTGATTCCCAAGACTTTCTTACAGATCGGAAGA
4090172	3	1.13636	pop1_silico	TGCAGTAACAGACCAACATAATAAGACCAACTTTATAAGTCAAAATAAGTCATCCAAGGTAGCCCTACA
4106263	3	1.13636	pop1_silico	TGCAGAAAAATAGATTTATAGTTCACTACATATGTCTTTCAATTACAGATCGGAAGAGCGGTTCAGCAG
3630914	3	1.69816	pop1_silico	TGCAGGAGAAATCATGAACCAAAATATAATATTGCTTACAGATCGGAAGAGCGGTTCAGCAGGAATGCC
3631730	3	2.25996	pop1_snp	TGCAGATGGATTTCACATTTATTTACTTTCATTTTTGAAATACACGTGTTACAGATCGGAAGAGCGGTT
3634841	3	2.25996	pop1_snp	TGCAGCTTGGTCAGTCTTCAGTTCTTCCTCATCCAATTGATAATGATTCTCATGACAGGATTGTCCTTT
3638250	3	2.25996	pop1_silico	TGCAGTAGAACGATCGTAACTGGAGCTTCGAGAATCCGATTGAGGCGTTTTACAGATCGGAAGAGCGGT
3640850	3	2.25996	pop1_silico	TGCAGCATGGAGACAGTGATCAACAAGGTTTGTGAAGTTGCCTTGTTACAGATCGGAAGAGCGGTTCAG
4081163	3	2.25996	pop1_snp	TGCAGAAAAACAGAGTCAAAAATCAATTTGTAGGCCTTGCAAGCTGGAAATAAAAAATTTATTTGGCTA
4083715	3	2.25996	pop1_silico	TGCAGGCATGATGGATTCCTGCAACAATTTTACAGATCGAAAGAGCGGTTCAGCAGGAATGCCGAGACC
3634378	3	2.82176	pop1_snp	TGCAGATGGAAGTGTTCCTAAGTTGGTAAGTTTTGTTACTGATTATTGTGACAAGCTTCTTAGTGATGA
3634996	3	2.82176	pop1_silico	TGCAGTACACGTGAACTTGGTTTGCAGTACACGTGAACTTGGTTATGTTGAGAAGTATGTGGTATGGTG
3637259	3	2.82176	pop1_silico	TGCAGAAAAAAAATTGTTTTAGAATGAACTGATTATGTAAAATTGATTTCGGATAAAAGTGAATAGAAT
3638364	3	2.82176	pop1_silico	TGCAGAACCAAAGAATAATTTATATTTAGTTGAAACACATGAAATTATGGTAAATAATGTTTACAGATC
3640334	3	2.82176	pop1_silico	TGCAGTGAAAAGGCATATGACTATCTTTCAACTAATGATGCTAAGCAAATATTGCTGTTCTCCAAAGAC
3659006	3	2.82176	pop1_silico	TGCAGCATTGAGACAGTGATCAACAAGGTCTGTGAAGTTGCCTTGTTACAGATCGGAAGAGCGGTTCAG
4088332	3	2.82176	pop1_snp	TGCAGTGTTCTGTTACACAACCGGATGAAGAAGCTATCCCTGTTTGGGAGAATAACGAAAATCACTCAC
3634598	3	3.38355	pop1_snp	TGCAGCCCTGTAGCAGCAAAAAAAATTTTATGGGGAGAGAGACAGTAAATGGAAAGATTATAAAAAGAG
3661323	3	3.38355	pop1_silico	TGCAGTATGTAACATTTCTGTTCAATAAATACAGGTTGAAATTTCTGAGCTGCGCAAAGAAATGTCCGA
3637618	3	5.12774	pop1_silico	TGCAGGCATCATGCAAATGCAGACGTACTCTCCCTCAGGAGTTAGAAGACCGTAATATACAGTAAACTT
4085840	3	5.12774	pop1_silico	TGCAGATATGCAGAGGATACCCGATTTATATTTTTACAGATCGGAAGAGCGGTTCAGCAGGAATGCCGA
3629826	3	6.87193	pop1_silico	TGCAGCCACAAATCTTTTGCAGTCAGGTAGGAGTAATACATTGTAAACTATTTACAGATCGGAAGAGCG
3638912	3	6.87193	pop1_silico	TGCAGAACAACATTGTAGGCTTCATGCTCCTCCCCGAAATCCTGAGTGCATCAGACATTACAGATCGGA
3638955	3	6.87193	pop1_snp	TGCAGTCGAATTGCTCAAATAATCAAACCGAAAACAGTGCTGGTTTATGGCTCTACTGGTTGAACTGCT
3639673	3	6.87193	pop1_silico	TGCAGAACAACATTGTAGGCTTCATGCTCCTCCCCGAAATCCTGAGTGCATCAGACAATTACAGATCGG
3660127	3	6.87193	pop1_silico	TGCAGCACGTGAAAGCTCAATGAGTTGCTGGATCACATTGAGTGTGTGTGTTTTCCTTTTCTTTTTGTA
4088131	3	6.87193	pop1_silico	TGCAGTTTATGGTTACTGTTGTTTAGTGATGACGACGATGATGAAGTTCAGTTTTCAGCTTCTTCGTAT
4090085	3	6.87193	pop1_silico	TGCAGACACAACAACCTCGGCAGCTGTTTCTATATTTCGAGATTATAAAAGCAATCGGTCAAAGTTTAT
4105973	3	6.87193	pop1_snp	TGCAGAACTTATCAATATGTATGGCACTTTCGGAGATGTTGATAAGGCAAACTTGGTGTTTAGTGCAGT
4106626	3	6.87193	pop1_silico	TGCAGTCTGTGGAGCATTGGCAATTTCTTATGGTGACATGGTGGACTGAAATTTCAAAAATGATTGTTG
3634884	3	8.00829	pop1_snp	TGCAGTTCAATAACATCTAAGCTTAGTTCATAGTAATGAATAAAAACATCAAACTTGGACAATCTGTAT
4080343	3	8.00829	pop1_silico	TGCAGATGGACGGTGTAATTTCACAAGCACAAGCAACTCTAGGAGCACGTGTCTTCCAACGCTCAACGT
4081179	3	8.00829	pop1_snp	TGCAGAGATAATGAAGGAGAGACACCATGACAAAAGCATAACGAATTTTGCCAAGAAATATATAAAAGA
4083984	3	8.00829	pop1_snp	TGCAGACAAACAACTTTAGAAAAATATTTTCAAATTTTCATATTTTTTTGAACTAGTACTTTACAGATC
4085747	3	8.00829	pop1_silico	TGCAGTCAAAGTCAAAAATCCCGAGAACTCTGAAGTATGAAATGCTTGATATGTCGGTGTCAGACGATA
4089909	3	8.00829	pop1_silico	TGCAGTCAAAGTCAAAAATCCTGAGAACTCTGCTAAAGTATGAAATGCTTGATATGTCGGTGTCAGACG
3633157	3	9.14465	pop1_snp	TGCAGAACCTTGTAAGTTTGATGGCTGCATCTGAGAGATCATTTGATTTTCATGAGACTGTACTGAAGT
3633311	3	9.14465	pop1_silico	TGCAGCACATATGATTCCTGTGATCTACAGGTTGAAGACAAAAAAACAAATTTTGGCAAGAATGAGGGC
3639812	3	9.14465	pop1_silico	TGCAGGAACATAAGGAGATGATATTGTTGGTCCAATATATCCAGGTATGGTTTCATTGAATCATCCATA
3640168	3	9.14465	pop1_silico	TGCAGATGGCACCCACAAGGAAGACATCCCCAAAATCATCTTCATTAGGAAAAAGGCCCAAACATGAAT
3661166	3	9.14465	pop1_silico	TGCAGTGGCCTTCAATCCCTCTCCATAAAGCATACTTCTCTTGTAAGTCTTGATCTTACAGATCGGAAG
4083978	3	9.14465	pop1_silico	TGCAGAAATGGTGATTTTTGCGGAGTGAATTCTTTGTGAGCTATTGATGATTCTACCTCTTTTCATGAT
4084082	3	9.14465	pop1_silico	TGCAGAAATGGTGATTTTTGCGGAGTGAATTCTTTGTGAGCTATTGATAATTCTACCTCTTTTCATGGT
3632668	3	11.4435	pop1_snp	TGCAGCCAAAAATATTTTCATGGATACACTCAAAAGTAAGATAACTAATATGCCTGCAATTATCTTATC
3633958	3	11.4435	pop1_silico	TGCAGCTGCCAAGGCATTTGGCGAGAAATTTTCAGTACTAAAGAATAGTGCATCTAGCTGCAATGCGGA
3640809	3	11.4435	pop1_silico	TGCAGATTTGAAAACTGCAAAATCAGGACCAACAGAAAATTTGCATGAAATAAAATGTTCAGAATGCCA
4085809	3	11.4435	pop1_silico	TGCAGGTTATTCCTTTTGTATCTGGTCAAGTTGACTGAGGAAAGAAACGGAATTATGAACCTGTTGAGA
3630436	3	13.148	pop1_silico	TGCAGTCTAGCACGTTTCTCAAAATGAATTGTGTATAATGCTAGTGTCTATGGAATCATATGTTACAGA
3639690	3	13.148	pop1_silico	TGCAGCAAACTGAAGCACGTCTAGCTTTCTCTGCCCGTGTTACAGATCGGAAGAGCGGTTCAGCAGGAA
4079677	3	13.148	pop1_snp	TGCAGTCATTATCTTACCTTTGCACAATGGCTTCAAATCAAAGTGCAGCCTCCCAGAAAAGTAAAAGTG
3629903	3	16.6775	pop1_silico	TGCAGTGAAAAAATTGATTTTGAGTGAATTGATTCTGCAAAATTGATTCCGACTAAAAGTGAGTTGAAG
3633463	3	16.6775	pop1_snp	TGCAGCTAATCAAATTTTGACGCAGACCAAAACCTGGGCTGTTTGACTTTTCATTAGCTTTCATGAGGA
3633571	3	16.6775	pop1_snp	TGCAGCAGCCACTCCTGATATTCATCTTGGTATGTATTATCGATTTCTTGAGTCTTGCAATTTTCCGGA
3634703	3	16.6775	pop1_silico	TGCAGAAAATGTGTGATCTCCTGACTACAAAGGACCAGATCTCACCAAACACGACTTACAGATCGGAAG
3634779	3	16.6775	pop1_snp	TGCAGTAGCGTCAACAAGAACAGTCACATGTTGATAGTCCAATGCTACAGCATCAAAGACAGTTTGCCG
3638314	3	16.6775	pop1_silico	TGCAGTTTGCAAAGATTTGTGAGAAAACATGAAAAAAAGGCACAGAATGGCATAGCGAGTTTTACAGAT
4081587	3	16.6775	pop1_silico	TGCAGTTTGCAAAGATTTGTGAGGAAACTTGAAAAAAAGGCGCAGAATGGCATAGCGAGTTTTACAGAT
4082569	3	16.6775	pop1_silico	TGCAGAAAATGTGTGATCCCCTGACTACAAAGGAACAGATCTCACCAAACACGTCTTACAGATCGGAAG
4082814	3	16.6775	pop1_silico	TGCAGTTTGCAAAGATTTGTGAGAAAACTTGAAAGAAAGGCGCAGAATGGCATAGCGAGTTTTACAGAT
4084366	3	16.6775	pop1_silico	TGCAGTCTGCAAAGATTTGTGAGAAAACTTGAAAAAAAGGCGCAGAATGGCATAGCGAGTTTTACAGAT
4085591	3	16.6775	pop1_silico	TGCAGAAAATGTGTGATCCCCTGACTACAAAGGAACAGATCTCACCAAACACGACTTACAGATCGGAAA
4086686	3	16.6775	pop1_silico	TGCAGTTTGCAAAGATTTGTGAGAAGACTTGAAAAAAAGGCGCAGAATGGCATAGCGAGTTTTACAGAT
4088589	3	16.6775	pop1_silico	TGCAGTTTGCAAAGATTTGTGAGAAAACTTGAAAAAAGGGCGCAGAATGGCATAGCGAGTTTTACAGAT
4089243	3	16.6775	pop1_silico	TGCAGTTTGCAAAGATTTGTGAGAAAACTTGAAAAAAAGGCGCAGAACGGCATAGCGAGTTTTACAGAT
4090359	3	16.6775	pop1_silico	TGCAGTTTGCAAAGATTTGTGGGAAAACTTGAAAAAAAGGCGCAGAATGGCATAGCGAGTTTTACAGAT
3630396	3	19.5844	pop1_silico	TGCAGCCCTTTTCTTTGATGACTGTAAGGCATTCTCGGCATCCTCCATTACAGAAAGAACTTCTATTTC
3630469	3	19.5844	pop1_silico	TGCAGTTGAAAAAATCTTCTATTGATAAACATGCAATTGAATTACAGATCGGAAGAGCGGTTCAGCAGG
3631405	3	19.5844	pop1_snp	TGCAGATTATTTTTCTTTTTGGTCCTTGGACCTTTGCAATTACAGATCGGAAGAGCGGTTCAGCAGGAA
3637059	3	19.5844	pop1_silico	TGCAGCAAGAATTTCTGATTTACCGGAATTGCGCCATCTTAGAACTGTGTTTACAGAAAAATATGGGAA
3637309	3	19.5844	pop1_silico	TGCAGTCACGATAACATGCAGTAATCAACTGACAAAAAACTCCTCAAACAAGAAAAAACAATATTTACA
3637491	3	19.5844	pop1_silico	TGCAGGTTACGGGCCATTTTCTTCTACTGCCCCAGCTGAGGAGCAGAGTCCAAAAATCTTACAGATCGG
3639237	3	19.5844	pop1_silico	TGCAGGAAATTGAAGTGTAAGAGTTGTTACAAGTTATTACATGGATCGCAACATGAGGATTCATAATGT
3639705	3	19.5844	pop1_silico	TGCAGGAGGTAACCATAGAAATACAAACTTCTTTCTTTGTTTTTTATTTCAAGCTCTTTGGCACCATCG
3640589	3	19.5844	pop1_silico	TGCAGGTCGAGAGCTGACACGAGACACTCCTCTTGACGATGAGGAAGATGACGCCGACCTTACAGATCG
3640788	3	19.5844	pop1_silico	TGCAGATGCTATCCAATAAAAAAACACTGATCCAATTGTAACATTGGTGACAATGCCTTCTAACCTGTT
4091282	3	19.5844	pop1_silico	TGCAGATGGTTTGTTTTCAATCTCACCTGCACTTTCCTTATCAGCAGCTTCCTTCTTGCCCTCATTTTC
3633499	3	21.8833	pop1_silico	TGCAGCTGAGCTGAGCAGAAACGAAGCAGCAACGCACCAACCAGTAACCGTAGAGGTAGAAACAGTAAC
3634178	3	21.8833	pop1_silico	TGCAGCTTTAGATTCAACAGCAAGTGCAACATGCCAATCTTCAAACTAGGATACTCCTAAGGATCAGTC
4089178	3	21.8833	pop1_silico	TGCAGCTTTAGATTCAACAGCAAGGTCAACATGCCAATCTTCAAACTAGGATACTCCTGAGGATCAGTC
3630000	3	22.4388	pop1_snp	TGCAGGAAAAAATAGAACCTAGAGAGGAAAATATACTTTGGTATACTACCCCAATCAAATATATAATGC
3630860	3	22.4388	pop1_silico	TGCAGAAATCAGATTTGGTTCATTATCTTTTTTACACTATTCCTTTACAGATCGGAAGAGCGGTTCAGC
3636047	3	22.4388	pop1_snp	TGCAGCATACATCAACGACGGTATAGCTTCCTTGCATTCGTCGGGACAATCACTATATAACAAGATCAA
3636731	3	22.4388	pop1_snp	TGCAGCTCAAGCATCATAATCTTATGATCTTGGTATCAATGGAAAGAGGAGAGAAAGCTCTACAACTTT
3640472	3	22.4388	pop1_silico	TGCAGCCGTATCTGTTACAAAACTATTCTCTTTCAGCAGGCTTTTTGGGTTGTTCTTACAGATCGGAAG
4079575	3	22.4388	pop1_silico	TGCAGAAAGAGAACAGCTTCGTAACAGATACGGCCGCAGAGTTTACAGATCGGAAGAGCGGTTCAGCAG
4079793	3	22.4388	pop1_snp	TGCAGAGATGAAGGTACCAGGAATTCTTGAGATAGAGTGTGATCAGATTATTGTCTTTGTGCAAGGCTC
4082978	3	22.4388	pop1_silico	TGCAGGCTTTTCGGGTTGTTCTTACAAATCGGAAGAGCGGTTCAGCAGGAATGCCGAGACCGATCTCGT
3658846	3	23.5624	pop1_silico	TGCAGAAGATTCTGAGAGACGAGTTATGTTCTAGTTTTACAGATCGGAAGAGCGGTTCAGCAGGAATGC
4082708	3	23.5624	pop1_silico	TGCAGGTTACAAGGGATATTGGCTGTCGATTGCAAATACAGAAGTGCTGTCGAGGATTTCTGATCTTGT
4087880	3	23.5624	pop1_silico	TGCAGTCATTCGGTCGGTGTAACCAAATCTCACCCGTTAGATTTGAATTGATCTCAACTTACAGATCGG
4091431	3	23.5624	pop1_silico	TGCAGCAGAATCACAGTTTCATGTTTTAGCTGTTATCAAGGTAATCAATCAATCTCAAACAACCAAACA
4105731	3	23.5624	pop1_silico	TGCAGCCCATGTTCTTATCGGTAAAGAGAGTTTCAAGGCACTTTCGAAATGTCTATTTGATATTGAGCC
3636910	3	25.8613	pop1_snp	TGCAGTCATAAAACCATGTAATCAATGCACTAAATTGAAGCTATTGAACTTGGATGAACATTATACAAC
3638852	3	25.8613	pop1_silico	TGCAGTCTCTAAGCACATGAATAATGGATTCTTCTCTAGGACACCAATACATTACAGATCGGAAGAGCG
3639883	3	25.8613	pop1_silico	TGCAGTAGAAGGTGAGGATCTGAGCTTTGAATCTTGCTCCCCATGGTCACGATTTACAGATCGGAAGAG
4081793	3	25.8613	pop1_snp	TGCAGAAGGGAGTAGAACTGTTAGGGAAGCTAGAGTTGTGGTTCAAACTACAAGTGAAATTGATATACT
4083194	3	25.8613	pop1_silico	TGCAGCAAACCTTACTCAACAACTATACTAACTCATTGATCTAATTTTCGGACTGTAACTAACCTCAAT
3629949	3	27.5854	pop1_silico	TGCAGTTTGGGGACTCGTGTATACTCATTGTATTTCTCCAACTCGTGTTTCTTTTTTTACAGATCGGAA
3630246	3	27.5854	pop1_silico	TGCAGAGAAATGTGTTCATTATCAAAACACATGTTTATATGACGACCTCAAAATTTTCCTTCGGTTTCA
3631039	3	27.5854	pop1_silico	TGCAGCCCTAATTGCATTGTTTTTGAAACTATGTAATACTACGTTAGAATTATAATTGCAGCTACCTCT
3631633	3	27.5854	pop1_silico	TGCAGACTCAGTCATCGTTTGGTGGACGTGCCTATAAATTACAGATCGGAAGAGCGGTTCAGCAGGAAT
3633910	3	27.5854	pop1_silico	TGCAGAGTTGAGAACGAAAGATAAGAAAATATGATCAATTATTATTACAGATCGGAAGAGCGGTTCAGC
3634391	3	27.5854	pop1_silico	TGCAGATGTTCAGAATTGGAAATATCTAAAAATGTTAGATTTACAGATCGGAAGAGCGGTTCAGCAGGA
3635610	3	27.5854	pop1_snp	TGCAGGAAATGAAAGCATTCGTGAACCAGTCTTTTGATAAGTCAAACATGAGAGATTTTCTGTATTCCA
3637878	3	27.5854	pop1_silico	TGCAGATATCATGAAATGAAAAACATACTGGATTTGTCATCTAAGTTTGATTTTATAGAACAATTGTTA
3638516	3	27.5854	pop1_silico	TGCAGCATGACCCATACATTTCTTTCTTGCGATTCTCCCGTATGCCTTTTGTCTTTGATACTTGTACAT
3638883	3	27.5854	pop1_silico	TGCAGATATGTCTTATAAGAACAACTATAATGGCAATTGAAAAATCTATGTGGTACAGAAATATCAGTA
3639605	3	27.5854	pop1_silico	TGCAGATTTCTGGAACATTTCTGGAACATCAAAAACCCAATTTCTGGACCATCAAAAACCCAATTTCTG
3659989	3	27.5854	pop1_snp	TGCAGATATGTCTTATAAGAACAACTATAATGGCAATTGAAAAATCTATATGTGGTACAGAAATATCAG
3660779	3	27.5854	pop1_silico	TGCAGCAAAAACACAGAAAATACGAAAGTTGATAATAATATTACAGATCGGAAGAGCGGTTCAGCAGGA
4080888	3	27.5854	pop1_snp	TGCAGTCTCTGATCTTGTGATACACCCTATGTAGACTAGAGTATTCCTAAGAGGAAAAGAAAGAGAGCA
4080935	3	27.5854	pop1_snp	TGCAGTTGCAATGGTTGTCGCGATTATATTTTTCTTCATCGGAAGTAAATGGTACAGACTTCAAATACC
4082617	3	27.5854	pop1_silico	TGCAGAGACTTTCCTACCTTGGTGAAGCCCACGAGATTGGGCCTGCTAGGGGCTGGATTTTTGATGTTC
4082847	3	27.5854	pop1_silico	TGCAGGAAGAAAAAAAAATCAAAGATATAAGATTGTTGTGAAATTACAGATCGGAAGAGCGGTTCAGCA
4084620	3	27.5854	pop1_silico	TGCAGTCAAATTTACTATGAAAAACAAAAAAGAAATTATTTACTATGAAAAATAAATATTATTGCTCAT
4085547	3	27.5854	pop1_silico	TGCAGAGAAATGCGTTCATTATCAAAACACATATTTATATGACGACCTCGAAATTTTCAAAATTTTCCT
4086238	3	27.5854	pop1_silico	TGCAGCCCTAATTGCATTGTTTTTTACAGATCCGAAGAGCGGTTCAGCAGGAATGCCGAGACCGATCTC
4088582	3	27.5854	pop1_silico	TGCAGCATTAGTTTTATTTAGTTTTGGGTCATTAGTTTTGGGTCTGGGTTATTTTTGTTTGACCCAACT
4090629	3	27.5854	pop1_silico	TGCAGCTGGAAATTGATGTCAAAACTTGAAATGTTCTCAAAAAATCTATTATATGTACAATTTACAGAT
4091155	3	27.5854	pop1_silico	TGCAGAGTTGAGAACAAAAGATAAGAAAATATGATCAATTATTATTTACAGATCGGAAGAGCGGTTCAG
4106239	3	27.5854	pop1_snp	TGCAGCTCGCCGACAAATCCATCACTCAACCATCCGGAATAGCAGAATATGTTTTGGTCAAGATAGATA
3629920	3	28.1472	pop1_silico	TGCAGCTTCTCCTCTCTAATTTTGGAGAAAGTGTTTACAGATCGGAAGAGCGGTTCAGCAGGAATGCCG
3630759	3	28.1472	pop1_silico	TGCAGAAATGTTCAAATCTAAGTTTGAATGACCAAATAAAGCCCCACATCAGTTCAAAATATATAACCC
3631588	3	28.1472	pop1_silico	TGCAGGGGAGTGGTGGAGTGCTAATGTCGTAGATGTTCAGATAAATGCGTCAGATACGGGTAACTCCCC
3635043	3	28.1472	pop1_silico	TGCAGAAAGAATAAAGTGTTTTTGTCTGAAACAAATAACTTGTAGGTTCAGAGTAACAAAATTATTTTC
3637551	3	28.1472	pop1_silico	TGCAGAATTCCATTATCAGGTACATTTTATAACTCAAACTATCACCAATTGGCAAAAAAAATCCGTATT
3638635	3	28.1472	pop1_silico	TGCAGCTCCATATCTGTGTTGATTTACAAGCTAATGATGAATGAATCAATGATGTGGGTGAATGGTGAA
3639596	3	28.1472	pop1_silico	TGCAGCCGCCTTTGATAGATCATGAGCAACTCTATTACAGATCGGAAGAGCGGTTCAGCAGGAATGCCG
3659474	3	28.1472	pop1_silico	TGCAGTCACATCACAATCAGCGTTGATATTGCGAAAAATTGTGATCGTGTTGAAAAAGAAGATAATAAA
4086679	3	28.1472	pop1_silico	TGCAGCTTCAAACGAAATTCTGGAAAATATGCCCTCCCGATCTGACTTCGACTCCAACACGAAAGTTGT
4088953	3	28.1472	pop1_silico	TGCAGAAATGTTCAAAACTAATTTGGGATAGCCAAATAAAGCCCAATAACAGCTGGAAATATATAACCG
4091184	3	28.1472	pop1_silico	TGCAGAAATGTTCAAATCTAAGTTTGAATGACCAAATAAAGCCCAACATCAGTTCAAAATATGATGGTT
3629645	3	29.2836	pop1_silico	TGCAGGAGTGTAAGTTGACGGAAATCCATGCCAGTACAGCCATTTACAGATCGGAAGAGCGGTTCAGCA
3630165	3	29.2836	pop1_silico	TGCAGCCGCATATAATAGAATAACAATGCTAATAAGATGTCCAACAGTAGTACAACTTTTGAGCATCCT
3639198	3	29.2836	pop1_silico	TGCAGGGAAAAAACTATGAACTCTTCGTCGATAATTACAGATCGGAAGAGCGGTTCAGCAGGAATGCCG
3659326	3	29.2836	pop1_silico	TGCAGTTGATCAAGATCAGTAGTTAGCCAAACAGGAAACTAAACAACACATAGCTGATGATATTTACAG
3660657	3	29.2836	pop1_silico	TGCAGAAAGCAATTGCTGAGGAGAATTATGCTAGAGCAGCAGAAATAAGGGATACTCTGAAAAGCCTTC
3661248	3	29.2836	pop1_silico	TGCAGCCGAATATAATAGAATAACAATGCTAATAAGATGTCTAACAGTAGTACAACTTTTGAGCATCCT
4084762	3	29.2836	pop1_silico	TGCAGAAGTCAGACCGTTTGTTTCCAGTCTCGATAGCGCTCTTAGTTTATTACCTAGTATTGCTGTTTT
4106693	3	29.2836	pop1_silico	TGCAGGATTTCAGCAAGGAAGTCTAGCTGTGGTCGAATTACAGATCGGAAGAGCGGTTCAGCAGGAATG
3635337	3	30.9881	pop1_snp	TGCAGTATGTCACTTTTGAGTACTCCTGGTGAGCCTAGAGGAGAATATCCCTGAAAAGAACAGTAAGGG
4085645	3	30.9881	pop1_silico	TGCAGATCACAATTGTGAACCTCAATTGTGATCGCCACATGAAGGTTTTACAGATCGGAAGAGCGGTTC
4087735	3	30.9881	pop1_silico	TGCAGTTTAGAACTGTGATTGTGAATATTTTCTCATGGTCTTACAGATCGGAAGAGCGGTTCAGCAGGA
3630169	3	35.1548	pop1_silico	TGCAGGGCTATACCGCCGCTATTTGACATCACTATTCCAACTTGTGGTAGATACACAATAAAGAACTTG
3635818	3	35.1548	pop1_silico	TGCAGTTTAGCAGAGTTTGAAGAAATCACTAATGCTTAGCAATATACTAGTATTTAGTACAAAGTGATG
3637723	3	35.1548	pop1_silico	TGCAGCTTTATATCATCAAATTAGGACTAAATTCTTTGGTCCTACATTTTTGTGATAATCCTGCAATTT
3637784	3	35.1548	pop1_silico	TGCAGCTCAACTTCGTGTCTTTGAAGAAGTTACAAATCGGAAGAGCGGTTCAGCAGGAATGCCGAGACC
3639267	3	35.1548	pop1_silico	TGCAGTATTATTTTAGTTTTTTTTTCCACATAAGATGTTGACTAATTTGCATAAATTTTTGTTGACTAA
3640084	3	35.1548	pop1_silico	TGCAGTTGTGGTCCGATGCGGTTGTAGAGAGGCTACCGCATTAGCAATATTGCTGCCACAATTGTGGTT
3640359	3	35.1548	pop1_silico	TGCAGACTAAACTTATCAGTTTAGCTGCTTACAACAGGGCTACAGTATATTCTATAGTTACTCTATTAC
3661474	3	35.1548	pop1_silico	TGCAGATATCAGTAATTCCCATTCAACAAACAAAACCTAATCCATTTCCAGCCCACAACACTTTCCACA
4085410	3	35.1548	pop1_silico	TGCAGGCATTGAGCAACCCAAATAGATGGGGGTATGAGAGCAACTCTGTTTATGCAGTATGTAGTCAAG
4090237	3	35.1548	pop1_silico	TGCAGCCCAAGCATATACGCAGGGTATGTAGCGACTAAAGGGGGTTTTGGATGTGGTTGAGTATGGGTG
4091703	3	35.1548	pop1_silico	TGCAGGACGATACCGCCGCTATTTGACATCACTATTCCAACTTGTGGTAGATACCCAATAAAGAACTTG
4091733	3	35.1548	pop1_silico	TGCAGTATTATTTTAGTTTTTTTTTTCCACATAAGATGTTGACAAATTTGCATAAATTGTTGTTGACTA
4082906	3	35.7166	pop1_silico	TGCAGCAAGCCCTAAGGGTTTGATATAGTAAAATAGAACAATATTTTTCTAAGGAAGGTTTTGTTACAG
4084062	3	35.7166	pop1_silico	TGCAGAAAACGTTGGAAGATAACACACTATTATTTTCACACCATCTTATTCATGAACTCAAATAATGTG
4091202	3	35.7166	pop1_silico	TGCAGGAAAGACTTTGCAAGAAAAGGATATTTCTTGTAATTGATGATGTGAATAAAATTGATCAGTTGA
4091292	3	35.7166	pop1_silico	TGCAGCGCGTAGAGAGCTTTATGAAACTTGTACACCTTACTTTTCTCCCTTTGTTTCACATAACCTAAG
3633219	3	38.6578	pop1_silico	TGCAGTGAACATACAAATGATACACATATGAAGAATTTGAGCATTACAGCTTGGCGTTCATGTGGGAAA
3633793	3	38.6578	pop1_silico	TGCAGGCATACATAGGGGCCTCCTCCTCTTGGAGTTTCTAAACCTCAGACACATGAGTACTCGGTTCAG
3634885	3	38.6578	pop1_snp	TGCAGAACTTCTAGGATATGCTAACCTCCCTGTCCAAAGGCCCCGTAAAACTCACTTACCCACCGAATA
3640185	3	38.6578	pop1_silico	TGCAGCAAAAAAAACTATGAACTCTTCGTCGATAATTACAGATCGGAAGAGCGGTTCAGCAGGAATGCC
4083298	3	38.6578	pop1_silico	TGCAGATGGAATTTGTGATCCATTTTTGCTCCCATATGACAATATATCCGATTGGTTATAGATCGGAAG
4089380	3	38.6578	pop1_silico	TGCAGATGGAATTTGTGATCCATTTTTGCTCCCATATGACAATATATCCGATTGGTTACAAATCGGAAG
4085508	3	39.7941	pop1_silico	TGCAGTTGATCAAGATCAGTAGTTAGCCAAACAAGAAACAGGAAACTAAACAATACATAGCTGATGATA
4086277	3	39.7941	pop1_silico	TGCAGTGAACATACAAATGATACACATGAAGAATTTGAGCATTACAGCTTGGTGTTCATGTGGGAAACA
3636177	3	40.3559	pop1_snp	TGCAGATGACAAATCATTTGGCTAGCACAAGGTCTCAATATTTTCCGATGCATAATGCTTGTATTCCTG
4087374	3	40.3559	pop1_snp	TGCAGCTTCAAACGAATTTCTGGAAACTATGCGCTCCGAATCTGACTTTGACTCCAACATGAAAGTTGT
4090458	3	40.3559	pop1_silico	TGCAGTCACATCACAATCATCGTTGATATTGCGAAAAATTATGATTGTGTTGAAAAAGAAGATAATAAA
3633826	3	40.9307	pop1_silico	TGCAGCACCCAGGTGTAACTCAATTTGATGTAAAATTCGCATTGTTCTGAGCTCAGAGATGCCTAGAGC
3633998	3	40.9307	pop1_snp	TGCAGGTTGCAAAAATGAATGCAGAATACATACCACCAAAAGAGGATGTTATAATGCAAAATGAAGCAG
3636225	3	40.9307	pop1_silico	TGCAGTGTAAATGATGTCTTCAAATTCTATTCTGATTCATTCGTCAACTCTAAAGTTTGCTTTACAATC
3639218	3	40.9307	pop1_silico	TGCAGCGAGAAATCACACAGAACTACCAACTTTCAGAATATATCATATTTAGATCATTTTTGCAAATGC
3639578	3	40.9307	pop1_silico	TGCAGACAAGAGGGGCTCGGTCAGTTCACCTCTTCATAAGCAATGATAGATTCAAGAAGATGGTGAATC
4079175	3	40.9307	pop1_silico	TGCAGTAATAATCCTCATCTCAAAAAATAAATGTAAACATGGTTTTGATATCTTACTTCAATTCATTTG
4088113	3	40.9307	pop1_silico	TGCAGTTTGCAGCTATAGTGTTTTGCAGCTATAGTGATTGCTTCATAATCTTCTATTCTCACCGATTTC
3632163	3	41.4988	pop1_silico	TGCAGTCACTTGAGTGCTCCGGTTCTCAATGAGAAATGTTGAAGAAAGAGGACCCTGCAATTTGGTAAA
4084521	3	43.8798	pop1_silico	TGCAGTTTCCAGGCATTGATGTTTTCAATTTTACAGATCGGAAGAGCGATTCAGCAGGAATGCCGAGAC
4089589	3	43.8798	pop1_silico	TGCAGATGATAAAATATTTAGATACAGAGATAGAGGTAATAATGATTATAAGAACAAAAATGTAAGTAA
3629574	3	56.5558	pop1_silico	TGCAGTGACAACCAAGGTAAAACTCTAAATTTCTGTTCTCATGGATACTAAAGTAAAAAGCTTGATGTT
3631380	3	56.5558	pop1_snp	TGCAGTGGTAGTGACAGATGTCATGGTACCATCTTCCTCAGGTCGACTCAACACACTCGAATCATGGTA
3639127	3	56.5558	pop1_silico	TGCAGAATTCAAATAAATGGAGGATGCCTAGCCTCTTTCAGTGTGGATATGTTGATCATGCAGAGTTAC
3639779	3	56.5558	pop1_silico	TGCAGATGAATGTTAGCAAGTACTCTCGTTTTTCAGAATATAACCACACCAAAAAAGAAGAATAACTCC
3639874	3	56.5558	pop1_silico	TGCAGCTGGAGCTGAGAAACAAACAATAGTTTCCTTTTGAACATACTTTAGTGCCTTTATTACAGATCG
3640383	3	56.5558	pop1_silico	TGCAGTGACAACCAAGGTAAAACTCTATAAATTTCTGTTCTCATGGATACTAAAGTAAAAAAGCTTGAT
3631672	3	57.6794	pop1_snp	TGCAGTGCATTGGCTGTTCTTGGGTTTTCTCCTAATGTTGTTGTGTATGCTGCGTTGACGGTTGGGTTG
3632856	3	57.6794	pop1_silico	TGCAGGAACGATTATAGTGCTCCGATTTCTGCTGACAGAAGCTTCAGACACCTACGCAAAATAAATTAG
3658838	3	57.6794	pop1_silico	TGCAGCCTATCTCATCAATAAACTACCTAGTTCCTCATTGCAAAACCAGTCCCCTTACTCCATTTTACA
4086984	3	57.6794	pop1_silico	TGCAGGAACGATTATGGTGCTCCGATTTCTGCTGACAGAAGCTTCAGACACCTACAAAAAATAAATTAG
3630381	3	60.005	pop1_silico	TGCAGTGCCCCAACTACAGATCTGTAGAATGTAGGATGTTGCAAAAAATCAGTGCCATGCCTGGACAGT
3659662	3	60.005	pop1_silico	TGCAGTATGCCGCAATTACCAGACCTGAAATAAGCTTGTCAGTTCCTATCTCAACCATTAGAGAGTCAT
3637360	3	64.8831	pop1_silico	TGCAGAATTATCACAGTAAGAAAACCATATAGTGGGGGACCAACAAAAAGTAATGTAAAATTTAGGGAC
3658867	3	64.8831	pop1_silico	TGCAGAATGAAGATGGTACAAAGGTTGAGTATAGAATTTGGAACCCTTTCCGATCTAAGTTGGCAGCTA
4085842	3	64.8831	pop1_silico	TGCAGGGCAAGTAAATCAATGGCCTGAGCAAGGGTACTACCAAGTGAGAAGCTGAGTGTAAAGTATGCT
4106678	3	64.8831	pop1_silico	TGCAGTGATTTCCTTGACTATCTTGTCAATGGAAACTTTATCAGACTCCGCATATCCACTTCTCTTCAA
3640493	3	69.1514	pop1_silico	TGCAGGAGCTCACTTATTCTCCTGTGAGGTCTCTAGCTGAGTTTATAGAATTCAACACCAAGAACCCTA
3659039	3	69.1514	pop1_silico	TGCAGATATTTGCTGATAGACAACTTGAATTCTGAAAGTAAGATTGTTACTTCACCACTTTGAAAAGGG
3661085	3	69.1514	pop1_silico	TGCAGGTACCAGTGCACCTACGACTCATGAAGTACCGCTTGCATCTGCCGTTGTACCGAATGAGAATTC
4084954	3	69.1514	pop1_silico	TGCAGCCTTCCAACCCTAACCTCTCTTTCATTTGTTACAGATCGGAAGAGCGGTTCAGCAGGAATGCCG
4087662	3	69.1514	pop1_silico	TGCAGGAGTTTCATATGAAAAGTTTACCTATCCGAAGCTGGAAATTAGGTAATGATTCAATGACCCGCC
3633297	3	73.4197	pop1_silico	TGCAGGATTAGAAAAGGTTACTTTCTGGTAGTTGAGTAGTGGTTTAGTTTTTCAGCGTAGCTAGATTTG
4087773	3	73.4197	pop1_silico	TGCAGGAGAAAGGAGAAAGTCAAAGCTGTTAGCTCTTTGCAAGAGACAGTGAAATCACATGGCTCTCCT
[truncated: 3,386 more rows]
