# Supplementary material for: A consensus linkage map of lentil based on DArT markers from three RIL mapping populations
Source: PLoS One. 2018 Jan 19;13(1):e0191375. doi: 10.1371/journal.pone.0191375 (PMC5774769; doi:10.1371/journal.pone.0191375)
Supplement: S2 Excel File — (XLSX) [file pone.0191375.s002.xlsx]

## Sheet: pop2.map.fin
Marker Name	Linkage Group	Position (cM)	Source	Sequence
3633348	1	0	pop2_snp	TGCAGTTAGAAAATTAGCAATCAAGCAATCCAGACTGTTCAATCTAGATAAAACTTTACAGATCGGAAG
3634045	1	0	pop2_silico	TGCAGTATCCAATTTACAATCAAAAAAAGAAAAAACAAATCTTCACATATATAACCATACAATTCCCTA
3636355	1	0	pop2_silico	TGCAGTCATGAAAATAAATTTATTAGTAATAATATAACAGCCTCAACAATGATAATGATAACCTTTACA
3637046	1	0	pop2_snp	TGCAGCAAATAGAAATCATCCACACGAATGCAAACAGAACGAATGAAAAAACTTACATCATAGCCATCA
3637531	1	0	pop2_silico	TGCAGATCTGTTCAATTGATGTATATCGTTTACAGATCGGAAGAGCCGTTCAGCAGGAATGCCGAGACC
4079105	1	0	pop2_silico	TGCAGCCGGACAATGGAATTCCATGAGGTTTGCTTACAGATCGGAAGAGCGGTTCAGCAGGAATGCCGA
4082233	1	0	pop2_silico	TGCAGTCATGAAAATAAATTTATTAGCAATAATATAACAGCGTCAACAATGATAATGATAACCCTTACA
4083592	1	0	pop2_silico	TGCAGATTCTGGTCCATCAGATTCTGCCTTTGTCTTACAGATCGGAAGAGCGGTTCAGCAGGAATGCCG
4083686	1	0	pop2_silico	TGCAGTTGAGTCATCTAAACCCATTTCTGCCCATTTTCTTACAGATCGGAAGAGCGGTTCAGCAGGAAT
4087790	1	0	pop2_silico	TGCAGAAAAAGGCATCAGCTGTGCAAGTTCAATTTTATCAAGGTTATCTAGGTTTCTAAACAGGTTTGC
4106302	1	0	pop2_snp	TGCAGCAGAAGGAAAGAAGAAAACCATCAAGAGCAAGACCATTGTCATCCACGGCCAAGATAGAGCACG
4118543	1	0	pop2_silico	TGCAGGTTGGAATGGATGAGGCTTTTGGACCCGAAACCGCCCAACACGGCCCATTGTCCAACCCTAGCC
3629770	1	0.581397	pop2_silico	TGCAGCGCTGCAATCCATAAACCCAAAAATGTATTGTGCCACATAGAGCCATTACAGATCGGAAGAGCG
3630666	1	0.581397	pop2_snp	TGCAGAGCTGGAAGAGGAGCAAAAAAGGGTTGTATTTTACAGATCGGAAGAGCGGTTCAGCAGGAATGC
3631785	1	0.581397	pop2_silico	TGCAGGAACTCATATGGTGTTCTTTGTTCTGAATGCTGTTGCTGGACTTGGAGTGGTATTGATGTTTAC
3632032	1	0.581397	pop2_snp	TGCAGATAGTCGTTCAAACAAAAATGCTTGACACAGGCTTTTCACAATAAACCCTAATCCCAAATCTTC
3632755	1	0.581397	pop2_snp	TGCAGCGGGTCTTCCTTGTACTACTGATGCAGATTGTCCAGTATCATTGATTAGCCGTGACATGCTGAG
3632759	1	0.581397	pop2_snp	TGCAGGATGAGGGAAACTACAATCACCTCCGGAAATCAACTTGTGAAGCAAAAGGAGGCAGAATGAGTT
3634501	1	0.581397	pop2_snp	TGCAGTTGAACTGCATGCATGTGTTTGGTATGTCGGTATGATGGTCTTGTATTGACATGATTCAACCCT
3636135	1	0.581397	pop2_snp	TGCAGCATCTCTTTCTTTCATATGCTGCACTAATTCCTCCTTCTCTCTTTGATCCTTCAGTCTTTCTTC
3637600	1	0.581397	pop2_snp	TGCAGTCAATTAGTATTCATTATTGTTCAAAGTTAGCATTCATGCCTCCTGAAACATGGAGCAATTACA
3638680	1	0.581397	pop2_silico	TGCAGAGGAGCACAAGAAGCTTTAGGCGTGCAGTGAGGAGGTTCCACCTTACTTTGTTCTTGGTGATTT
3639565	1	0.581397	pop2_snp	TGCAGGAACACGGAAGGTACTCATTATTAGTCAGATTTATTTGGTCACTTGTACTTGAAGACTTCACTG
3659078	1	0.581397	pop2_silico	TGCAGAGAGATACACAGAGTAAGATGCAATGACATCAACATTCATAACTGGACAAGCGTGAAAGAAAGT
3659302	1	0.581397	pop2_silico	TGCAGTAAATAAAATTGATTTTCTGTTCCCGACTCTAAATCAATCAACATTATCACACATGTTTATGAT
3660265	1	0.581397	pop2_silico	TGCAGGAAAATAGACAGCACTGTAACAGTCAATAATTTGGCATAAAAAAGCTTACAGATCGGAAGAGCG
3660893	1	0.581397	pop2_silico	TGCAGCATTAGATCTTCGAACTGCTTCTTCTGTTAGAAGAAAGATTGAACCAAGAAAATGAAATCAACA
3660960	1	0.581397	pop2_silico	TGCAGGATCACATTTTGACTAATGAGATTACAGATCGGAAGAGCAGTTCAGCAGGAATGCCGAGACCGA
4079150	1	0.581397	pop2_silico	TGCAGTATAGGCTTTACGGTGCAACTTCAACTCAAACAAACCAAGAGAGTTAGTTTAGGAACTTGCAAA
4079180	1	0.581397	pop2_silico	TGCAGCTAAAATAGTGCACTTCAGAATGAGATCAAATATTCCAAAAAGAAACCTCAATTCAAATGTCAG
4079444	1	0.581397	pop2_silico	TGCAGCATCAGCAGCTATACTAAATTTCTCTGCTATTGTGTGTCCTATAGCAGCCAAGGGAAGCTCTAC
4079750	1	0.581397	pop2_snp	TGCAGTGCTCGCTGCTTCATAGGATGCATGCCATTGTTCGAACTCGGAATTGTTTAGTTCTTTCATTCC
4079850	1	0.581397	pop2_snp	TGCAGTGAAGTCAAATGAAACAGAAACAAATCAAGAAGATGAATCTGGTCTTGTAAACAACATAAATCA
4080073	1	0.581397	pop2_snp	TGCAGTGTTTGGTAGGGCTGCAATGCTTAGAAAAATTTCAAACCATGTTGAAAACAATGTTTGCATATT
4080151	1	0.581397	pop2_snp	TGCAGCTTTCTGCAACTTTTCTGTATTTGCTTTGTATAACTAGACCCCATATAAACTCTAGTTTTCATC
4080707	1	0.581397	pop2_snp	TGCAGAAGATTCAAGTTTTCTTTTGTTTTATGGTTACACAAAAATTATAAAGGTAGAAGAAAGTATGAA
4081379	1	0.581397	pop2_snp	TGCAGAAGGTTTGGGATGTGAAATTGATGAAGATTGTCCAGTCGAATCAACTAGTCCAAATACCCTGAG
4081449	1	0.581397	pop2_snp	TGCAGAAAAGCAATCACCAGGGCGAGATCTGCATGTTTTTCTCGAGGAAACATAGAATCGACTACTATT
4083544	1	0.581397	pop2_silico	TGCAGATAGGAGAGAGGGATTTGAAAGCGGAACATTTTTTCACTCTAATTTGGGGAAGATTTATGTGTT
4083864	1	0.581397	pop2_silico	TGCAGACCAAAACCAGTCCATACAAAACCAAAAGAGAAAGGTAAACTTTTTTTTTTACAGATCGGAAGA
4084617	1	0.581397	pop2_silico	TGCAGAGAAAACATGCAGCAGGCTGTCTTGACTGAAAAGGAAGGTTTACACAAATGCAGTGGGATGTGG
4085011	1	0.581397	pop2_silico	TGCAGAATGAAAAATAGACAATAACAATTATGCTCTATCATAGTACTCCATTGTGAATATAAATATATT
4086216	1	0.581397	pop2_snp	TGCAGAGGGTTGCCTATCCAAATGTGTTTCAGTTGATGCATCTTTGAATGCAGATTGTTTTTTAGGTCT
4086994	1	0.581397	pop2_silico	TGCAGCAGATCCTGCATAAGCCATGGTAGGATGTGATGGTTTGAAAGACTTACAGATCGGAAGAGCGGT
4090589	1	0.581397	pop2_silico	TGCAGAGAGATACATAGAGTAAGATGCAATGACACATCAACATTCATAAACACCTTATAAAATTCTATA
4091600	1	0.581397	pop2_silico	TGCAGAAATAACCAAAAGACTTATTTACATCATTCATTTTACAACATACTTACAGATCGGAAGAGCGGT
4091724	1	0.581397	pop2_silico	TGCAGTATATGATGTGCCTTTTTTTGGTTCCCAAAAACTATTTTTCCATGCAAGACCTTACAACTATAG
4119128	1	0.581397	pop2_silico	TGCAGAGGTTTTGTTGCAGGTTCAAGAGTATAGTAGGAGCAAATATTTGGTGTCTAATATTCCAACTCA
4119133	1	0.581397	pop2_silico	TGCAGCCTGCATATAAAACCTGTGTTATACATTGCTTATAAATTATGTTTCAAACTTTCACTACATTTT
3632667	1	2.36711	pop2_snp	TGCAGCTCAAAACACCAAACCAGCATCACATGCTTCCCAGAACAAATGGCTATCTTGTTTCACATGTTG
3637136	1	2.36711	pop2_snp	TGCAGTCCATCATTGACAACACTGGTTGTGGAATCGGTCCCTTGTAAATGCAATGTAAGGATGCCTGCT
3659538	1	2.36711	pop2_silico	TGCAGAAGGGTAGTGCATGTTTAGTATCAAGGTGAGTTACAGATCGGAAGAGCGGTTCAGCAGGAATGC
3660266	1	2.36711	pop2_silico	TGCAGTTGATAGTGCCTGGGGTAGTAAGATTTGATGAAACTGAAATTCCAGTTAGATCTTTCCCAGCCA
4080930	1	2.36711	pop2_snp	TGCAGGTGGTGCTGCGATTACTTTCACATGCTGTTGCCCTGACTGGTTTGGCTGCTTTTTCGTCTCTTC
3632504	1	4.15283	pop2_snp	TGCAGAAGAGCTAGTGAGTGAGCAACATCCTGCAAAATACAAAGCATATAATTTTGGAAAATATTATGC
3633511	1	4.15283	pop2_snp	TGCAGGTTTCACCATAGTATGGTGACCTGGAAAAAGGAAGAATGGATAGGAAAATCTATCTTTCACTGA
3638507	1	4.15283	pop2_silico	TGCAGCTGCAACTATGATAGGAGGGCATGCGTGCTCTTTGCAAGGAGTTAGAGACAACAACCTTATTTT
3638976	1	4.15283	pop2_silico	TGCAGATAAACCCAATCGCAATGATTCCAATTTTCGAGTAGCTTGGGCAGAAACAATGGGTTATATATT
3639138	1	4.15283	pop2_silico	TGCAGCCATCGATATTAGAAGTAGAAAAGTTGGAATTTACAGATCGGAAGAGCGGTTCAGCAGGAATGC
3639340	1	4.15283	pop2_silico	TGCAGGATATTGTTCCCACGTCGTTACAAGAGGGAGGATTGAGTTCTTAGAGGTCTTTGTCATCCACTT
3639529	1	4.15283	pop2_silico	TGCAGTTTCTCAAAGATGGAAAATGGGTCAGTGTTGAATCAATAAAAGGAGCCATTGTCTCTAACATTG
3659895	1	4.15283	pop2_silico	TGCAGTTTCTCAAAGATGGAAAATGGGTCAGTGTTGAGCCAATAGAAGGTGCCATTGTCGCTAACATTG
4106013	1	4.15283	pop2_snp	TGCAGTGCCAACCATCCAAAATCTGAAGTATTATGCATTCATTCACATGTGAGTCTTTGCTCCTTACAG
4118699	1	4.15283	pop2_snp	TGCAGATAATCATGACGCTTCATAAATATATATTTTTATCAATCCAATAGTTGAGTTATCTTTATGATC
3634517	1	4.73422	pop2_snp	TGCAGTGATTCTCTACGCAACACCACCAAGAGTGGTGGCTCTGGCTGCTGGTTTGTACTTTTTACGTCA
3659848	1	4.73422	pop2_silico	TGCAGTATAGAGGTGCATGAAGGGACTGTCTACTAACCTGGAAAATGAATTGAGAATTTGTGATCATCT
3631027	1	5.31562	pop2_silico	TGCAGGCTAACCTAAGAAAACAGCTTAGAGCTTATATGAAAATAGATTGACATCATTTTATCTTTTATT
3631459	1	5.31562	pop2_snp	TGCAGACAATGTGAATGCAGATGGATCAACAAAGGAACAAAATGTAGCAAAGAAGGAAGCAAACGGTGC
3633672	1	5.31562	pop2_snp	TGCAGAAAACACAATATCCTTAGCAGCTGATTTTGGTTGTTGAACACAACAACTACTCAAATCACAAAA
3634254	1	5.31562	pop2_snp	TGCAGGATACTTGCATAAAAATGGAATGCTTCAATATGAAAAGTTATATTTATATTGCAGGTTACAGAT
3636252	1	5.31562	pop2_silico	TGCAGACGTTGGAGGTTTGAGGAGCTACAAGAAGATGTTTCTGAAATAAAAATAGATTCCAAACTCCTA
3659639	1	5.31562	pop2_snp	TGCAGAAGAGGAGGATGTTTATTGATCGAGAGTCTGTTTCTCAGTTTTTTTGTTTTGTTAGTGTTATTG
4079409	1	5.31562	pop2_silico	TGCAGGAAGTAATTTATGCTATTTGTAACTTCGATTTCGCAGAAGGATAGTATTCCCTATCATAAAACT
4080334	1	5.31562	pop2_snp	TGCAGGGTTGCCCTTTGGCATCAACTAAACTAAACTAATTATTATTGTCCATAAAATTCTCCCATCCTT
4080459	1	5.31562	pop2_snp	TGCAGGAAGTAATTTATGCTACTTGTAACTTCGATTTCGCAGAAGGATAGTATTCCCTACCATAAAACT
4082106	1	5.31562	pop2_snp	TGCAGTTGAAAGAAAAATGAGCTGGCGAAGAGTCTGTCGAAATTGGGTTTTACAGATCGGAAGAGCGGT
4091082	1	5.31562	pop2_silico	TGCAGTAGCCTCAGCCGAAGACCAAAAATAGACATTATTACAGATCGGAAGAGCGGTTCAGCAGGAATG
3631194	1	5.89702	pop2_snp	TGCAGATTCCTTCCCTAGGTCAATGTTTCTATGAACCCTACAAGCACCAAGAAGGGCACCCCAAACTCC
4083173	1	5.89702	pop2_silico	TGCAGTTTCATAGATGAAAGTTTTGCCCTTCCATTTGCCCTACAATAAAATGATTCATTATAAATCAAA
4086243	1	5.89702	pop2_snp	TGCAGCTAATAGTTCTACTAGAAACAATGACACAAACATGATATACAAGTACAATATTGACATTTTGAT
4088420	1	5.89702	pop2_silico	TGCAGAAGAAGCAATTTACGATATCTGTTTCTATCTCTTTTGGTAGTTTATTTTCCATATACAATATGC
4090021	1	5.89702	pop2_silico	TGCAGTCAAAAGAAAAAATTAGCAGGCCAAGAGTCTGTTGAAACTAGGTTGTAACTACTATACGACAAG
4119004	1	5.89702	pop2_silico	TGCAGTTAGCTCACACTTGCAGTTACCAATTGGGCTTCAAATTCACAGCCACATAGAGCCAATAACCCG
3635218	1	6.47841	pop2_snp	TGCAGTTAGATTCCCACTTTAGGATTTTTGCAATTTACAGATCGGAAGAGCGGTTCAGCAGGAATGCCG
4082772	1	6.47841	pop2_silico	TGCAGAACCAATAAAGTGCCTTGAAGTAAAGAACAATAAAACCGGAAAACTGAATGTGGACAATACTTA
4085034	1	6.47841	pop2_silico	TGCAGGTTGTTCCTTTTGTATCTGGTCAAGTTGACTGAGGAAAGAAACGGAACTATGAACCTGTTGAGA
4082210	1	7.05981	pop2_silico	TGCAGCCAAGGACACCACAACCTAGTTCGCTAAAGCTCTGGCCAATTTTTTTTTTACAGATCGGAAGAG
4083180	1	7.05981	pop2_silico	TGCAGGTTTCAATCCTTTCTTAGATTTTGAGTTTTTACTTTTTAGAACTATATCCTGTTATTGCAGATG
4086999	1	7.05981	pop2_silico	TGCAGTTTTTCTTACAAATCGACAACTAATAATAAAGGAACAAAGATATCTAGCTACTTGATTATTGAA
4089183	1	7.05981	pop2_silico	TGCAGATTTCATTTTTACAACCAATTGAGTCATCCCCATTCTTCATCCTCGTTTAGTCTACAATGTTTA
3630048	1	8.86704	pop2_silico	TGCAGTGGCTTTCGTGGAATTCAATAGTCCTGGTCCTGCCTCTCCTCACTACATTTTTTTATTTCAAAA
3630948	1	8.86704	pop2_silico	TGCAGCACATTGTGCTTCACATGTTCAGTTAGATATGAAAATAACAAGTTCTTTTTTACATTCCTCTGC
3636025	1	8.86704	pop2_snp	TGCAGCTTAGAAATTCAGAACTGCCCGAAAAAAGAGGATACAACAGAGGAGAGGGTTTTGAACACGCCA
3636389	1	8.86704	pop2_silico	TGCAGCACATTGTGCTTCACATGTTCTGTTAGATATGAAAATAACAAATTCTTTTTCACATTCCTCTGC
3637564	1	8.86704	pop2_silico	TGCAGAACTACTATCGCAGTTATTTGACAACACTGAATAAAATGATTGCTTCTGCTACCAATTCCTAGG
3638038	1	8.86704	pop2_silico	TGCAGTACTATAGTGTAGCCGAAATTGAACAAATTGCAGTTATTCCGTGATACATTATTACAGATCGGA
4082240	1	8.86704	pop2_silico	TGCAGTACTACAGCGTAGCCGAAATTGAACAAATTGCAATTATTCCGTGATACATTATTACAGATCGGA
4083412	1	8.86704	pop2_silico	TGCAGTACTATAGCGTAGCCGAAATTGAACAAATTGCAATTATTCCATGATACATTATTACAGATCGGA
4088375	1	8.86704	pop2_snp	TGCAGCACCCAATCATCTCACTCAACAGCAAGAACAGCCAATTGATCCTTTTTTTCTTCCCAATCAATG
3631649	1	9.45528	pop2_snp	TGCAGATACTTTGAACTCTGCATGATCAACCTTACTATGTGTACCAGCCAAACCATCTTCTGATATTGA
3632040	1	9.45528	pop2_silico	TGCAGGATCAAAAGTGAGGATTGCACAATCCAACACTTTCTACTTCCGGTGCCAACATAATTCTTAGAC
3632086	1	9.45528	pop2_silico	TGCAGTATAACATTATGTAGGCACAGGTGACATTTGGGTAGTGTGGTTCTGTATGAGGAAATGCGGTGA
3633758	1	9.45528	pop2_snp	TGCAGCTCACTGCTATAAAATATTCACACATTTCCAAATATTCAAAGTATAGGATACAGCTGGGAGACA
3636919	1	9.45528	pop2_snp	TGCAGCCGCAAGTTCCACCGGCCCTAAACACATGAAAACGATCCTTATTACAACTCCAATTATGACTAT
3660551	1	9.45528	pop2_silico	TGCAGAGTCCTGCAATTAGACAAATAATAATCAATCATATGAATGTGTGAATTACAAATAATTTTGATT
3661565	1	9.45528	pop2_silico	TGCAGATAATCCATATAAAACCAGCAACATGAAAAAGATCAGTTGCTTCTCAAATTCCTTATCTGGTGA
4081627	1	9.45528	pop2_snp	TGCAGGCGTAGGCATTTGATATATTTCTGCAAACAAAATGATATATACAGAACAGGTGCGAAAAATAGA
4085564	1	9.45528	pop2_silico	TGCAGCAAAGTAAACAATTGTCATGTGATAATAGGAAATATTATTGATATATTTATCACATGGCAAATA
4090045	1	9.45528	pop2_silico	TGCAGTATACATTATCTAGGCACAGATGGCATTTGGGTAGTGTGGTTCTGTATGAGGAAATGCGGTGAG
4090223	1	9.45528	pop2_silico	TGCAGTATTGTGTTGGCATGGTCCAGAAAATATTATTGGCTTTAGATGATAGACACTATTTCCAGGTAC
4091243	1	9.45528	pop2_silico	TGCAGTGAGAGGCCCAAAATCTGATAACATAAGGATGCTTACTCTGCAAATAATCTATATAAAACCAGC
3635250	1	10.6458	pop2_snp	TGCAGTGACGTTGGTAGACCATCCGTTGGAAATGAAATGAGAGACGGAATTTGATAGAGATGCAAGTAT
4091454	1	10.6458	pop2_silico	TGCAGTTCTCTTTTGTCACACCAACTTCTCAATTTACAGATCGGAAGAGCGGTTCAGCAGGAATGCCGG
3637065	1	11.234	pop2_snp	TGCAGAAAACTATATAGGTTTCCTTGCTGATAGAAATGAGTTAGTTTTCTGAATGAATGACAGTCTGAT
4079876	1	11.234	pop2_silico	TGCAGCTCACATTTGAGAACATTGGGAAATTATTTATGGGCAAGGAACCAAGCCCTCTTCTAAATTCTT
4087113	1	11.234	pop2_silico	TGCAGCCTTCGGTTGTACTTCTTCGAAATCGTCATCATCATCATCATCATCGACATCGTTACAGATCGG
4087590	1	11.234	pop2_silico	TGCAGTGCAGGGAAACCATCCAATGAAAATGATGTAAGTGCATCACAGCTATCCATTACAGATCGGAAG
3631847	1	12.4105	pop2_silico	TGCAGTAAACAATATCATATGTCTGTTAGCAACCAAGAGTAATCAAGAATAAAAACTCGCTCCAGTCCA
3634345	1	12.4105	pop2_silico	TGCAGGGAATCTATATATTTTATTCTAACTCAGATTTGACAACAATGGAGTGCACATAGGACGAAATGC
3639534	1	12.4105	pop2_silico	TGCAGCAATATTATAGTTTTTCATTGACTAAGGTAGTTCATCTCCATTACAGATCGGAAGAGCGGTTCA
3640738	1	12.4105	pop2_silico	TGCAGAAGTTTACTTTTGTTCCATGCTAGAACCAGAATTGTTGTTGCAGCTCCACGGTAAGATGATGCA
4079088	1	12.4105	pop2_silico	TGCAGCGACGACGAACACGAGTTCTAGTTTCTCCACCCCTGCTTCTATTCAGATTTTTCAACGTTAGTT
4079094	1	12.4105	pop2_silico	TGCAGAAATACCCCATAATGATTTTTGTTAGCAAGGTAAAACAGGGAAGGGCATATGACAAAGAAAAGA
4079328	1	12.4105	pop2_snp	TGCAGTATTTATGCCTGCAAGGAAGATTTATCCTTACTCTTACAGATCGGAAGAGCGGTTCAGCAGGAA
4079591	1	12.4105	pop2_snp	TGCAGAGCAGATACGAATTTCAGAATTCAGCATACAAGTAGATGGCTGATGATGCAGATCCTTATGCAT
4082335	1	12.4105	pop2_silico	TGCAGCTTCACACGAAATTCTGGGAAAATGTGCTCCGAATTTACAGATCGGAAGAGCGGTTCAGCAGGA
4083155	1	12.4105	pop2_silico	TGCAGACGGCCTAGTTGAAGGTGGAAAGTAAGTTTCTCATTTATTCTATGGATATAGCTTTTTACAGAT
4087356	1	12.4105	pop2_silico	TGCAGAAATGGTGCACACACAACGTGAACGTGTGATAATAATAGCACGGTTACTTTTTTTGACAGGTAC
4091230	1	12.4105	pop2_silico	TGCAGCCTTCTCTAGGAAATCCTGAACCCTTTGACTCCCCTTTGGAGCAAGTCTAATAAACTCCAGAAC
4119045	1	12.4105	pop2_snp	TGCAGGCACAAGGTCGAGGGTTCAACACCCCTTGACCGCCCTTTCCTATTTTTTTACAGATCGGAAGAG
3629604	1	12.9919	pop2_silico	TGCAGAAGTCAAATTTCAAATTGACACAGAGACTCATGATCCCCTTGATATTAGCATGTACCAAATCCG
3631958	1	12.9919	pop2_silico	TGCAGAGTTGGAGCGCCGTAAAGAAAATTTCACAAAGGAGATGGATTTTGTTGTTGCTAATGTGGTAAC
3633341	1	12.9919	pop2_snp	TGCAGTTACTGCTGGACTTATTGCCAAATTCTTCTATGGCTGTCCCGAAAATGCTTTTCAAGTTACAGA
3639990	1	12.9919	pop2_silico	TGCAGAAGAGATAAAAAGTGCAGTAAAAGTTGAGAAAAAGATGTTTACAGATCGGAAGAGCGGTTCAGC
3640521	1	12.9919	pop2_snp	TGCAGCAGCCTGAAAAAGTAGAGTTTATCATTCAACCTAAAGATATAAACAGAGTTTACAGATCGGAAG
4079445	1	12.9919	pop2_silico	TGCAGCTGCAACTATGATAGGAGGTGCTTTTCTCTCTGCAACTGTTCAAACCTTAGTTGAGATTCAATT
4081203	1	12.9919	pop2_snp	TGCAGCATATTTTACTGTTAGAACTGCAAATACATACTGGGGATCTCTGCTGTAAGATTATTTGATTTA
4081678	1	12.9919	pop2_snp	TGCAGTAACTGGCCTTGCTATTGCTGGGGCATCATTGGTGGCAGTGCACTATACCGGAAATGCTATGTA
4118767	1	12.9919	pop2_snp	TGCAGTAGTTTTGATAATAAGCTTGTGAAATATTAGATGGAAAGAAAATTCATGAAAAAATGAAGCAAA
3633060	1	14.1683	pop2_snp	TGCAGAAGACATGCAGAATTACTTTCAAACAGCGACCATTCAGTGGACCCTGGAGAATGCACATCTACA
3634861	1	14.1683	pop2_snp	TGCAGTCACTACATATTTCTTACTGTGAGAATTTAGCATTCCTGCCTCCTGAAACATGGAGCAAGTACA
3637139	1	14.1683	pop2_silico	TGCAGTTCTTTGAGAGAAGGTAATTGTTCTAGTGGAAGAACTGTTATGAAATACTTATAAGAACTCATG
3637541	1	14.1683	pop2_silico	TGCAGTATCTTTGAGCTTCACGTAGACTTGCCACTGTTTACAGATCGGAAGAGCGGTTCAGCAGGAATG
3638018	1	14.1683	pop2_silico	TGCAGAACAAGACATACCATTGCCATCAACATGAAGCACAACCACTTTCCTAATCATTTCATAAATACA
3638597	1	14.1683	pop2_silico	TGCAGTATTCCATACGCTTTCCTTCTGTTTTTCATTTTCAATACCTTGTGGTGCAACAAAGGCCACACA
3658725	1	14.1683	pop2_silico	TGCAGCTATTGCATACGGCCTTGACAAGAGAACTTGTTGCGTAGGAGAACGCAACATTTTTGTCTTTGA
3660908	1	14.1683	pop2_silico	TGCAGATAAATGATATTGGTAGAGCGGAAACAAAATTGGCCTAGAGTTCTATGGCATGACAAGGGGGAG
4080418	1	14.1683	pop2_snp	TGCAGTTACTATCTTTCAGTTTCACAACAATAAACGTCTTCATTGTTATCCTGTAAACTCTGTTATTTG
4080596	1	14.1683	pop2_snp	TGCAGAAGGGAAGAAATTCATAATGCCCACAGAGCAAGTATAACTCTCTGTTCAACAGAAATACAATTC
4084941	1	14.1683	pop2_silico	TGCAGATAAATGATATTGGTAGAGCGGAAACAATTGACCTAGAGTTCTATACGGCATAACAAGGGGGAG
4085622	1	14.1683	pop2_snp	TGCAGAGGAGAAGCAGATCAACACTTCTTCTGTCAAAGATTTGCTTGATGGCTTGAAAGATGCTGTCTA
4085872	1	14.1683	pop2_silico	TGCAGATGCCAAAAATGCCACTAGATAGAAAATATCTTCGTCCGGAGTAACAACCGATGTCCTCTTGTC
4090196	1	14.1683	pop2_silico	TGCAGTAGTAATTTTCTTTATGTGGTTCTTGTTTGTTATCTGTGTTGTAGCTATCTCCCCTGTTTTTTC
4118954	1	14.1683	pop2_snp	TGCAGGTAGAGAAGTGAGTTATGATTACAATTGCTGCAAGGGGAATATCAAGGGATTGAATAAAATTTG
3630980	1	14.7497	pop2_silico	TGCAGTTTTTAGTATTACCCTTCACATTTGTCGAGGTTTTGGAGATGGCCTTTTTTACAACTTTTCTAG
3631128	1	14.7497	pop2_silico	TGCAGGTCGTCCAGTTGCCGTAAAAGCTTCTTCAAATCTCGATTTACTTGGATTTGGCATCAATGCTGA
3634982	1	14.7497	pop2_silico	TGCAGGAATGACAAAAACATCTCCCGGAGACAACTTAGCTTTATAATTTTGCACTTGTCCCTTTTTCTC
3638015	1	14.7497	pop2_silico	TGCAGCATTTTATAAGCATAAAACAAAAGGCTAAATGGAAGTAATAATTTATATTACAGATCGGAAGAG
3638591	1	14.7497	pop2_silico	TGCAGTAGCATATGGGCTAGAAAGTAATGTTCGGGACATAGCTTGTGAGGTGCAAGCTTCTCTCGATTT
3639945	1	14.7497	pop2_silico	TGCAGATGGAAAAGCTTGCATGTTTCAGAAGGCAGCCTTTCAATATTAGTGTGAGAAAGATTTACAGAT
3640079	1	14.7497	pop2_silico	TGCAGTACCTGACAGGAGGAACCAAAGTGATAAAGTCATGTTACAGATCGGAAGAGCGGTTCAGCAGGA
4084069	1	14.7497	pop2_silico	TGCAGCACCATAATTGAAACCAACATCGAAAAAAACATTACAGATCGGAAGAGCGGTTCAGCAGGAATG
4085400	1	14.7497	pop2_silico	TGCAGTTTTAGGTTTGAAATGTGAATAGATTATTTTTACAGATCGGAAGAGCGGTTCAGCAGGAATGCC
4089613	1	14.7497	pop2_silico	TGCAGTTTTCAACGGTTTTGAGGAATTGTGGTTGTTCAATGTTTGTTACAGATCGGAAGAGCGGTTCAG
4089705	1	14.7497	pop2_silico	TGCAGAGTTCTGTTTCCTGCAACTAACAAAGACCCACCCATAATATCCAGTACAAACCGATTTTTTACA
4090031	1	14.7497	pop2_silico	TGCAGAAAAAACGTTGTTCCAAGCTTAGATTTAGACAAAACAGACGAAGTTGAGCTACAAAATGCAATT
4090227	1	14.7497	pop2_silico	TGCAGGTAATTGAACATTTGACGTATCTAAAAATTCTCTTGACTGCTGTCATGTGTGATGTTTTAGCTT
4090276	1	14.7497	pop2_silico	TGCAGAGTGAAATCAACAAGGTAGGGTACGATGGAAAAACCAACAAACACTACCCTCTTTCACATCCAT
4118876	1	14.7497	pop2_snp	TGCAGTATTTCCTCATTTCTTGACTAATTTTCACATAAACGGAGTGTTACATAAATGTTACAGATCGGA
3631689	1	15.3311	pop2_snp	TGCAGAAACAACACTCATGCACAGAGTACGTTCATTCCTAGTAATAATTTTTTTTCTCTTATTGCTATT
3634169	1	15.3311	pop2_snp	TGCAGAGTGTTTGCGTGTGATATTCTTCAGCTCTTTTGCTATCTCAAAATCAGGGTCACTTTGCTCCAA
4079843	1	15.3311	pop2_silico	TGCAGTCAAATAACAACAAATTCGGATTGATTTTGGCTGTTTACAGATCGGAAGAGCGGTTCAGCAGGA
4083477	1	15.3311	pop2_silico	TGCAGTCAAATAACAACAAATTCGGATTGATTTTGACTGTTTACAGATCGGAAGAGCGGTTCAGCAGAA
4090571	1	15.3311	pop2_silico	TGCAGAAACAAGTGTATCACTGTATTGGATAAACTGATTTGGAGCAATAGTAGTAAAGGTGTTATGTTC
3629638	1	15.9125	pop2_silico	TGCAGCATTTTATACGCATAAAAAAAATGCTAAATGGAAGTAATAATTTATATTACAGATCGGAAGAGC
3634521	1	15.9125	pop2_snp	TGCAGAGACACCTACTAGTTCAGGCCAATTTGTTTTTGCAGCCTTGTTTGTCCCTAGAAGTTGGTTATA
3636655	1	15.9125	pop2_snp	TGCAGAAACAAGTGTATCACTATATTGAATAAACTGATTTGAAGCAATAGTAGTAAATGTGTTCTGTTT
3637321	1	15.9125	pop2_silico	TGCAGATGAGTTATCTTGCTGGAACCCTCCTCACTCTTTAGGCTGTGTTGGATGATGCAGAAGAGAAGC
3637681	1	15.9125	pop2_silico	TGCAGATTGCTTAGACTTCCTATATTCTTTGGCATCTTATTTATATAATAGGGAAGTTTACAGATCGGA
3638580	1	15.9125	pop2_silico	TGCAGAAGTTGAATTATTTTATAGTTGAAGAGCAGAGCGGATCAGATCTTACAGATCGGAAGAGCGGTT
3640660	1	15.9125	pop2_silico	TGCAGCTTTTTTCTAAGCTGGTTTCTTCAGTCAAAGCATCTATTACATGCCCAAGCTGAGATAAAGATT
4082840	1	15.9125	pop2_silico	TGCAGTTTTTAGGAGTATTTCGCAAAAAGAACCGCCCCAATCGGATAAACGAGCACAAAGTTATGAATT
4084587	1	15.9125	pop2_silico	TGCAGTTGCCTGACCAGTCGAGAATTCATCCCGGTTTTCATGTTTCTCTATTACAGATCGGAAGAGCGG
4085415	1	15.9125	pop2_silico	TGCAGTTTGTAAGCAATTTCACCAACTTCGACTTGATGGATTCTCCTCCATTTCTATCAGTATTATAGA
4090084	1	15.9125	pop2_snp	TGCAGAAGAAGCTGAGAAGAAAATAAAGGAAGAGATGCCTGAGGCTGACATTCAAGTGGTGCCACATGA
4091215	1	15.9125	pop2_silico	TGCAGGATACGCTGGTAGCTTTTTGCCTGAAAAACACTTATATTTGTTACAGATCGGAAGAGCGGTTCA
3629967	1	17.089	pop2_silico	TGCAGAATTCTCAAACCACATACGGTCTTGTGTAGTATACACCTGAGTTATCATCACAATATTGTAGTG
3630113	1	17.089	pop2_silico	TGCAGACTATTCTCATATATACTTCCGTGCCCTACGTGAACAATAAGTTGATGAATTATAGAGACAAGT
3630305	1	17.089	pop2_silico	TGCAGTAGCATATCGGGCTCTTCTCCGCATCTTATTATTCTCAGAGGACAGAAATTATGTGCTAGAAAA
3631151	1	17.089	pop2_snp	TGCAGTAGCATATGGGGCTCTTCTTCGCATCTTATTATTCTCAGACGAATGGAATTATGTGCTAGAAAG
3631956	1	17.089	pop2_snp	TGCAGTGATACTAACAGAAGATTCGGGTATATGGTAGTCACATCACTAGTGTGATTTCCTTTTGTTTTG
3637901	1	17.089	pop2_silico	TGCAGATTTTCCTAATTTGAAATGTTTGTTTCTAAGTGCGTGCCCGAAACTGCGAGGAGATATACCTCA
4084208	1	17.089	pop2_silico	TGCAGCAGATTACGACGAGCATTACTTGATTCAAATTCTTCCTTCAACTCCCTCATCAATTTACCGAGA
4086574	1	17.089	pop2_silico	TGCAGTTGCTCACAAATATTTACACGCAATCGACCATTGCTAAAGCGGCCCTTCTAAAACATCAATTTT
3630929	1	17.6704	pop2_silico	TGCAGTCTATCTTCTCTCTTTTTTTTGTCATAACTGTTTATCCTCCCATATTACAGATCGGAAGAGCGG
3632314	1	17.6704	pop2_silico	TGCAGACAGGCCAAACAATAAAAATATCTCAAACAATGTTCCACACAACACAGAGACTAAGCCAACAAA
3633026	1	17.6704	pop2_silico	TGCAGAATATATTTTGGCCTAACATAAAATAATTTTACAGATCGGAAGAGCGGTTCAGCAGGAATGCCG
3660588	1	17.6704	pop2_silico	TGCAGTCGAGAATCAAACTAGGAAATTCAAATTTAGAAATTTACCAGGTGTGCTATTACGGAAGAGATG
4084072	1	17.6704	pop2_silico	TGCAGTCTAAGATAACTAAAATGGTCATGGTCCATTACAGATCGGAAGAGCGGTTCAGCAGGAATGCCG
4118910	1	17.6704	pop2_snp	TGCAGAAACAAGTGTGTCACTATATTGGATAAACCGATTTGGAGCAATAGAAGTAAATGAGTTCTGTTT
4118921	1	17.6704	pop2_snp	TGCAGATGATAAAGCTTGCATGTTTCAGAAGGCAGCCTTTCGATATTAGTGTGAGAAAGATTTACAGAT
3629880	1	18.2518	pop2_silico	TGCAGGTTCCAGCATCCAGCGGTAAACAGCTCTCTGAATAACCACAAAATTACAGATCGGAAGAGCGGT
3631708	1	18.2518	pop2_snp	TGCAGGTAGTTCTATCCGAAGTTGACACTTTGTGAGGCAAAGATAACACCGTTTTGCATGCCAGCATAG
3632518	1	18.2518	pop2_snp	TGCAGCAAATGAAAAGAAAAAAAAAAGGTTTTCACATGTTGATTATTCAAAGTGGTGGCTGACAAAAAT
3634759	1	18.2518	pop2_silico	TGCAGTTTGCTCAGAGATTTCTACACCAATTATCAATTTCACGACATTCAACTATACAACCAAAAGGAA
3635342	1	18.2518	pop2_snp	TGCAGATTATGATTGTGTCATTGGAACCAAGGTGGAAGCAATGGCATCTCAGGTATAAATTTCCTCTTT
3638767	1	18.2518	pop2_silico	TGCAGTAGCATATCGGGCTCTTCTTCGCATCTTATTATTCTCAGACAGGGATTATGTGCTAGAAAGTAA
3640162	1	18.2518	pop2_silico	TGCAGACAGGCCAAACAATAAAAATATCTCAAATAATGTTCCACACAACACAAAGACTAAGGCAACAAA
3660477	1	18.2518	pop2_snp	TGCAGCAAATGAAAAGAAAAAAAAAGGTTTTCACATGTTGATTATTCAAAGTGGTGACTGACAAAAATT
4085738	1	18.2518	pop2_silico	TGCAGTTGATACCGTCAACCATCAAAGTTGTATGAGTATTACAGATCGGAAGAGCGGTTCAGCAGGAAT
4087387	1	18.2518	pop2_silico	TGCAGGTGATGGATTTTTATTTATTATTGCAAGTGATGGAGAAAAAAGATTACTTTACAGATCGGAAGA
4088403	1	18.2518	pop2_silico	TGCAGCTAATAAGATGGTTTGGATTTGGAGTCTAAAAATGGAGGGGGATCTGTGCGGATAATCAAATTA
4088922	1	18.2518	pop2_silico	TGCAGGTTTAGATGTTATATCTCTATAATCGAATTTGATGTATAGTTATTATTACAGATCGGAAGAGCG
4091585	1	18.2518	pop2_silico	TGCAGGTAATCTCAACCATTTGGTTGTTATGATAATTTTTATTTTCTTTTTACAGATCGGAAGAGCGGT
4119123	1	18.2518	pop2_silico	TGCAGCTATATTGGAGGACTTGTAACTGCTATTCTACTTCAGACCATTCTCATATATACTTCCGTGCCC
3629748	1	18.8332	pop2_silico	TGCAGCATGTAGTAGAAGTGGTATAGTTCTGGCTTTTACAAGTAGAACCATTCATGACAAATTTTATAT
3631746	1	18.8332	pop2_silico	TGCAGTACAATGCATGTGTTTGACAAAATGCCTCCATAAGAAAGCAACCTTTTTTGCAACTTGTTTGAA
3632789	1	18.8332	pop2_snp	TGCAGTTCCATGAATCATGGCACTTTTGGGTATTCATTGCACAAAGGTTTGTATTTTGGAGCTTCAAAA
3632885	1	18.8332	pop2_snp	TGCAGTTTACCTTTTTCAAAATTCACTTCGCTGAATTATAAACGGTCATAATACTTGAGATAAACGGGC
3633233	1	18.8332	pop2_snp	TGCAGTGCCACGTCATTGAGGAAATAACCCTTTCCGTAATCTGCACCAGGTTTTACGGAAACAGTTACG
3633799	1	18.8332	pop2_snp	TGCAGACTCAGGAGAGCCACCACAGCAAATCCAACGCATAATCATCTCATTGCCCAAATGAATTTATTG
3633966	1	18.8332	pop2_snp	TGCAGCTTGGTTTGCCAAAATAATTTTTTATGTAGCATGGAGCCTGAGTTTTGATTTGGTGATCTCTTT
3634168	1	18.8332	pop2_snp	TGCAGAACTAAACACGGCGCTTTGTCTAATATAAAATTATTGCATTCAATTTTTTACAGATCGGAAGAG
3634488	1	18.8332	pop2_snp	TGCAGTCTATCTTCTCTTTTTTTTTGTCAAAACTGTTTATCCTCCCATATTACAGATCGGAAGAGCGGT
3635029	1	18.8332	pop2_snp	TGCAGGGCAGTGTTTTTTCTCTTCAATAAAAGAACCTAAAACAAATATTATAATCGGTCTCTGTTTATT
3635789	1	18.8332	pop2_snp	TGCAGATCTGAAGGATCACCTTTCCACAGTCCTGGCAAACCAAAGAATGCAACCCTTACTTCTCCATCC
3636103	1	18.8332	pop2_snp	TGCAGGAACTCACAGTACCCCTCCTGATCTGAGAGCACAATTATAACAGCGCGAGGAACAGCTGTTACA
3636293	1	18.8332	pop2_silico	TGCAGCACTAGTTCGAAGTGAATCCAACCCTTTTATTCCCAATCTCCCTCTGACTTTGTTTAGGTCACG
3637602	1	18.8332	pop2_silico	TGCAGTTTACCTTTTTCAAAATTCACTTCGCTGAATTATTACAGATCGGAAGAGCGGTTCAGCAGGAAT
3639121	1	18.8332	pop2_snp	TGCAGCTAATTTCCAGGGGTCCTCATGATGAGTATCCAGAGACAATGGAGGAGGTTGCAAAACCGATAT
3639889	1	18.8332	pop2_silico	TGCAGAATGAGAGCTTCATGGGTCTAAGTGATACATAATCATTCAGCCAATCGCCGAGCACCCTGAATA
3639983	1	18.8332	pop2_silico	TGCAGGTTGCTTTTACTCACTGTATTGATCTTGCTGCAAACTCCCGCAGAATGATGTCGATGACAAACA
3640254	1	18.8332	pop2_snp	TGCAGATGCAGCTATACCCCCTCAGTTGAGAGGTTGTCTCCACAAATAGAATCCATGATCAGTAGGTCA
3658718	1	18.8332	pop2_snp	TGCAGTTTACACAATTCTATCACTTGTAACTAAATTTTTCCATGTTGTTTCGTTGTTACAAATGAGTTG
3659310	1	18.8332	pop2_snp	TGCAGTGCACATACATGTAGAATATCAACTTTACACTCATAAGAAATAACTAGCAAACTCTTGTTGAAT
3659760	1	18.8332	pop2_silico	TGCAGTGTGGTTTGTCAAAATAATTTTCAATATAGCATGGAGCCTGAGTCTATTGATTTGGTGACCGCA
3660066	1	18.8332	pop2_silico	TGCAGAACTAACAGTTCAACCAGTGAGCTCTTCCATTACAGATCGGAAGAGCGGTTCAGCAGGAATGCC
3660279	1	18.8332	pop2_silico	TGCAGTGTTGTTGTGTCCAAATAATAACCTTCACAACATGGAGCTTAGTGATTCGATTTTTGATTTGGT
3660539	1	18.8332	pop2_silico	TGCAGCATGTAGTAGAAGTGGTATAGTTCTGGCTTTTATAAGTAGAACCATTCGTGACAAATTTTATAT
3660634	1	18.8332	pop2_silico	TGCAGAAAAACATGTTCAAAATTCACGTCTTGCAGTTACAGATCGGAAGAGCGGTTCAGCAGGAATGCC
4079606	1	18.8332	pop2_snp	TGCAGTATCATTGACCTGGGAGCAAGTGTACCAACTTCTTACAGAAGAGACAAAACTTCTGAGAGGTTT
4079705	1	18.8332	pop2_snp	TGCAGAATTTTTCCATGAATGCATCTTGAATATGCAACTTACACGGTAAAAATGTACACAGTTTTACAG
4080382	1	18.8332	pop2_snp	TGCAGGTCAAAATATGATTTGCAAGAATTTTTGAAGCCTAGTTTGCGAATTGTGTCTGGAAAAAGCAGC
4080666	1	18.8332	pop2_snp	TGCAGCAGCGGTACAACATTGTAGCATAGTAGAATTTGAACAAACCGCCATTTTCTGCGAGTGACAACA
4081204	1	18.8332	pop2_snp	TGCAGTTTACACAATTCTATCACTTGTAACAAACTTTTTCCATGCTGTTTCTTTGTTACAAATGAGTTG
4081332	1	18.8332	pop2_silico	TGCAGCTTGGTTTGTCAAAACAAAAACCTTTTTCAAAGCATGCAGCAGCCTAGCTTTTTGATTTGGTGA
4081369	1	18.8332	pop2_snp	TGCAGAATCATACGAAGCAACGTGCTGAAAAGCTTTCCATGCAAGCTTTAGCCTGAAATGATGGTCTTG
4081857	1	18.8332	pop2_snp	TGCAGATATTGCACATGATGCTATTATTGGTAATCTTGTTTTCTGAAATCCACTAACTTTTGTACCTAT
4082626	1	18.8332	pop2_silico	TGCAGAATAAAATTTGAGGTTGTTTGATGTTTTGGACGGGCGAAAGGTGGCTTCTAATCCCACATTGTT
4084035	1	18.8332	pop2_silico	TGCAGCAAATCAAAGTCTGAAAAAATAATAATAATAAAGACCGATTCCTTTCTATTGTGCTTATCCATT
4084110	1	18.8332	pop2_silico	TGCAGTGTGATTTGTCAAAACAATTTTCAATATAGCATGGAGCCTGAGTCTCTTGATTTGGTGACTGCA
4084212	1	18.8332	pop2_silico	TGCAGCTTGGTTTGCCAAAATAATTTTTTATGTAGCGTTGAGCCTAAGTTTTGATTTGGTGATCTCTTA
4084884	1	18.8332	pop2_silico	TGCAGTAACAAATACTTTTACTCCTATGTACTTAGCTGTCTGAATTGCAAATGTACCGATTCCGTTTGA
4084920	1	18.8332	pop2_silico	TGCAGAAAAACATGTTCAAAATTCACTTTGCATGTCTTGCAGTTGAAGAAATTCGCTTTATCTATCTGA
4084935	1	18.8332	pop2_silico	TGCAGGGTTACTAAACCCTCTTCCAAGTTGGGAAGACGTTGCTATGGACTTCATAACTGGCTTACTTAG
4085515	1	18.8332	pop2_silico	TGCAGGGTTACTAAACCCTCTTCCAATCCCCAACAAAGTTTGAGAATACATTGCTATTATGCACTTCAC
4086116	1	18.8332	pop2_silico	TGCAGGCTGCATCATTTAGTTCCTTATAAAAATCCTATATCTCTGATCACCGTGAAATAGGCAATGCTA
4086227	1	18.8332	pop2_silico	TGCAGATTGATATCTCAAGTAATGCCGATGTTTTGCTTTTATCACCTTACATGAATTGCGAATTGAAAC
4086871	1	18.8332	pop2_silico	TGCAGACATAGGTAGGAACAACTGATTACAGATCAGAAGAGCGGTTCAGCAGGAATGCCGAGACCGATC
4086983	1	18.8332	pop2_silico	TGCAGGGTAAATAGAGAAAACTGAACCATAAAGGAGTAAATCGAGAAATAGAGAAAACAGGACAATACA
4087921	1	18.8332	pop2_silico	TGCAGCAGCATCTCCGTTAGTACCATAGAATTGGGTGTAACGCCTTATAATCAAGTTTCATTAGTTTTG
4089464	1	18.8332	pop2_silico	TGCAGCAGGTAGTGTAGTAGCCTTGTAGGTGCTTTGGCTTACTGTTGGGCTAATTGTTTTACATCATGG
4089771	1	18.8332	pop2_silico	TGCAGCTTCCACCCAGACATATTCTGGTGGTATTGGGATGGAATCCATTATTGCATTACAGATCGGAAG
4090190	1	18.8332	pop2_silico	TGCAGACAGTTGATCAATATTTTCAGACTTGACACTATAAACAACAGTCTCATAATTTGAGATTACAGA
4090686	1	18.8332	pop2_silico	TGCAGTGTAGTGTAGTGTATTCTGCTCGAGCCGGATTTTTCCATTACAGATCGGAAGAGCGGTTCAGCA
4090736	1	18.8332	pop2_silico	TGCAGAACAGAAAATTTGGCTATATTTCAAACCTCAGAATCAATAAACCGGAAAGGAATCAGAATACAA
4091226	1	18.8332	pop2_silico	TGCAGCAAATCAAAGTCTGAAAAAAAATAATAATAAAGACCGATTCCTTTCTATTGTGCTTATCGAATT
4091289	1	18.8332	pop2_silico	TGCAGATAAACAGGTTTAGAATTCAAATCGTAAGTCTTGTAATCAAAGTCAACAAAAAATAATAAAGAC
4091611	1	18.8332	pop2_silico	TGCAGAGACCCAATTTACAATGTTCTTATTGGCTTCCACTGATGAAGCATTGGAACAATTTCCATTGAT
4106330	1	18.8332	pop2_silico	TGCAGCTTGGTTTGCCAAAATAATTTTTGATGTAGCGTTGAGCTTGAGTTTTGATTTGGTGATCTCTTA
4106672	1	18.8332	pop2_silico	TGCAGCTTGGTTTGCCAAAATAACTTTTTATGTAGCGTTGAGCTTGAGTTTTGATTTGGTGATCTCTTA
4118618	1	18.8332	pop2_snp	TGCAGCAATTTGGCTCTTTTTTAGGGTGCTTGAGGTGTGTAAACTCAGTTCTCAAATGTACCTTTACAG
4118758	1	18.8332	pop2_snp	TGCAGTTTGAGGAAATCGGGTTGTTTGTGCTCTCCCTTGAAGATATCGATATCAACAGTTTCAAACTCA
4118829	1	18.8332	pop2_snp	TGCAGTTGTGGAATTTTTTGAAGGGTCATAAAACATTGAAGATGTTCAAATTTGAACCTGAAAAATATC
3630022	1	19.4146	pop2_silico	TGCAGCGTGTTCATGAATGATTCGCATGACATGAAGCCAACAATAACCCCGGCATCTTTAGTAGCTTGA
3633860	1	19.4146	pop2_snp	TGCAGATCACATTAGAAGGAAATTGAATCATGCTTCAGGCTTCGAAGAAACAAGAGATCTTGACAAATA
3636635	1	19.4146	pop2_snp	TGCAGCAGAGACTATAACAACAATTCACAGCCCTGCCACTGATGGTGCCTAGACAGTGCTGAGGATCAG
3637754	1	19.4146	pop2_silico	TGCAGTCGAAGATGTAGGCACAGTTGGCCGAACTTCGTTATCAAATATCGCATGTTCTCTTTATGTACT
3660313	1	19.4146	pop2_silico	TGCAGTTGGAATTCTGAATTTCAGCCCCCAATCTGAGAGTTACAGATCGGAAGAGCGGTTCAGCAGGAA
4082522	1	19.4146	pop2_silico	TGCAGATTCCATTACTCCCTACAAAATGTATTACACATCGGAAGAGCGGTTCAGCAGGAATGCCGAGAC
4084507	1	19.4146	pop2_silico	TGCAGATTCCATTACTCCCTACAAAATGTATTACAGATCGCAAGAGCGGTTCAGCAGGAATGCCGAGAC
4085061	1	19.4146	pop2_silico	TGCAGCCACGACTGAAAATGAATTGGCCACTTCCACAATTGATCCCAATCATCATTGGTATACTTTTCT
4088968	1	19.4146	pop2_silico	TGCAGAGTTTGACGCAAAATCCTGTAATGCTCACCCGAAGCAGTAAACCCTTTCCATATAGTTGATGCA
4089214	1	19.4146	pop2_silico	TGCAGCAAATGTAACAGCATGTTGTTCTGCTATCCCTACATCGAAGCATCTTGCTGGGAAACAGAGAAG
4089316	1	19.4146	pop2_snp	TGCAGTAACATTCAGTCTCCAAGCATGGTGCATTGCAAGGAGAGGACCTGTTTTCTTTTCTATGTTTAC
4089541	1	19.4146	pop2_silico	TGCAGTCGGAGACGTAGGCACAGTAGGCCGAACTTCGTTATCAAATATCGCGTGTTCTCTTTATGTACT
4090704	1	19.4146	pop2_silico	TGCAGCAAACTTGCTTCCAATAACGGGCATTCATAGATTTCCAATACTTTACAGATCGGAAGAGCGGTT
3638020	1	19.996	pop2_silico	TGCAGCAAAGAAAAATAAAAAAGAGGGCACACACAAAAACCTTCAGTCACATATACGAACAAACATACT
3659718	1	19.996	pop2_snp	TGCAGATTGAAGAGGTTTATATTTAGTGGTTGAGTTTTTGTGAGATTTTACAGATCGGAAGAGCGGTTC
3660401	1	19.996	pop2_silico	TGCAGTCGTATCTGGTGCTTATAATGGTGTGGATTTGGGTTTACAGATCGGAAGAGCGGTTCAGCAGGA
4089198	1	19.996	pop2_silico	TGCAGCATAACACACCCAATTTAGAATAAGTCATCATTCAAACAGATGTGAAATACAAGTTGATGAGTA
3629969	1	20.5774	pop2_silico	TGCAGAATCATACGAAGCAACGTGCTGAAAAGCTTTCCATGCCAGCTTTACAGATCGGAAGAGCGGTTC
3630069	1	20.5774	pop2_silico	TGCAGAATATTTGTCCTTGGTAAAACAAGAGTTAGTAAAATTGCTACCATGAATGCTATATTTGGTTAC
3630114	1	20.5774	pop2_silico	TGCAGTATGGCAGAACTCCTTTCTAACATCTTCACTTCCAACAGGCCATTACAGATCGGAAGAGCGGTT
3630534	1	20.5774	pop2_silico	TGCAGCATGAGTCTGCCACTCAGTTCCAGCAGCCTGCGATGATGCTACAGATGGAGTTACAGATCGGAA
3631924	1	20.5774	pop2_snp	TGCAGTATTATATAACCAATTTAGAATTCGCAAGTTGCATTTCTTATGTATCAAAAATATTTCAGTAAA
3631940	1	20.5774	pop2_snp	TGCAGTAAGGAAGAAAAAAATAAATGTCCCACGAACATAAGTGAAAACAAGACACTTGCCACGTGTATA
3631980	1	20.5774	pop2_silico	TGCAGTTATATAAATACCCTGTGTAATGGTTTGGTTTGTGACCAACATTGGAAAGACACCAAATAAGAG
3632406	1	20.5774	pop2_silico	TGCAGAAGAAGAAGACCAACAAACTGCACTTTTATCGTTGTTGGTTACTGCAATTTGTTGTTATTGTGA
3632899	1	20.5774	pop2_snp	TGCAGCCGTGCCTTTTGGCTGATGCCAAAGCACCTTTTCAATGGAGTCCCCATCGTCCTCTTCAATTTC
3634373	1	20.5774	pop2_silico	TGCAGGAGAACTCCAATTGGGGCATCTCAGTCGTCTCCTATTGATACTGCTACTGAGGTTACAGATCGG
3635402	1	20.5774	pop2_snp	TGCAGATGTTCAAAATTTGTTGAAAAACAAGACTAACATTTCACCTGATTATTTTCTCTAAACCTCGTG
3635860	1	20.5774	pop2_snp	TGCAGGACTGGTAGCAAAAATAATCGGGACAAATTTTAGGGAGTTTATCGATATGTTTTATATCTATTT
3636018	1	20.5774	pop2_snp	TGCAGTAAGACAAATCTTAGTTACACAAGAAAATGCTAATAACTCTGACTGTAATGTCAACCAAATCAA
3636403	1	20.5774	pop2_snp	TGCAGTTATCCTTGTTGATTAGGCCGGAATTTTGAAAACACATCATGAGTTCAGCTCGTTAGAAAACTA
3639616	1	20.5774	pop2_silico	TGCAGCCTCCTGGACGTGTGTGTAGTGTGTGTAGATTGATCGTTACGAATATTTATTTCATATGTAGCT
3659790	1	20.5774	pop2_silico	TGCAGATGAAGAGGGGGAAAGAGAAACAAAAGCTTTTTCCTTTGCCTCACGAATATTCATGTATAAAAA
4081084	1	20.5774	pop2_snp	TGCAGCAAAACAACAGGTCTTCATGATCTATTTGCACAAAACTTGTTCCTCAACCGCGCTGGAGCTGTT
4082703	1	20.5774	pop2_silico	TGCAGCCATACGCAAATCTACACGCAGCGGCCTCACACGGTTACAGATCGGAAGAGCGGTTCAGCAGGA
4086007	1	20.5774	pop2_snp	TGCAGGGAAGGCAACCATGTTTTGGTTGATATTGTTCTAATTTAGAGATATACTTGTGCAGATGAATTT
4086416	1	20.5774	pop2_silico	TGCAGGTCCCTAGTCAACAAAGGATTCGGTTATTCAACAATAAGTGATTCAAATAAATGTGATCTTCTG
4087906	1	20.5774	pop2_silico	TGCAGCAAAACAGCACTACTATGGCACGAAAATTCTATCCAAAACTCAACCAATACAGCATTATGCACA
4087982	1	20.5774	pop2_silico	TGCAGTTTCAGCCCCCTGTGAATCCTTGAAGGTAACATAAGCAACTGTGTATGTTGGTTAGGGCTCAGT
4088162	1	20.5774	pop2_silico	TGCAGATCAGAGATGGTTAGTAGGGAATTCTCCCACTGGTCCCACATTTTTGTGATTATTCTGTAATTT
4089576	1	20.5774	pop2_silico	TGCAGGTATAGTATGCTAGTTTTTTTTACTTTTTCCCAATTTACTTGTATGTACTTGATGTATGTAATA
4091037	1	20.5774	pop2_silico	TGCAGGTGGACCACAATAGGAATAAAGAAGGAATTTTCAACACAATACTGTTTTTGGAGTATAGTTGCA
4091762	1	20.5774	pop2_silico	TGCAGCAGATCGTCAATAAAGGCATGTTTTGGGTGATCACTATTACAGATCGGAAGAGCGGTTCAGCAG
4118771	1	20.5774	pop2_silico	TGCAGATGTCACAAAAATATTCCCCCATACTGATACCACAGTTAGTGCAGACTTGAGCAACCTTCAATA
4118864	1	20.5774	pop2_snp	TGCAGCATTCTACCAAATCAGAAAACCTTCGGATCCTCTGATATCTGATAGCCTGTTTACAGATCGGAA
4118940	1	20.5774	pop2_snp	TGCAGGTGACATTCTATTGTTTGGAAATAATGAGCGGCTTGATGTTGATAACAATGAGGTTGAAGATAT
3631147	1	21.1587	pop2_snp	TGCAGCCAGAGTTGATACAAATAAATAACACACATATATTACAGATCGGAAGAGCGGTTCAGCAGGAAT
3631812	1	21.1587	pop2_snp	TGCAGGATGGATTCAATGATTATTTCTGAAGCTTCTAAGTTTCGGATGCAGATGAAGGAAGTACCCGGA
3632288	1	21.1587	pop2_snp	TGCAGGTATTCAATTTATTTTATTTTATATCACTCAACACAGGATTTTTGGTACTAACCATATTTTTCT
3632486	1	21.1587	pop2_snp	TGCAGACGGAAGAATGGAAGATGATAGAACCTTGCAGTTTACTTTCTTTGGTAAAATCATTATCTCTTC
3633395	1	21.1587	pop2_snp	TGCAGCATTGAGAACTTATATGTCAAAAGCACTGGTTGATTTGACTGTGGTAACCTTTCCTCTCCTTCG
3634638	1	21.1587	pop2_snp	TGCAGATGAATTGATGAATATACTATCCAATTTAGAATAAATCATTAGGATTTTAGAAACCGACCAAAA
3634740	1	21.1587	pop2_snp	TGCAGGATATTGTAGAAATTATCGTTCAGGATGTTATGGTCGATGGCCACGCGTATGTTTGAAATTTTA
3635682	1	21.1587	pop2_snp	TGCAGAAAGGTAAGGCCTTTTTTTCAACTTGAAACTTTCCCAATTTACAGATCGGAAGAGCGGTTCAGC
3635704	1	21.1587	pop2_snp	TGCAGGTACATTTCAGCGATAAATTTCGTAGATCATTCACAAAGGTGCGGCCGCAGAATAGTAAAATCT
3636094	1	21.1587	pop2_snp	TGCAGTTCCAAGTATCCAGTGCGCAAAAAACCACACACTTCTTCTTTTGCACCCCCTGTGAACAAGAAG
3636523	1	21.1587	pop2_snp	TGCAGCTGAGCTCCGCCATGTCATGACAAATCTTGGTGAGAAGCTCACAGACGAGGAAGTTGATGAGAT
3638266	1	21.1587	pop2_snp	TGCAGAACATGATGCGACAGCATGAGAATAGTTGAGAAAAACCAGATAACGATGTTTGTTATGAGAAAA
3659424	1	21.1587	pop2_silico	TGCAGTTCATCAAGCATGATGAAGAGTGGAAGTATGTCTGGAATTGGTTCAACTTCCAAAGATCCCAAA
3661429	1	21.1587	pop2_silico	TGCAGCTGTTGTTCTTTCATGTGGTGATCTCTCCTCCGATTGAATACCTGAATTTGTTTTCTCGAATCA
4080185	1	21.1587	pop2_snp	TGCAGCTTCAAACGAAATTCTGGAAAATATACGCTTCGAATATGACTTCGACTCCAACACGAAAGTTAT
4081589	1	21.1587	pop2_snp	TGCAGCTATCTCATTGATCTTCCTCTCTGCGTTACCTTTTCTATAACCTTTATATAGCTCATTGTTTAC
4083269	1	21.1587	pop2_silico	TGCAGCGGAGCAGTATTTGAACAAATTCTCATTTACAGATCGGAAGAGCCGTTCAGCAGGAATGCCGAG
4083973	1	21.1587	pop2_silico	TGCAGAGACACTTCCACTGTGAGGCTTCTTGCAAACCTTACACTGCGGAAGATGTGTTTTGGCTGCATA
4084531	1	21.1587	pop2_silico	TGCAGAAGAAGACCAACAAACTGCACTTTTATCGTTGTTGGTTACTGCAATTTGTTGTTATTGTGAAGA
4086421	1	21.1587	pop2_silico	TGCAGTACACTCTGCGAACACTAACTTTTTATTTTTCTTTTTGAGGAATGCGAACACTTTACAGATCGG
4088789	1	21.1587	pop2_snp	TGCAGCTAACAAAAGTCAAAGTGAAAAAATGAATTTCTAAAGCTTGTTTCATCTTTTTCTTGTAGTGGA
4089662	1	21.1587	pop2_silico	TGCAGTATCTGAGTGGCTATGGAAGCCAAGTGTGGGAGGTACTCTACTTTACTACTTTATGTTGAACTA
4089905	1	21.1587	pop2_silico	TGCAGAAAAATATCAAGACAAATTTCTCTCATAATAACCATAACAGCAACAACAACAAAACCTTATTCT
4091281	1	21.1587	pop2_silico	TGCAGTTCTGATCTTGACATGGCAATACCACAAGTGGGCACACAAGAATGGATCAAGTCATTCAATATG
4118654	1	21.1587	pop2_snp	TGCAGTCAATAGATATAAAATACAGCAATGTGTGGATGTAATGATGCAGATTACATAAAAGGCGATCTA
3630327	1	21.7401	pop2_silico	TGCAGTTGTGCATCTGTGTTGGCTGCATGATGTAGATTTACAGATCGGAAGAGCGGTTCAGCAGGAATG
3634428	1	21.7401	pop2_snp	TGCAGAGTTATTGTTATAATTCTTATTATGTTATGTGACATTACAGATCGGAAGAGCGGTTCAGCAGGA
4082326	1	21.7401	pop2_silico	TGCAGATGAAGAGGGGGAAAGAGAAACAAAAGCTTTTTCCTTTGCCTCACGAATATTCTATGTATAAAA
4083875	1	21.7401	pop2_silico	TGCAGTATGGCAGAACTCCTTTCTAACATCTTCACTTCCAACAGCCATTACAGATCGGAAGAGCGGTTC
4084938	1	21.7401	pop2_silico	TGCAGGAATTGACGGTGGCTCAAACAAATGAGCAGAGTGTGGCAAATGACTTTCACGTGCCGAAAAGAC
4118848	1	21.7401	pop2_silico	TGCAGCCACCTTACTGTGTCATTTGGGTTGCCTTCTTTGGAGCTTCCAACACTTTCGGTTGGTTTTGTA
4119097	1	21.7401	pop2_silico	TGCAGGTATAAACCAACATCTTTTGAAATATCTTTCCCAGAACAAAACATGCCAAAAATATCAAGTCAA
3632725	1	22.9166	pop2_silico	TGCAGCTGTACTTATTATGCAACTAAACTAAGATAGTTGGATGGTTCTGCTGTAACATCAATTACGAAT
3632918	1	22.9166	pop2_silico	TGCAGGTGAATGTTGAACAGATGGCTAATCGACTAAAATGAGGTTAGATACATGCGTTCATTTATATAT
4085762	1	22.9166	pop2_silico	TGCAGCTCCCTGACAAGAGTACAATGCAACAAAAGTAATTTTGATCATCATACAATAAGTTTTATTGTA
3629677	1	24.7238	pop2_silico	TGCAGCAATTGTTGAATCAAATCATCTGAGATAACCATACAAAAGAGCGATTACAATTGAATAAAAGCA
3630482	1	24.7238	pop2_silico	TGCAGTTTCTTCCAAAGTATTCTCTCCTTCTTCTTTCACAGTTCCTTCGGCTATCCATTGCCGAATCAA
3631307	1	24.7238	pop2_snp	TGCAGTTCTTGTGCAACATTTCGGATATTCATTATAAAGGGTCTTGTCAAAGAATTATTTTCTATTGGC
3639262	1	24.7238	pop2_silico	TGCAGCAATTGTTGAATCAAATCATCTGAGATAACCATACAAAGGAGCAGATTCATCCACTACCTATGC
3659851	1	24.7238	pop2_silico	TGCAGAAAGATATTTATCAGAGTTGATCCATAGAAAGTTGGTGCAAGTATCTTCAGTTAGAGTTGACGG
4079269	1	24.7238	pop2_silico	TGCAGAGTTGTCAACATTGATTGTGAGTTTGCAGATACGGTGATGATACTCCATGGACAGAAGCAACGT
4088552	1	24.7238	pop2_snp	TGCAGTCGGAGAGGATGACAAAACACAATCGCCAATGTCGGCGGAATGGGTAAGAAGCGGAAGCTTGAT
4118982	1	24.7238	pop2_silico	TGCAGGATCTTGTCTCCACCATGGATTCCAAAGCGTCTACGGTTCTTGTTCTTGCAGGATAATGGTTTT
3631442	1	25.3121	pop2_silico	TGCAGTAAATGTGAAGATGCAAGCACATACAAAGCATACTGTGCAACTATAAAAGTTCAGTTATGATTT
3634275	1	25.3121	pop2_snp	TGCAGCAAATCTGTTTCCGTAATGATGAGGTAAACAACTAGTTTTTTTTACAGATCGGAAGAGCGGTTC
3635242	1	25.3121	pop2_snp	TGCAGCAAATCTGTTTCCGTAATGATGAGGTAAACAACTAGTTTTTTTTTTACAGATCGGAAGAGCGGT
3635331	1	25.3121	pop2_snp	TGCAGCTGGAGCTTTATTGAGTGCCGCCATCTCCTAAACCCATACGATGGCACTCTGTTCAGATTATTT
3636806	1	25.3121	pop2_snp	TGCAGCAAATCTGTTTCCGTAATGATGAGGTAAACAACTAGTTTTTTTTTACAGATCGGAAGAGCGGTT
3639440	1	25.3121	pop2_silico	TGCAGGTTTTGACTGTGATGGAACTAATTGTGGAATGATTGATTGCAGGGTCCCCTTGCTCATGGAAGG
3640075	1	25.3121	pop2_silico	TGCAGAAAAGTATAGAAGTATATTTTAGAAATTTATCTATGGATTGCAGGAGTGGATTCTCTCCAGTCA
3640447	1	25.3121	pop2_silico	TGCAGAAAAGTATAGAAGTATATTTTAGAAATTTATCTATGGATTGCACTCTGCACTCGCCTCTCTTAC
3640491	1	25.3121	pop2_silico	TGCAGTAAATACATAATGCAGTTACTGATCTCGATGGTCTGATTTACAGATCGGAAGAGCGGTTCAGCA
3660600	1	25.3121	pop2_silico	TGCAGGGCTATATATTTATTATTTATCTTTATCTATGATGCATATATAACGATTGTCAAAATAAAAAAT
4083597	1	25.3121	pop2_snp	TGCAGAACCCGGTATTGGAATCTTTACTCTGATGGTTGTCTATGTTTCTTTGGCAATTGGAATTTCCTT
4084053	1	25.3121	pop2_silico	TGCAGAAGTTGGCTAAATGGGTTCTGATGTTCGCCTAGCCAACCCTGATGATCGCCAGTGGCTAAACGA
4088876	1	25.3121	pop2_silico	TGCAGCAACAACAATCAACTGGGCAATGGCAGAAATGATGAAAAATCCAAGAGTATTACAGATCGGAAG
4089695	1	25.3121	pop2_snp	TGCAGTTTAGATGGTGCAATGTTAGAAGATACAGGCTTACATAGATTTTGGGTTTACAGATCGGAAGAG
3629954	1	25.9003	pop2_silico	TGCAGTGATTATAATTGATTTTGTAGAATTGATCCTGAGTGAATTGATTTTGTAGATTCTAGTTACAGA
3630990	1	25.9003	pop2_silico	TGCAGCACTACGCTTGAGCAACTGTACCCTTGACAATGCATATATCTTACCCTATTTCAAATGCTTACA
3631145	1	25.9003	pop2_snp	TGCAGTAAGCCACCGAATCCAGCTCTGACAAGGTTATCTAGAAAGCTGTCATCAACATTGATAATGGTA
3631315	1	25.9003	pop2_snp	TGCAGGGAGCTATAATGGGGCCATTGATAACAACAGTGATGATTGCTCTAAAGGATTTGTACGCCGAAT
3634072	1	25.9003	pop2_snp	TGCAGCACGGTTCTGGTGTAAACATATAAACTGGATCATAGTATTACAGATCGGAAGAGCGGTTCAGCA
3637100	1	25.9003	pop2_snp	TGCAGAACAACACACCGATTTCAGTCAATCTAACTATGTCACGGGGCATAAGATAAGTGTATTTACAGA
3637149	1	25.9003	pop2_snp	TGCAGCATCCTTTCAGGTTTTGGATGCATGCACCTCTAACATCTTTTTTGCTGCGCGCCAAGCTATCCA
3640273	1	25.9003	pop2_silico	TGCAGTGATATAGATTGCAAAGCATCTTTCACTTTCACCATTTACAGATCGGAAGAGCGGTTCAGCAGG
3658890	1	25.9003	pop2_silico	TGCAGTACAGGCAACAAAGGCGAGACAGGCCCCTGCTTTTTTCTTGATCTTTGACTGGGCTTAGGCGAG
3661162	1	25.9003	pop2_silico	TGCAGAAATTTATTGAGTTCATCCTCAATTGGGAACAATCTAGTTTCTAATTGTGGAAAGTTTTATTGG
3661477	1	25.9003	pop2_snp	TGCAGCAATGGCTTCCATGAACTCCTTGGTACCAGACCTTGCAATTGTACCCAAGTTGTTCACCAAATC
4079447	1	25.9003	pop2_silico	TGCAGTTCGGATTGCCTTATGTTTGATTTTTGCAATCTCGAAATATAAGTTATACACTTCCTTTCTTTT
4081564	1	25.9003	pop2_snp	TGCAGTAAGATTCTAGACAAATGCAGAAGGATATGCTTTATGTTACAGATCGGAAGAGCGGTTCAGCAG
4106052	1	25.9003	pop2_snp	TGCAGTAAAAAATTCACAATTTATTGAGCGATTTTCGATTTATTATGAATTACAGATCGGAAGAGCGGT
3634347	1	26.4817	pop2_silico	TGCAGATAGAAAGGATTGACAAAGTTTGTTGCGAAATCTCAAGCAACAAGAAGTGAAGGAAAATCTCAA
3635127	1	26.4817	pop2_snp	TGCAGCTGATGAAGGAGTCAAAACATGGGTGAAGCAAGTTAGGGAAGCAGCTTTTCGCATAGAAGATAT
3637061	1	26.4817	pop2_silico	TGCAGAGGACCTAGAGACGGTGTTCTATTTCTTGGATTTCCAGCACAAACGAGAAGATCCCAGGATGAC
3637157	1	26.4817	pop2_silico	TGCAGAAAATGAGTATTGGGCTTTGGCATCTCTGACATGTGAATTACAGTGGTTAGACTACCTTTACAG
3661121	1	26.4817	pop2_snp	TGCAGCTATAAAACTGAGCACATAAGGAAGAACAGTTTGCAATGAATCCGCAAATGATGAAGTACCGCG
3661265	1	26.4817	pop2_silico	TGCAGCCAAATGAAAATCCAACATTGATTCTTGTTGCTCCTTTTTTAGACAACAAAAATTATCACATTT
3661342	1	26.4817	pop2_silico	TGCAGGATGCAGGAAGAAAATTCATCCAATCTCTTCGTCATTTGTTCATTCACATATCATATCTGGCAT
4081451	1	26.4817	pop2_snp	TGCAGGATTTGGATTGGTCCTTTCCCTTACACAACTAGCTTTCAAGAAGGTTTTGAAGAGTGAGAGTTT
4081725	1	26.4817	pop2_snp	TGCAGCTGCTGACGCTCCTGCTCCTGCGGAGCATAAGAAGAAAAAGAAGGCCGCTGATGCGCCAAGTGG
4088127	1	26.4817	pop2_silico	TGCAGTTCTGGCCTGCTGTTGGGTGGATAAATTACAAATTCATGCCTCTTCGTTTCCATGTTGTTTTCC
4088986	1	26.4817	pop2_silico	TGCAGTAGAAAATTTCATTTGAACAAATTTGAAAAAAAATTCTGTGTAATTTTTTTTCCAAAATATTTA
4090068	1	26.4817	pop2_silico	TGCAGTAGGAGTATGTATAGTTATCATCATTTAGAGGTTCCTTGTCCATTTCATTCGAAGACTTACAGA
4090959	1	26.4817	pop2_silico	TGCAGATTTCCATGATACAGCAAACTCTACCTTAGTATCATATTTGCATTTGACTATGGATTGAGCTTT
4118545	1	26.4817	pop2_silico	TGCAGGATATGGATTGGTCTTTTCCCTTACACAACTAGCTTTCAAGAAGGTTTTGAAGAGTGAGAGGTT
3629675	1	27.0631	pop2_silico	TGCAGATTGGTAAAAGATCATGGAATCTGACATTGCTCCGTTCTTACAATGATCAACCTGCCCGTCGTC
3631840	1	27.0631	pop2_snp	TGCAGTGTGGAAAAAAAATTCTATCTTGATTGAATCATGCAATTTCAACTATTCATAAGCCAATGGAAT
3631916	1	27.0631	pop2_silico	TGCAGAATATACTGAGCACTCAAAAAATAAGTGAGATGCGCTTTCGGCCATTCCACCCTATGCTGAGTA
3635551	1	27.0631	pop2_snp	TGCAGTGTTTTTGTAAATATATGCTTATACGGATTTGGAATTGCCTACATCATTACAGCATCCATCAGC
3636535	1	27.0631	pop2_silico	TGCAGATTGTATGATAAGTTTTTAGGAAATTCGTGAAATTGCAGTGTTGTATTCTTAGAAATTACAGAT
3639978	1	27.0631	pop2_silico	TGCAGAAACAAAACACCGTAGTGTCTAAATAACAGAAACGAAATTGAAGAAAACGAAAATCAACAAGGA
3660703	1	27.0631	pop2_silico	TGCAGAAAGGCCAAAGCAACAAGTTGTAATTGCTAGACAAAACAACTGCAAGTAGTTTACCCTTTTTAG
4081125	1	27.0631	pop2_snp	TGCAGAATACAACAAAAAAACATTAGTATTCAATTAGTTATTTGCTATATATGAATCTTATGATACTTT
4082823	1	27.0631	pop2_silico	TGCAGAGACGCCCATTTCCTACTCCTGTAACCACAAATAAGGATTTTGTGTCAATGTTCTTGCATATAG
4082948	1	27.0631	pop2_silico	TGCAGCCGCAAACAAACTCATAAACATCGAAATCAATAGAAGTGTTATAGATTCTTCAACAACATTAGT
4083400	1	27.0631	pop2_silico	TGCAGAAACAAAACACTGTAGTATCTAAATAACAGAAACGAAATTGAAGAAAACGAGAATCAACAAGGA
4084303	1	27.0631	pop2_silico	TGCAGAGACGCCCATTTCCTACTCCTGTAACCACAAATAAGGATTTTGTGTTACAGATCGGAAGAGCGG
4087218	1	27.0631	pop2_silico	TGCAGAAACAAAACACTGTTGTATCTAAATAACAGAAACGAAATTGAAGAAAACGAAAATCAACAAGGA
4087966	1	27.0631	pop2_silico	TGCAGTAATTTCAAGGGCATATCTTATAAACTATATGCCAATACTTACAGATCGGAAGAGCGGTTCAGC
3637436	1	27.6445	pop2_silico	TGCAGAACCAAACACTCACTCGGTGGTCATGCCATAAGCTATTTACATAGCTCTCTCAAACCGGATCAA
3640014	1	27.6445	pop2_silico	TGCAGAACCAAACACTCACTCCGTGGTCATGCCATAAGCTATTTTTACATAGCTCTCTCAAACCGGATC
4083498	1	29.4302	pop2_silico	TGCAGACAACAGAAATGTCCACGTGATATTGAATTGGATGCAATTTCCTGGTTTACCCTCAAACAAACT
4084367	1	29.4302	pop2_silico	TGCAGAGCTACCAAAAACATTGTAAAAAACTGCAACCTGCAACCAAGAGAAAATCTTACAGATCGGAAG
4090220	1	29.4302	pop2_snp	TGCAGACTAAAGAGGATTATATTTAGTGGTTGAGTTTTTATGAGATTTTACAGATCGGAAGAGCGGTTC
4091759	1	29.4302	pop2_silico	TGCAGACTTGTCTTCCTAATACAGAGGGTAGAGCATATGATGCAGTATGTTTTATGAGATACTCAAACA
3630367	1	30.0116	pop2_snp	TGCAGTTGACGCAAACACGTTATTGAAACTCACTCCAAAAGGAAAATTACAAGAAATATAGGGAGTAAG
3630783	1	30.0116	pop2_silico	TGCAGCACCCACAACCACATCCGGGACCACCTTTTACAGATCGGAAGAGCGGTTCAGCAGGAATGCCGA
3630871	1	30.0116	pop2_silico	TGCAGTAGCCAATGATTGATACCCAGAATCTACTTCACACATTTACAGATCGGAAGAGCGGTTCAGCAG
3633029	1	30.0116	pop2_snp	TGCAGTGACTGAACAAAGCATGTAAACTCAGAGAAAATCTGCACGTGCACACCCAACATCACATGCTTT
3633582	1	30.0116	pop2_silico	TGCAGACTATGCATAGTCAGCAAACTTATTTTGCTTCATAATAAACATCTTGAAACTATTTTACAGATC
3633664	1	30.0116	pop2_snp	TGCAGCATTTTGAAAATTTTCCTTCTTATCCACCTTTTCACTTTCATAGTATAATAGTTCTTTTCAATG
3634764	1	30.0116	pop2_snp	TGCAGATCCTTTCTGGTTTCAGCTCCATGTAACTTTTCCATTTGCTAATTGCTTTTACCTTCTTTAGGT
3635247	1	30.0116	pop2_snp	TGCAGTAATACAAGAAAGGGCCATTCAACAAAAGGACATTGTAACAGAACTTTGAAAGACTCGTAAATT
3635284	1	30.0116	pop2_snp	TGCAGGTGCAAATTCTCAAGAAACTTTCACACAAAGTGCATCTGAATCCTCTGTCACAGACAATTTTAT
3637199	1	30.0116	pop2_silico	TGCAGCCAATTATTACCAATTTCTCCAATGACACTAGGCTACGAGACGTAGTCAGTTGAAATAGGGAGA
3637557	1	30.0116	pop2_silico	TGCAGGAAGAAGAGTGGAAGCTGTGTTACAAATCGGAAGAGCGGTTCAGCAGGAATGCCGAGACCGATC
3637584	1	30.0116	pop2_silico	TGCAGTATTTTTTTGGCAAACGATATTCTATTTATGAGCTAACTTGATGCATTTATAATAGCCTTTGGC
3637729	1	30.0116	pop2_silico	TGCAGTAGATGCACGCAAATACAGACTGAGACCACCGAAGAAAATTCATCCTATTCAAGTGATTGTGAT
3638042	1	30.0116	pop2_silico	TGCAGTGGCTTCATCAAAGGATTATCCGCATTATTCTAAGAGGTTTATAGGGAAGTTTTGGATGACTGA
3638313	1	30.0116	pop2_silico	TGCAGCTGCTTGGAATGGACGTGCTAGTTGGTCCTGGCGACCTTGCTGACCAAGGTCAAGATTTTGGTT
3638323	1	30.0116	pop2_silico	TGCAGTGTTTTGGTTCTCCTTTAGCTATAACTCTAATACAATGTTTCCAATAGCCTAGAGTGGTTTCTA
3639059	1	30.0116	pop2_silico	TGCAGAACTAGCAGGTGAAGCAGGCCCTGAAGCCGGAAAGGAGATAGAGTTCCGGGGGAAAAGATAGCA
3639148	1	30.0116	pop2_silico	TGCAGGTTAGACAAATCAATTGGCTCATCCAATCCACCTAAGCTAAACTCATTCTTTTCCTTGACATTC
3640892	1	30.0116	pop2_silico	TGCAGTGTTTTGGTTCTCCTTTAGCTAGAACTCTTCTACAATGTTTCCAATAGCCTAGAGTGGTTTCTA
3660149	1	30.0116	pop2_silico	TGCAGTGTTACCAATTTATGGAGCAATATCATAATTTTGACTAGTGGATGCATTACAGATCGGAAGAGC
3660360	1	30.0116	pop2_silico	TGCAGAAACTTCCCATGCAAGTAACAATTATACAATTTCTCAAGAAAAATATGATCAATTACAGATCGG
4079463	1	30.0116	pop2_silico	TGCAGGTACAAGGACATGGGTTCAAACCCCATGGATGTCATATCTTTTTTTTACCATTTCTTTTATATT
4079921	1	30.0116	pop2_snp	TGCAGAGCTACAACAACGCAATGTTGAACATTCATGGCCGTTTTGTGCTGTGTAAGCTATAAAGTTTCT
4080020	1	30.0116	pop2_silico	TGCAGTCATAAGGGGAAAGCTGCACGTGAAAACTGCAAAAAGCACACAAAAGACCTTACCTTCATCTCC
4080505	1	30.0116	pop2_snp	TGCAGCACATAGAATGACAGTTTAGAGAGAAATAACAAATAAGATTTACATTTTTCTGCAACTTTAGGT
4081645	1	30.0116	pop2_snp	TGCAGCTAGGAGAAATTTAGGGTACCTATCTTGTGGGAGTGGAAATCCCATTGATGATTGTTGGAGATG
4081731	1	30.0116	pop2_snp	TGCAGGTGCACATTCTCAAGCAACTTTTGCATAAAGTGCATCTCAATCTTCTGTCACAGTAGGCACACC
4083345	1	30.0116	pop2_silico	TGCAGAACTAGCAGGTGCAGCAAGCCCTGATGCCGGAAAGGAGAATTGAAATCCTGGTGAAAAGACAGT
4084479	1	30.0116	pop2_silico	TGCAGCAAAACTGACTGGAAAAGGTAAAAAGACCAAGAGGAAAACAAGGGCTTATGGTTAGAAAAAAAG
4084879	1	30.0116	pop2_silico	TGCAGCATGCCTTTATTTATATAGTAGGCTCTTAGGGTTTTTTGATGCCCCAAATTTTTAGGATTTTGA
4085373	1	30.0116	pop2_silico	TGCAGTAAAGCACATTCCTTTCATATTTGTTTCTTCTTTCATCAATTATATATTAGTTATATAAATGTG
4087151	1	30.0116	pop2_silico	TGCAGGGTAGTCCATGTAAAATTTCAAAGCAATTGGACTAAAGGATGTGGAATGGCATCAAAAATCGAT
4087486	1	30.0116	pop2_silico	TGCAGATGGAAGTAGGCTTACCCGAAAAATATGCTCAAAAGGTGATCAAGAGTATAACCACTACTAAAA
4087509	1	30.0116	pop2_snp	TGCAGATGAAGCAGCTGTCAAAAGAAAAAACATGAAGTTGGCAGTGTTGCTTCATCCGGATAAGAACAA
4087974	1	30.0116	pop2_silico	TGCAGTTCCCCTTTACCGAAGATTTTGCCAAGCAACTGGCTATGGGGGAACCATTACCCGCCGCGAGGT
4089104	1	30.0116	pop2_silico	TGCAGAACTAGCGGGTGCAGCAAGCCCTGATGCCGGAAAGGAGAATTGAAATCCTGGGGAAAAGACAGT
4089269	1	30.0116	pop2_silico	TGCAGATGCAGGTCCAATGGTGGATGATGCTTTAGAATTTTGGTTAGCCGATCAAGAACCTTGGTTACA
4089976	1	30.0116	pop2_silico	TGCAGTGACACAAGGTCGGCTGAATATCAAGCAGATAAGAGAACTTACAGATCGGAAGAGCGGTTCAGC
4090593	1	30.0116	pop2_silico	TGCAGTGTTTCTGATACAAATATTAGTACCTCCTCTTGCAGCAATACCCCAAGTGAATGTCCAACCATT
4090699	1	30.0116	pop2_snp	TGCAGTTTCTGAACTATATAGAGAATATACAAAAAATATTACTATATCACTATTCTTACAGATCGGAAG
4091113	1	30.0116	pop2_silico	TGCAGAATATATAAACACTAAAATTGCAAAAAAAAGAGAGTGCAGAATTCCCACAGAGCTTGTCTCTTG
4091166	1	30.0116	pop2_silico	TGCAGCAATTCGAATCCAACACTACGCAAGCAAAAAAGGAAAGAATTAGTCATTTACCTCTCATCAATT
4082074	1	32.4212	pop2_snp	TGCAGGAAGAAAAGGAATAGATAGTCCTGAAGTCATTTCAGCCGGAAGAAAGAGATTGGACACTCCTGA
4084962	1	32.4212	pop2_silico	TGCAGCCTTTCTTAGAATTTCAGGAAAGAATTTGTGAAGAAACGGCACCATCGTCGTCACGCCTCCTGA
3634691	1	33.0026	pop2_snp	TGCAGAATAGAAACTAAACAATACCAATAACAATGTCGCGTTGCCAATCGATATGCTTCCCATGCCATG
3635268	1	33.0026	pop2_snp	TGCAGCCTTGTTATTTTTCTTTTTTATCTCCCTTAGGCTTGTTTACAACCCCTGGCCCAATTATATTAT
3636131	1	33.0026	pop2_snp	TGCAGAATGTTCTGCCTAAGGTTGATAGGTTGGTGGTGATTGGGATTGAAGAGGGTTGAGATTGGAGAG
4081771	1	33.0026	pop2_snp	TGCAGAAAATATTCAACAGAAAACTTACAAGCATGATGGGAAATTCTAGGATTCTAGTTATTGTTACAG
4087581	1	33.0026	pop2_silico	TGCAGTATCTAATATTGTGATGTCCGTGGTTGTTTTTTTACAGATCGGAAGAGCGGTTCAGCAGGAATG
4080032	1	33.584	pop2_snp	TGCAGTGTGATCTATGTTGGAATTCACCTAGAGCAGGAGTTTGGGCCACGTAATATTTCTTTTTATTTT
4090577	1	33.584	pop2_silico	TGCAGTCACCAGGTATTCCTTTTGCTTCACCTTCATCCCTTTTGCTTGCCATTACAGATCGGAAGAGCG
3636600	1	34.1654	pop2_snp	TGCAGCATCTTCCAGGGTTTCTTCTTTTCGTAAAGACACCAATGATGAATCTGTGCAGCACGAGGTCAT
4080256	1	34.1654	pop2_snp	TGCAGAGTATTGTACGTGGGCCGATTTCTGACTCTATTGTGGGCATGTCCGCGCCCAGCACGTTACAAC
4088647	1	34.1654	pop2_silico	TGCAGTAGTGAAGTTATGATCCCAAAATATAGGTGGCTTGGCCGCATGAGCTATTAGAGTAAGGCACAT
4089273	1	34.1654	pop2_silico	TGCAGTATACTTGATGAAGAGACTAACTACAAGTGCTCTTCCTAGATTCACATCACCATTTGTTGTAGT
4085803	1	34.7468	pop2_silico	TGCAGATTTGCAACCTCAATGCAATAGTGCATAGAGATAGATGAACTCTAAGGGACTCAACCAAGCCAA
4087132	1	34.7468	pop2_silico	TGCAGTGTGATTGTTACTTTTTCAAAGTCCATTACAGATCGGAAGAGCAGTTCAGCAGGAATGCCGAGA
4088138	1	34.7468	pop2_silico	TGCAGTGTTGGATCAATAGGGCCAAGATGAGTAAATTACAGATCGGAAGAGCGGTTCAGCAGGAATGCC
4089746	1	34.7468	pop2_silico	TGCAGTGTGATTGTTACTTTTTCAAAGTCCATTACAGATCGGAACAGCGGTTCAGCAGGAATGCCGAGA
4118554	1	34.7468	pop2_silico	TGCAGTTTTGGTCTTAGCCTTTATATATTCCCCATGAAGAGTGCTTTTCCTAAACAGAAAGAATAAAAT
3633479	1	35.9233	pop2_silico	TGCAGCAATAACAGGAAATCCATCTGTTGAAGAATTTTGTTCGTCACCATCATCATCATCATCAATATC
4085682	1	35.9233	pop2_silico	TGCAGAGATCTGCAATTTTTATGAGCATTTTTCAAAAAGAACCGCCCCATTCGGATAAATGAGCACAAA
4079121	1	36.5047	pop2_silico	TGCAGAAAAAAACCCCACCATATTTTGATCATTATTGAGGAAGTTGTAGTTTTCCCTCCGAAATCGAAA
4083394	1	36.5047	pop2_silico	TGCAGTTTTTTACTATACCACCCCATGAAAACTGCAACATTTACCCACTATTATCAGTATATGCTTCAT
4088927	1	36.5047	pop2_silico	TGCAGCTTGATCATACATACACACATATATACTTCATACTTACTGCCTTGCCTTCATACACATTGACTT
3629580	1	37.0929	pop2_silico	TGCAGATGAAAGTAGAGGATCTACTACATCAGGCACTGATTGGAAAGTAGGTTATCTTTTTGGAACCGG
3631804	1	37.0929	pop2_snp	TGCAGACTTGCCACTCTGTAAAATGATAGGGCTGTGCCTTACAGATCGGAAGAGCGGTTCAGCAGGAAT
3632528	1	37.0929	pop2_snp	TGCAGAAACTAAAGCTACTTATGGAATGCAAAAATGAGGGAACAAATCAGCAGCGTCGTTACGTTTACA
3633315	1	37.0929	pop2_snp	TGCAGATCTTCAAGGGTCTGCACATCCTTGGCCCTTTCCCTACCGCCACAATTCTCTCACAGGTACAGA
3635969	1	37.0929	pop2_snp	TGCAGCCAGACCCTGTAGCAGAAATTGCTTTGACCGGGTTGAGATTGCTCGGGTTATGAATGCTGCTGG
3639135	1	37.0929	pop2_snp	TGCAGCTATTGTGTATACTCTACCCCACTATTTTTTATGTGGGACATTACAGATCGGAAGAGCGGTTCA
3659124	1	37.0929	pop2_silico	TGCAGTAATGAGTGAAGAATCTGGGGACAAATCACAGTTCAATAAGTAAACGAGTGTCTGATAAGTTAC
3659524	1	37.0929	pop2_silico	TGCAGGAACATGAGTATTTTACTTGGAGATAGAAATATGATGCAAGTTACAGATCGGAAGAGCGGTTCA
4079183	1	37.0929	pop2_silico	TGCAGTAATGAGTGAAGAATCTGGGACAAATCACAGTTCAATAAGTAAACGAGTGTCTGATAAGTTACA
4079880	1	37.0929	pop2_snp	TGCAGATGTTGGGAAATTAGTTGAAGAGATATTGCAAAAAACATCAAAGTTATTGCTTTCAGAGGTAAA
4081590	1	37.0929	pop2_snp	TGCAGGGACACAGGAATTTCCTCCTCTTATCGCCCCACCTACAACTGTTGAGAGAGAATCAGTATTTGC
4083064	1	37.0929	pop2_silico	TGCAGCGGTAAATTGAATTGGTAATGTATAACTATTTTTCTTGAAGCATAAATATAAAAATTTATTTTT
4084399	1	37.0929	pop2_silico	TGCAGCAGAGAGAAATCTATGAGATATCGACTCCATTCCATCCTCCTCTGTCACAATTGCCTGCAAAAC
4088276	1	37.0929	pop2_silico	TGCAGATAATAATATCACGCATCCTCTCGGTTTACAGATCGGAAGAACGGTTCAGCAGGAATGCCGAGA
4081802	1	37.6812	pop2_snp	TGCAGGCACTTGATGATTGCATAAGATTGTGTTCAGAGCAAATAGAGCAGTTTACAGATCGGAAGAGCG
4082628	1	37.6812	pop2_silico	TGCAGCATATTTTGAAGTTTCAAGTCACCAAATGCAAGCCATTTGAGTCAACCACACAATACATATTCA
4085600	1	37.6812	pop2_silico	TGCAGGGATGTTACAGCATTACTTGAGGCTGATATGGATGTCATACTGTTATGCACGTCTATTTCATCG
4087455	1	37.6812	pop2_silico	TGCAGTACAATTTTTTCTTTGGGTTTTTCTATAAAATTTTGCAATGATGCATAGGCATTTATTTTGACG
4088170	1	37.6812	pop2_silico	TGCAGAACCAAATTGAACAGCCAAGAGTAATAGATATGGCTTTGCATTTCTTACAGATCGGAAGAGCGG
4091169	1	37.6812	pop2_snp	TGCAGCAATGGATTGACCTTGCACGTGATACCGGACTGCAAGTTAGAAAGACCGAGTCACCCGACCCAC
3631623	1	38.2694	pop2_silico	TGCAGCGCCACAGCTTTTCATGGCACTATGTTGAAATCCCACAATCCATCATGGTGTCGCCGTAACCGT
4082381	1	38.2694	pop2_silico	TGCAGCGCCACAGCTTTTCATGGCGCTATGTTGAAATCCCACAATCCATCATGGTGTCGTAATTTGATA
3630571	1	38.8576	pop2_silico	TGCAGAAACTGGGGTTTGCATCTTGCGAGCGTATCTCAGGTGCAACAGAAGGAATTACAGATCGGAAGA
3634883	1	38.8576	pop2_snp	TGCAGTTGCCACGGACACTCTAATAGTTGTCATTTTTACTACTAGACCAAAGATATATAAGTAATCAAG
3635141	1	38.8576	pop2_silico	TGCAGAGTCCACCGTTCACACAACAAATCACTATCCACCAATTTTGCCGACACATCACAGCCAACAATT
4091526	1	38.8576	pop2_silico	TGCAGGAAAATCTAAGATATGATGGATTTGATAAGGAGGCTTACAGATCGGAAGAGCGGTTCAGCAGGA
3629855	2	0	pop2_silico	TGCAGCATACATATTCCTTGATTCCGGTACTAAAGGATCCAAAACCCATCATAATCACAGTGCAGAACA
3630611	2	0	pop2_snp	TGCAGTTGCTGTAATCATATAACCCTGATCAAAACGTTTTTGGATTACGTCGCTTGGACCGAGGAAATC
3631434	2	0	pop2_snp	TGCAGGTACGGGGTATACTCAACAATCGTACAAAGTAAGCCCATCTTTCCCCGACATATGGATAAACAA
3631861	2	0	pop2_snp	TGCAGAAATTAGATCAAAACCACAACAAAATCAGAGCAAACAACTTTGAATCATCACACAGAAATGCAT
3632295	2	0	pop2_silico	TGCAGTGAATTTGATTCGCGACAACAGCAATCAGAGTCGCGACACCTGGACCGACCGAAATCGCAAGAG
3635463	2	0	pop2_silico	TGCAGTGAGGCATCACAGTCGATGCTGTGAATTCAGCCATGTTCCTTTGATTCCTCATGCCTACTCCTC
3637814	2	0	pop2_silico	TGCAGTTATACACAGAGTTGTAAATGTAAAATCATCAACACAAAGCAATAAAAAGTTACAGATCGGAAG
3639410	2	0	pop2_snp	TGCAGGGGACCTTTGAGTTTGTGGTTCTTGGGAAGCAAATTATCACTAGATACAGTACTGTATTCTTTT
3640216	2	0	pop2_silico	TGCAGTCAAGGATTCCATGCATTCACTCATTCAAACATGTTTTCGGTTGTTGGATCAGGATTTATATAA
3640286	2	0	pop2_silico	TGCAGAATAAAGTACTTTCTAACGAGGAAAGCCACCTTAGATTACAGATCGGAAGAGCGGTTCAGCAGG
3658933	2	0	pop2_silico	TGCAGTGTGACAAAATTCACCACGGGCTAAGAAAACAACTTGTGTCATCGTCATTATAGAACAAGCACA
3659068	2	0	pop2_silico	TGCAGATAGCAACAATCAAACTTTAGTTGTATGAATGAAATCCATATAAAAAATGCAATCCCACAAGAA
3659620	2	0	pop2_silico	TGCAGGCCAAAAGCAATCCTATTCCACAGAACAATCTTAGCTTTTTCAACATATGGATACATTTCAAAA
4081313	2	0	pop2_snp	TGCAGGAGCTCTAGTGTCATGCTTTGCTTGCTGACAGATCAAGCAGTTCTGGACAAAGTGTTTGATCTC
4086150	2	0	pop2_silico	TGCAGCATACGCATTCCTTGATTGCGGTACTAAAGGATCCAAAACCCATCATAATCACAGTGCAGAACA
3632389	2	0	pop2_silico	TGCAGAGATTGTTATCCAGGAGAAGCACAACATCGATGGAAGAATGGTAATTTCTTGTCATGTTCTTAC
4079838	2	0	pop2_snp	TGCAGCAAATCCAAATCCGTGGAACTTTCAGGAGTTCTCTACTTCCCGGCTCTCATTTCCAAGCACAAG
4085420	2	0	pop2_silico	TGCAGAGATTGTTATCCAGGAGAAGCACAGCATTGATGGAAGGATGGTAATTTCTTGTCATGTTCTTAC
3630188	2	1.23457	pop2_silico	TGCAGGCCATATTGCAAGTCATATTATAACAGTATTACAGGCCATACTGCGGGTCATATTACAGACCAT
3630537	2	1.23457	pop2_silico	TGCAGTACTATAGTGCTGCTATGCCTCTAATCACTACATGACAACAGTTTATACAAAATCACATTTCGC
3631293	2	1.23457	pop2_snp	TGCAGTCCCAAATAAGGATCTGGATATTAGTTCAAGAAAAATTGTGTAAATTATTTGATGTTTTGTTTT
3631807	2	1.23457	pop2_silico	TGCAGCACTATAGTGCTGCTATGCCTCTAATCTCTACATGACAACAGTTTATACAAAAACACATTTCGC
3632114	2	1.23457	pop2_silico	TGCAGTAAGGTTTATAACATGGCCCGTACTGTGGTATGTAGATGGCCTACTATTTGGCCTCTAAAAGGA
3637724	2	1.23457	pop2_silico	TGCAGTAAATAATAGTGGTGATTATGACGGTTACTGGAAACATGGCGCCCAAACTAGTTCTCAAATTCA
3639733	2	1.23457	pop2_silico	TGCAGTGCAGGGGCTCACGCCTGTGTTTCTGTTACAGAAAAACTGTTATTATTCCGCCAAAGGGAATAG
3660968	2	1.23457	pop2_silico	TGCAGTGCAGGGGCTCACGCCTGTGTTTCTGTTACAGAGAAACTGTTATTATTCCGCCAAACGGAATAG
3630952	2	2.43939	pop2_silico	TGCAGTCTGTGAACCTCCGTGGCCTACAAAGATGAAAAGAAACCGTACAAATATGGGAAAACATATAGG
3636040	2	2.43939	pop2_silico	TGCAGTCTGTGAACCTCCGTGGCCTACAAAGATGAAAATAAATAAATTTACAGATCGGAAGAGCGGTTC
3636849	2	2.43939	pop2_snp	TGCAGCAAAACAGAGTCTGGCTTCCAGATTATCTGAGTTATTCAAAGAAGCTGGCGATGCTAAAAACTG
3631684	2	3.03464	pop2_snp	TGCAGGGGTCAAAATAAGAAATGAGTGAGAAATATGGGGTTTAGAGGTAGCTAATATTATATATTTTTT
3633104	2	3.03464	pop2_snp	TGCAGAAATTCTTGCACAACAAAAATACAGAGAGAATCCATCATTCCATGATCAAATCATCTACTAGCA
4118589	2	3.03464	pop2_silico	TGCAGTAAAAAGATGAATATGCTGATTTTCAAGTGTCTTCAGTATCCAAGCTATTTTTACAGATCGGAG
3640083	2	3.16456	pop2_silico	TGCAGATTATTTATGATCTTCACAGGGTTGACTTTCATTTTTTTTCCCGATGTGCAAAATTTATTTTTT
3631276	2	3.63705	pop2_snp	TGCAGTCACATTTGGTGCTTTCATTGGAGGAAATATTACATTCTTGAGAAGTATTTTGTATTGGATTGC
3637963	2	3.63705	pop2_silico	TGCAGTGACTTGAAGGCTCAAGATTTTGATGACACTTTATTACAGATCGGAAGAGCGGTTCAGCAGGAA
4085186	2	3.63705	pop2_silico	TGCAGCTTAGGCCTTGTCTGAAGTCAAGGCTGGCATGACTCAAGTTGAAATGAGATTCTGGCCAAATGC
4090374	2	3.63705	pop2_silico	TGCAGCTTAGGCCTTGTCTGAAGTCAAGGCTGGCATGACTTACAGATCGGAAGAGCGGTTCAGCAGGAA
3635249	2	4.38407	pop2_snp	TGCAGGAACATACAATTACTGGGCAGACAATTACACACTCTTTGTCTTAGAAATGTCACTCATGGGATT
4090876	2	4.38407	pop2_silico	TGCAGATGGTTCACAATACTCATTTCATAATGGTTATCACAGAATTATGGACATAATGCATCTAACACT
3633253	2	4.9723	pop2_silico	TGCAGCAGAGAAAGTATGAATATCAATATGCCTAGAAAATGTACTGTCCAAATGGAATCCAACTAGTTA
3634917	2	4.9723	pop2_silico	TGCAGCCAGTGAAAAGCTGCGAGTTCGTCGAATTCCATAAATCATGCCTGTAACTATCTCCGCTAGCCT
3640192	2	4.9723	pop2_snp	TGCAGGATATGAAACAGACCAAAATAAAATGAGTGGACAAAATATGAATAAAAATCTCGAAGTTGAATA
4087198	2	4.9723	pop2_silico	TGCAGCAGAGAAAGTATGAATATCAATATGCCTAGAAATGTACTGTCCAAATGGAATCCAACTAGTTAG
4088038	2	4.9723	pop2_silico	TGCAGTAACCGCTTCCACCAGTAGGATGATGACGTGGACACAACAAACTCAAGGCGGAGGAGATCATGC
3631455	2	5.51204	pop2_snp	TGCAGCGAATGATGACCGAGAAGCCTGATGAATATCAACGCATGCTTCAGAATCTTGTTGTCAAAGCTC
3632987	2	5.51204	pop2_snp	TGCAGTTTGCTCAGAGATTTCTACACCAAATATCAATTTCACGACAATGTCAACTAGGCTAACCAATAA
3633873	2	5.51204	pop2_silico	TGCAGTTGTCACAAGGTGTGTAACAATTTTGAAACGGTATCTTCTAAGGTATGTTATTTGAACAAATGG
3640494	2	5.51204	pop2_silico	TGCAGTCAAATGCTCTACCACTGAGCTATGGACCCTTGGGATGATCCAGCTTCTTGATGCATAAATATC
3661093	2	5.51204	pop2_silico	TGCAGTTGTCACAAGGTGTGTAACAATTCTGAAACGGTATCTTCTAAGGTATGTTACTCGAACAAATGG
3661353	2	5.51204	pop2_silico	TGCAGCAGTTTTTCGTTTTACTCAAACTTGGCAGACCAAGTTATAACACATTTACAGATCGGAAGAGCG
4080808	2	5.51204	pop2_snp	TGCAGCCACGCAATTTAGTCGGGAGCGCCGTGAGGTTATTTTTGATAGGCTTGCTTGGAGTACACTTTT
4090014	2	5.51204	pop2_silico	TGCAGCAGTTTTTCGTTTTACTCAAACTTGGCAGACCAAGTTATCACACATCTAATACTTGCAACTAAA
3635720	2	6.17712	pop2_snp	TGCAGTGTAGATTCTGTCTGTATTTTATTAGCAATGAGAAAAGTGGGTCCACACATGCTTGATTATTTC
4083878	2	6.17712	pop2_silico	TGCAGATGTAATATAGATTTACTAATATCCAACGTCTGGTCCCGTTTTCATATTTTATGTTACATTATG
4087042	2	6.17712	pop2_silico	TGCAGATGTAATATAGATTTACTAATATCCAACTTCTGGTCCCCTTTTCATATTTTATGTTACATTATG
3629703	2	6.73155	pop2_silico	TGCAGCATGATCAACAACATAACAAGATCACAACATATCTATATAAATTACAGATCGGAAGAGCGGTTC
4081111	2	6.73155	pop2_snp	TGCAGGACAATTATAAGGCTTCAGAAAAGATTCTAGAGAAGCAAATTACTGAATCAATTTGGTTTATAA
4089160	2	6.73155	pop2_silico	TGCAGAGAACAGTAACACCATCCCAAATTACAGTTACAATTACAACAACAAGGAGAAAAATACATAAAT
4089939	2	6.73155	pop2_silico	TGCAGCCGAGCCCATATCATATAGCGTAAGATCTACAACATCTACAAAGGTGATATTACAGATCGGAAG
3638308	2	7.32678	pop2_silico	TGCAGTCTAGTTTAGGATAGGGTGAACGGCCAAATTCTCACGTATATAATAAGTAAGTGGAATTTTTAT
4080906	2	7.32678	pop2_snp	TGCAGCCCCAATAGTCATTCATTGCGATAAATTCCCTAAATCATTTTTCAAGAGAATTGAACAATATAT
4089501	2	7.32678	pop2_silico	TGCAGTTTGAAATCCCAAAAATCAAAATCCAGATATTATGACTAGTCTGAAAAAAATGGTTTTGATCTT
3632475	2	7.92203	pop2_snp	TGCAGCACCGATTAGAATTGCTCTAAAAATCTGACCAGGAATATCCGCAAGATACCGAATAAAAAATGC
4085031	2	7.92203	pop2_silico	TGCAGTGAAACTGGCGCCAAAAATCACAGCTACTGTAAAAGGAAAACTGAGGTTGGGAGCAAGAATTCT
4088610	2	7.92203	pop2_silico	TGCAGACCAAAGAGAACAACAGGTTGAGATTTTTTTACAGATCGGAAGAGCGGTTCAGCAGGAATGCCG
4089289	2	7.92203	pop2_silico	TGCAGTGAAACTGGCGCCAAAAATCACAGATATTGTAAAAGGAAAACTGAGGTTGGGAGCAAGAATTCT
3659868	2	8.51727	pop2_silico	TGCAGCCACGGAGGCAGAACGCGCAGAGTTGAGTGGCGTACCCAAAAGAACCATTCTTTTCTCCTTCTT
3635735	2	13.0044	pop2_silico	TGCAGAGCCAAACACACGCAGAGTGACTATAGTTTACAGATCGGAAGAGCGGTTCAGCAGGAATGCCGA
3636575	2	13.0044	pop2_silico	TGCAGTGACAGAAACTGATTTTGAATAAATTGATTCCGGTTACAGATCGGAAGAGCGGTTCAGCAGGAA
3640722	2	13.0044	pop2_silico	TGCAGGGCTGCAAAGCTCAGATTGTTGTATGATAGTTTGAATGTTCTAAAGATCTTTGTTGGAAAAAAA
3660287	2	13.0044	pop2_snp	TGCAGGTGTCTATGCATTGTGTCATAAATCACAAGAACAATGTGAGCTTTTGAGCCATACAGTTTACAG
3637851	2	17.3795	pop2_silico	TGCAGCTAAATAATTTGAATTTAGAGAAAAATATTCTGTTATATATTTGCATGTTACAGATCGGAAGAG
3659734	2	17.3795	pop2_silico	TGCAGATGAATCAAAGTCCAAATTTTGAGACAGCAACGATATAATTGAATTATTTTCATAACAAACCTA
4082436	2	17.3795	pop2_silico	TGCAGCTCCTGAACTCCACTCGCCGGAAAAAGCAAAAGTTAGCCGGAAAGCGCCGACGGAGTTGGTCTT
3632220	2	18.5559	pop2_silico	TGCAGCAGTGAGAGAATTCCCTTCGATGTCACAGAGAAGGTGTTCATCAACGTAGGTTTGCCACGACAT
3632641	2	18.5559	pop2_silico	TGCAGAATTAGAAAACTGTGACTGGTATGAATAATCCTAAACCCTAGGTAGTTACAGATCGGAAGAGCG
3636519	2	18.5559	pop2_silico	TGCAGCAATAACTTCTTCTTCTCCAATTGACTGCATTATCACAGCTACAGTTTCTCTAACTCTTGCAGC
3637285	2	18.5559	pop2_silico	TGCAGAATTCGATAGTTTATTACATCTTTGTTCGATTCTTGCGTTACAGATCGGAAGAGCGGTTCAGCA
3637359	2	18.5559	pop2_silico	TGCAGAATTTGATAGTTTATAACATCTTTGTTTGATTCTTGCGTTACAGATCGGAAGAGCGGTTCAGCA
3638651	2	18.5559	pop2_silico	TGCAGCTATTCTAGGTCAAGACGGCAGCGTTTGGGCTCAGAGCGCTAGTTTCCCTCAGGTTTTCAATCG
4084586	2	18.5559	pop2_silico	TGCAGAGTGCATCGTAATATTTATTACAATTTGGTATATACTATTGATATAAAAGCAGTTACAGATCGG
4085837	2	18.5559	pop2_silico	TGCAGAATAAGAAAACTGTGATTGGTATGAATAATCCTAAACCCTAGATAGTTACAGATCGGAAGAGCG
4087204	2	21.0559	pop2_silico	TGCAGTATAAACAGCAAGACTGAGGCCTGCAAATTTTACAAACCCTACATTTTTGTCATAGTTGGGATT
3633420	2	24.9021	pop2_snp	TGCAGCAAGAGGAGAGAATCTTGTAGAAATACGAAGGGAACGAGAATTGACTAAGAAGTAGTTTGGATT
3637745	2	24.9021	pop2_silico	TGCAGAATGGTTTTCCGCTCTTGATCATTGAACAATATCTGTCGCAAGAAATTACAGATCGGAAGAGCG
3635004	2	25.4973	pop2_snp	TGCAGAAGGTATAGCAAACCGCAAAAACTCCCAAATTCCTTGAAACAGCTCCATAGAAATTGGAGATCT
3636198	2	25.4973	pop2_silico	TGCAGCAACTTTTCAAGTGAATCTACAAAACCGCTGTTGTCCTTTGGTTTTTCCATCTTACAGATCGGA
4080055	2	25.4973	pop2_snp	TGCAGAGGAGGTTCAGAAAATTGTCAATATTCTTGACAAGGTGGACAATCTTTTGAGGGTAATGAAATT
4081890	2	25.4973	pop2_snp	TGCAGGTGCAAATTTTGAAATCCTTCACTGTGTTTCTCTTCTTTCTCATACATGTTCATTAGTTTCAGC
4083946	2	25.4973	pop2_silico	TGCAGAAGTAATGAAATCACACATGATAATGACTCTTATATAAGATATAAGATGTATATAATACATTTA
4089112	2	25.4973	pop2_silico	TGCAGAAACATATTTTTCACTGTTTATAATCTTTTGATTACAGATCGGAAGAGCGGTTCAGCAGGAATG
4118688	2	25.4973	pop2_snp	TGCAGTTTTCAGAAGAGCAATAAGTCATTCATCATGCATCACAGAATGCAAATAATACTGCTACTTATT
3630432	2	26.7021	pop2_silico	TGCAGCTTTTGACCGCTCATCATCCTTCTAGGAGGTAATTACAGATCGGAAGAGCGGTTCAGCAGGAAT
3631744	2	26.7021	pop2_silico	TGCAGAAGATGAAAAGAAGAATTAGTAGTTTCCTTTTTCTAATAATATGTTATGGAATTACAGATCGGA
4083567	2	26.7021	pop2_silico	TGCAGCCTCTCCCATTTCATTGTCATGTAAATGGTTTTTATATCCTTTTTTTCACTTAGACTCAGTAGA
4087693	2	26.7021	pop2_silico	TGCAGCAGCAACATTCAAATCAGACTCTGAACTTTCCTCAAGTTCTTCAGTTGAAATGTTGGATTCATC
4091771	2	26.7021	pop2_silico	TGCAGTAGAGCACAACTTCTGAACCTCAGCACCACATGAGATTATGCTCACAATTCCGCGCGTCATCCT
3629870	2	27.2904	pop2_silico	TGCAGTATGATGTATTTGCCTAAATATCAATTACAGATCAGAAGAGCGGTTCAGCAGGAATGCCGAGAC
3631322	2	27.2904	pop2_snp	TGCAGGAACTGTATCTCGGTAACGAGTCTTTGTTTCAACTAGTACCGGATTATGATCGTTTTTCGCATT
3633983	2	27.2904	pop2_silico	TGCAGAATTTTCTTATGTGGGTGAAATGCTTCGCCGCCCTCAAATAATAATGACTTTCATGGAATGACT
3636565	2	27.2904	pop2_snp	TGCAGCTAACGAAAGCTATGCATTAGAACATTATGCTCCACTTTTACTTAGCCTTCAGAATTGCAATTT
3637067	2	27.2904	pop2_snp	TGCAGAGTTTCCACCTAGAATAGTCGTAGCACTACCAACACCGTTATTATTATTGTTATTATTACCATT
3659876	2	27.2904	pop2_silico	TGCAGTGAAACATGATTTTGCATTTTGCTCTTGAATCCTGAATTGATTGTACACACTTACAGATCGGAA
4080961	2	27.2904	pop2_snp	TGCAGAGTTATGATCCTCACTAGCATTTGCATACGAGTAATTTGCAGGAATGTAGTTATTGTAATTGTA
4090848	2	27.2904	pop2_silico	TGCAGTTTACTTTATTTATTTTATGTTATGGTTTTCTTATGCTTTTACAGATCGGAAGAGCGGTTCAGC
3634196	2	33.1345	pop2_snp	TGCAGCAGAATGATAATTACTATTCAATTCAGATGATCAGTGCATATATGTAACGTGGCCAATATGAAC
3636026	2	33.1345	pop2_snp	TGCAGTTGATCCACAATTTGTGCGCTTCTTTAGCACTTTTCTGTTCATGCACTCAAGTCCTACAACATC
3659358	2	33.1345	pop2_silico	TGCAGAATCAAAATGGTGCCCTTTCTGTACCAATTACAGATCGGAAGAGCGGTTCAGCAGGAATGCCGA
4084730	2	33.1345	pop2_snp	TGCAGCGTATAGTGATCCAAACATCATCAGCCAGAAGCTCCCCATTGTCAAGCATGCGACCCAAAAGCT
3630496	2	33.7228	pop2_silico	TGCAGATTGTCATATAGCTTCTTTGGACAGTGAAATTACAGATCGGAAGAGCGGTTCAGCAGGAATGCC
3633142	2	33.7228	pop2_snp	TGCAGAAAAGATGCCCGAATTGACCCAACCACCCTGTAAAAGTTCCACAAATTTTGAAAAAGAAGGAAC
3635035	2	33.7228	pop2_snp	TGCAGTCAGTCCACCTATCACTTCTGTTGGAGGAGCAGGAGTCTTGTTCAATTTCCTTCTCACACGTTT
3635977	2	33.7228	pop2_snp	TGCAGTTGATTGGTGGACATTTGGTGTTTTTCTATATGAGCTTTTATATGGTAGAACACCTTTCAAAGG
3636487	2	33.7228	pop2_snp	TGCAGGTTATATTGATGGAGTTTTTAGTCCTTTTTTTTAGTAAAAGAAATTTTTAGTATTTATATTTGT
3636566	2	33.7228	pop2_silico	TGCAGAAGAGAAGAAAAGGATTGAAAAGAGAATTCAATCATACACTAATCCCCCAAGGCATCTATGACA
3638855	2	33.7228	pop2_snp	TGCAGCCACTCCCTGTAAGTACATTAGTACATTATTAGAAAATACAAACAAATTCCGCTTTCAGGGAAG
4080978	2	33.7228	pop2_snp	TGCAGAGAAAAGCCAAACACTGATCACTGAAACTTGCGTTCCCTGTTAGATGATGCAGATCAACACCAT
4081845	2	33.7228	pop2_snp	TGCAGATCCTAACTATGTTGGCAAAAGCCGATATTATTAGACGCATCATTACAGATCGGAAGAGCGGTT
4084000	2	33.7228	pop2_silico	TGCAGATAGATCTGTGTCAGAATTTCATAACTTTTGATTTTTGATACCTTTTATTGTTTTTGTTCTAAT
4085109	2	33.7228	pop2_silico	TGCAGTGAGTGGGCGATAGGCCATCTTTGTCTGTGTGTTCGGACAAGAGGTTTTGATCAAGTTACAGAT
4085825	2	33.7228	pop2_silico	TGCAGAAGAGAAGAAAAGGATTGAAAAGAGAATTCAATCATACAAATTACAGATCGGAAGAGCGGTTCA
4089832	2	33.7228	pop2_silico	TGCAGACAATCCCCTCCCATGTATAATACATCTGATTTTTAGATATACATCTAGTATCAAGTCTATACA
4090734	2	33.7228	pop2_silico	TGCAGTGAGTGGACGATTAGGCCATCTTGGTCTGTGTGTTCGGACAAGAGGTTTTGATCAAGTTACAGA
4118560	2	33.7228	pop2_silico	TGCAGGTGTATGGAGAATTTCAGCGTTGAATGAAGCTGGTGGATGGAAAGATAGGACTACAGTGGAAGA
3637284	2	38.7861	pop2_silico	TGCAGATAGGCTATATGAAAGCATCACCATCAAGTAAATATTCTAAATCAAATTACAGATCGGAAGAGC
3659182	2	38.7861	pop2_silico	TGCAGTTTTTAGTAGGCTGACATTGTACAGCTGAGGTCCTTACAGATCGGAAGAGCGGTTCAGCAGGAA
4079913	2	38.7861	pop2_snp	TGCAGCATGGCAGCTTCTTGTTCTTGCTTATCGGTAAGGGCTTGTTGTAAGACGGCAACCTCGTGCTCC
4082204	2	38.7861	pop2_silico	TGCAGAATAATGCACATATATAACTTGCATGGTACCTTTTGTTCCTTCCATTTTTACAGATCGGAAGAG
4084535	2	38.7861	pop2_silico	TGCAGAGGCATAATAGAGAGAATAACCATACACATGAAATCATGATATGAGAAAATGCAAGCAAGATAT
3633052	2	40.5718	pop2_snp	TGCAGTTTGGCTGGTCACTTGGGTGGGTTTTGACAATGTAGAGTCTCACATCGGACAATATATAGCATG
3660701	2	40.5718	pop2_silico	TGCAGATATGACATAAACAGTGTTTATAAAGTTTGGGTCAGCCCTCACCTTACAGATCGGAAGAGCGGT
3631426	2	41.7482	pop2_silico	TGCAGTACTAGATCGGGATGACCTACTCATGCACCACCATTCCATCTACCAAAACAAATCTATGGATCC
3638068	2	41.7482	pop2_silico	TGCAGTAATGTCTGAAATTGGAAAGGCATAATGAGTAAGAAAGTTGAGAAATCAGTATAAGTTTGGTTG
3639043	2	41.7482	pop2_silico	TGCAGAAATGCAGTTACAGTAGCGGGTCCTTCTTGTAGAAAAAGCTTATCTTGGTTAGTGGGAAATGAT
3640057	2	41.7482	pop2_silico	TGCAGCTTCTCGTGTTGTCAGTATTGCAGTACAGACTTTATGTAACATGCCGAAGGATTTGCTTATTAG
4083015	2	41.7482	pop2_silico	TGCAGGTATTCATCAGCACCATCAATTACAGATTGGAAGAGCGGTTCAGCAGGAATGCCGAGACCGATC
4086565	2	41.7482	pop2_silico	TGCAGCCCTTTTACTACTCCGCCAAACTAGTGAGAACGAAGGGCCGTTGTGACAAAGGATCAATGATAG
3631334	2	42.9387	pop2_snp	TGCAGTTCCTACACTTCATTTGTCGAGAAGTAGATTGAAAAATGCATAAGCTAATGATTGAAGAGATGA
3632971	2	42.9387	pop2_snp	TGCAGTCTTATCCCAGCATTACTGTTTGTTTGTGATCTATACTGGTATAAATATATGTTACAGATCGGA
3638101	2	42.9387	pop2_silico	TGCAGTAGTTTAGTTGTCTGATTTTGAATTGGTGTGTGAACTCTGATTTTCCTCTAATGGCCTCTTCGT
3630583	2	43.527	pop2_silico	TGCAGTTTCAAGTAATGTGCTTACAACTTCAACAATAGCATTATCACTGAAAGTATTATCTATAATTAT
3631083	2	43.527	pop2_silico	TGCAGAAAAATATTACCTCATTTGTTTGTCACGGTTGAATAATGGCAAAGCTACATTACGCCTCAAAAA
3631865	2	43.527	pop2_snp	TGCAGGAACAATTTTGCTAATATAAAACGACACAAGTCTTTTACTGTGCATTTACAGATCGGAAGAGCG
3635794	2	43.527	pop2_silico	TGCAGTGGTCAAGTTCGTCGCTAAACGAGATATATATCAGAAAGCTAGCAAAGTTTGTGTTTTCTATGA
3637453	2	43.527	pop2_silico	TGCAGTTTCAAGCAATGTGCTTATAACTTCAACAATAGCATTATCACTGAAAGTATTATCTATAATTAT
3638104	2	43.527	pop2_silico	TGCAGTCATATATGCCAACTTTCGCTGTAAATCAAGTCAGTCAAAATTTCCATTTACAGATCGGAAGAG
3639122	2	43.527	pop2_silico	TGCAGATTGACAATCTGTCCTAAGAATTCAAGAATACAAAGGTTGGATCTTGATCTGTCTCCTTGTCAA
4081043	2	43.527	pop2_snp	TGCAGGAAAAGAAGCCAATATGTCATACATAATAGCATACTTTTTGTAACCACGCCATTAGTACAAAGT
4085026	2	43.527	pop2_silico	TGCAGAGGATGGAAATCAGTTTACTGCATGCCAGAAAGAGCGGCTTTTACAGATCGGAAGAGCGGTTCA
3629696	2	44.1152	pop2_silico	TGCAGTAAGCAACAAAGTGACAGTAACTCTTGCTCAGGAACACAATTTACTACAGTCACAGCATACTCG
3629994	2	44.1152	pop2_silico	TGCAGCATGCAAAAATAAAAGGTACCAGAAAATAAGAAAGATTCCCAGTATACTTACAGATCGGAAGAG
3630684	2	44.1152	pop2_silico	TGCAGAAAAATGTGTTATATGTGAAGCTGACCAAGTGTGCCTTTGGAGTAGAAGAGATAGATTATTTGG
3630696	2	44.1152	pop2_silico	TGCAGATTGACAATCTGTCTAATAATTCAAGAATACAAAGGTTGGATCTTGATCTGTCTCCTTGTCAAG
3632293	2	44.1152	pop2_silico	TGCAGAACATATGATCTTTGGCGGTGGGTTTTCAACACGGTTTTCTTTGTTATGAAATGTGACTGTATA
3633105	2	44.1152	pop2_snp	TGCAGCCGTTTTGGAAAATTTGTTGAGATTCAATTCGATAAGTATGGACGAATATCCGGTGCAGCTATT
3633385	2	44.1152	pop2_snp	TGCAGCGTCAACTAGCATTTCTGCTACGGGCATGGGGTACTTATCTTTTGGAGTGGCAGAATTTACAGA
3634116	2	44.1152	pop2_snp	TGCAGCATGTGGCCAAAAATGTAAGGATCCACTCACAGAAACTCCCTTTGGTTCACCTTGTGGTTGTGT
3634816	2	44.1152	pop2_snp	TGCAGATCTGTAAATGTGTCTATTGTCCTATTGATGAAATATCATGAAAACAGCAAAATCCAAAAACCA
3634914	2	44.1152	pop2_snp	TGCAGCAAAGTTGGTTTCTATAAGTCCGTCGTTGTCTGGGCCATCTTGTGCTCCTGTATCAGCTCCATC
3635483	2	44.1152	pop2_silico	TGCAGGTTTAGTTTCCTCAACTTTCACGACAACGGAATTCTCTTTCGCTGCTTTAGGGGGCAAAGGTGC
3635547	2	44.1152	pop2_silico	TGCAGATTCAAACGAAATTCTTGAATATATACGTTCCGAATCTGACTTTGACTCCAACACAAAAGTTGT
3635662	2	44.1152	pop2_snp	TGCAGGATCTTGACATGGGAGGATGCTTACTATGACAATCTTGATAATTGTGATTCTTCCCAAAGTATG
3636963	2	44.1152	pop2_snp	TGCAGATTTCTGCTGTCAATGAAACATTAGTTGAAGGGAAGGCCTGTGAGCTAGCTGATACATGTGAGC
3637064	2	44.1152	pop2_silico	TGCAGTGAACATCTCTATCAGACACTTGCATAAATTCTGGTTCTTTTTTTTATGAGACTGGATCAAACT
3638106	2	44.1152	pop2_silico	TGCAGCATTAGTTTTATTTAGTTTTGGATCATTAGTTTTGGGCCTGGTTATGTTTGTTTGACCCAGTTG
3639222	2	44.1152	pop2_silico	TGCAGCGGCGAAAAAGCCCGCAGTTGCCAAGCCGAAGGCTAAGGTTGCCAAGGCGAAGGCTGTGAAGGC
3639364	2	44.1152	pop2_silico	TGCAGATTTCATTTACATATCAAAATACTTCATTTTACAGATCGGAAGAGCGGTTCAGCAGGAATGCCG
3639751	2	44.1152	pop2_silico	TGCAGCGTTCATTTACATATCTAAATACTTCATTTTACAGATCGGAAGAGCGGTTCAGCAGGAATGCCG
3640015	2	44.1152	pop2_silico	TGCAGAATGCCAATTGACATCAAGTGACATAATTTTTTTTGAAGCTCTTGTGCATTACAGATCGGAAGA
3640205	2	44.1152	pop2_silico	TGCAGAACATATGATCTTTGGTGGTGGGTTTTCAAACACGGTTTTCTTTGTTATGAAATGTGACTGTAT
3640373	2	44.1152	pop2_silico	TGCAGCTGAACATTTACGTGAAAATTCAATGTTTTTGATCCGCGCCCAAAGTTACGGAACTTGTCTATT
3658742	2	44.1152	pop2_silico	TGCAGAACTTGAAATACTAATTCTAAGTGCATAAGATGGTCCTTCCACGTAGCACTATATATTAGTATA
3659186	2	44.1152	pop2_snp	TGCAGACTCTAACCTGCAATAAATTCAAATTTTAGAAGAGGCAAACTGTTTCAGACAAAGACATAAAAG
3660883	2	44.1152	pop2_silico	TGCAGCATGCAAAAATAAAAGGTACCAGAAATAAGAAAGATTCCCAGTATACTTACAGATCGGAAGAGC
4079477	2	44.1152	pop2_silico	TGCAGTTGGTTTGGTGTGTTTCAACAGTTACAGATCGGAAAAGCGGTTCAGCAGGAATGCCGAGACCGA
4080856	2	44.1152	pop2_snp	TGCAGTTGATGAAACCCAGAGTCATCAATCACATCTCCTTCCTCATGTTCTTCCGAATGGTTTTGAGGA
4083151	2	44.1152	pop2_silico	TGCAGTGAACATCTCTATCAGACACTTGCATAAATTCTGGTTCTTTTTTTTATGAGACTGGATTACAGA
4084675	2	44.1152	pop2_silico	TGCAGTATTTTCTGCCACACTATCAAAAGATAAACTATGAAGTGTTCATTCATGATGATAATGGACGCA
4088265	2	44.1152	pop2_silico	TGCAGCAACGCTATTCAGCCTCTCTGTAATGGAGAATGGTAAAGCGAAAATCGGCCGTTCCGGTGCAGT
4088418	2	44.1152	pop2_silico	TGCAGCAACCAATAACATCAGATTTGAAGCAGACAATACTTTCTTTCTTTGTAAAACTCTTGTCTTTTG
3631977	2	44.7034	pop2_snp	TGCAGCTTGAGCACATAGTTTGGCTATTCCATTTAGAGTCACTGCACGGTCACTCACAATATTGAAAAT
3632834	2	44.7034	pop2_silico	TGCAGAAAACAACATTGGCTGATGTCGTATCGGTAACTTGTCTAATCTAATATTACGTTCCGGATTCAA
4079746	2	44.7034	pop2_snp	TGCAGGCAATCCAATTTCAGTGTTGCAGGGCTGACATATATATCACTATAATGGATATTGCTGTTCTTT
4080227	2	44.7034	pop2_snp	TGCAGTTTCAACGTCATTTTCCGTAGCACAGGCAGCTAATAATAAATTGAATGTAACAACATCCGGAGA
4080757	2	44.7034	pop2_snp	TGCAGCACTCCGTGTCACTCCTAGAAGATCAGATGAGCGCAAGAAGCAAAAAACAGAAAGAAGTGTGTT
4081310	2	44.7034	pop2_silico	TGCAGCTACACTTTATCAGGTATATGTTAGACTTCTTCTAATGGCAGTTATAGGCATTTATGAGATGGT
4081435	2	44.7034	pop2_snp	TGCAGAAGCATTACGTAAGTCACGAATGATTCGAAGCAATGAAAGCGTCTCTGTTCCTACTTGGACCGG
4085295	2	44.7034	pop2_silico	TGCAGGGCATTCACTCCACCTCCTTTGCCACTCAACCTTCAAGCCACACTAAAAAATCTCACAACAATA
4087226	2	44.7034	pop2_silico	TGCAGCTACACTTTATCAGGTATATGTTAGACTTCTTCTAATGGCAGTTATAGGCAGTTATGAGATGTT
3635620	2	47.1424	pop2_silico	TGCAGGGAAAGCACCACCACTCGCAGGTGCAACACCAGCAGCAGCAACGCCGCCACCACCGGATGGCAC
3638880	2	47.1424	pop2_snp	TGCAGTTCTATCTATAAGAAAAAAATTGGTGATTTTCTTGGTCCTAATTATAATAAAAAATCACAACCT
3660295	2	47.1424	pop2_silico	TGCAGCTATATGTTTTGCGAATGATCCAAGTCGTGTCCGCCGCATTCTCAAACTTGGTGAATATATTCA
4079385	2	47.1424	pop2_silico	TGCAGGAATTTTTCTTCAAGTTTTTATGTGACTTTTGGCCTATACGATGTGTTCTCTACTTTTGATGCT
3633057	2	47.7307	pop2_snp	TGCAGGTGTCAGTGGGAGTAGTGCGAGAGAATACAGTGGCGATGCATCCTTCAGGCAATTCTTCAAACT
3633271	2	47.7307	pop2_silico	TGCAGCGCCAGCGCCAGTAGGATTGTTTGAAGAACAGAAAAATATTATATTACAGATCGGAAGAGCGGT
4084555	2	47.7307	pop2_silico	TGCAGGAAAAAGTATGCAGATTTAGTTTCTCAAGAGGGTGGATAAAGTAATACCCCATAGAAGATCCGC
4084672	2	47.7307	pop2_silico	TGCAGGAAACATCATGGAACATTCAACTCATGACAAATGAAAGGTTTCTGGGCAACATAAATATCAGTA
4085246	2	47.7307	pop2_silico	TGCAGCTCACTATTTTGCTTCAAAATCAATGGTTGATAGGCAATATAAAATAATATTTTATAAAATTAC
4089609	2	47.7307	pop2_silico	TGCAGCTACTAAGACACAAAGAGCTTTAGGGTTTGCTAATAGACAGTTCAGCAATCAGGACCATGTTCT
3636244	2	49.5164	pop2_snp	TGCAGCACTTTGAGGCTGCATATACCTACTAGAATCCGAACGACCATCATATGCATTTTGGTTGCCCCC
3637750	2	49.5164	pop2_silico	TGCAGAAAAAATCATACCAAAAGAGAAAAATGCATAAAAATAAAGAAAAAGTATGAAGCAAAATGTTGA
3660001	2	49.5164	pop2_silico	TGCAGCGTGTTCCTCAGCAGGCATCACAGTTTTGTACTTTACAGATCGGAAGAGCGGTTCAGCAGGAAT
3660602	2	49.5164	pop2_silico	TGCAGCAAGAGATAGGGTCGCTGTCACCTGTTGACATTGGTCAAGAAAATTATTCAAAATTTGCTACGC
4079245	2	49.5164	pop2_silico	TGCAGAATTCCCCACTCCAGCCTAGGAAAGGTGCTTTTACAGATCGGAAGAGCGGTTCAGCAGGAATGC
4080419	2	49.5164	pop2_snp	TGCAGTCCATTCTCTAAGACAATGTATCAGCTTTATACATGATCAAAACATCAAGTCCAATGATTATGG
4083589	2	49.5164	pop2_silico	TGCAGGAACTTGTGTCTTGTTCATGGACAATTGGATTATATTCTCTTCTAAATGACCGCTTTTTACAGA
4083691	2	49.5164	pop2_silico	TGCAGAAAAAGGCATCAGCTGTGCAAGTCCAAATTCATCAAGTTTATCTAGGTTTCAAAACAGGTTTGC
4084979	2	49.5164	pop2_silico	TGCAGCCTGCTCATCGGTTCCTATCAGTCCTGTTTACAGATCGGAAGAGCGGTTCAGCAGGAATGCCGG
4119037	2	49.5164	pop2_silico	TGCAGTCCCCAAAATCTTTGGTTACAGATACTATTGGAATTGATACTTGTGGCATGTAACACTTTGGTA
3634527	2	50.6929	pop2_snp	TGCAGAGTTCATTCTTTGCATGATGACTTCGTTATAATTACAGATCGGAAGAGCGGTTCAGCAGGAATG
4086261	2	50.6929	pop2_silico	TGCAGAATAAAAATATGCAATAATCACGCAATTTCAGAATTTGAAAACAGTCAGACAATGCGTATTCCT
4088066	2	50.6929	pop2_silico	TGCAGCTCCTCCTCTTCCCTTTCACTTCCTTGAACTTTGGAAAATTGGATGATGTTCTCCTTTCTCTCT
4090033	2	50.6929	pop2_silico	TGCAGATGATATTCTGAATCTTCATAAAAAATTCCAGAATTTTTCAGGTCTGTTTAGTATTTTTACAGA
3630822	2	51.2743	pop2_silico	TGCAGAAATGCAGACCTGGTAACGGGTGCTCTTTGAGCAGGATTGGTCTCACACTTTAGGGTTTGAGGG
3633543	2	51.2743	pop2_snp	TGCAGCAGATAACAAGAATTGATGAGTGATATGATATGCAAAAATGTTGTATTTTGTGTAGAAGAAATG
3637119	2	51.2743	pop2_silico	TGCAGAAATGCAGACCTGGTAACGGGTAATCTTTGAGCAGGATTGGTCTCACACTCTCGGGTTTGAGGG
3639859	2	51.2743	pop2_silico	TGCAGAGGAATTTTAGATGTTCCTTACTGCCATGATGCTTCTCAGGTGGAGTTACAGATCGGAAGAGCG
4086706	2	51.2743	pop2_snp	TGCAGAATGGGCCCGGGGACTTTCCTGAGCCCAGCCGAAGCATGGACCCATTCACATCATCTCAATCCT
4080839	2	53.06	pop2_snp	TGCAGATATCACCATAACTTATCACTGCACTATAAAAATGTAAGCATAAGCGCATCTATGCCACTTACA
4083333	2	53.06	pop2_silico	TGCAGGGCTGCAAAGCTCAGATTGTTGTATGACAGTTTGAATGTTCCAAAGATCTTAGTTGGAAAAAAA
4090042	2	53.06	pop2_silico	TGCAGTTTATCTTTTTCAAGTTTATTGAATAATTGAAGTATCCGGCGGTGATTCGTATATCTAATGTCT
3639073	2	58.1233	pop2_silico	TGCAGAGTTCGTAGAAATGTCAGAAACAATATGTCAGAAACACCTCAAAGACATTTGAGACTCTGGAGA
4084988	2	58.1233	pop2_silico	TGCAGGATAAGGAGTCCAATTAGACGTATTTGACCAAAAAAAGGACATAAATATGATGCAAATGTAAAA
4086051	2	58.1233	pop2_silico	TGCAGTATACGAGTTTTGCTACACCGAATCGTAAAAAAAATATTTTACATTCAAAGAGATGAAAATAAA
4091558	2	58.1233	pop2_silico	TGCAGAGTTCGTAGAAATGTCAGAAACACCTCAAAGACATTTGAGACTCTGGAGACCAGAAGAATTATA
4086923	2	58.7185	pop2_silico	TGCAGGTATTAGTTTGCATAATTTACTTCCATCATATCACGTGCAATTTCTAAAACCCAAAGTAACTTA
4090431	2	58.7185	pop2_silico	TGCAGTAGTACCCATTGATGCATGAGGAATAGAAATAGGTGTAACATTGTCGTCATCTTCAAAACTTGT
3659369	2	59.938	pop2_silico	TGCAGCCATGCGGAATTCCATGACCGCATGGAATTCGGATAGATAACTAGTACCTGCATCTCAGTAGAA
4087867	2	59.938	pop2_silico	TGCAGCCATGCGGAATTCGGATAGATAACTAGTACCTGCATCTCAGTAGAAAGCCAAATGCTATTACAG
3632816	2	61.7899	pop2_snp	TGCAGCACCCGATGAAATTCCCATCTGCAAAAGACATTCATAATATCGTCATAGTTGCATTTATGTATT
3636978	2	61.7899	pop2_snp	TGCAGCGAAAGGCTTTCAACTCCTCCCACCGAACGGACAAAATTACTTCAAAACTCGAACAGGGAGATT
4079796	2	61.7899	pop2_snp	TGCAGATTGATACATACATCAAATTCACATTTTCACACCATACACATGAAAAGTCCACACACTATACTT
4082002	2	61.7899	pop2_snp	TGCAGTACCTAACACCTCATCCCATCACTCAAATGGGAATCTGTTTGCTGCAAATCAAGTTCCAAATGC
4082637	2	61.7899	pop2_snp	TGCAGTGCCTCGCCTGATTGGTCTATAGGAAAATAGTAACGTAATTTAGTAGCTAGGGTACAGCATTCC
4086835	2	61.7899	pop2_silico	TGCAGCTCCTGCTGCTCTTGCAGTCTTTTTCTATGAAACTCACAAAGCTAATGGACATCCGCTGCTGAT
4088825	2	61.7899	pop2_silico	TGCAGTCAATTATTTTTTTATACAAACTGCACAATTACAGATCGGAAGAGCGGTTCAGCAGGAATGCCG
4090011	2	61.7899	pop2_snp	TGCAGCATTGTGCAGGCATAAATTGCTTGGCTGTATTGAAGTCTGAATCATCTGATGAGTCTGATTATC
4118578	2	61.7899	pop2_silico	TGCAGATAATAACTTCAATGACGCATAGACTCTAGAAGCCCCGACACCGGACACAACACTGACACTGAC
3635521	2	62.9804	pop2_snp	TGCAGTTATTTAGGAGATTATGAGGAAAAAGAAGTCATACGAAATTCATTATTACAGATCGGAAGAGCG
3636517	2	62.9804	pop2_snp	TGCAGGAGTTCCCACCACAAAGCAAGCTCGATTATCGACTCTACGGTGATCAATCCAGTAAAATAACCA
3640765	2	62.9804	pop2_snp	TGCAGAGCAAGGTATTGAAAATTCCATTTGGCAACTGGCCAAAGCTTATGTTGGAGTAGTTGATTCAGG
3659134	2	62.9804	pop2_silico	TGCAGGTTTGGCTATGGACATACACCAAAGAACTTGAAATTTTACAGATCGGAAGAGCGGTTCAGCAGG
4079321	2	62.9804	pop2_silico	TGCAGTAAATAAAATGTAATTGCATAAGAGAAGGAAACTAAAAAGGAGGGCGAAGAAAGCTATCAATTT
4080719	2	62.9804	pop2_snp	TGCAGCAGCTAGTGGTCACAACTGTTGGATTCATCCAAATGCCGAGTCCTTTGATTCAGGGCAAAACAT
4080981	2	62.9804	pop2_snp	TGCAGGTATGCTGGATATTCATCTTGCTTTCGTAAAGAAGCTGGATCTCATGGTCGAGATACTCTAGGA
4086173	2	62.9804	pop2_silico	TGCAGTTCGTGTTTGTTTGGCAGTTCTTTTGTTTTTACTTACCTCTCTTTGCTTTCATATTGTTGTTGT
4090613	2	62.9804	pop2_silico	TGCAGAAAAACAAAAATCCACTGATGACAATCGATTGACACTGTCTTACAATCGATTGCACCTGTTACA
4091120	2	62.9804	pop2_silico	TGCAGAAAAAGAAAACCACACTAAAGAGGAATCTTAGCAGTTACAGATCGGAAGAGCGGTTCAGCAGGA
4091314	2	62.9804	pop2_silico	TGCAGTAAATAAAATGTAATTGCATAAGAGAAGGAACTAAAAAGGAGGGCGAAGAAAGCTATCAATTTA
4091743	2	62.9804	pop2_silico	TGCAGTGGCCATAACTTTGCAACAGAAAACAAACAACAAAAAAACTTGTTATTACTTCATTGATTCATT
4118593	2	62.9804	pop2_silico	TGCAGCAGACCAGCAACACCTTATTAGGGAGTTTTGATTATCGCCATTTTCTCTTTACCCCTTACTAGA
3661286	2	65.4495	pop2_silico	TGCAGATCGTTCATATTAGTACTGTTCATCCATCACAATTTTGTTTATTTACAGATCGGAAGAGCGGTT
3661346	2	65.4495	pop2_silico	TGCAGTTTTGTTGGTGAAAGCATGCATGACGATGGAAGCTTGGTTTTTGTTTATTACAAAGATGGCGCC
4089611	2	65.4495	pop2_snp	TGCAGGTTGAACTTGCACATGGTGGACGGTCAAGTTCATCATCAGTAGATCGATATAGTAGGCATAGCG
3659012	2	66.0447	pop2_silico	TGCAGCTGACACCTTAGGAAAAAATGTGTCTTAGTGTCGGTTTTCGAAACCGATACCGGCATTTGTGAA
3660834	2	66.0447	pop2_silico	TGCAGTGATAAGATCCAATGCATATTTTCATACTTAGGCCACTCATGCTGTGATTACAGATCGGAAGAG
4082420	2	66.0447	pop2_silico	TGCAGCAAGTCTTTGAGTACATCTGCTTTGGATGGATGCAGAGTTACAGATCGGAAGAGCGGTTCAGCA
4082780	2	66.0447	pop2_silico	TGCAGAACCTTCATATTAGTACTGTTCATCCATCACAATTTTGTTTACTTACAGATCGGAAGAGCGGTT
4084201	2	66.0447	pop2_silico	TGCAGAGTCGTAGAACACAGTTACTAAACAAATACATCCCTTACAGATCGGAAGAGCGGTTCAGCAGGA
4084598	2	66.0447	pop2_silico	TGCAGAACCTTCATATTAGGACTGTTCATCCATCACAATTTTGTTTATTTACAGATCGGAAGAGCGGTT
4087312	2	66.0447	pop2_silico	TGCAGAACCTTCATATTAGTACTGTTCATCCATCGCAATTTTGTTTATTTACAGATCGGAAGAGCGGTT
4087533	2	66.0447	pop2_silico	TGCAGTGACGTAGAACACAGTTACTAAACAAATACATCCCTTACAGATCGGAAGAGCGGTTCAGCAGGA
4087963	2	66.0447	pop2_silico	TGCAGGAAATGCTCTTGAAGCTGGTTGTAAGGGGGTGGAGATCCAAGGAACTAACGGCCACCTGCTTGA
4118882	2	71.814	pop2_silico	TGCAGGGCAGGATTCTGTATCTACAGCAGGGGCTCATGCAGCAGTTTTATCTGCTGCTAATGCTGGCAG
3630457	2	72.3954	pop2_silico	TGCAGCCTATCATAGGCTTATTTTTAGGCATGAGTCTGGCCTTTTCGAAGGCCTGATTGGCCTATTAGC
3630859	2	72.3954	pop2_silico	TGCAGAATGAGAAAATCAGAATTACAAGAAGAACAATCACTCCAGTCCAAAAAATAAAGGCAATATAAG
3631011	2	72.3954	pop2_silico	TGCAGCTCCTCCAATCAAACCATTGACCTGTTGGGGACAAACTCTTCAGGCAAAAAGAAAAACAAGAAA
3631797	2	72.3954	pop2_snp	TGCAGTGCTTCAGTCTCCCCTCCTGCCATAGAAGTATTAGGCGCCTTCCCATCCTGCACGATGTTGACA
3633005	2	72.3954	pop2_snp	TGCAGCTCCCGATTTTTCAAAAGCACAGACTTGAGGATTGGCTCATATTTCACGTGGGAAAGCCCAAAA
3635182	2	72.3954	pop2_silico	TGCAGTACTACAACAATCTCATCAACGAACTCATTAGCAATGGTTCGATACGAGTTTCTGAATTTCTTG
3635316	2	72.3954	pop2_snp	TGCAGCACCAGTGGCACCAGCTGCAACAGCAACCCCGCCTGCCCAGTAAGTATCCAAGCACACACTTCT
3635755	2	72.3954	pop2_snp	TGCAGAACAAATATAAGATGCTAAGCTTTTTGTCCATGAAAAAGAAAATACAAAACAAAAACAGCAACC
3636417	2	72.3954	pop2_snp	TGCAGATCCTACTCCATTGGTGCTGCGGTAGGAGAATGCATAGCAAATAAACTCAATTAGTAAAGCATA
3639001	2	72.3954	pop2_silico	TGCAGCGTCATGACGGGCATCACGCAGCTGACGTTCCGTCCGTCATGATCATGAGACGGTCATCTTTTT
3640585	2	72.3954	pop2_silico	TGCAGTCCAGTTTTTTCTCCCACGATTCAGAATTCAGTTTCTCCACCTCCAGCACTTTCTCCATCACTC
4079989	2	72.3954	pop2_snp	TGCAGGGTTTGGTGTGATGAACTCACAATCACCAAATCCTAACATTCTAGTGGGTGCTGTTGTTGGGGG
4080447	2	72.3954	pop2_snp	TGCAGGCGTATTAGGATTCCAAGGAAAGCATTCTGTAACTCCTTTTCCCAGAGAATTACAGATCGGAAG
4081527	2	72.3954	pop2_snp	TGCAGCAGTGACCCATGGGAGAAACAGTGGGTGCATCATGTCTTGGCTTTTTCCCGTGTTTTGTCTGGT
4082353	2	72.3954	pop2_silico	TGCAGAAGAATGTCCCTTGTGTCTTTCAGTTGAAAAAGAATATTCTCAATTGCACACAAGGTTCTTCCA
4083054	2	72.3954	pop2_silico	TGCAGCTAACATGCATCATTTATCCCCCAATAATAGTCAATAAGTGGGTTTACAGATCGGAAGAGCGGT
4086168	2	72.3954	pop2_silico	TGCAGAATGAGAAAATCAGAATTACAAGAAGAACAATCACTCCAGTCCAAAAAAAAATAAAGGCAATAT
4086773	2	72.3954	pop2_silico	TGCAGCTCCTCCAATCAAACCATTGACCTGTTGGGGACAAACTCTTCAGGCAAAAAGAAAACAAGAAAT
4088268	2	72.3954	pop2_silico	TGCAGCATTTGCAACATATACGACACTTGCAGAGATTTCCTTTGAAACTGAATTGAGCAACCCTGAAGA
4088603	2	72.3954	pop2_silico	TGCAGCTAACATGCATCATTTATCCCCCAATAATAGTCAATAAGTGGGTTTACTACATAATAACACATG
3630271	2	73.5718	pop2_silico	TGCAGATTTGTATATGAGTTTATTGCAGGTTTGATGATTGAAAAAAAATGAGATTATAAAAGAAGCTGT
3637105	2	73.5718	pop2_snp	TGCAGACTTATCTTAGAATTACAGACAGAAATAGATTTGTATCACTGACAACACAAACAGACAATTACA
3660367	2	73.5718	pop2_silico	TGCAGGGGAAAAACAGTTGCAAACAACTTATTAGTACTTCAATATTGAAACATTATTTTCATGATTTTA
4080752	2	73.5718	pop2_snp	TGCAGTGGAGATCAAACGGCTTAGTATCAACATATCATTCTCCTTTTATGGAAGATGAGAACTTCTCTA
4082256	2	73.5718	pop2_silico	TGCAGTAAATTATATAACAAACAGAAAGCACACATCGGGGGCTTTCCAACGGTTCGAACGGCACTCAAA
4085084	2	73.5718	pop2_silico	TGCAGTATCTCCTGCAAATCTGTAAAACATTGTTACAGATCGGAAGAGCGCTTCAGCAGGAATGCCGAG
4086760	2	73.5718	pop2_silico	TGCAGTATCTCCTGCAAATCTGTAAAACATTGTTACAGATCGGAAAAGCGGTTCAGCAGGAATGCCGAG
4087225	2	73.5718	pop2_silico	TGCAGGTTGTGTGATGATTTGTGACTAAATTCGTGAAATTGCAGTGCTGTATTATTAGAAGTTACAGAT
4119070	2	73.5718	pop2_silico	TGCAGAAATCTAGAAAGAACTTCAAGATCGGTTTCAGCAGAAGAATGTCCCTTGTGTCTTTCAGTTGAA
3633886	2	74.7483	pop2_snp	TGCAGACTCCAAACAACGAGAAGAATGTCTTCCCAACCTTTCAAAATAGAAGCTGGAAAACAGCCTTGT
3635666	2	74.7483	pop2_snp	TGCAGAAATAGGATGAAACTCAACACTGTAGTTTTTACAGATCGGAAGAGCGGTTCAGCAGGAATGCCG
3659133	2	74.7483	pop2_silico	TGCAGATTCGGCTCTAGCTTTGTATCCAACACCCACAATCTTTAGAAAGCGGAAAAATTTGGCCTCCAT
3660529	2	74.7483	pop2_silico	TGCAGCAACCGATAAAATCTGGTCAAATCAATAATATAAATTTAGGAAAATGGATTGAGTCGGATAACT
3661092	2	74.7483	pop2_silico	TGCAGAATTGTTTCATCTAGCCTTTGAACAAATTCGCTGTTTGAATTCTTACAGATCGGAAGAGCGGTT
4079312	2	74.7483	pop2_silico	TGCAGCAACCGATAATGGTCAAATCAATAATATAAATTTAGGAAAATGGATTGAGTCGGATAACTAGGT
4079459	2	74.7483	pop2_silico	TGCAGGAGTTAGGAAGAAGAGGACGGATATATTTGTGGGTGATGGCTGGCTGTATATTTTTTACAGATC
4081753	2	74.7483	pop2_snp	TGCAGCCCATATACACCCCTAAGTCTTTCTTTCCTTGCTAGTATACCATTACTTTACTTGAAAAAGAAA
4082238	2	74.7483	pop2_silico	TGCAGATAAAAAGCTTTTCAGCAATGGGGTGTAATGGTAAATAACTCGAACCAAATCAATCAAGAATTC
4082363	2	74.7483	pop2_silico	TGCAGAATTGTTTCATCTAGTCTTTGAACAATTTTGCTGTTTGAATTCTTACAGATCGGAAGAGCGGTT
4082951	2	74.7483	pop2_silico	TGCAGAGTGAAAGCTATGGACAGTGAGAGAGACAATCGAAAAAGTTGGATATATTTTGGTTGTATAAGA
4084081	2	74.7483	pop2_silico	TGCAGATTAGATGGGGGGAGAAACTGCTCATTCTGGGCGGCAAGTCAAGGGGTTCTTATGATACATTAC
4084497	2	74.7483	pop2_silico	TGCAGAGATGAGAGTAATTAGCATGCTTGAGGTGGAGTGTGATCAGATGATAGTCCTTTGTGCAAGGCT
4084733	2	74.7483	pop2_silico	TGCAGGTAGAGGCAAGTTGCAGAAGGGTCGCACTTTAGTCGCTTCTGGTGGGCTGTTGGAGGATAACTC
4085853	2	74.7483	pop2_silico	TGCAGTCACTGTACTGTATCTAGTTTGTTGGATGAAAAATAATATGGTTTTCATTTCAAGTATGTATCT
4086978	2	74.7483	pop2_silico	TGCAGTATGTCAAACAGTAGCACAACTTTTACAGATCGAAAGAGCGGTTCAGCAGGAATGCCGAGACCG
4088382	2	74.7483	pop2_silico	TGCAGCTCTCGGAATTGACTGCAAAACGAAGCTTCAGCAAAGAAGCATTAGCATCGGATCCAGAAAGAC
4088795	2	74.7483	pop2_silico	TGCAGTCACAGTTGGATGAAAAATAATATGGTTTTCATTACAAGCATGTATCTTACAGATCGGAAGAGC
4088880	2	74.7483	pop2_silico	TGCAGTGCCATTATATGTACACCGGGACACAATTTTTGGATTACTACTCATTTACAAAATAGCTCCTAG
4089133	2	74.7483	pop2_silico	TGCAGTGCCATTATATGTACATCGGGACCCAATTTTTGGATTACTACTCATTTACGAAATAGCTCCTAG
4090284	2	74.7483	pop2_silico	TGCAGTTTATGTTTGTTCAGTCTCTATCTGAGATTTTCCACTCTTACAGATCGGAAGAGCGGTTCAGCA
4091594	2	74.7483	pop2_silico	TGCAGGGAATTTTGACTTCATCAAGCCCATTTCCAGCACTCTTAGATACAGTTAGTTGCTTACAGATCG
4119095	2	74.7483	pop2_silico	TGCAGAAGTAGCGATGGCCGAGACAGCAGCGTAACGTTTCTGGTTACAGATCGGAAGAGCGGTTCAGCA
3630425	2	79.1787	pop2_silico	TGCAGAATCCCAAGCAATCTCTAATGCTATTGATATGGAAAAGATTATGAACATCAAGAGATTACAGAT
3631003	2	79.1787	pop2_silico	TGCAGGTAATCGCGAAATTTTTAGTAACAAAATATTTGTATCGAATATCAATCACATTCGAACAGTGAA
3631750	2	79.1787	pop2_snp	TGCAGCTTACTTTGTTGATGGCTTTGATATTGGAAAGTTCACTATGAAGATAGTTGATGATGATAGAAC
3640134	2	79.1787	pop2_silico	TGCAGTCGGATTGTAAGAGGTTGGTCGAGCGAATTGTTTCTCTTAGAAAAGATAGGAGCAACAATGGTA
3640593	2	79.1787	pop2_silico	TGCAGCCATAAGCAAATCATTTGTAATACCTTTTATCAATTATTCACATCACTTGTAAAATAAATTATT
4079574	2	79.1787	pop2_silico	TGCAGCCATGAGATTAGAGTATCCTCTATTTTTCCAACATATCTCAACACTCTTTTCATTATTGTCGTC
4079933	2	79.1787	pop2_snp	TGCAGTTCCCACAACCATCAAAGGATGTCTCACCGACATTGTATAGCAGCGATCAGGGAGTTGCTGAGT
3636898	2	81.6177	pop2_snp	TGCAGATTGGGTATGCAGGAAATACATAACTTTTGTTTATTTTTCTTTCCGCGTTATACTTTTCTTCTG
3638172	2	81.6177	pop2_silico	TGCAGTAATGCCTGAAATTTTCATGAGAAAATGTTATGAAAGATTTTCTTGTCGAGAAATGTTTACAGA
3639954	2	81.6177	pop2_silico	TGCAGATAGTATTGTACGTCGAATTATATGTAAGTACATCTTCCTTCACTCAATTAGTACGAGATAGAT
4079573	2	84.0567	pop2_silico	TGCAGTTCACATTAGCAACATATTTAGAAGCTTTTTGACACTGTTTTTTCTTCACCTTGAGGGAGGACT
4082076	2	84.0567	pop2_silico	TGCAGAAGTACTGGTGGAAGAGTCTATCACATGATTTGCAGAAGCCTTGAACTTGTGGCCGGGAGGATA
3632100	2	84.652	pop2_snp	TGCAGCTTTGACTACTGCTAGATGTTCGGCTTCAGCAGGTGAAAAAGCAAGATGTACTTCTGAAGTAGG
3633174	2	84.652	pop2_snp	TGCAGTTGGAAGCAGGTTATGATAGTACATATTTACAGACAACGGATTCAGAAACAACCACAATTAGTT
3633705	2	84.652	pop2_snp	TGCAGAGTAGTCCAATCTAGGAAAAATAGTCTCAGCACAGTATCTCGGTACAGAGAAACCACCACCATT
4079190	2	84.652	pop2_silico	TGCAGTGCGAAGGAGGACATGGAGACACTTCGGCGGGAAATAGGGGGCCATGCTAAGGCCCTAAAAACT
3629586	2	86.4812	pop2_silico	TGCAGACTTATTTTTCCGGAAAGAAATCACAAGAGCATCAAAGGGAGGAAAAAATGTTTTGGTGATAAT
3631034	2	86.4812	pop2_snp	TGCAGAATTTTGTCATGAGCTTTTATTTCTTTCAAGAGCTTTTCCAATCCTTCTCATGCCAATAATAAC
3632179	2	86.4812	pop2_snp	TGCAGCGTAGCTATTTAGAGGACTCTCCAGGTTAGGCTCTGTTCGAAAATAATTGATCAGACAGGCACA
3632810	2	86.4812	pop2_snp	TGCAGATAGAAACTTCAAGACTTTTGAAGCTGCCTACCCTTACGTTGTTCGGAAACTTCTGACGGAAAA
3633945	2	86.4812	pop2_silico	TGCAGACTACGTCTACTGCGTAATGAACATCAAGAATATTTTTTTTTACAGATCGGAAGAGCGGTTCAG
3635026	2	86.4812	pop2_snp	TGCAGCAGCAGTCTCCCTTTCATCTGCAAGAGTGTCGAGACTATTTGATCCATCTATAATGCTGTCCCC
3635408	2	86.4812	pop2_snp	TGCAGTCCAATGGCTTTTTAGAGGTTGAGAGAAAAACTAAAATGTTTTGTTTACTGCATAGTTACAGAT
3636968	2	86.4812	pop2_silico	TGCAGACTACGTCTACTGCGTAATGAACATCAAGAATATTTTTTTTTTACAGATCGGAAGAGCGGTTCA
3637574	2	86.4812	pop2_silico	TGCAGGAACTACATATGAATATTATATCTGCCAGTGTAAACAACACTTCTAACCTCATTCATTTTCAGT
3638971	2	86.4812	pop2_silico	TGCAGACTTATTTTTCCGGAAAGAAATCACAAGAGCTCAAAGGGAGGAAAAAATGTTTTGGTGATAATT
3640470	2	86.4812	pop2_silico	TGCAGACTACGTCTACTGCGTAATGAACATCAAGAATCTTTATTTTTTTTACAGATCGGAAGAGCGGTT
3661513	2	86.4812	pop2_snp	TGCAGTAAAGAGAATACCCCTGGATTTCTTACAAGACATTTTGGAATAAAAACTTATTCTTACAGATCG
4079653	2	86.4812	pop2_snp	TGCAGAAAATTTCTTTTGACAAGTGTTTTTAGTTACAACTGAAGTGCGGAAAATAATCGGTCTCACTAT
4080560	2	86.4812	pop2_snp	TGCAGTATTAGTTTTATTTAGTTTTGGGTCGTTAGTTTTGGATCTGGGTTATATTTGTTTGACCCAGTT
4080947	2	86.4812	pop2_snp	TGCAGAAAGATGCTATAGATTGTACCTACAGAAATACTAATCTGTGAGGCTTACAGATCGGAAGAGCGG
4082586	2	86.4812	pop2_silico	TGCAGATGAAACTGAAAACACCAAGTTAGATAGATTCTATCAAAAGGATAAATATAGGTTGGGGAGTTT
4082863	2	86.4812	pop2_silico	TGCAGACGAGTACTTTGCCAAGCATCCTGAGCTGAAGAAGAAATTTGATGATGAGATTAGGAACGACCA
4082968	2	86.4812	pop2_snp	TGCAGTAATACTTATATCACAACAATCCATTGTTGCACCCCAAAATTTGTCATGTTGAATTATGCAGGT
4085176	2	86.4812	pop2_silico	TGCAGTAACAAATATATCAAATAACCACTCAAAACACAAAATTCCGCACCGAATATATCAAATAACATT
4086803	2	86.4812	pop2_silico	TGCAGTCATGGTACTGATATTTTTCTGTGAAAAGAAACAATAGAATGAGAGATTTATCAATTTTGTAAA
4089335	2	86.4812	pop2_silico	TGCAGATATCCCTTTGATGTGTTGTTGTTTAGGGTGTAGATGAGAGTTTACTAAACAGCTATCCTAAGA
4089914	2	86.4812	pop2_silico	TGCAGAATCCTGACTATGACTTGCAGCATCTTCTTGGTGGTAGAGGCACGCGTGGTGGTCGTCCTGTAG
4090265	2	86.4812	pop2_silico	TGCAGTTCTATCTTGTGCTTCTACATCTTATGTCATTGCACAACTATCAATTACAGATCGGAAGAGCGG
3633282	2	91.6094	pop2_snp	TGCAGAATTATGATTTGCCTATCTAATTCACAAATATACTAAAAGGTTTTCAACATGGAAAGTTGTAAA
3638894	2	91.6094	pop2_silico	TGCAGTGCCTTGGCGTTGTTTCTAAGTAGTAAAATGAATATTGAATGTTGCAGGATCTCCTAATTCTAG
3659978	2	91.6094	pop2_silico	TGCAGATTTTGTCAGAAGTTTTAGTGTGGCAGAAGTCAATGCCCTGAATATATTCTTGATCTATAATGT
3660686	2	91.6094	pop2_silico	TGCAGAGTGAAAATATTGGGAAGAGGTGTTCAGAAGACAATATGAGGGGCTCAATTTCAATCAAGTCTG
3660829	2	91.6094	pop2_silico	TGCAGTTCGGGTGCCTCTAGAAATTTTACAGATCGGAAGAGCGCTTCAGCAGGAATGCCGAGACCGATC
3661444	2	91.6094	pop2_silico	TGCAGAAAACTATTAGGACTGAATTTGCAGATTGTACAGTAATCACGGTAGCTCACAGGATACCGACTG
4080688	2	91.6094	pop2_snp	TGCAGTCTGAACTTGTTTATAAACATTCAAAATTTATTATGACTTACAGATCGGAAGAGCGGTTCAGCA
4081286	2	91.6094	pop2_snp	TGCAGTTACCTCCCTTCCGCCAAATCCACCACCAATTCACTTTGTTGTGCAAACTACGTTTGACATGGG
4082535	2	91.6094	pop2_silico	TGCAGTTTATTATTGGGCCACTTCATCTGCCTTTATTGCAACGCACAGCACCTTTAGTGCATTGAGCTG
4083421	2	91.6094	pop2_silico	TGCAGGGTCACTCTACAGTTTCTTTTCTTTTGTTTTTTTTACTATACTTTTACAGATCGGAAGAGCGGT
4086131	2	91.6094	pop2_silico	TGCAGCTGTGTTCCAATTGGAATTTTTTCATCATGCTGATTGTTTGACAAATCCAACATAGTGAGACGA
4086258	2	91.6094	pop2_silico	TGCAGAACTTTCAAACAATCTGAAAGAAAAAGAAAAAACAAACAAACAACTGTTGCAAACACTGCACTT
4087680	2	91.6094	pop2_silico	TGCAGATTTTGTCAGAAGTTTAGTGTGGCAGAAGTCAATGCCCTGAATATATTCTTGATCTATAATGTG
4088502	2	91.6094	pop2_silico	TGCAGCAGCATCAGCGTTATATTCAACAGCAGCAACAACATCAACTTGCTGGAACAAATGCACCGATTC
4089035	2	91.6094	pop2_silico	TGCAGTGCATTCTTTTAGCTTTTATTGATCATAAGTGTACTGTTCTTCAGCTTCAGATTATCGTTCACT
4091610	2	91.6094	pop2_silico	TGCAGTGCTTTTTATGCTGAAATGCTTTTTATTGCAGCGCGGTGGAGATCCTTTACAGATCGGAAGAGC
3633125	2	92.1977	pop2_snp	TGCAGTTCGGTCCAACTCAATCATGGCCATTGGACATGTTGCAATGCAGGGTTACAAATAATTTGGGTT
3637190	2	92.1977	pop2_silico	TGCAGCTGTCTAATAGACTTGTTTGAAGGTTGGTTGGATAAATTGACGTTTTTTATCGGCTTTTATCGT
4079352	2	92.1977	pop2_silico	TGCAGTTTTTAGTATTACCCTTCAAATTTGTCAAGGTTTTTGGAGATGGCCTTTTTCACAACTTTTCTA
4079455	2	92.1977	pop2_silico	TGCAGCATAGCTTGGAGACACCTGTATTCACATGTGTATAGAAATAAGCATTCATTCTTCCATGTTGAT
4083163	2	92.1977	pop2_silico	TGCAGGAGCTTCGACAAATAAGGAACAGTAAAGTTACAGATCGGAAGAGCGGTTCAGCAGGAATGCCGA
4087276	2	92.1977	pop2_silico	TGCAGCTTTACTCAACAGAGAGGAAGATTCAGAGATGATTACAGATCGGAAGAGCGGTTCAGCAGGAAT
4088235	2	92.1977	pop2_silico	TGCAGAAGCTTCGACAAATAAGGAACAGTAAAGTTACACATCGGAAGAGCGGTTCAGCAGGAATGCCGA
4090095	2	92.1977	pop2_silico	TGCAGCAAGAGGTGCTAGTCCGGATCAGTCAGCGGGTATCTTACAGATCGGAAGAGCGGTTCAGCAGGA
4090689	2	92.1977	pop2_silico	TGCAGCAAGAGGTGCTAGTCAGGATCAGTCAGCGGGTATTTTACAGATCGGAAGAGCGGTTCAGCAGGA
4118760	2	92.1977	pop2_silico	TGCAGCATAGCTTGGAGACACCTGTATTCACAGGTGTATAGAAATAAGCATTCATTCTTCTATGGTGAT
3659296	2	95.2841	pop2_silico	TGCAGTCAGTCCTGCTACTACTTTAGTAGCCGCCCCCTACTTGCCTTCATTTACAGATCGGAAGAGCGG
4079439	2	95.2841	pop2_silico	TGCAGATAAAGCAAGCTCAGTAGTGATAATAAAGGTTGTTCTGATGGTATTCAGAAACCATAACTTTTT
4080007	2	95.2841	pop2_snp	TGCAGCTGCTCCCATTACAAGACATCTAATATTGTGTTGAGCAATAGCTTCTATGATCCCTTTCTCAAT
4086900	2	95.2841	pop2_silico	TGCAGAGGCGAGGGGCAGTGAGAATGGGAACGTATGTGGTGAATGTTAGTGTTCTTGAGCAAGAGTTAC
4087078	2	95.2841	pop2_silico	TGCAGATTTGCGGTTGGGTTTATGCGGGAAACATCTTTTACAGATCGGAAGAGCGGTTCAGCAGGAATG
4089405	2	95.2841	pop2_silico	TGCAGAAAAGAAGGTTTTGGTTGATATTGAGAAATTATTACAAAGTGAAGGCATGAAAGGTAAACTGGG
4090847	2	95.2841	pop2_silico	TGCAGTGAGAGTACATTCTTCTCCTTTACAGATCAGAAGAGCGGTTCAGCAGGAATGCCGAGACCGATC
3630414	2	95.8723	pop2_silico	TGCAGTTTTTCTTACTGGTCAGTAGCCAGCCTCAAATGGTGGAACTCGGGTGATTACAGATCGGAAGAG
3631403	2	95.8723	pop2_silico	TGCAGTTGCAGTAGGAGGTCCTGCAACTTTAGAAGGAGGTGTTGCATCAACTTTAGTAGGAGGTTCTGC
3632670	2	95.8723	pop2_silico	TGCAGGATGTAAGTTGTTTCCAGTCCAACTGAACAATTTCTATTGTCTCCATTCAAACTTTTTCCTGCT
3633373	2	95.8723	pop2_silico	TGCAGTTTTTCTTACTGGTCAGTAGCCAGCCTCAAATGGTGGAACTCGGGTGATAAATTAGAAAGGAAA
3635409	2	95.8723	pop2_snp	TGCAGCAAGAAACTAATCTCTCACAGTGCATAGGGAAGTCCAATCCTGTTCTCACGTACTAATTTAGAA
3636405	2	95.8723	pop2_snp	TGCAGAAAGAGAGAAAGAAAAAGTGGGATGAGAAAAACCAGGAGGAAATTGCTAAGACTGTTACAGATC
3637187	2	95.8723	pop2_silico	TGCAGTCTATTGTATTTGCAAAACTGTGCCATGGTAGGTATTGATAAGAATTGATTTGATTCTCAGCTG
3637188	2	95.8723	pop2_silico	TGCAGGTCCACCCTTGTTCAGCCACTCCAAAGACTTGCAACAATGCATTAGGAGTTCGTGATCTCAATC
3638658	2	95.8723	pop2_silico	TGCAGTGCCAATAGATAACAGAGGAAGTAATGAATTTTGTTTGCCAACAAAGTTCCACAACGTGGAGAC
3658792	2	95.8723	pop2_silico	TGCAGAGTGAACAAATCGACATGCACACCAGCCCAAATTACAGATCGGAAGAGCGGTTCAGCAGGAATG
3659881	2	95.8723	pop2_silico	TGCAGATATAGTAATTGTGTTATCCTCTGTTTTACAGATCGGAAGAACGGTTCAGCAGGAATGCCGAGA
3660957	2	95.8723	pop2_silico	TGCAGACGAATGGTCTACTGAAGTTGTGACAGAAGTGGTTACAGATCGGAAGAGCGGTTCAGCAGGAAT
4080288	2	95.8723	pop2_silico	TGCAGTTGCAGTAGGAGGTTCTGCATCCACTTCATTTGACCATATTTGAGGAGCCTCTGCTATTACAGA
4081172	2	95.8723	pop2_snp	TGCAGTCACTAGGGGGAAAACATCCCTGTCTTATTCCTGATAGGAATGTCCAGTCTAATGCTCCTTCTA
4082272	2	95.8723	pop2_silico	TGCAGCCCCTCCATTTTGCTTCCTGATACCCTTTCCTTTGTTCTAGTTGGTGGACTTTTGTCTTTGTTA
4082577	2	95.8723	pop2_silico	TGCAGTCAACATGCAGGTTCACTTTTCTAAACCCACCCTTCATGTGCAGTGCAAACATTCCAACACTCC
4084120	2	95.8723	pop2_silico	TGCAGATGATTGTTCGAGCCTAGGGTGCTAGACTAGTTGGGGTTCCTTCCCCCATAGTGACGCCTCTGC
4084428	2	95.8723	pop2_silico	TGCAGCTTTTTCCATTCCTTTGCAAGCCTAAAAAATTTAGTAAAAAAAAATTTTACAGATCGGAAGAGC
4084685	2	95.8723	pop2_silico	TGCAGATATAGTAATTGTGATATAACTAGGACGTGTATGCATTTGAATTTTACAGATCGGAAGAGCGGT
4087646	2	95.8723	pop2_silico	TGCAGGCTCCCTGCCTCTGCTCAGTGAATGGAGGCCAACCCTAGTTTTAGGTCAACATGCAAGTCAACT
4089111	2	95.8723	pop2_silico	TGCAGTGTCTCCAGTGCCCGAGGGGATCAGCTGAAGGTGGCGCCAATATATGATGGAACTGTTGAAATT
4089203	2	95.8723	pop2_snp	TGCAGTTGAAAAGTTAGACCCGATTTCATCCAAATATTTATTTCGGTTTGTATTGGTTGACGGTTTGCC
4090800	2	95.8723	pop2_silico	TGCAGTTGAAAAGTTAGACCCGAATTCATCCAAATATCTATTTCGGTTTGTATTGGTTGACGGTTTGCC
4091156	2	95.8723	pop2_silico	TGCAGGCTCCCTGCCTCTACTCAGTGAATGGAGCCAACCCGAGTTTTAGGTCAACATGCAAGTCAATTC
4091607	2	95.8723	pop2_silico	TGCAGGTTCAAACTGCATTGTTTTTTCTTTTTTGTCATTTCAAGGATGCTACTTCTTCTTTTCATTGTT
3629945	2	96.4606	pop2_silico	TGCAGCTTCAAACGAAATTCTGGAAAACATACGCTCCGAATCGGACTTCGACTCCAACACGAAAGTTGT
3631074	2	96.4606	pop2_silico	TGCAGTCTATTGTATTTGCAAAACTGTGACATGGTAGGTGTTGATAAGAATTGATTTGATTCTCAGCTG
3634217	2	96.4606	pop2_snp	TGCAGATTTCAATACCGAGAGTTTGTTCAAGTAAATTGACACCGAATCTGTATCTACCTTTGTCTCAAT
3635271	2	96.4606	pop2_snp	TGCAGTGTGTGTATGTAAACTGTTTGGACATACAACAGAAATGTACACATCTTCCACACAAGATAGGCA
3635480	2	96.4606	pop2_snp	TGCAGTTTGTAGTTCAGGTGTTACCTACCAACAAAAGTCTCTCATATCTACCGAGAGGCTAACTTGTGC
3636359	2	96.4606	pop2_snp	TGCAGTTTGTGTTTACTTGATGATGTTTATGTATTTTACAGATCGGAAGAGCGGTTCAGCAGGAATGCC
4079804	2	96.4606	pop2_snp	TGCAGCTGATTTGTTAGAGTATGCTGATCCAAGGAAAATTTCTGTTTATTTGCATGCCACAGTTCAAAA
4080187	2	96.4606	pop2_snp	TGCAGCAGCACAATATTGGGAATCGGTACGGTATTTGAGTCTGATGAACATGCGTATAAATGCTATAAC
4081219	2	96.4606	pop2_snp	TGCAGCGACATATCTCCCATGGTTACATAGACTGACAGTAACTACTAGTAATGTACATAATAATACTCA
4081396	2	96.4606	pop2_snp	TGCAGTTTTATCATAACAAGATCATGAGACTCGGCCCTTTTCTCGATGCACCCACAATGCTGGTTTTTT
4085863	2	96.4606	pop2_silico	TGCAGTCAACATGTAGGTTCACTTTTCTAAACCCACCCTCCATGTGCAGTGCAAACATTCCAACACTCC
4087664	2	96.4606	pop2_silico	TGCAGGTTTTCCAACCAGAAAATAATCAATCACGAATTGGTACAAGTCAATACCGATCGTTATGGATTT
4089574	2	96.4606	pop2_silico	TGCAGAAGCTACAGCTTTCCTCAGTTGGGCAAAAAAACAGGTTTACAGATCGGAAGAGCGGTTCAGCAG
4089800	2	96.4606	pop2_silico	TGCAGTACGCTGCTGATTTAGCCCACCATTACATCGAACACGCAAATAGCCATTACAGATCGGAAGAGC
3630932	2	97.0488	pop2_silico	TGCAGTCTAAGGCTCTTCTTTTTACTAATGAGAAACAGTATTTGAGTATTTACAGATCGGAAGAGCGGT
3632433	2	97.0488	pop2_snp	TGCAGGGACTTTGATGGCATCACCACGCTCAAGATTATAAGAATTTCTATCGTTGGGACTCAACACTGT
3634547	2	97.0488	pop2_snp	TGCAGGTCAACAGGATAGGACCCCACTTCTCTTATACGCCGAGCAACATGGAATGTTGAATGGATCCTA
3634643	2	97.0488	pop2_snp	TGCAGCAAGAAGTTTTGTAATTATTGCAAACAACATGGACATATTTTCTGAGTGTCGCTCGCGTCCTCC
3634823	2	97.0488	pop2_snp	TGCAGCTATGTCGCTATTTTGTTTTTATTCTTTGAGAAATTTATCTTTCTATGCGTCTCTCTTGTATGG
3639612	2	97.0488	pop2_silico	TGCAGCATAGCCATCCGACGTACTCCTCACAGCACCAGTATCCTTACAGATCGGAAGAGCGGTTCAGCA
3639994	2	97.0488	pop2_silico	TGCAGAAGAATCTAACGCAACATAATCACATGGTGTTGGTGCTAGTGTTCAAATTGCAAAAAAATATGC
3640108	2	97.0488	pop2_silico	TGCAGATGACATTCTAACTGAGACATGACAATACTAGAGACATCGAAAGAACAAGAGTCCTTATATTAC
3640794	2	97.0488	pop2_silico	TGCAGTTTTGACATCCTTCGTCGACCTTTCTACATTCTGCAACTTTACAGATCGGAAGAGCGGTTCAGC
4079083	2	97.0488	pop2_silico	TGCAGGAGCGCAAGTTCGAACCCTCAATATTCTCACTTATTCTCATTTACAGATCGGAAGAGCGGTTCA
4080647	2	97.0488	pop2_snp	TGCAGCAAAAATTGCACCAAGATTCGCAGCAATTCCTGCGAAATTTCTTGAGGATTTTGAGCTTTTAGT
4089452	2	97.0488	pop2_silico	TGCAGTGACATCGGTCCGGCGCTCACTGGCAACATTGGAGGAGTCACGGTGGTGCATCGTGTGACAGAC
4090363	2	97.0488	pop2_silico	TGCAGGATTAGAGGAGCTGGTGGCAGTTTCATCTGCACCATCCAAATTTACAGATCGGAAGAGCGGTTC
4091002	2	97.0488	pop2_silico	TGCAGGGGTTTTTTGTGAGACTGCCAGGGGTAATTCTCCCGATATGAAGGTTACAGATCGGAAGAGCGG
3631118	2	98.2253	pop2_snp	TGCAGAAGCTGCTGCACACGAAACTCTTGGAAAGCGGTATACACCTGCGACCTTTGATAGCTCACGTTT
3637624	2	98.2253	pop2_silico	TGCAGGTAAATGTCCTTCGATACTTAGACATTATGATATAATTTTCATGATCACTAACTTGGCAAAGCT
3639548	2	98.2253	pop2_silico	TGCAGTTATAGACTTTGACAGTCTGATATAAAAAATCATCGACATGACCTGTTTATAATATATCTAATG
3659744	2	98.2253	pop2_silico	TGCAGGAACTCTCACATGACAGCCCCCAGTATGTTACAGATCGGAAGAGCGGTTCAGCAGGAATGCCGA
3660842	2	98.2253	pop2_silico	TGCAGAAACTCTCACATGACAGCCCCCGGTATGTTACAGATCGGAAGAGCGGTTCAGCAGGAATGCCGA
4079370	2	98.2253	pop2_silico	TGCAGAGAGAATTCTATGGGTGATGTATTTGTCGTTCTTTGTTACTTACCTCATCATTATGATTTGATA
4084086	2	98.2253	pop2_silico	TGCAGTCTTGAAGTTGACCCATCTTGGCCATTCTACATGCTCCAAGGAAAATCGTAAAGAAGATATTAG
4089655	2	98.2253	pop2_silico	TGCAGTCGGATTTCTATCTCTGCTCCCAATTTTCGGACAGTGGTAATATCTAAGCCTTACAGATCGGAA
4089779	2	98.2253	pop2_silico	TGCAGAAGTCTTTCCAGATTCCAACCATGAAAAATATGAGTTGCTATGCATTCATTACGAAAACACTTA
4090468	2	98.2253	pop2_silico	TGCAGTTACAACAGAGAATCTATTTGCAAAAATGACACCACTTGATGCCTGCTACGGAAAACCTATGAC
3631028	2	98.8067	pop2_silico	TGCAGTGAAACCCTTGGTCAATTCTGTAGACCTCGAGGATGTCGCAATCGAGCTCCTTCCACTTCCACT
3633468	2	98.8067	pop2_snp	TGCAGAATACCGAAAAGTGAATATGAAAAAAAGATTATTCAAATGTTTGAGTATGGAAAAGAAAATTTT
3634278	2	98.8067	pop2_silico	TGCAGTTGTACTTGTTATGCAACTGAGATGGTTGGATGGTTCTGATGTAATATCAATTACAGATTTCTT
4081000	2	98.8067	pop2_snp	TGCAGATTTCACTGAGAAAGAAGTGAATATGATGATGGAAGCAGGTGCTAAAGCTGTTAGTCTCGGGCC
4083554	2	98.8067	pop2_silico	TGCAGCCATCATCACCATCTCACACACTACCAAAACACCAATTACAGATCGGAAGAGCGGTTCAGCAGG
4088416	2	98.8067	pop2_silico	TGCAGTGTCTAAAATTGCCTAGTAGGCATTCCCTCTCATGTGTGTGCATGCCATTCTGTCTTTGTGTAG
4086584	2	101.216	pop2_silico	TGCAGTACCCAAACTGTGAAGTGCAAGTGCTGCAACCTCATATCTCAGACCACTCCCCCTTACAGATCG
4091605	2	101.216	pop2_silico	TGCAGGGGTGCAACAGATCCAAGAGTTTAGGAAGAATTTGGAACAAGCTGAACTCTACTTGGCTGGTGA
3630911	2	101.798	pop2_silico	TGCAGATCGGTTACTGTTTCTTTCATGAACTTTCTGTACATGATCGACCAAAGAAGTTACCGAAGAAAA
3632793	2	101.798	pop2_silico	TGCAGGAACTCCAAAAAATCTAGAGTTCTTCAGCGGAGTCCTCGTACACTTTACAGATCGGAAGAGCGG
3635507	2	101.798	pop2_silico	TGCAGCCACATTGAATAAATAGTGCTCATATTATCATCAAATACAAAATTGTCTTTACTTGAAATTTTT
3638751	2	101.798	pop2_silico	TGCAGAACAAGAAGGGTATGAGATGGAAAATGTATGTTGCTGCTTTGCGTTACAGTCTCGAAGAAAAGA
3640867	2	101.798	pop2_silico	TGCAGCAGGATTGGAGACACCCGCTGGAATTTATGTAGGCTTTACAGATCGGAAGAGCGGTTCAGCAGG
3659693	2	101.798	pop2_silico	TGCAGCACTTCCAAAGCAACATCAAATAGTGTTATCTCCAAGATAGAAACTGATTTCATTCTTACAGAT
4079191	2	101.798	pop2_silico	TGCAGTAGTTTCTCGGATGAAGGCTCTCATGTTTGGCTGTAGTCTTCTTAGTTTGTTCCACAGCACATA
4080292	2	101.798	pop2_snp	TGCAGAAATGCAGACAGCAGAATAGATATTAGTAACTGGCTGAGGTTTCCTTGATAGAAGCGCAGACAA
4080375	2	101.798	pop2_snp	TGCAGAGTGAAGGTTCTGCTGTGTGGATACATGCACCAGGCCAAGATATATCCAGTTTGCAACTTACAG
4080996	2	101.798	pop2_snp	TGCAGTGCAACAAATAGATAATGAATATATTTGCAGTAAAATTTGAAATCAAATGGAGATTTCAGTTTT
4081383	2	101.798	pop2_snp	TGCAGCCCCTAGGGCCGTTTCTTCATTATTGGCCTTTGTAGCCACATATTTTACTTCGGCCTCTAAGAC
4081395	2	101.798	pop2_snp	TGCAGGCAATGCTTCCATAGCAATGCCAAGGAAATTGGTTTCATCAAGGTAAATATTTTTATGTCTTAT
4082142	2	101.798	pop2_silico	TGCAGTCATGTAAAGTCATGCTATTTGTCCTTAGTCTTGTCAAAGTGAACATGTAGCTTGTTAGTAAAG
4083022	2	101.798	pop2_silico	TGCAGATTATGTGATGAAGTTTTGTGTGTTGTATTATTTGATTACAGATCGGAAGAGCGGTTCAGCAGG
4083514	2	101.798	pop2_silico	TGCAGATTTTTGGCTTAGGATTTGAGGTTTCTAAGTGTGTGATATCAGTTCTATAACGCCTCTTTTATA
4084161	2	101.798	pop2_silico	TGCAGACGTGCGGACTGTGAGTAGACTTTACATGATTCACAACTTTTTTCAATTGATAAATAGCACTTT
4086335	2	101.798	pop2_silico	TGCAGTTTTATTAGGTGTTAGTCTCATGGCCATGACACGTTTTTTCGGTTTTATATCATAGTATTGTGA
4086426	2	101.798	pop2_silico	TGCAGCTACACACGGCCATCCCCATAACCACTACTCTCATATACAGCTTCACACGCAACAACACACATG
4087551	2	101.798	pop2_silico	TGCAGAGTGTATTTTTGCAAGCAAGGTATGCCTCAAATTACAGATCGGAAGAGCGGTTCAGCAGGAATG
4088102	2	101.798	pop2_silico	TGCAGGTGTAGCGAGTCGACGGGGACAAGGATATAAGATCACAACTCACTTTTTACACTACTGTGAAAA
4088189	2	101.798	pop2_silico	TGCAGTGTGACTTGGGATACCAGTTGAAAATTCTGTGTGCTTTACAGATCGGAAGAGCGGTTCAGCAGG
4089530	2	101.798	pop2_silico	TGCAGCTGAGGCATAACATGTACAATCCTTCATATTCAACTTTATAGTATCTCCTTTTACAGATCGGAA
4090968	2	101.798	pop2_silico	TGCAGGTGCACCAAGAGACCTCAATTTCAGGTATTACTATGCAGGATGTAGCATAGGAGAATCTTGTAT
4091326	2	101.798	pop2_silico	TGCAGTTGAAGGTGGGAAGTAGCAGCAGCAGTGTGATAGAGAGAGAGAGCAATTACAGATCGGAAGAGC
3629742	2	102.379	pop2_silico	TGCAGAGAATGGATGTCATGGACCATGAGTTTGCTATTCATGCTGGAAGTTGAAAAATTGGTTGCATTA
3629892	2	102.379	pop2_silico	TGCAGATTTAGCTTATGGTAAAAGGTTTAGCTGCTTGAATACTTTGATTCACTTATGGCCATTAGTGTT
3630212	2	102.379	pop2_silico	TGCAGAGTTCATTGTTTCGCTGATTTATCAACTATTGTCGTTGTTGCAGGTTCGTTATTATGTTCAATC
3630668	2	102.379	pop2_silico	TGCAGACGTCCACTTGTTCTATTCATCGACAATCATTACAATTTACAGATCGGAAGAGCGGTTCAGCAG
3631085	2	102.379	pop2_silico	TGCAGAGAGAATGTGGAACTTGGGGGGAAAATTCTTGTTCTCAAAAATGAAGTGCAAGCCTACATTTAT
3636065	2	102.379	pop2_silico	TGCAGCGACTTACAATTCTTGGACCTCAGCAAAAAGTTTTACAGATCGGAAGAGCGGTTCAGCAGGAAT
3636701	2	102.379	pop2_silico	TGCAGAAGGGTAGTAGTAGTAGTAGTATCAACCTCCACGACCTATTTTGAATTATATATTCAGAAACAA
3637249	2	102.379	pop2_silico	TGCAGTTGAAGGTGGGAAGTAGCAGCAGCAGTGTGATAGAGAGAGAGAGAGAGAGAGCAATTACAGATC
3637447	2	102.379	pop2_silico	TGCAGTTTTCTCAAAATGCATTAGCCCATTTTCCTGCCAGTCAAAATCATACTGAGTATAATTTACAGA
3638024	2	102.379	pop2_silico	TGCAGGTTTCGCCGTTACATGGTGACCTGGATAAAAGAATAATGGAATTGAAAATCTTTCTTTGTGTGT
3638391	2	102.379	pop2_silico	TGCAGCAAACACATGGATACGAAAATCAAAACAAGAAAAAGAAGACTGAATCAGTACTAAGTTCATGAC
3639005	2	102.379	pop2_silico	TGCAGTTATCTGTTGATTTTGGATCGTACGAACTGGAAGACCAATATTTTCACATCACTACTCATTCCA
3639062	2	102.379	pop2_silico	TGCAGCATTAGTTTTATTTAGTTTTGGGTCGTTAGTGTAGCGGTGAAAAATTGGAGTATAAACTATTAT
3640463	2	102.379	pop2_silico	TGCAGCTTCAAACGAAATTCTGGAAAATATGCGCTCCGAATATGACTTCGACTCTAACATAAGATGTAG
3640536	2	102.379	pop2_silico	TGCAGGGAGAGAGACAATGAAGGATATATATGATCGATGATCTTTACAGATCGGAAGAGCGGTTCAGCA
3640800	2	102.379	pop2_silico	TGCAGCAAATGTTACAATTGATGCGTGTCCAAAGTGTAGTAAAGGATTCAGAGACCCTGTGTCCCTTGT
3640890	2	102.379	pop2_silico	TGCAGGCAGTTCATCAGTTCATCACCTTTGTTCCCTGTAATTGGAAGGCTTCTACAGTCTCCAGAATCA
3659646	2	102.379	pop2_silico	TGCAGATCTGACTCTCCCTCGGTAACTAAGTACACTCTTCCAGTTACAGATCGGAAGAGCGGTTCAGCA
3659682	2	102.379	pop2_silico	TGCAGATACATTCAAAATTTTCTTTTGCATCAAAGGTGTGGAAGAAGTAATAAACCAATTCTAGGCCTC
3660912	2	102.379	pop2_silico	TGCAGTAGAGAAAAACACGAGCTATACGTCATTTATCAACACAGCAGAACCCTGCTCTTCGCAGATGCA
3661015	2	102.379	pop2_silico	TGCAGATCATTCATAAAAATATTTCTAAAGGATTTTCTCATCTCGTGTCGTATTAGAAGTTGGGTTGGG
3661378	2	102.379	pop2_silico	TGCAGCAAAACTGACTGGAAAAGGTAAAAAGACCAAGAGGAAAACAGGGGCTTATGGTTATAAAAAAGG
4082267	2	102.379	pop2_silico	TGCAGCAGCAACAACCTCTTCACGTGTTGTTCTCATCATCAGCTTCCTCCAATGTTTCATCAACATCCT
4082294	2	102.379	pop2_silico	TGCAGAAAGGAGGCAGCTAGAAGAAAATTTTTATAACACGGGAAATGAGGAAGAATTGCACAAGAAAAA
4082346	2	102.379	pop2_silico	TGCAGAGCTTCCAGTATTCACTGTCAGAGTAGGAGCATACCCAACAGGTGGAGACATTAGTGATCCAGA
4082386	2	102.379	pop2_silico	TGCAGAAACTAAAGCAAATCAAGCAGAAAAATTGAATCAACCACTTTCGAAAGAGGCATTAGAATGCTT
4082446	2	102.379	pop2_silico	TGCAGGAATACTTGTGGATTTTGTTGTGAATTTGTTTTTATAAAATTTTTACAGATCGGAAGAGCGGTT
4082781	2	102.379	pop2_silico	TGCAGCATAAATAGTGAGTAAAAAGCCACTAAACATTATTCATGCCTAATGATGAAGATATTGAAAATA
4083895	2	102.379	pop2_silico	TGCAGATTGGATTATGCCATCCTAAATTGCAGATTATCTAAAGCTCCTTGTACTAAGATTCTGCCAGGA
4084177	2	102.379	pop2_silico	TGCAGCTCCATCCAATGCCTTTGCAGACTTGTCTGCCATTTGATGAATACCTGTAAACATGCGCGGACA
4084422	2	102.379	pop2_silico	TGCAGAACGACAACAATATATCTGGCATCAGGGCTAATTGTAGCCACGAGAACATCAATATTCATTACT
4084520	2	102.379	pop2_silico	TGCAGTCAAATTTCCTTATATTCACACTTTTAGTAGTATTTGGCCGTTCAATTTTGATCATCTGACTTA
4084971	2	102.379	pop2_silico	TGCAGCGAACGACAAACTTCAGTTTAGTGTACTTGGATTGCAGGACCAAAATATGAAGATCAAGCTTCA
4085119	2	102.379	pop2_silico	TGCAGTTCAGGAAAACTGAAACGAACCATCAATGGTTTGTCCCGAACTGATGCAAAGGTTCTTTGTTTT
4085164	2	102.379	pop2_silico	TGCAGTACTTGAAGGACCACTGAATGTAAAATGTAGTAGGTTGGGTCTTGAATTCATTGGCCCGAGCAT
4085434	2	102.379	pop2_silico	TGCAGTATAAGAAAACGCTAGGGTAAGTCTGTTACTTATCAATATTACCTGTGAGAGTTTTATGAAATG
4085819	2	102.379	pop2_silico	TGCAGTTGGTCTTCAATAACTATCCTTCATTTTGTCTTTTAGTTTATAAAGGGATAATCTGTTGATTTG
4085929	2	102.379	pop2_silico	TGCAGAATAAATTGAAATAGCATAGGGTTTCGTCTGGATGAGAAAAAGCAGGACACCTTTGAATGAGTC
4086205	2	102.379	pop2_silico	TGCAGATCCATCTCCGTTGTCTTCATTTACTTTGATCCCTCTTTCCGGTGTGCTTGCAATTGTCGAGTT
4086312	2	102.379	pop2_silico	TGCAGTGCACATTATCAATGTTCATCCCCAAATCAAACTGCAAGTATAGCAGGATTTTACAGATCGGAA
4086455	2	102.379	pop2_silico	TGCAGATTCTTAGTTTTCTCATAAGATTGTTCAAGAATGCGGAATCTGTTGGGTTCCATTTCCAAAGCA
4086598	2	102.379	pop2_silico	TGCAGTTACTTTCTTTTTCTCTATTTGTTTTCATTATTTATTTTCTTTTTTCATTACAGATCGGAAGAG
4088269	2	102.379	pop2_silico	TGCAGCCTTATATTCACGTGTGGCATGATGTTTTAGCTGGTTTGTATTTGTGTAGGTGAAAAAGCATAG
4088329	2	102.379	pop2_silico	TGCAGTGATTTTAGCCAGAGTTCAGGTGAAATGATTATTTTGACTGATTACAGATCGGAAGAGCGGTTC
4088331	2	102.379	pop2_silico	TGCAGGAAAAATAACTGAAACCTACGCTTTGGATTTAGTTACAGATCGGAAGAGCGGTTCAGCAGGAAT
4088347	2	102.379	pop2_silico	TGCAGGAAAACTTGAGTGAAAATTATGGTTGTGAGAAAAATGGGTGAAAACTGTTATATATAGGCACTG
4088542	2	102.379	pop2_silico	TGCAGGTTTATCAGTGTCAAAATTTCAACCCAACAGAATCAAGACTTATTACAGATCGGAAGAGCGGTT
4088914	2	102.379	pop2_silico	TGCAGGGTCCTGGTGTTGGGCCAAGTTCTGGCATACCACCGGCTGTTGTCAGTGATGCTGATAGACCGG
4089022	2	102.379	pop2_silico	TGCAGGAATAGATTAGTAGTATACTTACTAAGCCCTTGGGTGTTACAGATCGGAAGAGCGGTTCAGCAG
4089041	2	102.379	pop2_silico	TGCAGCTTCAAACGAAATTCTGGAAGATATATGTTGCGAATATGACTTTGACTCCAACATGAAAGTTGT
4089143	2	102.379	pop2_silico	TGCAGCTCCATCCAATGCCTTTGCCGACTTGTCTGCCATTTGATGAATACCTGTAAACATGCGCGCACA
4089267	2	102.379	pop2_silico	TGCAGAAAATTTTTCCGGGATCCACCTAAGTCTTCCTTAGAGTATGAGAAAACTCTTCTCTTGCTTGAT
4089487	2	102.379	pop2_silico	TGCAGTGATTAGTGAACATGACTCTCTTTCTCTGGTTTGTTCCTTATATTGACAAAGGTTTAGTATCTG
4089540	2	102.379	pop2_silico	TGCAGAAGCACCATTCATGACAAATCATGTAAGTTTTTCGTTTTTATTGTTATTTAGTGTGTATTGGTG
4089784	2	102.379	pop2_silico	TGCAGTAAAAAAAATTGATTTTGAGTGAATTGATTCTGTAAAATTGATTTTGAGTGAATTGATATTGTA
4090312	2	102.379	pop2_silico	TGCAGAAAAAATTAGGGAGTTGTCCTAATTTTTTTTAGAAAAATCAGTTACAGATCGGAAGAGCGGTTC
4090737	2	102.379	pop2_silico	TGCAGTTTCAACGTCATCTTTCGTAGCACATGAATTTACAGATCGGAAGAGCGGTTCAGCAGGAATGCC
4091047	2	102.379	pop2_silico	TGCAGGGACAACTCGGCTAACAAATCAGTGATAACCATCAAGGGAACGTCTTCCATAATCAACCTTGCA
4105804	2	102.379	pop2_silico	TGCAGGACACTCACACTGTGCCACGTGGCACAACAGGTTTTTTATTTATTTTATTTTATTCATTATTTT
3640620	2	102.967	pop2_silico	TGCAGATTACGCAATTGCAAAGGAATCTGCATATTGTTTTCCGATCTTGGATGTAGTAGCGTGAAGCAG
3658984	2	102.967	pop2_silico	TGCAGTAATAATCTTGTGATGTATATTTCCACTGCTATTTATGCTCTCACCACTTTCTTTGTTTTTATT
3660755	2	102.967	pop2_silico	TGCAGCTTTTCTTTCTGTCGTCCTTTGTTGAGATTACAGATCGGAAGAGCGGTTCAGCAGGAATGCCGA
3661382	2	102.967	pop2_silico	TGCAGCACGAATTTTATCAACTGTGAAACGGGAGTTTTTGCTGCTGGTTGGATTGAAGTTTTGCGTTGG
3661515	2	102.967	pop2_silico	TGCAGGGTGAGGTGATGTGATTATTACAAACATACAGAAAAATAGAAGAAGACACAGCTTCATTCTTTG
4079421	2	102.967	pop2_silico	TGCAGGTCAAGCTATAAATGTTGCGGTGAACATGTTGTTCACATTTATGATTGCTCAAGTCTTCTTACA
4079581	2	102.967	pop2_silico	TGCAGCAAAAAATCAAGGAGGCGAGGCAGATGCTCTGTTACAGATCGGAAGAGCGGTTCAGCAGGAATG
4084725	2	102.967	pop2_silico	TGCAGCAGGTATCCATGGGGAAAAACCACCAACCAATGCACCGCTGGCACGTGGAAAATATTTTACAGA
4085124	2	102.967	pop2_silico	TGCAGTGTACTATTTTCACTCTAGATATCAAAAAGTGAATGAAAAGGCATAGAAAAATCTGTAAGTTGA
4088629	2	102.967	pop2_silico	TGCAGTTCATCTGAATACTTTTCTACACAGCCTTGGCCAAAATAAACTACCAGGTACAAGGATTACTCA
4089332	2	102.967	pop2_silico	TGCAGGTTGCATCTTGGGATGGATTCTTCTAGTGTTGCTTCACCCATCATAATACAGGTCGGCACTATC
4090175	2	102.967	pop2_silico	TGCAGTCAAGATGTGGAGTGGGGATATCTTTACTAGTCCAGTTATTGATGCTATGCCTCATTTATAATA
4090714	2	102.967	pop2_silico	TGCAGATTGTGTGGTCATGTTTGTAAAAATACACTGCATGTATTTCGTGATTGCCCTAGAGCCATGCAG
4090916	2	102.967	pop2_silico	TGCAGTCTGTTCTCATTTGTTTTCAATTTACTAATTGAATGTTTTGAAAATATTACAGATCGGAAGAGC
4091541	2	102.967	pop2_silico	TGCAGAAGAGCTAGTGAGTGAGCAAGATCCTGCAAAATACAAAGCATACAATTTTGGCAAATATTATGC
3635303	2	103.556	pop2_snp	TGCAGTATGAGTCGACTCATCGCGTGTTTTAGCCCAAAATTCTGTATGTTTTCAGCTGTTTTACAGATC
4081625	2	103.556	pop2_snp	TGCAGTAGCAGAAACCACAGTAATAGAAATCAAAACAATGGCCAATGCCATTGCTATTGGGGGCCAGTT
4081727	2	103.556	pop2_snp	TGCAGTTGCACTCAATCAGAAGAGGAAGTTGGCTATCCAATGCCTTGCACATCTCCCTGATGTTTCGAC
4086345	2	103.556	pop2_silico	TGCAGATGATGATTCAGACATGATAGTGGAACTTGCTCCACAAAATGCAACAATTTCTTCTTCTTCCGC
4087104	2	103.556	pop2_silico	TGCAGCTTCAAACGAAATTCTGGCAAATATACGCTCCAAATATGACTTCTACTCCAACACGAAAGTTGT
4087708	2	103.556	pop2_silico	TGCAGAAACAAGCAATGCACCTGGCCAATGTTCATGAGAATGAACCCTCATAGTTTGAACCAACAAGAA
4079381	2	104.137	pop2_silico	TGCAGCTTCAAACAAAATTCTGGAAAATATGCGCTCCGAATATGACTTCGACTCCAACACGAAAGTTGT
4083391	2	104.137	pop2_silico	TGCAGCATCAACTAGAATTTCAGCCACTGGCATGGGGTACTCATCTTTTGGAGTGGAAACATTTACAGA
4091466	2	104.137	pop2_silico	TGCAGAGAGAATTCTATGGGTGATGTATTTGTCGTTCTTTGTTACTTACCTCATCATTATGATTTTTTT
4106398	2	104.137	pop2_snp	TGCAGCTGCTCTGTAGTTGGAGACGTATGCATCTTTGGCCAATCTCTGTGATCGAATTTCTGTTCACAT
3629886	2	105.313	pop2_snp	TGCAGAATTTTTGCCCAAAAATTGTTACCAATTGGTTCCAGATTACAGATCGGAAGAGCGGTTCAGCAG
3630789	2	105.313	pop2_snp	TGCAGATCAAGAGGTCACCGGTTCGAACCCGGTTGGGCCCTCCTTTTTGTGACATACATAAATTACAGA
3631254	2	105.313	pop2_snp	TGCAGCAAAGATATGTAACAAACAATTCAAATCCATTACTTCATTGAGGAGAAACTAACTTCCATATTT
3631351	2	105.313	pop2_snp	TGCAGTTTCTATAATATTGATAATTGTAAGTATTTGTTACTTGAAGTCCCTATATCTTGCAGATTTGGG
3631808	2	105.313	pop2_snp	TGCAGAGTCACAAAGGAAATGTAAAAAAAATGGTTTCAGCACTTACATACAACTCAGTGTACAAAATGA
3632038	2	105.313	pop2_snp	TGCAGACTGATGAAGACTACACGAATTTGTTTTCTTTGTTACTTGTGTACTTGTCTTCCCCCTCCTGTT
3632125	2	105.313	pop2_snp	TGCAGGTTGAATATGTCATGATGGTAAAGCAACAGGAACATGCATACAGGGAAGCCATTGAGGAGTATC
3632629	2	105.313	pop2_snp	TGCAGGAAATCAAAACACCCTTTCCAGTTTTCATTGGACCATTTCACATAATTTATATAAACCAATATT
3632634	2	105.313	pop2_snp	TGCAGCCCCCCCAGCTTCCACACCCTCCACAACCACCTCAGCTTCCTAGGCCACCTGTTCAAGCTTTAC
3633294	2	105.313	pop2_snp	TGCAGGCAAAGATAGGACGTTCGGAAGATTTTGTGGCTGCATTGCAAATACTTCGCGGTAAAGATTATG
3633407	2	105.313	pop2_snp	TGCAGCGAAAGTCCATGGTAATTTAGTATAAGATATGTCTGAGGATCAAACAAGAGGTTTCAATATAGC
3633755	2	105.313	pop2_snp	TGCAGATCGGTAAGTCTTGTTGAAGTTACACGACGGTTCGGATTACAGATCGGAAGAGCGGTTCAGCAG
3634038	2	105.313	pop2_snp	TGCAGATTACCTTCTTCAAGCCCCACACCAATTTTGAATCATAATATACCAACAGGCTGCTTTGTTTTT
3634096	2	105.313	pop2_snp	TGCAGATGATAATGCTGTCATTTCGACATGTCGCTTGGGATATAGTTGCAAACAAAAGCATCACCACTT
3634190	2	105.313	pop2_snp	TGCAGTGTCATATTTACTAAAGCTAAATCCCTTTATACACTACATTTCAAACTATTTCCTAAAATACCA
3634225	2	105.313	pop2_silico	TGCAGTCAAATGCTCTACCACTGAGCTATGGACCCTCTGATATTTTGTTTGCCAATCAGCGATAATAGT
3634249	2	105.313	pop2_snp	TGCAGAAGTGCAAAAAGCCCTCGACAGCAAATCTAATTGAAAGGCTTGAATATTCAAATTTGCTTGGCT
3635125	2	105.313	pop2_snp	TGCAGAAACTAAAACCGGATGGTGAGTGATTGTTATATGAGTGATTGCCTGGTTTGCATCTGTTATTAT
3635292	2	105.313	pop2_snp	TGCAGAATTAGAGGGAGAAATCCCTGCTAAACACACTATTATATTGAAGGTTGTAGCATAATGTCATCA
3635487	2	105.313	pop2_snp	TGCAGGTGACAGTATATCAGGTCGAATGCTCAATGCTTGCCCGAGTTTGATGTATGCTGGACCCAAAGA
3635717	2	105.313	pop2_silico	TGCAGCTCAAATGGTATTGGATCAAATGCCAGGTGATTCCCATATCCAATAAAGTGAACAACTAGATTT
3635935	2	105.313	pop2_silico	TGCAGTGATCTATCATCTCAAGACAGACATGGAGTCAGGATTGTTAGCACATGAATTTTCTATCAATGA
3636021	2	105.313	pop2_snp	TGCAGAAAGTTGTTTCGAAAATTAGAACATAAAACATTACAGATCGGAAGAGCGGTTCAGCAGGAATGC
3636160	2	105.313	pop2_snp	TGCAGTCATCAGTGCTGCATTCGCAACCAAAATCTACTGTCGGTACACCTGCATATATCGCTCCTGAAG
3636568	2	105.313	pop2_snp	TGCAGGCTTCACCGTGATATGATGACCTGGAAAAAGGAAAAATGGATAGGAAAACCTTTCTTTCTGTGA
3636584	2	105.313	pop2_snp	TGCAGCATTAGTTTTATTTAGTTTTGGGTCGTTAGTTTTGGGTCTGGGTTATGTTCGTTTGATCCAGCT
3636776	2	105.313	pop2_snp	TGCAGCAGCTGATGTTTTTGTTAGAAAAGAGAAACAAGGCTTATCATTAGAGACTCCCTTTCTTTTGTT
3636927	2	105.313	pop2_snp	TGCAGAACAGATATCAGTCAAAGATATCATAAAATTTCAATTGGAAATAGTCCTATAGTACAATGTTAT
3637088	2	105.313	pop2_snp	TGCAGGCACATTTATTCAATTTATCTAATCAGAGTACATCCCAAGATTAGGAAAATACAAGCCAAACTA
3637177	2	105.313	pop2_snp	TGCAGTTCGGCTGGCTGCTTTCTGTCTCAGAGCTAAACCCTTTCCTGTTCTTGAAGGAAGACCGCCACT
3637440	2	105.313	pop2_silico	TGCAGAAATTTACACTTATACACTACTTTTTTTCACTGATACATAGCATATTTTATTCACAATAAAACT
3637468	2	105.313	pop2_silico	TGCAGGCTCTCTTGAGAATGCTTCCAGCTTATTACAATCATTTTCGAGTATTTGATAATGCTCTAGTCA
3637525	2	105.313	pop2_silico	TGCAGTAGAGAACCGCGAATTGGTACACGCGTACCGGTTCATGGTATTTTTGCGAATTGATTCGTGATA
3637662	2	105.313	pop2_silico	TGCAGCCATTGAAAATAAGCAAACAGTTTTTTTTCATTAGCAATAAAGAGGATTATTTGCTCATACATG
3637861	2	105.313	pop2_silico	TGCAGATGTAATGTTGTTAGATGTTTATAGGTGTTCTAGATCTAATATGTAGGAAATAATCAAAACAAT
3638171	2	105.313	pop2_silico	TGCAGAAAGCCTTGAGTATATATATTGGCTCCTTCCCACATACATGGTATGTGGAGGCACCAAAACTGA
3639899	2	105.313	pop2_snp	TGCAGAGAAATAAAGACACATTTGATCATTATGAGCAGTTGTTAGGATGTATCATCTAAAAATTTTAGG
3640019	2	105.313	pop2_silico	TGCAGTGCCATGTGGTAACAAACATTTATAATGCCTTGCTTTTATATATAGAGTGTTGTGGTATGATAT
3640039	2	105.313	pop2_silico	TGCAGTTAGTTTCCACAAGAGGGACAAATTCGTCAATAAATATTGCTTTAGCGCAGAGAACAACAAGCT
3640066	2	105.313	pop2_snp	TGCAGCTAGTCATTATATAAGTGTGATGATCATTTACCCTGATAGATTGAGGAAGCCCTCTTTCCAATA
3640772	2	105.313	pop2_silico	TGCAGAAAGCCTTGAGTATATATATATTGGCTCCGTCCCACATACATGGTATGTGGAGGGACCAAAACT
3658958	2	105.313	pop2_silico	TGCAGCCTGCAAGGAGCTATTCCTCGATTACAGATCGGAAGATCGGTTCAGCAGGAATGCCGAGACCGA
3658963	2	105.313	pop2_silico	TGCAGTTTCTTAGACTCCTGTAAAGTCCAAGAGGAAACATTACAGATCGGAAGAGCGGTTCAGCAGGAA
3659401	2	105.313	pop2_silico	TGCAGCAATTCAAATAAAATAAAATAGTTTATATTGGAAGAGTTCTAATATAATGGTTTGACAAAATGT
3659617	2	105.313	pop2_snp	TGCAGATCAAGAGGTCATCGGTTCAAACCCGGTTGGGCCCTTTTTTCTAATTTTTATACTTATTCTCAC
3659981	2	105.313	pop2_silico	TGCAGGGTTTCCCTGTTACTGCACAGCCATGCACTTTCTTACAGATCGGAAGAGCGGTTCAGCAGGAAT
3661563	2	105.313	pop2_silico	TGCAGGAGCTACAGAGGTAGAGTCAAAGAGTTCCATCGAACTTCCCTAAGAATCCTCATCTTTACAGAT
4079127	2	105.313	pop2_snp	TGCAGCGCGGGATTCTAGGTAAAGCGCAAAAATGCGATTTACAGATCGGAAGAGCGGTTCAGCAGGAAT
4079944	2	105.313	pop2_snp	TGCAGCAATGGTAATTCGTGTTGAGATGTCAACATTCTAATCTGCAAGTGCAGAGTTACAGATCGGAAG
4080146	2	105.313	pop2_snp	TGCAGGTTGCCTACCAACTCCTGCCTACCTTTTGATTTCATCTGCAACTAAATTTCTGATCTACTGACA
4080150	2	105.313	pop2_snp	TGCAGAAACAGGATTGATGGAGAAGTTTGGTTTCATAAATCTAAAAGAAAAACCATATCAGAGAGAAAC
4080159	2	105.313	pop2_snp	TGCAGAATTGTGCTGTGTGGATGCCTAATGTTGATAAAACGGAAATGAATCTCACTCATGAGTTGAATG
4080191	2	105.313	pop2_snp	TGCAGTGAAGAGTAATTTCAATCATGAAAAGTGGGAAGTGTATAATCAAAAGATTACAGATCGGAAGAG
4080360	2	105.313	pop2_snp	TGCAGGCATCAAACAGAGGTCAAACAATCAAACCATATAATTTTTCCGGCAGGTTCAAGCAACTAACAT
4080378	2	105.313	pop2_snp	TGCAGAAGCACCATTCATGATAAATCATGTAAATTTATCATTTTTATTATTATTAGTTTGTGTTTTGTC
4080514	2	105.313	pop2_snp	TGCAGCTTCAAACGAAATTCTGGAAAATATGCGCTCCAAATATGACTTTGACTCCAACACGAAAGTTGT
4080724	2	105.313	pop2_snp	TGCAGCGCAACATCATTGTTTATGACTTTTCCCTTTCTTCGATTTGTTCTTCTCTTGCATCTTTTTCTT
4080727	2	105.313	pop2_snp	TGCAGAATAATAATGAAATCGGTCACAGAGGATGGCAAAGCTCTGATACCATGTTGTTACAGATCGGAA
4080962	2	105.313	pop2_snp	TGCAGGTTACTACTATGATTGCATCCTATAAATAGAGTTACAGATCGGAAGAGCGGTTCAGCAGGAATG
4081008	2	105.313	pop2_snp	TGCAGCAGCTTGTACTCTAGCTCATCACAAATGTAGTATGAATTTCCTTTTGTTGCTTCCAAAAATGAT
4081077	2	105.313	pop2_snp	TGCAGCTGCAATGTTGATTCCCATCATGTCTTTTCAGGTTGCATATTTGAATTTCTAAAACAAAACAAT
4081097	2	105.313	pop2_snp	TGCAGTGGCTGAAGTGGCTGCAACTGTGTAGCTGAATGCATTGACTGAAAGGAAGCTTGGGGGACAGAG
4081235	2	105.313	pop2_snp	TGCAGATGCATTGGAAATGGTGACAAGTTTAGGAAAGGCTTTATTTGATTTTGGACGGGGAGTTGTTGA
4081293	2	105.313	pop2_snp	TGCAGTACATGACCCAAGGTCGGCGGGCTTCGTAACACACTGCTCTGTCACACAAGAAATACAATTAGA
4081374	2	105.313	pop2_snp	TGCAGCATTAGTTTTATTTAGTTTTGGGCTTGGGTTATGTTTGTTTGACCCAGTTGGGTTATGACCCGA
4081470	2	105.313	pop2_snp	TGCAGTTGCGTAATTGTCACGTTTATGCATTCAGTGTTAGTGCACAAGTTGTTTGGAAGAACAAAACAG
4081521	2	105.313	pop2_silico	TGCAGATTCAGCACAAGCTGGCATTACTTTGTAATCATCCATTACAGATCGGAAGAGCGGTTCAGCAGG
4081575	2	105.313	pop2_snp	TGCAGGCCACTCACACTGTGCCACGTGGCACAGCAGGTTTTTCTATTTATTTTATTTACAGATCGGAAG
4081619	2	105.313	pop2_snp	TGCAGAGCAATGTCACTGGCATCAACTGCATAAACCTGGAAACATAAAATCCACAATCTCATCCTGTCA
4081632	2	105.313	pop2_silico	TGCAGTTCAGGAAAACTGAAACAAACCATCAATGGTTTGTCCCGAACTGATGCAAAGGTTCTTTCTTTT
4081646	2	105.313	pop2_snp	TGCAGGCGTCATAAAGTATGACTTTGGCTCAACTGATAAGGCTAGGCTGCCATTTTCATTTGGAAAAAC
4081666	2	105.313	pop2_snp	TGCAGTTAGATATCATGTTATCTGTGAATTATTCAAAGTAATTTGAGTAAATGCGCGAACATTGATTTT
4081669	2	105.313	pop2_snp	TGCAGGCAGGGAATTTTTTTCTGCTGTGGAGAAAGTCTACCTGATAGTAGATTGAAGCAATGTTTTACA
4081841	2	105.313	pop2_snp	TGCAGATGAAGAAACCAAAGAAAGGTACATATTATTACTGCTGCAAAAGTTATTTTGTGAAGTTTTGGC
4081957	2	105.313	pop2_snp	TGCAGCGCTTGATTTCCTCTATAAATAGAGCACTCTTGGTCCAAAAGAAGGGAGAGAAAGAGAAAAAAG
4082036	2	105.313	pop2_snp	TGCAGATGCTTCCTTAGCCTTTGCACTGTTCTTGAAATTACAGATCGGAAGAGCGGTTCAGCAGGAATG
4082183	2	105.313	pop2_silico	TGCAGGTGAGTAATGTGGACCAACACCTTATTCTTACAGATCGGAAGAGCGGTTCAGCAGGAATGCCGA
4082337	2	105.313	pop2_silico	TGCAGAGGAAGTATATCCTTGTTACAATTTCAACTTCTAAGCAAAAACAAATTATTCATGCTTTTCTTT
4082371	2	105.313	pop2_silico	TGCAGATTCAGCACAAGCTAGCATTACTTTGTAATCATCCATTACAGATCGGAAGAGCGGTTCAGCAAG
4082398	2	105.313	pop2_silico	TGCAGGAACTCCAAAAAATCTAGAGTTCTTCTGCAGAGTCCTTGTACACTTTACAGATCGGAAGAGCGG
4082763	2	105.313	pop2_snp	TGCAGACATAATTACCGGTTCAACTCCCATAGCCCGAAAGATAAGTTCAGTTTGAAATGTTTTCCCTTG
4083259	2	105.313	pop2_silico	TGCAGTTGGTCTTCAATAACTATCCTTCATTTTGTCTTTTAGTTTATAAAGGATAATCTGTTGATTTGT
4083560	2	105.313	pop2_silico	TGCAGCCTACAGGGACTTTTTATGGCATGCTGTGTCTAGTTCTGAGTACAAAGTTTCTGTACCATGTAC
4083988	2	105.313	pop2_silico	TGCAGGTGAGTAATGTGGACCAACACTTTATTCTTACAGATCGGAAGAGCGGTTCACCAGGAATGCCGA
4084038	2	105.313	pop2_silico	TGCAGTCAAGGATCACTTGAGGAATTGATCGACGGGTATGACTAATAAGCTTTGCTTGTTTTTCCGCGG
4084059	2	105.313	pop2_silico	TGCAGGCAAGCTATCAGCAAAAAGTACTGATTCATGAATCGGCTGGAAAAAAAATGGGGAAATCAGATG
4084130	2	105.313	pop2_snp	TGCAGTTGTTGAGCTATTTTCACAGGCTGGAGCACCAGTTGAAAATAATTATGCACATGCAATGAGGGT
4084250	2	105.313	pop2_silico	TGCAGCCCCCCATTTCATTGCCATGTAAATGGTTTTTATATCCTTTTTTTCACTTAGAATCAGTAGATA
4084259	2	105.313	pop2_silico	TGCAGAACCATATCTCAAATAAATTCATATATAAATGCTAAACATTCAGTGCAAATATTACTAATCCAA
4084453	2	105.313	pop2_silico	TGCAGCCAGCTTTCCTTCCTCCGTAAATCCAGCATGAGCAGCGATCATCTTACAGATCGGAAGAGCGGT
4084871	2	105.313	pop2_silico	TGCAGGTGAGTAATGTGGACCAACACTTTACTCTTACAGATCGGAAGAGCGGTTCAGCAGGAATGCCGA
4085122	2	105.313	pop2_silico	TGCAGCTTCAAACGAAATTCTGGAATTTATGCACTCCGAATATGACTTCGACACCAACAAGGTATTTGT
4085289	2	105.313	pop2_snp	TGCAGTTTCTATTGCATTTTCATCTGGTTCAGATGTAAGTTTTGATGTTTCTGCAGTGAGTTTGGGTTC
4085808	2	105.313	pop2_silico	TGCAGATTCAAATGAAATTCTGGAAAATATGCAATCCGAATATGACTTCGACTCCAACACAAAATTTGT
4085896	2	105.313	pop2_silico	TGCAGGTTCAGCACAAGCTAGCATTACTTTGTAATCATCCATTACAGATCGGAAGAGCGGTTCAGCAGG
4086164	2	105.313	pop2_silico	TGCAGTAACAGTGTAGTCAATTGTGAGTCAGCACCAACCGTTTTGTTTTCTTCATATTTCTCCCCATTA
4086212	2	105.313	pop2_silico	TGCAGAGAATTCCGATCCCACGCAATATAATCAGAACCCACAGTTGAAACCTTTTTTATTTTTTTACTT
4086461	2	105.313	pop2_silico	TGCAGAATCTCCACCACTTGTTGATTATCAGTTTACAAATCGGAAGAGCGGTTCAGCAGGAATGCCGAG
4086570	2	105.313	pop2_silico	TGCAGGATAATAGAAAGCATTTGAAGAGCATGAACATTACTCGAAACATTACAGATCGGAAGAGCGGTT
4087307	2	105.313	pop2_silico	TGCAGCTGAATCTGTAGATGTGACACTGTTAGTTTGTATTTAGCTGATTAGCAATGAGTATTGACCTTC
4088115	2	105.313	pop2_silico	TGCAGCTTTCTGCAAAAGAGAATAAAAGTAACAGTAATAATAACAATTCTTGGAGCAACGCCAGCATCG
4088220	2	105.313	pop2_silico	TGCAGCTTTCTGCAAAAGAGAATAAAAGTAACAGTAATAATAACAATTCTTGGAGCAGCGCCAGCATTG
4088340	2	105.313	pop2_snp	TGCAGAGGAAACAAAACTAAAAATGGAAAAGAGCAAGTCTCGTCACAGAATGTTGTCGACGGTTATAGA
4088425	2	105.313	pop2_silico	TGCAGGCGAGTAATGTGGACCAACACTTTATTCTTACAGATCGGAAGAGCGGTTCAGCAGGAATGCCGA
4088697	2	105.313	pop2_silico	TGCAGGTCAAGCTATCAATGTTGCGGTGAACATGTTCTTCACATTTATGATTGCTCAAGTCTTCTTACA
4089115	2	105.313	pop2_silico	TGCAGTCAAATTTCGAATTTTTTTCACAAATAACCACATTTCCCAACTTACAGATCGGAAGAGCGGTTC
4089327	2	105.313	pop2_silico	TGCAGAAAAACTAGATGTTCCAGCATCACGAATAGCAGTACTTTCATTGATTTCTGTGTTGGAAGAGCT
4089553	2	105.313	pop2_silico	TGCAGTAAATTATCTAACGAACAGAAAGCACACATCGGGGGCTTTCCAAGGGTTCAAACGGCACTCAAA
4089697	2	105.313	pop2_silico	TGCAGAGTTTTGATACTATCAAGACATCCCTCTCTGATCTTGTGGAGGTTCGTTTTATAGATGATTTCT
4089755	2	105.313	pop2_silico	TGCAGATTCTTAGTTGTCTCATAAGATTGTTCAAGAATGCGGAATCTGTTGGGGTTCCATTTCCAAAGC
4090016	2	105.313	pop2_silico	TGCAGTTATATAATTCTCCGATCCTTTCTTCATTGTTATTTATTTACAGATCGGAAGAGCGGTTCAGCA
4090345	2	105.313	pop2_silico	TGCAGGTGGGTAATGTGGACCAACACTTTATTCTTACAGATCGGAAGAGCGGTTCAGCAGGAATGCCGA
4090680	2	105.313	pop2_silico	TGCAGAAGCACCATTCATGACAAATCATGTAAGTTTTTCGTTTTTATTGTTATTAGTGTGTATTGGTGT
4090745	2	105.313	pop2_silico	TGCAGATTCTTCCGTTCAGGTATTGACTTTCTTCCATATCACACCTGTTTAGAAGTAGAGGTTAGTTAG
4091352	2	105.313	pop2_silico	TGCAGAATTTTGACTTCTTATTAGAAGAGTGCGAGGAATCAATCTTATCTAGTGACCTCTTACAGATCG
3630994	2	106.49	pop2_silico	TGCAGTGTCTCACACCTATCACCGTAAAATTTTCCGAGAACAAAACTAGCCAAGAGCACTTCTAATGAT
3634156	2	106.49	pop2_snp	TGCAGACGGTGACATTAGTTGCAAAACAACACTTGGATCAAAACAACATTCCTCACCTTGGAAGCTTTA
3634279	2	106.49	pop2_snp	TGCAGAACCGGGCAGAATCCTACCAGGTGGCTTGTTATGCCCTTTTAGCTTCCCTGGACCGCGGCGGAA
3636082	2	106.49	pop2_snp	TGCAGATACGAATCACTAATGTTGATACAGGTAGGGAAAGGAAAGTGAATATCTGAAGAATATTGGACA
3636377	2	106.49	pop2_snp	TGCAGGCACCATCTATTGGCTGCCAGTGGTTTTCTACAACCCCCTTGGATGATTTGGTTTATCCCATGC
3637024	2	106.49	pop2_snp	TGCAGCTCTTGGACACCTATACTATTCTATGAAAAATATTACAGATCGGAAGAGCGGTTCAGCAGGAAT
3658875	2	106.49	pop2_silico	TGCAGTTGATAACAACACTCCACTCCCAATTTCACGCATTGCTGTTGTTCATTCATTCATTCATTATTA
3658905	2	106.49	pop2_silico	TGCAGTCTCTAATACTAACAAATTGTTTGAAACTCAAATGAATACAGACACCGGCTTCCAAATGTAGAG
4083271	2	106.49	pop2_silico	TGCAGCCGGGCTACGAAATGGTGAGCTCCTAATTTTACAGATCGGAAGAGCGGTTCAGCAGGAATGCCG
4086448	2	106.49	pop2_silico	TGCAGTAATAATCTTGTGATGTATATTTCCACTGCTATTTATGCTCTCACCACTTTCTTTGTTTTATTA
4087925	2	106.49	pop2_silico	TGCAGCAATTGAGTTACTTGAAGCTTCACGTATTATGCGAATCACCGCATCCAGATTATTGAACCCAAC
4088360	2	106.49	pop2_snp	TGCAGCACAGATTCTCCGCAAATATTCACAATTTCTCCAAACTTGGATTCCCTTCAAATTATTTTTTAA
4091835	2	106.49	pop2_silico	TGCAGCTACAATGTCGGTCAAAGTTGTTGAGTCAAAATTTCTCGTCTTTTTAGTTTTTTATTGAATTTC
4091855	2	106.49	pop2_silico	TGCAGTTGATAACAACACTCCACTCCCAATTTCACGCATTGCTGTTGTTCATTCATTCATTCATTCATT
3632402	2	107.666	pop2_silico	TGCAGAAAAGTCAAGTCAGATCAGTGATATTTTGAGGAAATAGTACCGAACGCAATTCATTACAGATCG
4079484	2	107.666	pop2_silico	TGCAGCGCCTCCGATTATGTATTCAAGAATAATGTTTCCAGATGCTATGAATGCTGGAAATTCACCAAG
4086059	2	107.666	pop2_silico	TGCAGAAAACTCAAGTCAGACCAGTGATATTTGGAGGAAATAGTACCGAACGCAATTCATTACAGATCG
4087994	2	110.753	pop2_silico	TGCAGCATGGGCTTAGCACTTAGAATTCACTAACCTGCATGAGAAAGCCGTTTTGCTTCAGATTCAGCA
4090125	2	110.753	pop2_silico	TGCAGTTGCTTATCATTGAGATCTGTAAATATTGAATGTCCCACGTTGAACTTCAAAGCTCGACTTACA
3632687	2	111.943	pop2_snp	TGCAGAAAACAATGAAAATTTGGATTTTTGTGAAGATATCTTATTTGATGCAAATACCAAGAGGAAACG
3660711	2	111.943	pop2_silico	TGCAGCTAGATTCCTTCTTTGCATTCCCTTCTGTTGCTTCAAATTTTACAGATCGGAAGAGCGGTTCAG
4079363	2	111.943	pop2_silico	TGCAGCTAGATTCCCTCTTCGCATTCCCTTCTATTGCTTCAAATTTTACAGATCGGAAGAGCGGTTCAG
4080444	2	111.943	pop2_snp	TGCAGAGAAATATTTCCGCTACCTTTCCTATCAGATACATCTTCCAAATAAGAATCCTTGTCATTATCT
4083829	2	111.943	pop2_silico	TGCAGCTAGATTCCTTCTTCGCATTCCCTTCCATTGCTTCAAATTTTACAGATCGGAAGAGCGGTTCAG
3636319	2	112.532	pop2_silico	TGCAGTTTTCTTTTTTGAGACGAGTGCACTAAAATATTGTTATGTGGATTATCAATAGTCTTACAAAGA
3637935	2	112.532	pop2_silico	TGCAGTGCATTGAAATAAATGATTTTTTCAAATATTTCAATTACAGATCGGAAGAGCGGTTCAGCAGGA
3659479	2	115.032	pop2_silico	TGCAGAGTCAGAATTTCCAACACTGAGGTATGTTTTTATTTTCTTTTTCTTTGTAATCTAAAATGTGGT
4079994	2	115.032	pop2_snp	TGCAGCTTCAATGTCCACATTCATGGTTCTCTCCTCAATATTTTGGCTCATCCTCTATGACCGTGTTAT
4080657	2	115.032	pop2_snp	TGCAGTTCTTTCTGAAAAGGGGGGCTTAGTTGTCAAGAATTTTATTGCTATTCTAGATCCAGTGACAGG
4085679	2	115.032	pop2_silico	TGCAGAGTCAGAATTTCCAACACTAAGGTATGTTTTTACAGATCGGAAGAGCGGTTCAGCAGGAATGCC
4085804	2	115.032	pop2_silico	TGCAGGCTTACATTTGTCGTTTTATATATGGACATTTTGTAACAGATAGCTGTAAGAAATATTTTCAAC
3659496	2	117.532	pop2_silico	TGCAGTCATGGAGACCGTACTTTGATTTTTGGAGCACAACTTAGCTAAACCGAAGTCTGATATTTTTGG
3660487	2	117.532	pop2_silico	TGCAGTCATCAAGTCACTAACAATTCTAAATATGTCAATACTTCTCGATTTCTCAAATCCGAAGCTGGT
3661127	2	118.141	pop2_silico	TGCAGAAACATGTTTTGCCGGAAATGGGAATATTTTACAGATCGGAAGAGCGGTTCAGCAGGAATGCCG
3630189	2	122.747	pop2_silico	TGCAGACGTCAACAACGATGTAAGCGAGCAATCTACTCAAGGTGAAGGTCAAGGAAAAGTTCAATCCTT
4083943	2	122.747	pop2_silico	TGCAGACGTCAACAACGATGTAAGCGAGCAATCTACTCAAGGTGAAGGTCAAGGAAAAGTTCAACTGTT
4090388	2	122.747	pop2_silico	TGCAGTATACCGGCTCTCAATCCTAACTTCTCAAAAATGAAACCTTAGAATCAAATCAAATTCAAATAA
4090932	2	124.576	pop2_silico	TGCAGGTTGGTTGGTGTCACCGATTAGTTGTTTATATAAGTATTGGTATGTAAACTTGTGGACTAGTGT
3631106	2	126.499	pop2_snp	TGCAGGTGCTATCGCTCTCCTTGGAGGCTAATCTAAAGCCGAAGTATTTGTACTTGGTAAATGAACTTC
3634450	2	126.499	pop2_silico	TGCAGGCACAATAGTCAACAAGAACGACAAACTATTAGTCACATTATAAGAATCAATCCGAAAAATGAA
3660951	2	126.499	pop2_silico	TGCAGGCACAATAGTCAGCAAGAACGACAAACTATTGGTCACATTATAAGAATCAATCCGAAAAATGAA
4086810	2	126.499	pop2_silico	TGCAGAAGTTCTGAACTATAATGTATCCAGGGTTGCAGGAACCGATTCCTCTGAAGGAAGCAACGGAGT
3638557	3	0	pop2_silico	TGCAGTGAAGAATTTAGCTTGATCCACTTGTATAGAAAAAAGTTTCATATTGTTTAGATAAATTACAGA
3633141	3	0	pop2_snp	TGCAGGCGAAGCGATAAGGTAGAGGCTGTTAGTTGAAAGGTTCAAATTCTTTGTTTATAATTGTTTCGC
3634690	3	0	pop2_silico	TGCAGCAGCTGCTTTATTTTCAACCTTCATTGCCTCGCATCTGATTCTCCACGTTTTGACATTTTGTAG
3635351	3	0	pop2_snp	TGCAGCTTTTTCCTTCATTGCTTTTAGGAATGTTACCTAGTTCTGATAGATGTTCAGGACAACTGTTTT
3639874	3	0	pop2_silico	TGCAGCTGGAGCTGAGAAACAAACAATAGTTTCCTTTTGAACATACTTTAGTGCCTTTATTACAGATCG
3659057	3	0	pop2_silico	TGCAGTATTCCGTTGACAATTACTGTCCTCGCTACTTAGTAAGTATCCTTTTTGACACGAAAAATACAA
3659259	3	0	pop2_silico	TGCAGAGCATATTTTATCTGTTTGCAAGTGTTTTTTTTTCTTTCTTTGTGGCAGATTATAACCTCTCAG
3660426	3	0	pop2_silico	TGCAGTAGAAATCCTGCAATAACTTTACTTCAAACACTATAAGAAATGCTGGTTACCTCTACGGTAACT
4082006	3	0	pop2_snp	TGCAGCTTATTATTTTTGTTGGTTAGTGAGTGCATGTATTAGGGCTGCATGTGTTGTGTGAGCTCTCCC
4084338	3	0	pop2_silico	TGCAGAGTGTTGGATTGCTATTTTTGTTTTTGCAAGATCACTGTAGAACCATAATCATTGTATTACAGA
4084427	3	0	pop2_silico	TGCAGTAATTGAATGAGGTGGGATTTTGCAAATATACCTGAAAAAATACTTGAGTTTGACTCAGGGTCA
4087507	3	0	pop2_silico	TGCAGAAAAGGGTAGACAATCTAATAAGTCTCACATTACAGATCGGAAGAGCGGTTCAGCAGGAATGCC
4089177	3	0	pop2_silico	TGCAGCCATGCAAATATACAAGCTTGCAGCCGTGTAGATCTTACAGATCGGAAGAGCGGTTCAGCAGGA
4079630	3	0	pop2_snp	TGCAGTTTGGAAATCTTCCATACGGACTCCGATCGAATACATGGCTTGTCGTTCCATCTGTTGCCGAAT
4090180	3	0	pop2_silico	TGCAGTAATTGTTGACTAATAGGCTACAGTGACTCCTAAAATTCAAGTTTGGTTCTAGACCTAAAATCT
3635324	3	1.21951	pop2_silico	TGCAGTCGAAGATATAGACACAATTAGGCAAACTTTGTTACAGATCGGAAGAGCGGTTCAGCAGGAATG
3634723	3	2.39598	pop2_silico	TGCAGCTTCAACAATTGGTATTTGTTATGGACCGGCCATTTTCAACCAGCCGATCACCACGGAGAAAGT
3637127	3	2.39598	pop2_silico	TGCAGAGGAAATTAGGATTGTAATAATAATATGAAACACAGCTCTCACTAAATTTACAGATCGGAAGAG
3659609	3	2.39598	pop2_silico	TGCAGCATTTGAAAACGCTGAAAAACTTGAGATCTCTAACATTAGAATCATGTAAGGTGACAGCAAACG
4089551	3	2.39598	pop2_silico	TGCAGCTTCAACAATTGGTATTTGTTATGGACCGACCATTTTCAACCCTGGCCGATCACTATGGAGGAA
3630111	3	4.22535	pop2_snp	TGCAGGATTCAGAACAGGTCTGAACGCTTTTTTATCATGAAGTATGCCGATGACAGGAACTACTCGTAG
3634128	3	4.22535	pop2_snp	TGCAGCTACTGCATAAAAGTTATGGCATCCACTTTGCGAACTTCTTCAATTGCAGTCCTTTCTTCACGA
3636239	3	4.22535	pop2_silico	TGCAGGTTTCACAAATGTCACATGCATGAGACCAATGAATGCATCCATCTTACAGATCGGAAGAGCGGT
4083828	3	4.22535	pop2_silico	TGCAGCAGTTCTTTTATTGTTTGCTTTGATACAACTAAGTTACAGATCGGAAGAGCGCTTCAGCAGGAA
4088485	3	4.22535	pop2_silico	TGCAGTAGTTCTTTTATTGTTTGCTTTGATACAACTAAGTTACAGATCGGAAGAGCGGTTCAGCAGGAA
4089888	3	4.22535	pop2_silico	TGCAGCTAAACAAATGTTTTGGGTCCTTTGCCAAATATCTCCATATTTTCCAATTCTATGTTGACCCGC
3633099	3	4.86111	pop2_snp	TGCAGTAGGGAAGAAGTTGGAAACAATGTCTGCATTACAGATCGGAAGAGCGGTTCAGCAGGAATGCCG
3633826	3	4.86111	pop2_snp	TGCAGCACCCAGGTGTAACTCAATTTGATGTAAAATTCGCATTGTTCTGAGCTCAGAGATGCCTAGAGC
3636225	3	4.86111	pop2_snp	TGCAGTGTAAATGATGTCTTCAAATTCTATTCTGATTCATTCGTCAACTCTAAAGTTTGCTTTACAATC
3636476	3	4.86111	pop2_snp	TGCAGGTTGAGCAAATTCCTCTTCCTTTATTGTTCATGCGCACGGTATTACAAGCAATAAATGCTTTTC
3637470	3	4.86111	pop2_silico	TGCAGAATGTCCACCACTGTAAAGACATAAGGAGAGACCAAACACAGCTCATCAGAAGAATTCTAAACC
3639722	3	4.86111	pop2_silico	TGCAGTTTGTCCTGATGTTGGATGGCAACCATTCGCATCACACGGAGGCGTCAATCCAGGCGCAACAGC
3640137	3	4.86111	pop2_silico	TGCAGATTCAAGCTATGTATGCCATAAATATTGATTACAGATCGGAAGAGCGGTTCAGCAGGAATGCCG
3660720	3	4.86111	pop2_snp	TGCAGTCACTTAGTCATGCTCTAGATGTCAAGAAGGGGTTTGAGTTTGGTGAACTAACTTTGTAATAAG
4079175	3	4.86111	pop2_snp	TGCAGTAATAATCCTCATCTCAAAAAATAAATGTAAACATGGTTTTGATATCTTACTTCAATTCATTTG
4079605	3	4.86111	pop2_snp	TGCAGAACAACGCTGTCAATTAGTCTCTTATAACTTGCTGAGTGTTGATTTTCTTCAATCTTGCAGGCT
4079803	3	4.86111	pop2_snp	TGCAGTGCGCAATTTCACTCACCGTAACAAAAGGAGAGATTGGCGAAAACGCAAAAGACTTTTCCCTGG
4082698	3	4.86111	pop2_silico	TGCAGAATTTCTGAGTTTTCTCTCTATTTTCTCTCCCTCACCCTCTCACTAAAGCTTCTACAATACTCC
4082708	3	4.86111	pop2_silico	TGCAGGTTACAAGGGATATTGGCTGTCGATTGCAAATACAGAAGTGCTGTCGAGGATTTCTGATCTTGT
4085307	3	4.86111	pop2_silico	TGCAGGTAACATGGACTTGGTGATTCACTCTAACAGTAATATCCCAATAGATACAATTCAAAAAGATGT
4089589	3	4.86111	pop2_silico	TGCAGATGATAAAATATTTAGATACAGAGATAGAGGTAATAATGATTATAAGAACAAAAATGTAAGTAA
4105731	3	4.86111	pop2_silico	TGCAGCCCATGTTCTTATCGGTAAAGAGAGTTTCAAGGCACTTTCGAAATGTCTATTTGATATTGAGCC
3639643	3	6.19345	pop2_silico	TGCAGAATAGAGTGCAGATAAGAGCATCAATATTGGCAATTTTTTATCGTTCCTTCACTGTTCCCAAAC
3630341	3	6.71296	pop2_silico	TGCAGGCAGAAATTGGTGGAAAAGTGCTGAAATGAAAAAAAGGGGACTGCAATTGTTATATAGGCAATA
4118830	3	6.71296	pop2_snp	TGCAGAAGAATCCTTTGTTATAACAGGTGCAGTCATGGCGATTTTCTCGGGTTTTGTGTTCTGAGGGTT
3630043	3	7.3082	pop2_silico	TGCAGCTTGTTGTTATGAAGGTCAAGAATTTCCAATTCGGAAGTAAGACTTTGAAAAGGTCCTTCCAAA
3630759	3	7.3082	pop2_silico	TGCAGAAATGTTCAAATCTAAGTTTGAATGACCAAATAAAGCCCCACATCAGTTCAAAATATATAACCC
3631278	3	7.3082	pop2_snp	TGCAGATGAAATGGAGCTATGTCAACAAAGAGAAAAACGCACACTTGATTGAATAATGTGCTAATGGGA
3631588	3	7.3082	pop2_silico	TGCAGGGGAGTGGTGGAGTGCTAATGTCGTAGATGTTCAGATAAATGCGTCAGATACGGGTAACTCCCC
3631792	3	7.3082	pop2_snp	TGCAGTTGTACGTCCACCGCCCAACTCGTTGCTTCGTTCGACCACCGCCATTGTAAGTTCTTTTCCTTT
3632334	3	7.3082	pop2_snp	TGCAGGCTGTGTTTGATATTTAGCGGGTACATTTCTCAATGGGTGTTACAGGAGAGACAACTTTGAATG
3632617	3	7.3082	pop2_snp	TGCAGCATATACAGAAGTTGTTGTGGATTCAGCTACTTCATATTCTTCAACTGATCCGGTTACTTCGAT
3633616	3	7.3082	pop2_snp	TGCAGTAGCTAACATCAAGAGAATAAGGTGTTGTGTTCTGTATCAAACAAAACATCAGATATAATATAA
3635043	3	7.3082	pop2_silico	TGCAGAAAGAATAAAGTGTTTTTGTCTGAAACAAATAACTTGTAGGTTCAGAGTAACAAAATTATTTTC
3635396	3	7.3082	pop2_silico	TGCAGAAATTTGGGAAATGAGCCAAGGAGATTGTAGTTACAGATCGGAAGAGCGGTTCAGCAGGAATGC
3635586	3	7.3082	pop2_snp	TGCAGAAGTTGGAACATATTTGCTGGGCTTTTTGAAACTTTGAGATTCTGATCAACAATTTGGTTTCGG
3636177	3	7.3082	pop2_snp	TGCAGATGACAAATCATTTGGCTAGCACAAGGTCTCAATATTTTCCGATGCATAATGCTTGTATTCCTG
3636371	3	7.3082	pop2_snp	TGCAGAGTGGATCTCTCCATACCCTAAGGGTGAGTAACACAAACTTCTCTGGAGCATTTCCACACACTA
3637233	3	7.3082	pop2_silico	TGCAGTTTGTTGTTCTGAAGGGCAAGAACTTCCAATTTGGATGTAAGACTTTGAAAAGGTCCTTCCAAA
3637551	3	7.3082	pop2_silico	TGCAGAATTCCATTATCAGGTACATTTTATAACTCAAACTATCACCAATTGGCAAAAAAAATCCGTATT
3637636	3	7.3082	pop2_silico	TGCAGAATTTGAGGTATCTAAACTTGTCAAATGCTGGCTTCGAAGGACAGGTCCCAAAAGAAATTTCTC
3639333	3	7.3082	pop2_silico	TGCAGAATTCCATTATCAGGTACATTTTATAACTCAAAATATCACCAATTGGCAAAAAAATATAAAGCA
3658764	3	7.3082	pop2_silico	TGCAGTTTGTTGTTATGAAGGTCAAGAACTTCCAATTTGGAATTACAGATCGGAAGAGCGGTTCAGCAG
3658852	3	7.3082	pop2_silico	TGCAGACACATGTGATGCAAGGGATGGTATTTTACAGATCGGAAAAGCGGTTCAGCAGGAATGCCGAGA
3659770	3	7.3082	pop2_silico	TGCAGAAATTTAGGAAATGAACCAAGGAGATTGTAGTTACAGATCGGAAGAGCGGTTCAGCAGGAATGC
3660271	3	7.3082	pop2_silico	TGCAGAAATTGGAACATATTTGTGGGCTCTTTACAGATCAGAAGAGCGGTTCAGCAGGAATGCCGAGAC
3661455	3	7.3082	pop2_silico	TGCAGCATGAAAGAATGGAAAACAGTGATGATGTTTTTTTTCCGTGGGAGATGGACAACAAAAGTTATG
4079200	3	7.3082	pop2_silico	TGCAGACACATGTGATGCAAGGGATAGTATTTTACAGATCAGAAGAGCGGTTCAGCAGGAATGCCGAGA
4079505	3	7.3082	pop2_silico	TGCAGCCGCCTTTGATAGATCGTGAACAACTCTATTACAGATCGGAAGAGCGGTTCAGTAGGAATGCCG
4082543	3	7.3082	pop2_silico	TGCAGAACTCTCTCATTGATGATTTCTTCCAGATTTTGAGGCATGATGAATTCATCATCAACACATTGC
4083447	3	7.3082	pop2_silico	TGCAGAATTTGAAGTATCTAAACTTTTCTGACGCTGGCTTTGAGGGACAAGTCCCAAAGGAAATTTCTC
4083904	3	7.3082	pop2_silico	TGCAGACACATGTGATGCAAGGGATAGTATTTTACAGACCGGAAGAGCGGTTCAGCAGGAATGCCGAGA
4084333	3	7.3082	pop2_silico	TGCAGCTCCATATCTGTGTTGATTTACAAGCTAATGATGAATGAATCAATGATGTGGGTGACAATGGTG
4084352	3	7.3082	pop2_silico	TGCAGAAATTGGAACATATTTGTGGGCTCTTTGAAACTGATATTCTAATTACAGATCGGAAGAGCGGTT
4085024	3	7.3082	pop2_silico	TGCAGCCGCCTTTGATAGATCGTGAACAACTCTATTACAGATCGGAAGAGTGGTTCAGCAGGAATGCCG
4085497	3	7.3082	pop2_silico	TGCAGACACATGTGATGCAAGGGATAGTATTTTACAGATCGGATGAGCGGTTCAGCAGGAATGCCGAGA
4085945	3	7.3082	pop2_silico	TGCAGAAATGTTCAAAACTAATTTGGGATAGCCAAATAAAGCCCAATAACAGTTGGAAGTATGTAACCC
4086679	3	7.3082	pop2_silico	TGCAGCTTCAAACGAAATTCTGGAAAATATGCCCTCCCGATCTGACTTCGACTCCAACACGAAAGTTGT
4086967	3	7.3082	pop2_silico	TGCAGACACATGTGATGCAAGGGATAGTATTTTACAAATCGGAAGAGCGGTTCAGCAGGAATGCCGAGA
4087731	3	7.3082	pop2_silico	TGCAGTAGAGTCTGCTAAACCTATTGCAGGTGTGGATGATATTAGGGTGTCATCAAGTGTCGATATCCA
4088457	3	7.3082	pop2_silico	TGCAGAAATTGGAACATATTTGTGGGCTCTTTGAAACTGATATTCTAATCAACAACTTGGTTTGGAGGA
4088503	3	7.3082	pop2_silico	TGCAGCCGCCTTTGATAGATCGTGAACAACTCTATTACAGATCGGAAGAGCGGTTCAGCAGGAATGCCA
4088582	3	7.3082	pop2_silico	TGCAGCATTAGTTTTATTTAGTTTTGGGTCATTAGTTTTGGGTCTGGGTTATTTTTGTTTGACCCAACT
4088953	3	7.3082	pop2_silico	TGCAGAAATGTTCAAAACTAATTTGGGATAGCCAAATAAAGCCCAATAACAGCTGGAAATATATAACCG
4089696	3	7.3082	pop2_silico	TGCAGACACATGTGATGCAAGGGATAGTATTTTACAGATCGGAAGAGCGATTCAGCAGGAATGCCGAGA
4091184	3	7.3082	pop2_silico	TGCAGAAATGTTCAAATCTAAGTTTGAATGACCAAATAAAGCCCAACATCAGTTCAAAATATGATGGTT
4091229	3	7.3082	pop2_silico	TGCAGAAATGTTCAAAACTAATTTGGGACAGCCAAATAAAGCCCAATAACAGTTGGAAGTATATAACCC
4091248	3	7.3082	pop2_silico	TGCAGCCGCCTTTGATAGATCGTGAACAACTCTATTACAGATCGGAAGAGCAGTTCAGCAGGAATGCCG
4091799	3	7.3082	pop2_silico	TGCAGCGGTAAAAGAAGACCAACGAACACGTTACAGATCGGAATAGCGGTTCAGCAGGAATGCCGAGAC
4118859	3	7.3082	pop2_snp	TGCAGAGTTTGAATTTGGCTTTCAATGACTTTCATTCTGTGATTCCTCAAGAGCTGCATCAACTGTAGA
3630673	3	9.71784	pop2_silico	TGCAGAGGTTTCATGTAAGTGACAGTGGAATTGAATCTTCACTATTACAGATCGGAAGAGCGGTTCAGC
3635740	3	9.71784	pop2_snp	TGCAGTTCTGTCCAAAAAAAAATCTGCTACTCAAATCATAAAATTACAGATCGGAAGAGCGGTTCAGCA
3636602	3	9.71784	pop2_silico	TGCAGGTTTTCTACGGATATTTCTTCGAATTTTTCCGGGATTTACAGATCGGAAGAGCGGTTCAGCAGG
3639183	3	9.71784	pop2_silico	TGCAGTTTATGGAAAGTTATTTCTCCACGAAAATAGCCAAAAGAATGAAAGTACAACTCTTGAAGTGAT
3639828	3	9.71784	pop2_silico	TGCAGAGAAAGCACATATCAGTGATAGAGTTTTACCTTGATTCTTTTTCTATTACAGATCGGAAGAGCG
3640827	3	9.71784	pop2_silico	TGCAGGTACAAAACAGAAAAAGTTCAACAATTTCACCCTTTTCAACTCAGCAAGGTTAGTGTTTGGTAC
3659319	3	9.71784	pop2_silico	TGCAGCCTCAAACGCAATTCTGGAAAATATGCGCTCCTAATCTGACTTCGACTACAACACGAAAGTTGT
3660581	3	9.71784	pop2_silico	TGCAGCATTAGTTTTAGTTAGTTTTGGACCTGGGTTATGTTTGTCTGACCCAGTTGGGTTATGACCCGA
4080008	3	9.71784	pop2_silico	TGCAGCCACCATCAAAAACCCTAGCCTTCTTCATCTACACAAACCTACATGCAGAGGCCTCACACGGCT
4081398	3	9.71784	pop2_silico	TGCAGGGAGTGTGCTCTTCTTCCTCCCTAATGTTGACCCTACATCATTCCACCACCACTAGGATACTGC
4084180	3	9.71784	pop2_snp	TGCAGAATTTTCTTATGTGGGTGAAATGCTTCACTGCCCTTACAGATCGGAAGAGCGGTTCAGCAGGAA
4085508	3	9.71784	pop2_silico	TGCAGTTGATCAAGATCAGTAGTTAGCCAAACAAGAAACAGGAAACTAAACAATACATAGCTGATGATA
4090588	3	9.71784	pop2_silico	TGCAGCAATATTTGATTTGAATTGGTGTTTAGATGCCATATTACAGATCGGAAGAGCGGTTCAGCAGGA
3636231	3	10.1464	pop2_snp	TGCAGTCCAGTTATCATTAGTTGAACAGAATTTCCTCTGATGTGGTGCTGGATCAAAACAGATTATGCG
3639235	3	10.1464	pop2_silico	TGCAGGAGAATATGGAATTACTGGAAAAATGGGATGATCTTCAAAGAAAGGAAAAGGATGTGCAAATAA
4079428	3	10.1464	pop2_silico	TGCAGGAGAATATGGAATTACTGAAGGAAAAATGGGATGATCTTCAAAGAAAGGAAAAGGATGTGCAAA
4079990	3	10.1464	pop2_snp	TGCAGATTCCCGTCAAGCAACCACCAAAACCTATAGATCAGATGTCTTCTATTGAAACTGTAGGCTTAG
4086179	3	10.1464	pop2_silico	TGCAGAACACCGTTTTATGATCACTATCAAACAAGATTCTATAAATTAGACACATTTACAGATCGGAAG
3635902	3	10.6806	pop2_silico	TGCAGTGTTTTTGTTTTGTTCTTCCATTGTTCTGATTTACAGATCGGAAGAGCGGTTCAGCAGGAATGC
3631973	3	11.3229	pop2_snp	TGCAGAGTCCATGTGTTTTCAACAGAGAAAAAATATTATACAGAATCTATCTTTCAAAGGTTATCAAAC
3634134	3	11.3229	pop2_snp	TGCAGAGGATCCTTTTTGAAAGCTAATCAATACTGCTATACATCAAAGCTGTTTCTTCATTCAATAATT
3637194	3	11.3229	pop2_silico	TGCAGTGGTAGTGCACCTTATCACCACTAGAGAACCATTTCATACACCAATATTTACATACTGTTTACG
3660899	3	11.3229	pop2_silico	TGCAGTATAAATGACTTTTGATTTATCTCTTTGTAGATTTTTTATTTATTTATAAAACTAACCTTATCA
4079417	3	11.3229	pop2_silico	TGCAGCACAGAGTCACACTGAAAGGCGCGAAGTAGAAAATTCTTACAGATCGGAAGAGCGGTTCAGCAG
4084373	3	11.3229	pop2_silico	TGCAGCACAGAGTCACACTGAAAGGCACGAAGTAGAAAATTCTTACAGATCAGAAGAGCGGTTCAGCAG
4085680	3	11.3229	pop2_silico	TGCAGCACAGAGTCACACTGAAAGGCACGAAGTAGAAAATTCTTACAGATCGGAAGAGCGGTTCAGCAA
4090930	3	11.3229	pop2_silico	TGCAGTTGTGGGAATTACCGTGGAAATTTTGGTGGTGTTATTTTCTATACAACGGTTTGGTACTGATAA
4106702	3	11.3229	pop2_silico	TGCAGTTTTCATGAGTATTTCGCAAAAAGAACCGCCCTAATCGGATAAACGAGCACAAAGTTATGAATT
3640297	3	12.4993	pop2_silico	TGCAGATATTTGTACAATGTAAATCCACAAATCTAAAAAGAATAACATCATAGACAACAACAAGCCTCC
4080004	3	12.4993	pop2_snp	TGCAGGGATATGACTTGACCAATCAAAAGAGTTCCGGTTATTATCGCGCCGCTTCGCGAATTTGTAAAA
4085411	3	12.4993	pop2_silico	TGCAGACCACAAGGGAATGCAGTGGTGCAGATCCGACAACAAAAACAAAGATTGCGATGGGAATGGAAC
4086065	3	12.4993	pop2_silico	TGCAGATGGCGAGTTTGAACCACTATTTGAGAATTACTTACGAAAATAGCTTTATCGAAATGTATTAGG
4088829	3	12.4993	pop2_silico	TGCAGCGTATTGGTTGTCATGTAACTAGCTACCACGTCATTAGATGTCGTCCAATTACAGATCGGAAGA
4089864	3	12.4993	pop2_silico	TGCAGACCACAAGGGCATGCAGTGGTGCAGATCCGACAACAAAAACAAAGATTGCGATGGGAATCGAAC
3635916	3	12.7666	pop2_silico	TGCAGAATTGGAAGAAAGTGATGAAGACGATGAGAAAAATGCTGCTAAATCTGGTGGAAGGGGTCGCGG
4080537	3	12.7666	pop2_snp	TGCAGAGTGATTTTGGCAGGGTATCTTTGGGCCAGAAAAGCTTGATTTTGCACTGCATATGAGTAATGT
4081357	3	12.7666	pop2_snp	TGCAGTTGGTTGGGGCTATCAGAGAAAATGTGATTGCATAATATTGCCACTATGATATTTATTTAGTAA
4084835	3	12.7666	pop2_silico	TGCAGCACTTGTTATTCTCACGGTTATTCCAAACTTTTTCTTACGACTACAATGTTAGTGTATTAGCTT
4088750	3	12.7666	pop2_silico	TGCAGCACTCACATTTCATATTTCCAACTTGTACGTTACAGATCGGAAGAGCGGTTCAGCAGGAATGCC
4090742	3	12.7666	pop2_silico	TGCAGCAGCGAAACCCCAACACGTAGAAGCTCGCAGCCGTAAGCAACATCCAATACAAGCTATCAACTG
4105854	3	12.7666	pop2_snp	TGCAGATTTCTGAGACTGTTATACATGAAAAAGGTCAGATGAGATAACATCTTCAATCACCACTTATTA
3635961	3	13.2123	pop2_snp	TGCAGTTGGGTTTGAGGATCAGAGACACATAATCATCACCATGCTCTTCCTTACAGATCGGAAGAGCGG
4080998	3	13.2123	pop2_silico	TGCAGTATTGAAAATTCTGCACTTTGAAGTCATGTTCCGAAAATCATAACTTGAGTTTTATATGTCCAA
4081163	3	13.2123	pop2_snp	TGCAGAAAAACAGAGTCAAAAATCAATTTGTAGGCCTTGCAAGCTGGAAATAAAAAATTTATTTGGCTA
3629844	3	18.1	pop2_silico	TGCAGCTTTGAACATCTCTAGCTTCCACTGCCAGTATATATCGAGGATTATGTTTTACAGATCGGAAGA
3631520	3	18.1	pop2_snp	TGCAGACATAAAATACTACTTGTCACTGTTATGGGAAATAGTGGAATCAGAGAAAGTAGCCACGCGTGA
3631562	3	18.1	pop2_snp	TGCAGTAAGGATAATTTTATTTTGCTAATTATCTGTTACACTTCCCAATCTTCACCTACTCAGTGACAA
3632484	3	18.1	pop2_snp	TGCAGTAACACAGATTCTCTTATTATTTAGATGTGAAGTGTATCGATTTCAACTAGATGATATCATTTT
3632941	3	18.1	pop2_snp	TGCAGTTTTATTCAGTGGAAGAAAACCTCTCCATATCCCAGACAACACAATTACAGATCGGAAGAGCGG
3632943	3	18.1	pop2_snp	TGCAGATAGCAAGAGGATCAATAAAAGCGACATTATAGAGTTTCTGAAAGTTCTAATTTCTGAGCAGAC
3633098	3	18.1	pop2_snp	TGCAGGGAAACAAACATCTGAACCTCATCTTACTTGAAATTCTATGTATAAACTTACAGATCGGAAGAG
3633198	3	18.1	pop2_snp	TGCAGCTTCCAGTATTGGGAATGACGAGTATAAGTTGAATACTGAACTTCAATCTGCCTTAGAAACATG
3633259	3	18.1	pop2_snp	TGCAGGTCATGAAGCACCTTATCATTTTTCCCTTCCTTATGGAAGAGCATCGATTGAAGTAGCATCTGC
3633707	3	18.1	pop2_silico	TGCAGAAGATTGTGGCGAAGAGGATCCCTATTTTCGAGGGAGCAATTCTTGAGAAATGTCAAATCACAA
3634494	3	18.1	pop2_snp	TGCAGCAATTGATGGAGATTTGCTTGGATCTTGTACAAATAACATTGCTGATGGTAGCAGGCTTCATGA
3634557	3	18.1	pop2_snp	TGCAGCAATGGAAACAAGTCGAGCAGGATAAATATATTTTCTGATGCAGAACCAGGCAGTCAGTATTAC
3635118	3	18.1	pop2_snp	TGCAGTTACTTTAGCAGGCGTTCCACTAACTATTGTTCCTGAGCCAACACAAGCACAGTGTCATGATAT
3635788	3	18.1	pop2_snp	TGCAGGTGCCTTCGGAAGTGGCTTTTGACATTCGTTTGGTGCCCAAGGAGGTCAAGTCTCAGCCTCTTA
3636126	3	18.1	pop2_snp	TGCAGTTCTCTCAGATTATGGGCAGTAAGTGGTGAAGTGTTACAGATCGGAAGAGCGGTTCAGCAGGAA
3636956	3	18.1	pop2_snp	TGCAGTTGCGGTAATCCTAAAAGCTGCCTGAAATCATATACAATCTTTCAGTCACTGAGCAAAACTATA
3637534	3	18.1	pop2_silico	TGCAGTGACTTTTTACTTTTATACGGTAGGGAATGCTGATAATTACAGATCGGAAGAGCGGTTCAGCAG
3638821	3	18.1	pop2_snp	TGCAGGATTTTTGTAAGTATTTGTATTAGTTCCCTAAGTTGAATATCTTCCATTTTCTAAAAAACAGTC
3640256	3	18.1	pop2_silico	TGCAGACTTGCTGTCTCCATGTATTTCACCATCATCCATGCCTTTTTGCTTGTTTCTCCTTCATCTTAT
3659426	3	18.1	pop2_silico	TGCAGAAAACTCTGCATAATTCAACCCTCGCACCTCAATCACCAACCATCAAAACCTTTACAGATCGGA
3659604	3	18.1	pop2_silico	TGCAGAAATTTTCCTGTAAAATTTATGTTTTCTACGAAATTTACTGCACCAATTTATGTTTTATTTACG
3660587	3	18.1	pop2_snp	TGCAGTTTTTATTGCTTTTGTGTATGCTTTCTATTCTTCCATCTAATAGTAACACCTTACAGATCGGAA
3661000	3	18.1	pop2_silico	TGCAGCAGATCGTGCCACACGGGAGGGAGGTAGCACGTGGCAATAGACGAGACATATAGTGTGTTGCAA
3661132	3	18.1	pop2_silico	TGCAGTAAAAAGGCTTTTAGCCTATCAAACCAGGCCCTAAGTGCCTGTTTACAGATCGGAAGAGCGGTT
3661211	3	18.1	pop2_silico	TGCAGTGTATCCGAATAACACCGCTACAATGGCTCAGGCTGCTCGTTTGTGAAACTTTTATTTTCTTTC
3661410	3	18.1	pop2_silico	TGCAGATGAGAGAAGGTGTTGAAGTTGGTAGTTGTGCAATTATAATTTGTTTGAATTTACAAGTTTTTA
4079085	3	18.1	pop2_silico	TGCAGAACAAGAAAAACAAAAAAACATTTAGCCTACAGTTAGAATTACAGATCGGAAGAGCGGTTCAGC
4079106	3	18.1	pop2_silico	TGCAGAATTTCAGCGTATAGGCTTCAAAAATTCCAGCTGAATTGCATCAAAATTCCCATCATATATGCA
4079728	3	18.1	pop2_snp	TGCAGAAAATTGGGGCTTCGTCAACATTGAACTTTCGTCTACCATCTTGGACTCACGCCGATGGTGCCA
4079966	3	18.1	pop2_snp	TGCAGTCAGGCACAAACCTCAAGATCATGATGAATTTAGTATCATATAAAGGCAAAAATATAGTAGAAC
4081128	3	18.1	pop2_snp	TGCAGTTTGGCATGCAACAAAACATCTCAATCCCCGAAAGACCTCGGCCAAGGGCGTATACGAAGAATT
4081620	3	18.1	pop2_snp	TGCAGAGACTTTGTAGTGTGATCAGATGCAAATCTCTTATGCAAGGCTCAAAGTATGGGCATTGTTATT
4083377	3	18.1	pop2_silico	TGCAGAGATTGATTTTATATTAGCAACATGCAGAGATGTTGTCTATCTGTGTGATGTCAAATTACAGAT
4083817	3	18.1	pop2_silico	TGCAGCAATAGTGCCCTCAAACTCAGTTGGGTATGGGCAATAAGCTGAAGACTGTTTTTATCATTATCC
4084665	3	18.1	pop2_silico	TGCAGTGTGATTATTATTTCTATTTCTTCAAGGTCCATTACAGATCGGAAGAGCGGTTCACCAGGAATG
4085214	3	18.1	pop2_silico	TGCAGAACCAAACATGCGCATAATGAAGTGAAAATTACAGATCGGAAGAGCGGTTCAGCAGGAATGCCG
4085228	3	18.1	pop2_silico	TGCAGCGATTTCTTTATGAGACTTCTTATTGATCATATTTCATCTCCCTCAAGTGGAAAAGTCCCAAGG
4085229	3	18.1	pop2_silico	TGCAGACTTCAATTCAGAAGAAATTACAAAACTAAGGGAATTATTAGACTCTTTAGTTACAGATCGGAA
4087739	3	18.1	pop2_silico	TGCAGAAGGAAGAGTTTGGCGATGAAGGTGTGATTTGAGAGAAAAATAAGGATGAGAATGGTGAGTGAA
4088555	3	18.1	pop2_silico	TGCAGTGACTTTTTACTTTTATACGGTAGGGAATGCTGATAACTAACAATGAGTTTTGACAGATTGATC
4088739	3	18.1	pop2_silico	TGCAGTCATTAGTCATATCATATCCAATGAATCAATGTGACATTCTTTGGGAACCTAGGAGAGGTACAT
4089206	3	18.1	pop2_silico	TGCAGTAGCACAAGCTGGAAGAAGAGCACTGATAGTCGCCGAAGTTGGGCAGAACCCATGATGCAACAT
4089672	3	18.1	pop2_silico	TGCAGTGACAATATCCTTGACATCAGTCCAATCAACCACATGAGAATCAGGAATTCCTCATATGCGCAC
4089756	3	18.1	pop2_silico	TGCAGTGTATCCGAATAACACCGCTACAATGGCTCAGGCTGCTCGCTGCTCGTTTGTGAAACTTTTATT
4118629	3	18.1	pop2_snp	TGCAGCAAACACTGAGCCATCATCTGATAAGAGTTCTTCTCCCACAAAGCAGGCTGATCAAAGTCATGA
3634983	3	18.9929	pop2_snp	TGCAGTGAAAGCCTTTCCAAAAGACGATCCTACCAAACCATGCAGCTTGACTGCTTTTGTTGGCTATAA
3635746	3	18.9929	pop2_snp	TGCAGGGGTTTGTCCTACTGTTGGTGTTGGTGGTCACTTGAGTGGTGGAGGTTATGGTAACATGATGAG
3659778	3	18.9929	pop2_silico	TGCAGCTCTTCTGAACAGGTAACAGACAATATCTTTGTGTGAATCTGTCTTTTTTTTGGGATTCTGAGT
4081670	3	18.9929	pop2_snp	TGCAGGGAAGCTGAGAGTTTTACTTTTTTGGCTAATTTTGTACAAAAGTTCGCCAACTGTTGCCCCTCC
4082475	3	18.9929	pop2_silico	TGCAGCCATATTTCAAGGAGTTTCATAGGATGAAATTGCATGGAATTGTTATTTCTTCTTCTTCTTGGG
4082869	3	18.9929	pop2_silico	TGCAGAAAAATTAGCAAATACTATATGTTTCAATGTTTGTAGAATGCTAAAAAATGCTGTTTTTCTTTG
4085897	3	18.9929	pop2_silico	TGCAGTATCCCATTTCGCATTCTAATGCTTTGCGAGAGTTGAATGGTGTATCTTTAGCCGCAAAGCACA
4090435	3	18.9929	pop2_silico	TGCAGTGAGCTTGTCTTGACCTTCAACTTCACCAAAGAGCTAGCAGCCTACAATAGTTACCAAAACAAC
4105860	3	18.9929	pop2_snp	TGCAGGTGTCTGTCCTACTGTTGGTGTTAGCGGACTCATCAGCGGTGGCGGCTATGGTTTTCTGATGCG
3631030	3	21.3051	pop2_silico	TGCAGCTGTGGGAATCCATCTTCAGCACAATTCAGATCCCAAAGGAAGACTCTGGATAAGATCAAAATT
3634788	3	21.3051	pop2_snp	TGCAGGTTACTATTGCATATATTGGTTTTTACGTGAATATCTTGGTCACAAGTCTGTTCTAATAATAGA
3637884	3	21.3051	pop2_silico	TGCAGGAGTTCCTCTCCGTCCGTGATTTTGTTTGTTTGTTTGTTTATACAAACTGTGATTCTTTTTACA
3639528	3	21.3051	pop2_silico	TGCAGGTTTTGCAAGGATCATTTCGGCCAAACTCCAATTGTAATAAAAAAAGTGATTTTGATGCTCAAT
3659527	3	21.3051	pop2_silico	TGCAGTGTACCTAGTTTATGTTCCTTTTGTTTTGAAGAGTGCTAGCAGCAACACACTCTAAAATGGATC
4080502	3	21.3051	pop2_snp	TGCAGTGCTCAAAATATCGAAGAGCCTGCTCATTATTGCCTTATAGTGTCTTTCGTCCAAGTTTTATTA
4081216	3	21.3051	pop2_snp	TGCAGGCTTCATGAGTTATAACTATTGATGCTGTTTCCTTGTTTAGATTTAGGGTTTATTTTGTCATAG
4082838	3	21.3051	pop2_silico	TGCAGGGGCAAGTCTGCCACGGCTAAATATTGTGCCAAACGACTTCCACCAACCATCAATGTTCTAGCC
4083969	3	21.3051	pop2_silico	TGCAGAAAGAGAACATGGTTTCTTTTCTGCATCAGTGCTAAGACAGAGAATGAACATGGTTTCAAAATG
4087558	3	21.3051	pop2_silico	TGCAGGAGTTTCATATGAAAACTTTACCTATCCAAAGCTGGAAATTAGGTAATGGTTCAATGACGCGCC
4087765	3	21.3051	pop2_silico	TGCAGACATATGATAGATGATGTTGAAATCTTTGTCGCGGGAACGATATAATATGATTTATTCATAGTA
4088247	3	21.3051	pop2_silico	TGCAGAGGAAATGGTCATACTGTGAATGCTTACAGATCAGAAGAGCGGTTCAGCAGGAATGCCGAGACC
4089013	3	21.3051	pop2_silico	TGCAGGGGTGCTCATATAAACTCTTTTCCAGCTCCATCTTTACAGATCGGAAGAGCGGTTCAGCAGGAA
4090253	3	21.3051	pop2_silico	TGCAGTTGAACTCAGTTATTCAATTACATGGTGGTTTTTGGGATCACCGCAATGGTAAATATCGGCCGA
4118852	3	21.3051	pop2_snp	TGCAGTTTTCTTATGGACAACCTGCAAAGTGTAGATGGGTTGTGACTAATGAGTAACTTACAAAGTAAT
3630646	3	21.8933	pop2_silico	TGCAGAAAGTGAAACAGTGAAATCTGTCCTAGAAGGATGATCAAAATGTTGAAACCGAACCTGTAGGAA
3630788	3	21.8933	pop2_silico	TGCAGACTTTTAGCCCCGTCAATCAAGCAGAAATCATTACAGATCGGAAGAGCGGTTCAGCAGGAATGC
3632721	3	21.8933	pop2_snp	TGCAGCAATAACCAGTAAGGTGCATTCCTTTTTTTGGTTATAAAAGCAGGAAAAGGGAGTACATACTGG
3632929	3	21.8933	pop2_silico	TGCAGAGAAAAGTGTATATAGTTCATATACAAGGTAAAGGAACTAAATCTAGGACATCCCGAAAGGCTC
3633297	3	21.8933	pop2_snp	TGCAGGATTAGAAAAGGTTACTTTCTGGTAGTTGAGTAGTGGTTTAGTTTTTCAGCGTAGCTAGATTTG
3634807	3	21.8933	pop2_snp	TGCAGGAATATACCCCGGAGTGAGCAATGGTGCTAGCCTATTTCTTTATTATTCTTATGCTTGCCACTG
3634920	3	21.8933	pop2_snp	TGCAGGTGAGTCACAGAAAGCAAAAAAGCATAATGTAGAACAAAAAATCGAAACTTGAAATGAAAAAAC
3635308	3	21.8933	pop2_snp	TGCAGAAATCAGACAACCAAATACGATAAAACTAAACTGCACAACTATATCACGTAGGAAATCCTTACA
3637302	3	21.8933	pop2_silico	TGCAGCATATTTCTCTTGCTTGTTACAGCAAAATGTGTTTATCTTACAGATCGGAAGAGCGGTTCAGCA
3637480	3	21.8933	pop2_silico	TGCAGAACTGCAACTTTACTATGTGCATGAATATTTACAGATCGGAAGAGCGGTTCAGCAGGAATGCCG
3637895	3	21.8933	pop2_silico	TGCAGTAGAGTTTACAGGTCTATTACTATTATTTCTTTCTAATTAGTGATGAATACATGTCTTTACAGA
3638679	3	21.8933	pop2_silico	TGCAGAGAAAAGTGTATATAGTTCATATACAAGGTAAAGGAACTAAAATCTAGGACATCCAGAAAGGCT
3639052	3	21.8933	pop2_silico	TGCAGCATATTTCTCTCTCTTGTTACAGCAAAATGTGTTTATCTTACAGATCGGAAGAGCGGTTCAGCA
3639162	3	21.8933	pop2_silico	TGCAGTTGTAACCTTCTATGCAGTGAGTTTCAATGAGATTAGAGAGGTAATTACTATTACAGATCGGAA
3640032	3	21.8933	pop2_snp	TGCAGAAGATGTTAGACATAATCAATTTTGATGTTTACAGATCGGAAGAGCGGTTCAGCAGGAATGCCG
3660713	3	21.8933	pop2_silico	TGCAGAGAGTAAAATGTAATTTTGAAGATCTTTCATAATTGTTCGTCATACTAAGTTGGTTGCTTACAT
3661376	3	21.8933	pop2_silico	TGCAGTTGGTATATGAGATGGGCGGCCGAAAACAAACAAAATATGGTGCAGCAATTTTATATATGAAAT
4080042	3	21.8933	pop2_silico	TGCAGAATTATTTGATCCATTGAAGGAGCAGTTTATCCAAGTAAATATAGCCCTTCACGTACGCAACAA
4082303	3	21.8933	pop2_silico	TGCAGCAAAAGAGAAAGTACCTCAATTACAAACTTTGGCATCAGCTCCTTGTTTCTGAGTTAGTTTACA
4085634	3	21.8933	pop2_silico	TGCAGTAAAAGAGAAAGTACCTCAATTACAAACTTTGGCATCAGCTCCTTGTTTCTGAGTTGGTTTACA
4089189	3	21.8933	pop2_silico	TGCAGTAAAAGGGAAAGTACCTCAATTACAAACTTTGGCATCAGCTCCTTGTTTCTGAGTTAGTTTACA
4089959	3	21.8933	pop2_silico	TGCAGTAAAAGAGAAAGTACCTCAATTACAAACTTCGGCATCAGCTCCTTGTTTCTGAGTTAGTTTACA
3629582	3	29.0362	pop2_silico	TGCAGCCAATGAAAAACAGAGAGACAAATTCAAAACCATAATTTACAGATCGGAAGAGCGGTTCAGCAG
3632839	3	29.0362	pop2_snp	TGCAGAGAGTCGGTCTAATTCTGTCTCTGCACAAAATCCTCCTCAAAATAAGTAGAATGCCCAAAGTTC
3633207	3	29.0362	pop2_snp	TGCAGTAGGCATACAAAAATGTTATATTTATATAGGGTTAGATTGTTCGCAAATCCTATCTCAACAGTA
3635641	3	29.0362	pop2_snp	TGCAGGGCTTTTACTCATTGATCGCACACTCGATCTTCTCACTCCTTGTTGTCACGGGGACTCACTTAT
3635864	3	29.0362	pop2_snp	TGCAGTAGCATTATTCAGATGGGCAGCACCAGCCGTAATAATAGCATCATTGAAAGAAGCACTTCATCT
3636313	3	29.0362	pop2_silico	TGCAGATTATCATGATAAAGCAAAAAAGAAATTGATTTCAACATCCGTACAGGATTCTGGCTCTGAGGA
3636500	3	29.0362	pop2_snp	TGCAGCATCTGCCATGAGGTTCTGTGACATAAATTCAGTGATGGGTTGTGAATTTTGAGAGCTTCTGTG
3638119	3	29.0362	pop2_silico	TGCAGTAGCATTATTCAGATGGGCAGCAGCAGCAGTAATAATAGTATCATTGAAAGAAGCACTTCAACT
3638196	3	29.0362	pop2_silico	TGCAGGTATCTTAGCTTGTCTAGATGGCTATATGAATATTGCAATGGAACAAACTGAGGAATATGTTAC
3638442	3	29.0362	pop2_silico	TGCAGAATGGATATAACTCATATGCGACATGGCCAAACGATCCAGCACAATAGGGATTTCGAAAATCCA
3638500	3	29.0362	pop2_silico	TGCAGCAACAACATTTTAGATTGATTTTTTCTCATTACAGATCGGAAGAGCGGTTCAGCAGGAATGCCG
3638536	3	29.0362	pop2_silico	TGCAGTGGAAGGAGCTGTGATGTGAACTAGTGTTTATTTACAGATCGGAAGAGCGGTTCAGCAGGAATG
3639630	3	29.0362	pop2_silico	TGCAGCTTCGCCCAACAACCAATATCTAAGCATTGGTCAGAGTCACGTTACATTATCCTAAAAGTAAAC
3640264	3	29.0362	pop2_silico	TGCAGTTTATCCTTCAGTAGCTCTTGAAGAAGCCAATCAATAGTGCCGGCCGAAGCTCCATTGTCAACT
3658954	3	29.0362	pop2_silico	TGCAGCTTCACCCAACAACCAATATCTAAGCATTGGTCAGAGTCACGTTTACAGATCGGAAGAGCGGTT
3660145	3	29.0362	pop2_silico	TGCAGCATTTCTTGAATATGTTGTTTTTGTTATTGGCAAGACATTCTTTGATGGGAGCTCGGGCAAATA
3660536	3	29.0362	pop2_silico	TGCAGCACTGGCTTTCTTGCAGATCCGATGAACGAGGTGAAAGGGAAGGCCGTTCTTTGAAAAATTCTT
3660544	3	29.0362	pop2_silico	TGCAGCTGGATAAGCGTGTTTTGATTCTAACTTATCTCCTTTTTGACTCATTCTTCTTCTTTTTGTTTA
4079549	3	29.0362	pop2_silico	TGCAGCTTTTGCTTCTTCTGCCTCTGCCCCTTCTGCAAAAACAGCCACGCTGACGGGCTGGAAGATATG
4083121	3	29.0362	pop2_silico	TGCAGTAGCATTATTCAGATGGGCAGCAGCAGCCGTAATAATAGTATAATTGAAAGAAGCACTTCATCT
4083308	3	29.0362	pop2_silico	TGCAGAAATAAGCAATTGAAATTTTCTTTTCTTGATGCAGTTTTGTACATCAGTACCTCAAAGAGGACT
4083585	3	29.0362	pop2_silico	TGCAGTCCCTACCTAATTTGACACGCATTGATCTCTCTGGCTCTAAAAATCTTATTACAGATCGGAAGA
4083892	3	29.0362	pop2_silico	TGCAGATAACTTCATCAACCAGCAACATGCTTTACAGATCGGAAGAACGGTTCAGCAGGAATGCCGAGA
4084444	3	29.0362	pop2_silico	TGCAGCTTTTGCTTCTTCTGCCTCTGCCCCTTCTGCAAAAACAGCAACACTGACGGGCTGGAAGATATG
4085083	3	29.0362	pop2_silico	TGCAGTCTCCACCTAATTTGACACGCATTGATCTCTCTGGCTCTAAAAATCTTATTACAGATCGGAAGA
4085095	3	29.0362	pop2_silico	TGCAGCATTTGGCACACGCGTTTGAAATTTACAGATCGGAACAGCGGTTCAGCAGGAATGCCGAGACCG
4085563	3	29.0362	pop2_silico	TGCAGATAACTTCATCAACCAGCAACATGCTTTACAGATCGAAAGAGCGGTTCAGCAGGAATGCCGAGA
4088936	3	29.0362	pop2_silico	TGCAGGTAGGGGTGTAGGAGTTGTCTTACACATCGGAAGAGCGGTTCAGCAGGAATGCCGAGACCGATC
4089232	3	29.0362	pop2_silico	TGCAGTGTGATTGTTATTTCTATTTTTTCAAAGTCCATTACAGATCGGAAGAGCGGTTCAGCAGGAATG
4090733	3	29.0362	pop2_silico	TGCAGTCTCTACCTAATTTGACACGCATTGATCTCTTTGGCTCTAAAAATCTTATTACAGATCGGAAGA
4091746	3	29.0362	pop2_silico	TGCAGTCTCTACCTAATTTGACACGCATTGATCTCTCTGGCTCTAAAAATCTTATTACAGATCGAAAGA
4118691	3	29.0362	pop2_snp	TGCAGTTGGTTATGGAAGTGCAAATGGTACTGATTATTGGTTGGTTACAGATCGGAAGAGCGGTTCAGC
4118762	3	29.0362	pop2_snp	TGCAGGAGAAACAAAATACCAACATGCCAGGCTTGTTTTCTTGCAAAGAAACAAGAAGAAACAAATATA
3629758	4	0	pop2_silico	TGCAGAAGAAAATTATAATTCACATTTAGGCTGTTGCACGCTGAGTATATATATGTCAACAGGAGAAAA
3632209	4	0	pop2_snp	TGCAGTAGTTGGAGGCTCGTTTGCATACGTAATTCCAGTGGCTTATATTATTGGCGACTCTTCATTGCA
3632984	4	0	pop2_silico	TGCAGCATTGCCAGTGAATCTAGGTCTCCCCATGGAATAACCTTCAAAAGTAATAAGAACACTATCAGC
3634323	4	0	pop2_snp	TGCAGCAGTTTCTCCAGCCAGATCTGAACCCGGATTCTTCTCATCTATCTTACAGATCGGAAGAGCGGT
3635105	4	0	pop2_snp	TGCAGTTTATTACCAGCATGCTGAAAAGAAAGAAAACCACTTACCATCTTACTAGACACCTCTGAATTC
3636604	4	0	pop2_snp	TGCAGAAAAGTATAGATTTTCAAAAAGATTGTGTTTGGATAATAATGTCTGGTGCTACTAAACAGTACA
3636666	4	0	pop2_silico	TGCAGTTTCTCAGATCTGCCAGTCAGTTGGCTACAAAAGAACCAAATATGATGCTCTCGAAGCCTTACA
3637864	4	0	pop2_silico	TGCAGTGCGAATTCGAGGCGGTGTGACGGCTGTATGCGAATCAATACAAAATAACAGTAATCTTACAGA
3637940	4	0	pop2_silico	TGCAGAAGAATGCCAAACACAACAGGCGCCCTGCAAACATTGTTCAAAGGCCATAGTTTATTTTGATGT
3637998	4	0	pop2_silico	TGCAGCAGCTTGTATCCTGATCTTATAATTAGAAGAATTATGCAACAACTGCATAAGAATGCCAAACAC
3638683	4	0	pop2_silico	TGCAGATAGCAGTCACCACAGTAAGTGTGATCTCAACCGATATTCGGGATCAAATAGTTGAGACAAAAA
3639054	4	0	pop2_silico	TGCAGAAGAAAATTATAATTCACATTTAGGCTGTTGCACGCTGAGTATATATGTCAACAGGAGAAAAAA
3639506	4	0	pop2_silico	TGCAGCCTGCAAAACTTTGATCTGCCACTACCAAAAAAAGAAAAGAGACACAGCACACCTGAGATGATC
3639564	4	0	pop2_silico	TGCAGCCTGCAAAACCTTGATCTGCAACTACCAAAAAAAGAAAAGAGACACAGCACACCTTAGATGATC
3639917	4	0	pop2_silico	TGCAGATAGCAGTCACCACAGTAAGTGTGATCTCAACCGATGTTCGGGATCAAATAGTTGGGACAAAAA
3659037	4	0	pop2_silico	TGCAGATTACAGAAAGAAAAAAAATCATAAGAACAGCAAGTGAATCAGTCTTTTTTTTCTCATCACTAG
4080372	4	0	pop2_snp	TGCAGGACAACATCAGACAAAGCTAGTACATTCGAAGACATTGTAGATGCTTATCTAGCATATTTGCAG
4081007	4	0	pop2_snp	TGCAGGAGGAAGTAACAAGATTACTTGAGTCTGAGTCATCATCTCCTTTCACTCAATGTATATTGTGGA
4082039	4	0	pop2_snp	TGCAGTTCTGACAGGCCATATGTAACCAACCTGTAGAAAACGACGGATCATATTTATCGCATAAAACAA
4082095	4	0	pop2_snp	TGCAGATCACGCCGTCGAACTCATCGTTCACGACGCATCACAACCACCACCACCACCACCACCGTCTTC
4083652	4	0	pop2_silico	TGCAGAAGATCTTCTCGCGGAGAGAAAAGAGGCACGTTTGAGTTTTTCGTCTTGCAGCTCCAGCCACGA
4085101	4	0	pop2_silico	TGCAGCGAATCTGTTTCTTCCTCATTTCACTATCATACACATTTACAAATCGGAAGAGCGGTTCAGCAG
4085275	4	0	pop2_silico	TGCAGATTGGTGTCGTGAATGGTTGATGGCAATGATGATCCTCGGAGCTTGAGGAAATCAGTTTCAAGC
4086153	4	0	pop2_silico	TGCAGGAATACATTTTGGATGCTCAAAATTATAAAATTACAAATATGAAACTAGAATACCACGGATTTA
4089459	4	0	pop2_silico	TGCAGATTACAGAAAGAAAAAAAATCGTAAGAACAGCAAGTGAATCAGTCTTTCTTTTTCTCGTCACTA
4119077	4	0	pop2_snp	TGCAGTTGCTTTTTGTTTCTTTTTGTGTCTTGGCTTATTCATATAGTATTATTCTTATAATTTGATACA
3633784	4	1.17647	pop2_snp	TGCAGGGAGTTCCAGAGCAGAAACTTCGTGGTCACTTGGGTTCTTTTGGTGTAACCGGAAATCTTGCAC
4080080	4	1.17647	pop2_snp	TGCAGAGTTGTTGCAGGTAGTCAAGTTACATGCATGCAAAACTAATGGAACAACTTACAGATCGGAAGA
4087321	4	1.17647	pop2_snp	TGCAGAAATCCCTAACCTACCAAAACTACCTAAAGCTCATTCTTCCTAAAAGTTGCTAGAGCTTCAAGA
4091312	4	1.17647	pop2_silico	TGCAGCTTCAACAAGTCTGAACATCCACCGGTCCAGCATCCCTGTTCATGTAAATGTGTTGGTTTTACA
3630151	4	1.75786	pop2_silico	TGCAGACAACCTTGAATACCGTTCTCACAATATCCTTCTTCATCCAAATAACATGATCAAATGTATGCA
3630540	4	1.75786	pop2_silico	TGCAGAGAAATGCGTATGGTGTTGGCCTCAAGATTGAAGCTTGAGAAGAAGTTGCAAGGGGAGCTGAAT
3630610	4	1.75786	pop2_silico	TGCAGAGTCCCATATAAATTCCACTGGCCTCTCGTTACAAAGTCAACGCTTCAGCAAAAGTCAAAATTT
3638301	4	1.75786	pop2_silico	TGCAGGAGAAGGTGATAGAGGAAGAAGGATATTTTTCCTTCGTTGGCCATTTAGATTACAGATCGGAAG
4079198	4	1.75786	pop2_silico	TGCAGCCTTGGGACAGGACAGTTCCATCGAGCACACCCCAAAGCTCAGCTTGAAAAACATTGCAAGATC
4083008	4	1.75786	pop2_silico	TGCAGAGTCTCATATAAATTCCACTGGCCTCTCGCTACAACGTCAACGCTTCAGCAAAAGTCAAAATTT
3630701	4	2.33925	pop2_snp	TGCAGCAGAAATACAAACAATTGCTTTTTGTGAAGAGTTGTAACCACATCTCTTACCGGATATAATACA
3633674	4	2.33925	pop2_snp	TGCAGTGCTGTCGGCGTCTCGATTGCGTGGAAGATGTGTGCATTGTGTAGGTTGCTTCTGCGAATAATC
3634484	4	2.33925	pop2_snp	TGCAGCATCCAACCAGAAGGTACGTGTTCGGAAACCTACAATTACGAAATGAAATTATGAAATGAATCA
3635907	4	2.33925	pop2_snp	TGCAGATTCCATATTGAGTACTAAAACTGAACCGAATTTTTGTATTACGACAAAGCAATCCCAGTCAAG
3638496	4	2.33925	pop2_snp	TGCAGTACCATCAACTCCTCTAGCACCAACCTCTAATGGTATTCTTTCTTTGCTCATTGTTTCATTATT
3640317	4	2.33925	pop2_silico	TGCAGAATGAAATCCTACCTGAAGCAGCTGAAAGCTCTAGTCATAATGAAGAAATTAGATTGATCAATA
4079767	4	2.33925	pop2_snp	TGCAGCGACGCAGTAACACATAAATATAAAGGCAAAACCGTCATGACTGAAGATGAACGTTATGAATCT
4082372	4	2.33925	pop2_silico	TGCAGTGCACTTGCGGTCTCCACAGCAATCCTCATCCTGATAGACCAAGGAAGTTTTCTCGGTGGTGCT
4083849	4	2.33925	pop2_silico	TGCAGTACCATCAACTCCTCTAGCAACAACCTCTAATGGTATGCTTTCTTTGCTCATTGTTTCATTTTT
4090361	4	2.33925	pop2_silico	TGCAGTAGCAACAATTTTGAATTCCAAGTCGATAGCTTGAAAGTTGTTAGAACTCTGACTAGTGCTAAG
3633768	4	4.7489	pop2_snp	TGCAGCAAATCGTCCCAGGACAAGCGCCCCAGGAAAACAAGCGCTGTAAACTTTGGCTTCCTTATTCCT
3638956	4	4.7489	pop2_silico	TGCAGTGTAGTGTAGTGGTAACAGTCATGGTTTCATAAACTTTTGACGGTCTGTTGAATTTCTTACAAC
3639241	4	4.7489	pop2_silico	TGCAGAATAAACATAGAAGAATATTAGTTTGTAAAAAATAATAGAAAATAGTGAAATAACACAAAATAC
3659773	4	4.7489	pop2_silico	TGCAGCAGCAAGAACCCAGTTCACGTTCTGGCACTAATCTAAATTGTCATCATTGTTTATTTTAGTTTT
4084126	4	4.7489	pop2_silico	TGCAGTTTCTTTCTGTATTCATCAAGTAAATGTTTTCTGTAAGGACTAAAAAGTTTTGGCACATTTTGA
4087743	4	4.7489	pop2_silico	TGCAGCCATCAAACAATGTATAAATTCTCCCAAACCCAAAGCATATCCTTGGAATGAGAGCATAAAATG
4088983	4	4.7489	pop2_silico	TGCAGCAGCAAGAACCCAGTTCACGTTCTGACACTAATCTAAATTGTCACCATTGTCTATTTTAGTTTT
4090336	4	4.7489	pop2_silico	TGCAGGCAAGACATGTTATTATTTCACAAGTTACAGATCGGAAAAGCGGTTCAGCAGGAATGCCGAGAC
4090574	4	4.7489	pop2_silico	TGCAGTTACGGTTTCCATTGCGACAAGATCGATCGTATTCTTCCTTTTCTGATTCTGATAAGGCATTAC
4086495	4	5.33029	pop2_silico	TGCAGTATTTTCATAAGTCAAACACGAGTGAAGCATTCTCGTAAAAGGTCAACACTCCTTCAAAACTCA
3635597	4	7.73994	pop2_snp	TGCAGATGAGATCGAGGTGCTTAGTCCAACAAAGTAAAGTTTATTACAGATCGGAAGAGCGGTTCAGCA
3636267	4	7.73994	pop2_snp	TGCAGAAGATTCAAATCGGTGTAAATGGAGCCAGTCCCGGGACATCATTTAGAATACCAGATGCAGAGA
3637132	4	7.73994	pop2_silico	TGCAGCGGATGCACAGTACAACTTGATTCAGAATTTTTCGAAACAAGTTCACAATTTATCCCTCCCGCA
4082136	4	7.73994	pop2_snp	TGCAGAATGATTATGTCTAAAGAGCTGCAAAAAATTTGTTTCGCACAGTAAAAAAAGTCTTACAGATCG
4083061	4	7.73994	pop2_silico	TGCAGCTAAGATCGCTAACAGGGCTTTGAAATTAGTTATGTCAAGACTTCAATTTCCGGACGATAAGTC
4085333	4	7.73994	pop2_silico	TGCAGGGTGAAGAGGATTCGCCTCGGCTGAAGTACTAATATTCAAAAATCCCTTTTTACAGATCGGAAG
4087563	4	7.73994	pop2_silico	TGCAGCTTGTTATGGAAATATAAACATGGTTGAAAAACTACTAAAAGAAGGGAATTATGATGTGAATGG
4118878	4	7.73994	pop2_snp	TGCAGCTGATGCAAAACCTATTGATCGTTTGAGTAGACTTTCAAATCATATTCTCAACCAACAAAGGTA
3630252	4	11.4436	pop2_silico	TGCAGCTAAAATACAGCATTATGTGGTTGTGATCTTGTTTATTATACTTGGCTTTTCATAATTTACAGA
3630324	4	11.4436	pop2_silico	TGCAGCTAAAATACAGCATTATGTGGTTGTGATCTTGTGATTATAAAGGACAAACTCCACCCGATATAT
3637317	4	11.4436	pop2_silico	TGCAGAGTTTGGTAGTATTTTTCTAGGACTTATTTATAACTTCATATCAACTCAATCAATATGATTACA
3658976	4	11.4436	pop2_silico	TGCAGAATTTGGAAACTTTCCAATAGTAATGTCACTGAATGTTGCCACCCCTTCTACTAACATAGTAAC
4082512	4	12.6201	pop2_silico	TGCAGCATTCTGAGGTATGGCCAAAGTTGTCCAACAGGAGGTGCAAGCATTTGAGGTGGATGCTGGTAT
4118539	4	12.6201	pop2_silico	TGCAGAATTTAGTTGAGTACAGTTTAGGGTCTAATCACACTCCTGGAATGTCTTGAATGGATCTATCAA
3631036	4	13.2015	pop2_silico	TGCAGAAGGAGGAAGTTCAAATTCCGATGTCCAATATCAAACCAACACAGTTTGTAGTAGACAAATTTA
3633496	4	13.2015	pop2_snp	TGCAGGAGTTCCATATATCAACTAATAAATAAGTGTCGGCATATATCACTCTGTGCATAAAGTAGCTCT
3637266	4	13.2015	pop2_silico	TGCAGTAGAAGGCTTCATCTCCACCGATCTCACCACTCTCGTAATCACTACAAATCCTTACAGATCGGA
3637484	4	13.2015	pop2_silico	TGCAGATACTTTCTTCTGTAATATTGCTTATCTTTTTACAGATCGGAAGAGCGGTTCAGCAGGAATGCC
3637581	4	13.2015	pop2_silico	TGCAGAATCATAACCTATCATCAAACATGGACATAAATTCGGGTTCGGATCCCACGCGCCCGCTTTTGT
3637852	4	13.2015	pop2_silico	TGCAGTTCCAGAGCTAAGCTCCTCGAAGAAGAGATGATTCTCACTATGTCCAAAGCTTTTACAGATCGG
3639502	4	13.2015	pop2_silico	TGCAGAGGGTTTGGAGAAGGATGAGGCTAATGGTTTACACACTCAAGATGGGATAAAAGATCCCCAGAC
3639642	4	13.2015	pop2_silico	TGCAGATTATCTCTACCATCTTACATGTTTTACATTTTTATTTGGTTCTATAACTGTTTCATACTTGTA
3659586	4	13.2015	pop2_silico	TGCAGAATTTAGTTGAGTACAGTTTAGTTTAGGGTCTAATCACACTCCTGGAATGTCTTGAATGGATCT
3659838	4	13.2015	pop2_silico	TGCAGATTTTCTTCAACTGAAGAATTCTCTATGTTGATACACAACTCCAATATTTACAGATCGGAAGAG
3659885	4	13.2015	pop2_silico	TGCAGATTTCTTGCTTACTGTGCATGACACAAATTTGTATCGTGATGCAGTGCTTGGATAGTTGGATTA
3660384	4	13.2015	pop2_silico	TGCAGCGGTTACATCAGTACAGCAGGCTGGAGTTCAATCATCTGGTACTGCATCAAGTTACAGATCGGA
4079177	4	13.2015	pop2_silico	TGCAGCATTGTTCATGCATATACACTTCCAAAATACTGCTATGGATATGATACACCCAAAGATCATGCA
4089093	4	13.2015	pop2_snp	TGCAGAACATGTTGGATCTGTTATGTTTGCTGTCAAAGACAAACTTGTAAGTATCATCTATAACTAGTG
3630304	4	15.6111	pop2_silico	TGCAGTTGTTTGATGTTACATTTCAATTACATTTTCATTTTTCCCATAGTGAATATAATCTTTGAGTGG
3630827	4	15.6111	pop2_silico	TGCAGACCCTAAAATGACCGTTTGACTACGTCCTTGACCTTGGGGAGAGGCGAGAAGCATGGAAGTTTC
3638061	4	15.6111	pop2_silico	TGCAGCTTGTGCTTGCAACCTTGTCTGATAAATCCAGAAAACAGAAGGAAAAAAAACATGAATTACAGA
3659161	4	15.6111	pop2_silico	TGCAGCGTTTTTGCAAGATTCAATATAAGGTCCGTTTGGATTGACTTATTCTTACAGATCGGAAGAGCG
4081904	4	15.6111	pop2_snp	TGCAGATTTATATGCTTATTTGATGTTACATACATATTTATTTGCAGATTTACCTGCAGACGAAATTAT
4085103	4	15.6111	pop2_silico	TGCAGTAAGTATTCACATGTAACATCACATTACAGATCGGAACAGCGGTTCAGCAGGAATGCCGAGACC
4086475	4	15.6111	pop2_silico	TGCAGAAGGCGTGTATGAGCAGCCAGAGCTGTTTTGTTACGTAGCTGGGAGAGTGTGTGTGTGTGTGTT
4089651	4	15.6111	pop2_silico	TGCAGAGTGGCACATCTGTAAGTGAAAATTTCACACACAGAAAATCTTTTTCATGTGGAAACTTTGTTT
4090915	4	15.6111	pop2_snp	TGCAGAGTTCAATGTATAGAAGCTTACTCCTTTCATGTACTTCTCAACAACATTAGGAAGATCAGTGCG
4118574	4	15.6111	pop2_silico	TGCAGTCTACTGCATTCTCAACACACTTCTAGAATTGCAATTACACAACCAGAGTCAGTTCTGCAAGCC
3659739	4	17.4184	pop2_silico	TGCAGCTTACATCTTGGATCATCCGAGGAAAGGATCTCGCTCATATCATAGCAATGAGGAGCAGGGGTT
4084341	4	17.4184	pop2_silico	TGCAGAATCACAACCAGACAAACCTACCTATGAAGTGATAACACAATGTCCTTTTTTATTTATTCATTG
4084392	4	17.4184	pop2_silico	TGCAGCCCTCAATTGTACCAACATCAGCACGTACAATTTTCTACTTATTTATTTATTTATCAAATGAAC
4086710	4	17.4184	pop2_silico	TGCAGGTTATCAATAGTTTTTTTTTATCTCCTGTCTTTTGCTTTTACAGATCGGAAGAGCGGTTCAGCA
4090579	4	17.4184	pop2_snp	TGCAGACACCCTCAAAACATTATTGCGGCAAGGTGGTTGCAGCTCAGCTGCTTTGCTGAACCTTAGGGA
4091715	4	17.4184	pop2_silico	TGCAGAAACACTGATAAATTAGAAACCCAACTTCCCTGCACAAACACTGATAAATTAGAAACCCAACTT
3633136	4	18.0136	pop2_snp	TGCAGATGCCACACCAGAGCAAGTGAAACTTTCTGCTGGTAGAAAACTCTGAGACTTGAAGGCGAATAA
3634000	4	18.0136	pop2_snp	TGCAGAACCAAAAAAAGGTAGCAGAAATGATTTTGAGGATCATGCAAATGCAATCGACCTGCTCATGTA
3635468	4	18.0136	pop2_snp	TGCAGGAGCCACGATGAAATTCTCTTCAATAAGGTTCCAATACAACTTTACAGATCGGAAGAGCGGTTC
3636214	4	18.0136	pop2_snp	TGCAGTTACCAGTACTAAATCCATCAGTTTTTCCTTCTTCTTAGCATCCCATATATCATTTACTATCCA
4086817	4	18.0136	pop2_silico	TGCAGTAATGCTTAGCATGATAGAGTATGTATGAGAGTATGTATGAGTAAGTGGATATTACAGATCGGA
4088430	4	18.0136	pop2_silico	TGCAGAGTGTATGATAATGAATTACTAAAACCGTAATGTAGATATAATAAGTTTATGATAATAAATAAC
3632239	4	18.616	pop2_snp	TGCAGTTGACAGCACGGGGGTGAAGACGCGCATAGCACCTGAACAGTACAATGATCAGTAAGCACGCAG
3638112	4	18.616	pop2_silico	TGCAGAGTGTATGATAATGAATTACAACTGTAATGTAGATATAATAAGTTCATGATAATAAATAACTGA
3638920	4	18.616	pop2_silico	TGCAGAACATGCTGGATTAGTTGTCCAAAGCTGGAGATTGACTCCCAAAATAAGCAAAAAGCTGCTGTT
4082977	4	18.616	pop2_silico	TGCAGAAAGGCACATGTGTATGTCGATATCATTATTGATGAATTTGCCATTTATACCTATCTATAGAAA
4086741	4	18.616	pop2_silico	TGCAGTTGGAACTGAGCAATGTAATGCAGAGTGAAGATTCAACCGTTGGAACTGAGCAAAAGCAATGTA
4118895	4	18.616	pop2_snp	TGCAGATAATCTGAGCCATGCAGAAAAGAGCAAAGATTCATAGACAGTATCATTTTGTTCACAGTATCC
3630428	4	19.2184	pop2_silico	TGCAGGAGAAAAAAACAAATTGCAGACATATTCACGAAGGTGTTGCTGAAACCAAGATTTGAAGAGCTA
3631482	4	19.2184	pop2_snp	TGCAGGGCCTTGTTCCATATGAATCATTTGTGAAGCTTTACAGATCGGAAGAGCGGTTCAGCAGGAATG
3632066	4	19.2184	pop2_snp	TGCAGTTATTGTTCGTGGACTCCCATCTTCTGCATCCTGGCAAGATTTGAAGGTATTGAAATGGTCACA
3634503	4	19.2184	pop2_silico	TGCAGCAGCAGAGGCACCTGTTGAGGCAAAGAAGGTACATATTTGTATTATGAGGATTATTCTTTTTAG
3637313	4	19.2184	pop2_silico	TGCAGTTTGAGGTAGTCCCAATCCCTACCGGCATAGGTGACATCCTTCCCATGTTTGTTTGCTTGCCTG
3638463	4	19.2184	pop2_silico	TGCAGCAGTTGTAAGTGTACGGTAACACACTCCTCAAAGACCCAAAGAATGCACTAATATTTGTTTTGG
3639892	4	19.2184	pop2_silico	TGCAGCTTGATAGGTTGAAATAACTGGCTAAGAAAATTACAGATCGGAAGAGCGGTTCAGCAGGAATGC
3659743	4	19.2184	pop2_silico	TGCAGCCTGCTATTGAGCTCGGGAAAACTAACCTGAGCTTTACAGATCGGAAGAGCGGTTCAGCAGGAA
4079874	4	19.2184	pop2_snp	TGCAGGCCCCAACAGTTAGTTTTTTTCAGTTCACACATTTGATGATTGTACTCTTCTGGAAACAAATTA
4080763	4	19.2184	pop2_snp	TGCAGAAACAAAATGTGTATGAATGGAAATTCTAATGCCTGATTAGTTTCAAAAAATATTTTCTGCTTT
4081814	4	19.2184	pop2_snp	TGCAGAATGAAATAACATGATTTCCCATAGTAAGTATGTATGCCTAAAAGGAATGACAATGACCGACAA
4118742	4	19.2184	pop2_snp	TGCAGCGTAGTGAAATTTGAACAAACTGCTACTTTCTAGAATCTGCAATTGACAACCCTATTTACTATT
4119103	4	19.2184	pop2_silico	TGCAGCAGTTGTAAGTGTACGGTAACACACTCCTCAAAGACCCAAAGAATAAATAAAGAATGCACTAAT
3630570	4	19.8208	pop2_silico	TGCAGTAGCATGGCAAATTGATAACCACAATGTGTCTCCAATGTCACAGTTACAGATCGGAAGAGCGGT
3633356	4	19.8208	pop2_silico	TGCAGTGAATACTGATACACTTCCGAAACTCCACATTTACGGGAATCTTTATTTTTATCAGATTCTTCT
3637486	4	19.8208	pop2_snp	TGCAGTCTTCTTGAGATCTATGGGTTTGTTTACCGTGATAGTGTTTTTGTTTTCCAGATAATATTACAG
3638817	4	19.8208	pop2_silico	TGCAGCACTGTTCCCATATTTTCAACACTGGAGGAAACAATACGGTATAGTAGTTACCTTTATCTTCTT
3658952	4	19.8208	pop2_snp	TGCAGTGAACCCTAGCTTCACTCATTTTCCAGTCTTTTGCATCTAAAACTATTTTCTCAGGTTTACAGA
3658994	4	19.8208	pop2_silico	TGCAGACATGAGTTATCAATCAGTTTTCTAGCTCATTACAGATCGGAAGAGCGGTTCAGCAGGAATGCC
3661386	4	19.8208	pop2_silico	TGCAGTAGTAGATGATCCTACCCAGTTCAGGTCTGTGGTTGGTGCTTTGCAATATGCCACCTTACAGAT
4083096	4	19.8208	pop2_silico	TGCAGGCCACAGAATCTTGTAACTTGGGTTTTTCAAGGTATATTCATTGCAAGTTTTACAGATCGGAAG
4084471	4	19.8208	pop2_snp	TGCAGACTTGATTGTTGAAAGTCTAACGAAACAAAGTTTTCTTCTGTGTTTTGATTATTTTATGTTGAG
4086274	4	19.8208	pop2_silico	TGCAGACCATGAGCAGATTTCAAACAGAACTCGACCCATATAATCCCCATAAAAGACGCAGAAAGAAAA
4088441	4	19.8208	pop2_silico	TGCAGATAACTAATGTAATTAGTTATTGCTTATAAAAAATGTAGTTATTACTCTTGGATAGTATTGTTG
3637667	4	20.4161	pop2_silico	TGCAGCTCCAGCACTCTGTATCCCTTTATAGAATCCTGTATACCTGTCATATGTGCAAACATTAGTACT
4081848	4	20.4161	pop2_snp	TGCAGGGAGAAACTGAAATTTCGGACAAAGAAGGAAAATGAGATAAGCAGTTTGGAGAAAGAGATAGAG
4086186	4	20.4161	pop2_silico	TGCAGTAGTAGATGATCCTACCCGATCTGTGGTTGGTACTTTGCAATATGCCACCTTAGCTAGGCCTGA
4087655	4	20.4161	pop2_snp	TGCAGAAGCTAGTACCATATCTCCCTCCTCACCACAAACTCTTTCTTCTATACCTAGTCCTACCACTTC
3629981	4	21.6209	pop2_silico	TGCAGAGCACAGAATCTTGTAACTTGGGTTTTTCAAAGTATATTCATTGCAAGTTTTACAGATCGGAAG
3631229	4	21.6209	pop2_snp	TGCAGAAAATGAATCTTTTAGTAGAATGTTTGCGAGATTGCAATCGAGCTCTTCAGATATGTCCAAGCT
4083742	4	21.6209	pop2_silico	TGCAGAAATTTTCTCTGCTGGTGTATGAGCATCCACAAGATTCTCGGCCAACATAGTTGAATATCTCTC
4091637	4	21.6209	pop2_silico	TGCAGCTCAATCCCTTGGAAACTCGAATATGCAAGTCCCTGGTGCTTCCCCACAGGGAAATCCCTTATT
3629749	4	24.6697	pop2_silico	TGCAGAGTATGACTTTGTAGTTGCAAACAAGGATTACAGATCGGAAGAGCGGTTCAGCAGGAATGCCGA
3632857	4	24.6697	pop2_silico	TGCAGACCAATCGGGCTTATTTCATACCTACCCGATAAAAGTAAGGAAATTTTCATCAAGGATCAAATA
3637180	4	24.6697	pop2_silico	TGCAGAGTATGACTTTGTAGTTGCAAACAAAGATTACAGATCGGAAGAGCGGTTCAGCAGGAATACCGA
3637459	4	24.6697	pop2_silico	TGCAGGAACATGGCCGCAAACACTGAAGGACTTGAATAATACCAAATAGAATCAACAACACTGAGGCAA
3640608	4	24.6697	pop2_silico	TGCAGGATTACTGACATTATTTTGTTTGATCTGAAACGGTGCATCCAGATTGCCAATGGGGAAAAACGA
3640919	4	24.6697	pop2_silico	TGCAGGGTATGACTTTGTAGTTGCAAACAAAGATTACAGATCGGAAGAGCGGTTCAGCAGGAATGCCGA
4081375	4	24.6697	pop2_snp	TGCAGCTGCACCGCATGTGATCAAATCCCTTCGATCTCTATCATTTTTGAAGTATCTGAGCCATCTCCA
4087109	4	24.6697	pop2_silico	TGCAGGGCTATGGAGCTCAATTATGTTACAGATCGGAAGAGCGGTTTAGCAGGAATGCCGAGACCGATC
4087589	4	24.6697	pop2_silico	TGCAGGTCCAGCCAATAACAGTGGGAAATTAGGATCCAGATTTACAGATCGGAAGAGCGGTTCAGCAGG
4088275	4	24.6697	pop2_silico	TGCAGAAATCCTATTTATATCTCACAAAATGCTAAAATATTTATAAAATGATTCAAGTCCTAGTGAAAT
4089150	4	24.6697	pop2_silico	TGCAGAGACGACTCCGGTGATGGCACCGTCGTTGGTGGCGCCGGAGAATTATCGGGCATATTCGACCAA
3632225	4	25.2579	pop2_snp	TGCAGAAAAATTGTATCTCATATTAGCACTTGGAATAATGTACTCTTACTGAGATACATAGAACTAAAT
3632583	4	25.2579	pop2_snp	TGCAGTAATTTCATGTGATCAATGCGTGGAGGTGTTACCAAGTTCAATCAAAGTAGCTGACATACATGT
3632767	4	25.2579	pop2_silico	TGCAGACACTGAAAAAGTGACACAGTCTGTAAATAATAAAGCTCGGCAAAAATAATTACAGATCGGAAG
3633111	4	25.2579	pop2_snp	TGCAGATAAATCTCAAAGCACGATAACTGTAAATTTTCTAGCAGAAACATATAAGATCGTCTAGCCATA
3634664	4	25.2579	pop2_silico	TGCAGTGCAGAATCAGCCAGAAACAGCAACCACTAACCACAAGAAACTACTAAAACAAAGTACTCTAAC
3635897	4	25.2579	pop2_snp	TGCAGAAAATCATTAGATAGGCCCAGGCCGAATAAAATATGAGGTCTGTGATATGCAATATACATTTGA
3636007	4	25.2579	pop2_silico	TGCAGGGTGAATGCGTATGAATCAGAATTGCATTTCTAAAGTCATTGGAGGGCGACTGGTTCACTGTGG
3636044	4	25.2579	pop2_snp	TGCAGAAGGAAGATGTTCATCATTCAATTATATCTGATCTTCAGAATGGAAATGCAGAAACACGAAGGC
3637785	4	25.2579	pop2_silico	TGCAGGAACAGGGCCGCAAACACTGAAGGACTTGAATAATACCAAATAGAATCAACAACGCTGAGGCAA
3638853	4	25.2579	pop2_silico	TGCAGCACTTTCTCTTCTGCTGCCCATCATGCCCTCATCTAATGGTTCAGAATAATGAAAAATAAATTT
3640561	4	25.2579	pop2_silico	TGCAGAGTATAACTTTGTAGTTGCAAACAAAGGTTACAGATCGGAAGAGCGGTTCAGCAGGAATGCCGA
3659205	4	25.2579	pop2_silico	TGCAGCACTTTCTCTTCTGCTGCCCCTCATGCCCTCATCTAATGGTTCAGAATTACAGATCGGAAGAGC
3659946	4	25.2579	pop2_silico	TGCAGAGCATAACTTTGTAGTTGCAAACAAAGATTACAGATCGGAAGAGCGGTTCAGCAGGAATGCCGA
3660870	4	25.2579	pop2_silico	TGCAGATTCCTTGTCAAAGATTGTAACTATATAGAAATATTACAGATCGGAAGAGCGGTTCAGCAGGAA
4079114	4	25.2579	pop2_silico	TGCAGAGGCTGTTGGTCGGATGTGAAGACAGCTGAACCATGAAATGGATGCCATGTCTGTTAGGCAGTA
4079941	4	25.2579	pop2_snp	TGCAGAAAAGTGATCAATTCTCCTCTTGGCACATTTCATGGAATTCCTAAGATCCACTAACGAGGGAAG
4080306	4	25.2579	pop2_snp	TGCAGGTAGGGGTTGTTGAAACAACCCACCTTGGAGCAAGAATTTGAAGCGCCTCTTCCAATTCGTCCT
4082163	4	25.2579	pop2_snp	TGCAGACCCAACAACATCTGCACAAACATGTCCAACAAATCAAATGAGAGAGGTTTTCCATTTGTTACT
4083268	4	25.2579	pop2_silico	TGCAGACCAATCGGGCTTATTTCTTACACATCGGAAGAGCGGTTCAGCAGGAATGCCGAGACCGATCTC
4084218	4	25.2579	pop2_silico	TGCAGGGCTACGGAGCTCAATTATGTTACGAAATACTGTTTTACAGATCGGAAGAGCGGTTCAGCAGGA
4084619	4	25.2579	pop2_silico	TGCAGATTCCTTGTCAAAGATGTAACTATATAGAAATATTACAGATCGGAAGAGCGGTTCAGCAGGAAT
4084851	4	25.2579	pop2_silico	TGCAGTGCAGAATCAGCCAGAAACACCAACCACTAGCCACAAGAAACTACTAAAACAAAGTACTCTTAC
4086347	4	25.2579	pop2_silico	TGCAGACACTGAAAATAAATAATAAAGCTCGGCAAAAATAATTACAGATCGGAAGAGCGGTTCAGCAGG
4087205	4	25.2579	pop2_silico	TGCAGGCGGAACAATCCTACGATAATTGATAAGATGACATGATACGGTGATAAGACGTAGGTTGAAATA
4091406	4	25.2579	pop2_silico	TGCAGAAATCCTATTTATATCTCACAAAATGCTAAAATATTTATAAAATGATTCAAGAATTGTGAAATG
3637954	4	26.4484	pop2_silico	TGCAGTCACCAAAGAATTGCAATGACTCTCGTTTCTTCTCAATTATCTTGATCAATCATGCATTAGACA
3633911	4	27.0366	pop2_snp	TGCAGCAATTCGAATCCAACACTACGCAAGCAAAAAAAGGAAAGAATTAGTCATTTACCTCTCATCAAT
3634668	4	27.0366	pop2_snp	TGCAGTGAAAATCATGAGGTTGAAGTGTAACCTTAGTCCAAACATGAAAAACATAAAACACAAAATCTC
3637014	4	27.0366	pop2_snp	TGCAGTGGCCTGAATTGTCTGGTGATGTCTCTGTATGTAATGCGTTGATGAGCTTCTACTTGAAAATCG
3638664	4	27.0366	pop2_silico	TGCAGACCGAGAACACTGTAATTCAAGTCAGTTTGGGTTACATGTGAAAGTGATGAACCTATAACATTG
3639300	4	27.0366	pop2_silico	TGCAGACCGAGAACACGTTGTAATTCAAGTCAGTTTGGGTTACATGTGAAAGTGATGAACCTATAACAT
3658860	4	27.0366	pop2_snp	TGCAGCATAAGTATGCAATAAAATAGCCATTTCCGGGTCAATGTTTGTTGGTAAGTCAGCTTACACGTC
3660579	4	27.0366	pop2_silico	TGCAGTGTTTAGGATGATGTCAATGACCGACCAATGCCTTGTGAACTCGCCACCCCTCTTGCCATTGTG
4084830	4	27.0366	pop2_silico	TGCAGTGATTCGTATTTAGTACTCCTTTTGTTAGATTTTATAATTTTGATCAATTTTCCGTGTTGAAAT
4090685	4	27.0366	pop2_silico	TGCAGAATTACGAATCACAGTTTCAATATTTGAAATCAACTCCAAATTTGATTTCAGAATTATCAAGAA
3635442	4	27.6249	pop2_snp	TGCAGGCCTCACTGTAATTTCTGTAACAGCATCAGTAATTCCGAATTCTCCTTCTTTGCTTAGTCCACC
3659852	4	27.6249	pop2_silico	TGCAGAGCTAATACTACACATTTATCAAAAGAAAAAAATTGCAATCTGTTACAGATCGGAAGAGCGGTT
4080411	4	27.6249	pop2_snp	TGCAGCCCCTTATGAATCATGCTAAAACAAAGGGTTCAAAAAATGTGAAGGTTCACAGGGAGCTTGCTG
4082322	4	27.6249	pop2_silico	TGCAGGGATTCCTTCATCAACCGGATTCCACATCTCCTTACTCCTTAGAAATTTCTCCATCATCATTGA
4082349	4	27.6249	pop2_silico	TGCAGTCCGCTTCTCTTTTATGCCTCCCCCAATTGCAAGTTGTTTTTGTTTATGTGATCATTATAGTTG
4087857	4	27.6249	pop2_silico	TGCAGACGAGACTAAAGCATCAAACCCAACTGCACTCCATACACAAGGGTATTGAAATGCCATTTTACT
4089998	4	27.6249	pop2_silico	TGCAGCATAAGTATGCAATAAAATAGCCATTTCCGGGTCAATGTTTGTTGGTAAGTCAGCGAACACGAC
3629830	4	28.2131	pop2_silico	TGCAGAGTTTGGGTTTTTCTTCATATACCCATCTGGGTTCTGTCCACACCCCCTGGCCCAATTGTTTTA
3630857	4	28.2131	pop2_silico	TGCAGGACCGCCTATAGGATCCACATTGATTACAGATCAGAAGAGCGGTTCAGCAGGAATGCCGAGACC
3633685	4	28.2131	pop2_snp	TGCAGAAGTTTGATCATTTCAGTAGGGCATCTGGGTTGGTGGTTACAGATCGGAAGAGCGGTTCAGCAG
3634177	4	28.2131	pop2_silico	TGCAGCATTGAAACTGCAAAGGGTTATGATAATACTATCATGTTACAGATCGGAAGAGCGGTTCAGCAG
3635212	4	28.2131	pop2_snp	TGCAGAATAATATTTCGTTGATAGAACTCTACCTATGCCTCCTCTCTAAGAGCAATCCCAGAATAAAAT
3635739	4	28.2131	pop2_snp	TGCAGTTTCTAATGGCAACTCAACCCATGAATCTAAATCAAATTAGTTTTTACCATTTGACTTTATTAT
3636114	4	28.2131	pop2_snp	TGCAGGAAATCATTGAAAAGGGGGAGAAGCAACCAAATCTGACTATTGGAATTATTGTATCAGTTTTTA
3637164	4	28.2131	pop2_silico	TGCAGATTCAAACATGCACCAATGTTTTATACACAAGATAAACAAAATCAAATAGTTTTGTATGATTTG
3637766	4	28.2131	pop2_snp	TGCAGCACAATACTTGCAACCACGAGCTATGCGACAAGGTAAACCAATGTAATCAGCCAATCTCTGCAT
3637789	4	28.2131	pop2_silico	TGCAGCGCTGGGCCCAGGATGTTGGCCAGGCGCTGAAATCCTTTCAATTCTGGTTTTTTATTTTTACAG
3638309	4	28.2131	pop2_silico	TGCAGGTGTGCCATCATGTAACGGTATATTATATTTTATCTATATATTTTTGTTTACAGATCGGAAGAG
3640687	4	28.2131	pop2_snp	TGCAGATGTTAGTTCTAAGGACGCCAATGGTAACCGGCCGATTGACTTGATTGTCTACATGTCTAATAG
3658947	4	28.2131	pop2_silico	TGCAGGCAGTCCAATATCATTTCTAAGATAGGTTTTTCTATCTTATAATTTACAGATCGGAAGAGCGGT
3659283	4	28.2131	pop2_snp	TGCAGTAATAAAAAAAACACAAATCAAACACACAGTTCTTCACATCATCATCATCATCATCAACATCAT
3659611	4	28.2131	pop2_silico	TGCAGATCTCTAGTCAATGTAAGCTTAGTTTTCTATTTTTCAATTATTTTCACTCTTCTAGTAGGGTAC
3659812	4	28.2131	pop2_snp	TGCAGACGTCCCACTTGCGAACTCCAACGAGTTTTGCATGAAGTGCCTCTTGCACATCTCTCCTGTTTA
3659914	4	28.2131	pop2_silico	TGCAGCCCTACGCCTATGACTATGCTAAAGCAAACATATACATATGGCAGACAAAATTCTAACACAAAC
3659942	4	28.2131	pop2_silico	TGCAGTGGAGCTTCATAAGAACTGTAGCTCTTATTTAGCATACATATAAATATCAACCAAGTCGGTGAG
3660580	4	28.2131	pop2_silico	TGCAGGTAGAGGGCTGGAAACCTCGTCATCCACGAAAAACTTCTTTGAAAAGTCTGGAAAAGCCGGGAG
4079109	4	28.2131	pop2_silico	TGCAGTCCCTACATTTCAGATGACAAGAAGCAGTCTGAAAACTGCACTGAATGCTAGAGATAACACTGA
4079425	4	28.2131	pop2_silico	TGCAGGATAACGAAAATTTGCAAAATTCTGAAAAAAAGAACAGAATATTTCAGTAGTGTGTCAAACATC
4080240	4	28.2131	pop2_snp	TGCAGATGCGTGTGCCAAGCGGATAGCAAAGCTATATGTAGCCACTCTTCTTTTAGGAAGTTTGTTTTG
4080746	4	28.2131	pop2_snp	TGCAGCAACCTGCTCCAAGCATTTATTCATTTCATACATTTTACAGATCGGAAGAGCGGTTCAGCAGGA
4081032	4	28.2131	pop2_snp	TGCAGGCCAAAAATCCACTATAAAGAGTACATGTAATATAGTATTGCAGCCAAAGGCAAAAGTATGGCA
4081037	4	28.2131	pop2_snp	TGCAGTTTCATTGCTGCTGCTGTGTTTTTTATAGCAGCCATTCTACACCGTTTACTATTTCACATATAG
4081188	4	28.2131	pop2_snp	TGCAGCCTATCATGTTTTCAGAAATGTCGCTGCTTCGCCTAGTTGCACGTAAGTATATATGCATTACTA
4084542	4	28.2131	pop2_silico	TGCAGGCAGTCCAATATCATTTCTAAGATAGGTTTTTCTATCTTATAATTTTACAGATCGGAAGAGCGG
4084859	4	28.2131	pop2_silico	TGCAGCATTGCCTCTACAGAATCCCCCGTGCCTTTGAAAAGAATAGTAAGTCATCCGCAAACGTTACAG
4086353	4	28.2131	pop2_silico	TGCAGTCCCTACATTTCAGATGACAAGAAGCAGTTTGAAAACTGCACTGAATGCTATAGATAACACTGA
4086525	4	28.2131	pop2_silico	TGCAGGTAGAGGGCTGGAAACCTCGTCATCCACGAAAAACTTCCTTGAAAAGTCCGGAAAGGCCGGGAG
4087443	4	28.2131	pop2_silico	TGCAGAAGATCCATCTACATCTACAGTTTTTGTATGATGTACCTAATCATATCATCACGTGTATAGCTT
4088240	4	28.2131	pop2_snp	TGCAGCTTCCTAGAGGGAAATGGGATGGAGTTTTTGTTGATTTTGAAGATGGAATATTTACAGATCGGA
4088466	4	28.2131	pop2_silico	TGCAGTCCCTACATTTCAGATGACAGGAAGCAGTTTGAAAACTGCACTGAATGCTAGAGATAACACTGA
4088500	4	28.2131	pop2_silico	TGCAGAAAGCTGTTGAGAAACTCATGCAGGGAGGTATCACCAGCCACTGCAAATACAATCCAATCAGAT
4088862	4	28.2131	pop2_silico	TGCAGGAAAAGGAAATCTCATAACGATACCATTTAGTTTACAGATCGGAAGAGCGGTTCAGCAGGAATG
4089295	4	28.2131	pop2_silico	TGCAGGAAGAAATCATGGAAATTCAGAAAAATCAAGTAAGTTCAGCTTTCAGAAAAATAATGGAAATCA
4089644	4	28.2131	pop2_silico	TGCAGGTAGAGGGCTGGAAACCCCGTCATCCACGAAAAACTTCTTTGAAAAGTCCGGAAAGGCCGGGAG
4089970	4	28.2131	pop2_silico	TGCAGTCCCTACATTTCGGATGACAAGAAGCAGTTTGAAAACTGCACTGAATGCTAGAGATAACACTGA
4090524	4	28.2131	pop2_silico	TGCAGGAACTACCGAGAATGCATTAGGCTGGTTTTCAGGAGATACTATTACCAATGACCAGATTATGAA
4091410	4	28.2131	pop2_silico	TGCAGTAGTAAACTAGAAGAAATCCAACCATGAAAGTATAAATGCTAGAGAAGCTTGAACAAGAAAACT
3629571	4	28.7945	pop2_silico	TGCAGGTAATGCAGGTTATAAAGTGTATGATATATGTGCCGTTGAAATCAGGAAATTGTATGCTGATGA
3630464	4	28.7945	pop2_silico	TGCAGACCGTGATGTTAGTATTAGGTATGTTTTGATTTTGCTTAGTTTACAGATCGGAAGAGCGGTTCA
3630893	4	28.7945	pop2_silico	TGCAGTTTGGAAGGGTGGTAAATGGCAACATGTATCCAAAAATGCCCCAACTGCCTCCCTCCAACTACC
3631884	4	28.7945	pop2_silico	TGCAGTCAAATCCATCAAGGTACGCAATTTCATATCTCCCTTCGTGGTAAATTTATTGAAATTACAGAT
3632378	4	28.7945	pop2_snp	TGCAGTCAATGAGGACATAGTCAATGTTTGGATATCATAAATAGAGCTGAGCAGAATGGAGCGGAGCGG
3634482	4	28.7945	pop2_snp	TGCAGCAAAACCAAAGGAAGAACTACCAACAATGACATGGCAGAAACACATTTATCCAATGCCACCAAT
3635966	4	28.7945	pop2_snp	TGCAGCTTAGATGAGTTGTAATATAATACTAACCGGTAAAGTGTCCCAAATGACGCGATGGTTATCGGG
3637206	4	28.7945	pop2_silico	TGCAGCCGAGCTCACAGTTGCAATGCATCATGTTTTCCATGCTCCAGTAGACAAGATATTGTGGGATGC
3637357	4	28.7945	pop2_silico	TGCAGACCGTAATGTTAGTATTAGGTATGTTTCGATTTTGTTTAGTTTACAGATCGGAAGAGCGGTTCA
3637432	4	28.7945	pop2_snp	TGCAGGTGTTACAAGAATCAGGCGATTGGGCTAACGTAAAATTTCCTCCAAATGGCTTTATTGTAATTG
3638983	4	28.7945	pop2_silico	TGCAGACTATTGGTTGTCGCTGCCACACCAGCTTACTGTCGCCTTCGTCAACTTTCATACTTTTTTTTC
3639030	4	28.7945	pop2_silico	TGCAGCTTCTAAATCAATCAAACTATCTATCCATACACAACATTTACCTCAAATCAATTATATTTATAT
3639390	4	28.7945	pop2_silico	TGCAGACTAATCCCATACTTTCTGTTACAAAAAACAGCAAAGAAATACACTAGTCAAATATGTTTACCC
3659014	4	28.7945	pop2_silico	TGCAGTAAATAGCTTACAATTTAGTCCATTTGAACCATGTTGATAAAGAGGATGAAATGGTCATAATGT
4079208	4	28.7945	pop2_silico	TGCAGCTGTCTGAAGCACGTGTTTTACTACCTCTCTTGGTCGAAATTTTGTAGTCTCCAACTTCATCAC
4079551	4	28.7945	pop2_silico	TGCAGCATGGATATTTCTGTGGTACATTTGTGTCAGTTAGTTTATTGCCATAATGAAATCTTTACAGAT
4081137	4	28.7945	pop2_snp	TGCAGAAGAGCAAGCTTGTCATGAAAGGTTATGGAAAAAAACCCGTGCCATTCATCTTTGCAAGGTATT
4081271	4	28.7945	pop2_snp	TGCAGATTACGGTGAAGAGAGGTAAAAGGCTCCAATCTAAGAAGGTAATAAAGCACAATGCCCATACTT
4081301	4	28.7945	pop2_snp	TGCAGCCAAAACTAAGCCTATGATTGTCTGGCATAGAGTAAAACACAAATGGAGACACTTCTTGATAGA
4082529	4	28.7945	pop2_silico	TGCAGCCCGCAACACATTTTTCACCGTTGGATCTAATAGAACGATAACCCGCTTTGCGAAAACTCACTC
4082736	4	28.7945	pop2_silico	TGCAGAAAGCTGTTGAGAAACTCATACAGAGAGGTATCACCAGCCACTGCAAATACAATCCAATCAGAT
4083296	4	28.7945	pop2_silico	TGCAGCTGTCTGAAGCACGTGCTTTACTACCTCTCGTGGTCGAAATTTTGTGGTCTCCAACTTCATCAC
4083413	4	28.7945	pop2_silico	TGCAGTACCGCCGTCTCTCGCCGTTTGTTGATATTTGAGCCCAACTTTCTTTCTTTTTTCATCTTACAG
4084430	4	28.7945	pop2_silico	TGCAGCATGGGTATTTCTGTAGTACATTTGTGTCAGTTAGTTTATTGCCATAATGAAATCTTTACAGAT
4085691	4	28.7945	pop2_silico	TGCAGAATTCGTCTTTGGTTGTATGCATATAACATGCTTGATGAATGACTTAGAATGCCTTGAATTGAG
4086599	4	28.7945	pop2_silico	TGCAGGATGTTGCGGCGTGATGGAAGCGCGTTGTTTGTTTCATCATATTCACAAATGACAGATATTTTT
4087173	4	28.7945	pop2_silico	TGCAGCATGGATATTTCTGTAGTACATTTGTGTCAGTTAGTTTATTGCCATAATGAAATCCTTACAGAT
4087786	4	28.7945	pop2_silico	TGCAGGTTTGAATCTCGCAAGAAAAAACCGTTTGGTCCAAGATTAGATGTGAGCACAATTTGGTTTGCA
4088096	4	28.7945	pop2_silico	TGCAGCTGTCCTAACAGGGTCTGTGTTTTACAGATCGGAAGAACGGTTCAGCAGGAATGCCGAGACCGA
4091308	4	28.7945	pop2_silico	TGCAGCATGGATATTTCTGTAGTACATTTGTGTCAGTTAGTTTATTGCCATAGTGAAATCTTTACAGAT
4118818	4	28.7945	pop2_snp	TGCAGCCAAAGTGTTGCAGTAAGGTTATTTCGGGCCTTCTCTTTTTACAGATCGGAAGAGCGGTTCAGC
4119059	4	28.7945	pop2_silico	TGCAGGCCCAAGTCTTACTATTTACAGCATGGTGAAATGGTAAAAATCAAGCAATAAACAAAAGCAAAA
4119060	4	28.7945	pop2_snp	TGCAGTACTTCGTAACAAAGTGAACCTAAGACAAATTTCTATCATTATATCATCCTAAGAGTGCTCACG
3629602	4	29.3759	pop2_silico	TGCAGAAACTGTGAATGCACTTGAAAAGGTTTACACAGAGCTTTACAGATCGGAAGAGCGGTTCAGCAG
3629713	4	29.3759	pop2_silico	TGCAGTTCCTTTCATCTAATATTTTATCGGTATAAATTACAGATCGGAAGAGCGGTTCAGCAGGAATGC
3630112	4	29.3759	pop2_silico	TGCAGCATGTAAGTAGAGTTTGGTTGAATGAAAGCCAGGTGCATCATTACATGTAGCAATGTCTATGTC
3630215	4	29.3759	pop2_silico	TGCAGTATGTTTAGCAGGAAAATGCTCAAGTGGTTCTAGTCAAACTAATGGTTGTACTATAAGGAGTAA
3630970	4	29.3759	pop2_silico	TGCAGCAAAAGAGTGTAGAGAATTATGATTATTTGATGGATTTTGGAGTATATCCTCAATTACAGATCG
3635323	4	29.3759	pop2_snp	TGCAGCGTCTGTCCTTTCCTCAATTTTGAACCAATCTCACCTTTCATCGTAGCTTCCGCCACGTCAACT
3638870	4	29.3759	pop2_silico	TGCAGAAATATTGGACTTTCTCATGGATGCAAACATCAGGCTTAGTGCATGATAAGTTACAGATCGGAA
3660714	4	29.3759	pop2_silico	TGCAGTGCAGCTGCACTCTGCACTCGTACCCGTTCGTTTTACAGATCGGAAGAGCGGTTCAGCAGGAAT
4085983	4	29.3759	pop2_silico	TGCAGTTTTTTTTCTTTTTCACCAAAAATTCTCTCATACAACCATGCTAAGAGAACCCCTATGCTCATA
4087066	4	29.3759	pop2_silico	TGCAGAACTCAAGGCAAAATGCTGACCCATTCTAAGGTGGATGGGCCAGATCCTATCATATCTAGTAAC
3629723	4	29.9573	pop2_snp	TGCAGGAGTAAAAGATGGCATACCATTGACACTAAGAATAAGAGCTGCCATTGGAACTGCTCTTGGAGC
3629736	4	29.9573	pop2_silico	TGCAGCATCATTTGAAATTTTGAACGCGTCGAAACTTCTTATGTATTATTCTTTTGATGACTTCTTTAC
3629864	4	29.9573	pop2_silico	TGCAGGATGGTGACGGCAATGTGCTCTTTCAATGTTCTCATATAATTGTGCTTCCATATTACCTATGAA
3630800	4	29.9573	pop2_silico	TGCAGTGATAAAACACAGTTTCGTTCATATGTAATATTCTAGTACATCCTTTACAGATCGGAAGAGCGG
3630858	4	29.9573	pop2_silico	TGCAGGGTATAAAAATCTAACCGTGATGATTGACTGATCGTATAAAAATTTTTGCACTGTCAATTTACA
3630972	4	29.9573	pop2_silico	TGCAGCCCTACTATATGACAGTGCTATATTCATAATAGGATTTGAACGGGAGACTATGCTTTACTAGTA
3631065	4	29.9573	pop2_silico	TGCAGAACCTTCACTCCCTCAACAATCATCCTCTTCCTCATTGCATCAATCTATCACACAACTCTCAAT
3631214	4	29.9573	pop2_snp	TGCAGTTGCAGGAGCAAGCCTCTTTGGTTTTGCTTCTGGGACAGCAAAAGGCATGGCCACAGAAGCTCG
3631673	4	29.9573	pop2_snp	TGCAGAGTGGGGACAAGGCTATGATTTTTTGTTTTGTGGAGTTTACTGAACCCAAATGCGCTCTCACTG
3632020	4	29.9573	pop2_snp	TGCAGAAGGTAACCAACGTTCAGTTTTATGAATCTAGAGAGTGAGAGAAAAGTGAGAAGATATTTTCAA
3632101	4	29.9573	pop2_snp	TGCAGCATCTATCCACATGGTGGAAAACTGGTAATCATTACATTCTTACAGATCGGAAGAGCGGTTCAG
3632302	4	29.9573	pop2_snp	TGCAGCTAAATGAACTTAGTTGACTTTCAATAATGTTGAATTGTTTCGTCGAACCCGAGAATTGATGTT
3633045	4	29.9573	pop2_snp	TGCAGGAAGGTAAATATCAGTTGTATATACAAAAATCTTACAGATCGGAAGAGCGGTTCAGCAGGAATG
3633411	4	29.9573	pop2_snp	TGCAGATCCAACAGTAAACTCAGGCAGTATTTGGAAGGAAGACAAAATCAAGGCATAAATGTTTGAAAC
3633422	4	29.9573	pop2_snp	TGCAGACCATTCTCATAATACTTCTTCAGCTATCCAAGTCAAGAGTGAACCGACCTATTCAACTATGGA
3633477	4	29.9573	pop2_snp	TGCAGTGATAAAAGCCTTTGCAGGCATAATTGTTGAAGAGGCAGTAATACTATTATGTAAGATCTACCT
3633552	4	29.9573	pop2_snp	TGCAGTTTGTAACTTGCATGTTTGTAGGATTTGTAAATAAAGGTTTGCTATGGATTGTGAGCATATGTG
3633677	4	29.9573	pop2_snp	TGCAGCATAGCATGATACCAAAACCATGAGAGGAAAAATTAGAGAGTAATTCTTTTCTTTTTTGAATAT
3633896	4	29.9573	pop2_snp	TGCAGGTAAGCTTGTTTCGGACGGAGCCATATGGTGTTGATGATACCAGGGGATCTAGAGTTCACTCCG
3633906	4	29.9573	pop2_snp	TGCAGGTTGTTTTACCTCTGCTTGTTGTTCTTGCCTGCAATAATTACGACAAACACATATATTATATTA
3634165	4	29.9573	pop2_snp	TGCAGGAAACATTAGATTTCATGTTGCTTTCTCAAATGGTGTTTCGCCTGTGGGTGGCAAATACAAAGC
3634431	4	29.9573	pop2_snp	TGCAGATTTTGTGAAGAACTAAAATGGATTTTGACTCTTTCTTGTAATAAAAACGAGTGTAAAAGAATT
3634680	4	29.9573	pop2_snp	TGCAGTGATTAGTAGAATCTTGTATTGCCAATGCATATTTCAATTGTGAACACAAAACTAGTGCTGTGA
3634947	4	29.9573	pop2_snp	TGCAGCATGTAACAATTGAGAATTCATGTTATCGCGTAGGTCCGCGAAACTTGCCTGTTTACTCATCAT
3635315	4	29.9573	pop2_snp	TGCAGGCTTCGCGCCGCGAGCGCACCTTCGCGCCTCGAACGCGTTACAGATCGGAAGAGCGGTTCAGCA
3635459	4	29.9573	pop2_snp	TGCAGCGAACCCTTCTTATATCAGGTGGAAGAAGTGGAGTATTTCTGTCTTCTAAGAAAGCCTGGAATC
3635711	4	29.9573	pop2_snp	TGCAGCAGCATTGAAAACAATAAAGACGTTATAGAATTAGAACCAAAATTTACAGATCGGAAGAGCGGT
3635908	4	29.9573	pop2_snp	TGCAGACTCAATAATCCAAATCAATATATAAATACCAGCTATCCCTTCAATTCTGAAGCAATATCAAAA
3636342	4	29.9573	pop2_snp	TGCAGTGAAATCTATCAAGGTATGCAATTCCCATCCAAGTAATAAAATCTTTTGTGTTTTTTATTATAT
3636398	4	29.9573	pop2_snp	TGCAGCCCCAGTGCCTATCCTCATAACTCGAAATGCATTGTGATTCTAGCATGGTTGTTGTTACATAAG
3636828	4	29.9573	pop2_snp	TGCAGCGACTTCTACAACAACACTTCCTGGTGAGTAACTAGTCTTTTCATTATGAAACTTACCAATTAC
3636937	4	29.9573	pop2_snp	TGCAGTAACTTTGCCAGGTCCATAAATAACCCCAGGATAAACAATCGTGATTGGTACACCCTCCGAAGC
3637345	4	29.9573	pop2_silico	TGCAGTATCACCAAGTAGATCCAAACCCAATCAATGATTACAGATCGGAAGAGCGGTTCAGCAGGAATG
3637397	4	29.9573	pop2_silico	TGCAGTGAAAACGTATTTGGGCCACGCATTGCCTCTCTTCTGGGCCCAATTTCATTCCTTTGTTCTGAG
3638630	4	29.9573	pop2_silico	TGCAGATTCCGGCAGCCATGGTTAGACGTTGAAGTTTCAGTTTGGTGTCCCAGGACGGAAAACTTGCAG
3638818	4	29.9573	pop2_silico	TGCAGATGCAAAATGACGGAACTTGAGTGCTAAACATTCAATTATTAGTTCATTAGCCTGATCAAATAT
3638938	4	29.9573	pop2_silico	TGCAGTGGTGATGTTGTCATTTCATCATGATCATCATGTTAGATTGCAAGGAGTATTGATTTGTTTCCT
3638970	4	29.9573	pop2_silico	TGCAGGGTATCCTCAACCTGGTTATCAAGGCTATCCTCCGCCTCCTCCTCCTCCTCAGCCTCAGCCTCA
3639013	4	29.9573	pop2_silico	TGCAGTGAAGTTCTTGAAGAAGAGACTCTATTATTAGTAATAATTGTATTCAGCCTATTACAGATCGGA
3640001	4	29.9573	pop2_silico	TGCAGTGGCAATTTCAGCCAACACACAAGTAGTATGGTCTATTTCTAAATCCTAGAAGGCAAAACTACC
3640006	4	29.9573	pop2_silico	TGCAGTAAATAGCCTTACAATTTAGTCCATTTGAACCATGTTGATAAAGAGGATGAAATGGTCATAATG
3640406	4	29.9573	pop2_silico	TGCAGAAACAACACTCTTCATTATCTAACATACCAAAACGATACAACTTTTTCTTACAGATCGGAAGAG
3659032	4	29.9573	pop2_silico	TGCAGAAAAGAAAGTTCTTCATGATCGTAAACATGATGAACTAAAGGTATTCATTTTTATGTCATAATT
3659824	4	29.9573	pop2_snp	TGCAGTATCACCAAGTAGATCCAAACCCAATCAATGATCAATTACAGATCGGAAGAGCGGTTCAGCAGG
3660031	4	29.9573	pop2_silico	TGCAGAATAAGATCAGATTAGTGGTCCCATGCAGCAATAGTTCATAATAACCAATCTGTTGTTCAAAAA
3661328	4	29.9573	pop2_silico	TGCAGCATGTGTTGTTATATATTCTGGATACTTCAGTTTTAGTGAATCATCTCTAATTCTCACACCACT
4079326	4	29.9573	pop2_silico	TGCAGAATAAGATCAGATTAGTGGTCCCATGCAGCAATAGTTCATAATAACCAATCTGTTCAAAAATAT
4079727	4	29.9573	pop2_snp	TGCAGCAAAATCCCATCCTTTCCATAATGTACAAGACCTTTATCAGCATGGCAAAAGTTTGAAGGATTA
4079775	4	29.9573	pop2_snp	TGCAGCAAATGACACTGCTCAACAGCTCGATGAAGAGATGGTCCAACTTCCTCCTGTTGATGAGCTGTT
4082037	4	29.9573	pop2_snp	TGCAGAGGATAACATCACATTGCTTGATAAAAAAATCAAATTCCAGATTCCCAATTTTACAGATCGGAA
4082188	4	29.9573	pop2_silico	TGCAGGAACTACACTTGAATATTATTCCTGCCAGTGTATTCAACACTTCCAACCTTATTCGTTTTCAGT
4082208	4	29.9573	pop2_silico	TGCAGGTGAATGTTGAACTGCTTGCCATTACAGATCGTAAGAGCGGTTCAGCAGGAATGCCGAGACCGA
4082487	4	29.9573	pop2_silico	TGCAGCATTCTGTGATCTTCATGGCAAGCTTACAGATCGGAAGAGCCGTTCAGCAGGAATGCCGAGACC
4083070	4	29.9573	pop2_silico	TGCAGAGGACCCTCAGTGATGTTTAGTGTTTTACAAATCGGAAGAGCGGTTCAGCAGGAATGCCGAGAC
4083246	4	29.9573	pop2_silico	TGCAGGAGGTGGAGCACTAACGTTACAGATCGGAAGAGCCGTTCAGCAGGAATGCCGAGACCGATCTCG
4083327	4	29.9573	pop2_silico	TGCAGGATTTAGAGGTTGGTCTTCCTTGATTTGTCCACTGGCGAGAAGGAGCATTGTCTCGGCCTTTAG
4083543	4	29.9573	pop2_silico	TGCAGAAATTGGGGAGTTCGCGGCGCGAAGCCTGCGTACTTGTTCAGTACGCAGCGCGAACAAGACTTC
4083616	4	29.9573	pop2_silico	TGCAGCCCTACTATACGACAGTGCTATATTCATAATAGGATTTGAATGGGAGACTATGCCTTACTAGTA
4084183	4	29.9573	pop2_silico	TGCAGAGGACCCTCAGTGATGTTTAGTGTTTTACAGATCAGAAGAGCGGTTCAGCAGGAATGCCGAGAC
4084601	4	29.9573	pop2_silico	TGCAGAGTGTGGAGGTATTTTCAGGTATTTTCAGGGATCATAATGGTTCTTCTATTTCAGCTTTTGCTG
4086159	4	29.9573	pop2_silico	TGCAGAGCTTTTATTATCCATCACACTACAAAACACACTCTTTTGATTTCTCTCTCTCTAATCTCTTAT
4086170	4	29.9573	pop2_silico	TGCAGATTCTGTTGATGCATACAACCTTTGTAATCTTGTAATTATTGGTAAATAAAACATTCTCTTCAC
4086833	4	29.9573	pop2_silico	TGCAGATGAGGTTTGACTCGAGGAGTCGCGGACCCTGTAAGACTGATTAGAGGAATTCGATGATCGGAA
4087241	4	29.9573	pop2_silico	TGCAGAGGACCCTCAGTGATGTTTAGTGTTTTACAGATCGGAAGAACGGTTCAGCAGGAATGCCGAGAC
4088812	4	29.9573	pop2_silico	TGCAGAGGACCCTCAGTGATGTTTAGTGTTTTACAGATCGAAAGAGCGGTTCAGCAGGAATGCCGAGAC
4089016	4	29.9573	pop2_silico	TGCAGCCCTACTATATGACAGTGCTATATTCATAATAGGATTTGAATGGGTGACTATGCCTTACTAGTA
4089058	4	29.9573	pop2_silico	TGCAGTGTAAAGCACTGATTCATAACTATAGAGACTTGCAGGGTGTTGTATACATGCCATATTTTTTAT
4090799	4	29.9573	pop2_silico	TGCAGCCCTACTATATGACAGTGCCATATTCATAATAGGATTTGAATGGGAGACTATGCCTTACTAGTA
4091172	4	29.9573	pop2_silico	TGCAGAACTGCTATGAAGATTGTTGAAGGCTAATGCAGTGGTTTACAGATTGGAAGAGCGGTTCAGCAG
4118913	4	29.9573	pop2_snp	TGCAGCGACATGAATTTGTATATCGAAATAATATGCTTTACACAAATGCTCACCTTGGTTGAATGATCC
4086038	4	31.7645	pop2_silico	TGCAGTATTGAAAAGAAGGAGGCTGCAGTATTGAGGCTAAAAAAAATCTTACAGATCGGAAGAGCGGTT
3636620	4	32.3818	pop2_snp	TGCAGATATGGAAGTACCAAGCATGATTGATATGGAGTGTCATTAGATGGATGTTCTTTATGCAAGGAT
4086797	4	32.3818	pop2_silico	TGCAGCGGCGCTCTTTTTTGAGAGAATATGTCGTACGAATGACAACTTTCTCTTCTCCTCTCCTGATGC
3636086	4	40.9532	pop2_silico	TGCAGAATCACAAAAAGGAAGGGTGAGTAGAACATAACAATATAACATCCATTCAATTTTATATCAACA
3659700	4	40.9532	pop2_silico	TGCAGAACCAAACATGTGATTGTAACTAGTCGTGACTACTAACCAGATATCCAGTGTCCAAACGATTGT
4079246	4	40.9532	pop2_silico	TGCAGCACCCCTCAACATTTTCATTTCTTTCTAATATATAGTGTCATATTACAGATCGGAAGAGCGGTT
4083595	4	40.9532	pop2_silico	TGCAGCCTCTTTGGGATCTTGAGAAGATCCGCCAATCTTCATCATTTAGATGGAAAAACAACCCTAAAA
4086816	4	40.9532	pop2_silico	TGCAGAATCACAAAAAAGGAATGGTGAGTAGAACAGAACATACATTCACTTTTATATCAACACGAGGGA
4090447	4	40.9532	pop2_silico	TGCAGAATTTCTTTTTCACAAAAGGATGTTATGGGCCAAGCAGGGTTTGGGATATAATTCACACTGCCT
4087058	4	42.7605	pop2_silico	TGCAGTGCATGTCAACTCACGAAGATCCTGTTTCTTTAGAGATTACAGATCGGAAGAGCGGTTCAGCAG
4091093	4	42.7605	pop2_silico	TGCAGACAACCAACGTAGCATCACTAGCGGACATTCTCTAAGCACATGCAGTTTGTCCTCCACAGTGCG
4089075	4	44.6123	pop2_silico	TGCAGCTTCCGTCCCCCTCTTCTTTCACGTATCAATCCTTTTACAGATCGGAAGAGCGGTTCAGCAGGA
3630946	4	67.0261	pop2_silico	TGCAGTAATATCAGTACAAGCTCAGCATAAAAATACTGTAAAAAACTAACTATCCAAATAAAGTGAGAA
3633343	4	67.0261	pop2_snp	TGCAGTGCCTTTCTATTATTCAAGCTTAGGATTTACAAATTACAACCTCTGTTTATATATTATGGTCCA
3633566	4	67.0261	pop2_silico	TGCAGCGCATTCAAATCGAGCTCGTGATGCACAATTCAATGCAATGCAATCTTGATCTAGACATGCCCC
3634956	4	67.0261	pop2_snp	TGCAGGAATCTCTATTCTTGGAGCTGATAGTAGATATACCATACCATAATACTCCCTCCGTTTTTTTTT
3636897	4	67.0261	pop2_snp	TGCAGCAGTGTAACAGTGCAACAGGAATATCAGTTTTTTCTTGAGATAAAACAATAATTTCAGTTATTA
3638554	4	67.0261	pop2_snp	TGCAGGTAAAACAGCATAGATAAAATCTAAAGGAGTAGCCAGTTTCCAAACATGAGGTAGCTAGGGCAA
3640002	4	67.0261	pop2_silico	TGCAGGAGCAATTCGGACAAAAGCCTCCTCAGTGACAAGTTTACTCTGCAAAATTCCCCCAGCAATCTC
3640013	4	67.0261	pop2_silico	TGCAGAGTACGCCGAGAAAATAGGTCATATCAAATTCCAGAGTTTCCCCAAATTACAGATCGGAAGAGC
4081328	4	67.0261	pop2_snp	TGCAGAATGCTTCTCCATTTTTTATTGCAAACTAGTGACTGTCATTGCTTCACTTATACTATTGGATGA
4087900	4	67.0261	pop2_silico	TGCAGTACTCTCATGGAGGGGGGATACAGAGAAAAATAACAAAAGAAACTCATGCAGTTTTCTCTTCAC
4088871	4	67.0261	pop2_silico	TGCAGTGAAGTCTATTTATTGAGTACAACAAAAGAATAATAGAAATGGATCACCAATCTAAATTATATT
4089719	4	67.0261	pop2_silico	TGCAGCCTGTAACCGGCCGCAATATTGCAATGAGATAGTCTATGCCACCGCATCTAATCGCAAAGTTTC
3634314	4	70.0749	pop2_silico	TGCAGCTTCTTTCAATACTTCCCTCTTTCAAGCCATTGGAAGTGTGAGTTTTTTCTTCTTCTTTATCTT
4088366	4	70.0749	pop2_silico	TGCAGTGAGAATAGGCATAGGAAAACTAGTAGCACCTGGAACCAAACTTGAAAAACGTGTGCCAGGACC
3640545	4	70.6631	pop2_silico	TGCAGAAAAGAAGAAAACTATGGAGGAAAGGAAAGGAAAGGAAGAAAAGAAACAAAAGCTTCTGCACCA
4084188	4	70.6631	pop2_silico	TGCAGAAAAGAAGAAAACTATGGAGGAAAGGAAAGGAAGAAAAGAAACAAAAGAAGAATTAGCTAAAAG
3634623	4	71.8536	pop2_snp	TGCAGTATATTTTTCTTTCCATGATTGGGAGAAATCTATAAATTGTACATAGCACCTAAGTACAGAAAA
3638299	4	71.8536	pop2_snp	TGCAGACTGATCAGACCAATGAAGTGCGAGGTTTCGTTCAGGATCCCAAAACAGAACCATGTTTGAAAG
3660691	4	71.8536	pop2_silico	TGCAGTGGCTCAATGAAATAACTCAGCCAAAAAAGCCTTGTGAAACCATCCAAGCTCAAGGTTCTTACA
4079065	4	71.8536	pop2_silico	TGCAGTGGCTCTATGAAAAAACTCAGCCAAAAAAGCCTTGTGAAACCATCCAAGCTCAAGGTTCTGACA
4082290	4	71.8536	pop2_silico	TGCAGTGGCTCAATGAAAAAACTCAGCCAAAAAAGCCTTGTGAAACCATCCAAGCTCAAGATTCTGACA
4084374	4	71.8536	pop2_silico	TGCAGTGGCTCAATGAAAAAACTCAGTCAAAAAAGCCTTGTGAAACCATCCAAGCTCAAGGTTCTGACA
4085112	4	71.8536	pop2_silico	TGCAGTGAACTTCTAAGGCTCTAATGAACAATGAAGTTCTTACAGATCGGAAGAGCGGTTCAGCAGGAA
4090005	4	71.8536	pop2_silico	TGCAGTGGCTCAATGAAAAAACTCAGCCAAAAAAGCCTTGTGAAACCATCCAGGCTCAAGGTTCTGACA
3629595	4	72.4418	pop2_silico	TGCAGCCATTGCCCCAAATTCCAAGACTCTCTGCCAAGCCAGCCTTTACTATTTGCTGCATATTAGACT
3632019	4	72.4418	pop2_snp	TGCAGTTCGGACTCTGCAAAATTACCTGAATCGACAATTTTCAATATCCAAAAAGTTGAAGTTTGGGGA
3633446	4	72.4418	pop2_snp	TGCAGTGTTGATGCAAATAGGGATCACGCACTGAGACACTTGCTTATCCAGTTGCTCTTACAAGTCCTT
3633525	4	72.4418	pop2_snp	TGCAGCAGCTAAGGTGTACAGCAAGCCGCCGTGGCTGCTGTAGAGTCTCAATGCTTGTTGTACGCCATT
3634086	4	72.4418	pop2_snp	TGCAGTGGAAGTAAATCCGCTATTGTGACTAATACAACTATAGAAATTGTGGTTCCTGAGGATACTCTA
3634469	4	72.4418	pop2_snp	TGCAGTTGAAGATCTTCAGTTTCCCTCTCCTGATCCTTGACAATGCAGAGTAGGTTTTTGTTCTCCTGC
3634611	4	72.4418	pop2_snp	TGCAGTACCTCTGATATTTTGGAAGAGATTCTCCGGTAAGTGTAGCAAGTCCCTTACAGATCGGAAGAG
3634985	4	72.4418	pop2_snp	TGCAGTTGTTGTCTTAGTCCAGCTGCTTCTGTTTGCCAAAACTAGCAAGTAGAAACACAGATAGCAAGT
3635030	4	72.4418	pop2_snp	TGCAGTTGTTGTTGGCAAATGCTCAGAAGGGAGATGGCTCGCGAGCTTTGGCTAAAAGCCTTGAGCCTA
3635924	4	72.4418	pop2_snp	TGCAGATGGACTATATAAATACGTCACACCCAAATTTTATTGGTGGAAGTAAGGCATTAGAAATTGCAG
3637457	4	72.4418	pop2_silico	TGCAGCCATTGCCCCAAATTCCAAGACTCTGCCAAGCCAGCCTTTACTATTTGCTGCATATTAGACTGT
3639019	4	72.4418	pop2_silico	TGCAGATAGAACATAGTTGTATCTCTGCCACCAGTTCTTTCTGTAACGGAACACAAAGAAGTTGAAAAC
3640087	4	72.4418	pop2_silico	TGCAGAGGCTCAATGATGCCTTGTTATGTTGGTATAAGGGCATGGATAGTTCACCTCAAAATTGAAGTT
3640372	4	72.4418	pop2_silico	TGCAGCACTTGATACCGGAGTTGCTTTTATGACTGTTCTGCTTTACTTTTCACTGAGTTTGGAAAGTAG
3640883	4	72.4418	pop2_silico	TGCAGGAAAATAACAGTCAATAATTTGGCATAAAAAAGCTTACAGATCGGAAGAGCGGTTCAGCAGGAA
4088077	4	72.4418	pop2_silico	TGCAGGTCAGTTTATATTGAAAGAGCAACTCTTGCAGATGGAAAACACTCTAAAGCATGAAAGAAAAAC
4088311	4	72.4418	pop2_silico	TGCAGCGCCACCTCCGCCGCAATTTCTTTGTCACCCTTCTACCATCGTCCTCTCCCTATATTCCTCCTA
4091073	4	72.4418	pop2_silico	TGCAGGTCAGTTTATATTGAAAGAGCAACTCTTGCAGATGGAAAACACTCTAAAAGATGAAAGAAAAGC
4091322	4	72.4418	pop2_silico	TGCAGCGCCTCAATGATGCCTTGTTATGTTGGTATAAGGGCATGGATAGTTCATCTCAAAATTGAAGTT
4119087	4	72.4418	pop2_snp	TGCAGCCACCACACGCGTGTCCGCCGCTCAACCCATCAAATCTCATGGGAGATACCGATTCTGTCACGT
3634916	4	73.0301	pop2_snp	TGCAGTAGTTCAATTTGGTAATGTTATGTTACCCAAGTCTAGTTTGGATTTCAAGAATCCACAATTGAC
3637147	4	73.0301	pop2_snp	TGCAGGTAAAACCAATATTTTGTGGGACTTGTGGACTTACAGATCGGAAGAGCGGTTCAGCAGGAATGC
4084611	4	73.0301	pop2_silico	TGCAGAGAGTAAACAGTGAAAAAAACACTTTTCCTTTTGTTGTTGTTCTTTTGCCATATAGATCAACAA
4086942	4	73.0301	pop2_silico	TGCAGAAAATCATTCCAAAGGAACCATGTTGGCATTGCAGTATCTTGTTGGATTATTAGTTGGGCAGAA
3630588	4	76.1165	pop2_silico	TGCAGTCATGCATTGTGAGGATTATTTACATTTTATAAATTTATTTCAACAACATTTAGTTTTTTTTAT
3631968	4	76.1165	pop2_snp	TGCAGCCTGATCAGAGATAAGCTGTACAATCTGATTATGTAAACTGCCGTTGGTAGCAAGGATGCCGCC
3633914	4	76.1165	pop2_snp	TGCAGAGGGAGCAGTGCAAATTTCCGCCCTTCAAATTCAACTTTCTTATGTTTTTGAATTTAGTAAATT
3634536	4	76.1165	pop2_silico	TGCAGAAGAAGAATTTAGACCAGCTATCACAATTTACAGGAAATAGAAAACTCTTGATAGAACTAGTAA
3635231	4	76.1165	pop2_snp	TGCAGCGTCTGCATCACATCGTACCCGGGATCAAGCTTTCGCTGCCAACCCTATAAGATATATAATTAC
4080053	4	76.1165	pop2_silico	TGCAGGTCAAGAATCAAATACTCGTCATATAATAATATCTCTTGCTGTCTAAATAAACTAGAAGTGTAA
4081196	4	76.1165	pop2_snp	TGCAGTGTTGTGTTCATGTGGTATTGGAATTTATGTCTCCTGAGAATGTTGCGGAATGTATCCAATTGA
4081520	4	76.1165	pop2_snp	TGCAGCCATGGTGAATTCATGATAAGTTTTCTTCAATTTCGATTTTATAAATTAGTATTTTTATGTTTG
4082261	4	76.1165	pop2_silico	TGCAGTCATGCATTGTGAGGATTATTTACATTTTATATATTTATTTCAACAACATTTAGTTTTTCTTAC
4090416	4	76.1165	pop2_silico	TGCAGAAGAAGAATTTAGACCAGCTATCACAATTTACAGGAAATAGAAAACTCTTGTAGAACTAGTAAA
4090750	4	76.1165	pop2_silico	TGCAGGAATTCAAACAAAGACTAATGATCAAGTAAGACATTTATGCCAAAATAACAATACATTGTTACA
4087914	4	76.7047	pop2_silico	TGCAGTATACATATGACAGAAAATAGACCTGCAACACTGCAACTTTTACAGATCGGAAGAGCGGTTCAG
4088166	4	76.7047	pop2_silico	TGCAGTCCAATATGTTTGTCATGTTATACTTGCTCTTCATCACATTGCACCACAACGTGTTATGATCAT
3637777	4	77.8812	pop2_snp	TGCAGGTATTTTTCTTGGTTCCAGTCCATGTAAGCTTCTATTTTCATTGTTGTCACGGAAATGTGTTCT
3637912	4	77.8812	pop2_silico	TGCAGAAGGGATATACTGTCCATGCTACTCTTAGAAACTTGAGTACTCATTCATTCATTCATTCCATCT
4087240	4	77.8812	pop2_silico	TGCAGAAGGGATACACTGTCCATGCTACTCTTAGAAACTTGAGTACTCATTCATTCATTCAATCTATCT
4106527	4	77.8812	pop2_snp	TGCAGCCACCACCACATTCTCTGCCGATCATTCCCGTTGAGAAGGTCACCGTCAATTCCGCGGTAACTA
3633262	4	78.4626	pop2_snp	TGCAGAATCTTTGTACTTGAATGCATACTAAGAAATTAGAAATATGTTATTACAGATCGGAAGAGCGGT
3636638	4	78.4626	pop2_snp	TGCAGGACTGTATGACATTCTCATCTGAAGGCACGCACCATCGTATTCCCTAGGAAAATCAGATGCTCT
3636639	4	78.4626	pop2_silico	TGCAGGTGAAAACTTGAGTCCTTGAGAGGGCATTTCTTTCAAGATCAAAACCACAAATTTTGTAGAGGC
3661529	4	78.4626	pop2_silico	TGCAGGTATTGGAAAGGTATGGAGTTCATTTGTGATGCATCTGATCTGCGTTCTCAATTTATTGGTTGA
4082073	4	78.4626	pop2_snp	TGCAGAAGCTTTTTGACTAAGAGAGAACCAATGTAACCAGCACCACCAGTCACACACACCTTGCAACTA
4085308	4	78.4626	pop2_silico	TGCAGGTATTGGAAAGGTATGGAGTTCATTTGTGATGCATTGATCTGCGTTCTCAATTTATTGGTTGAC
4086412	4	78.4626	pop2_silico	TGCAGACTTTGCAAGAATCTCTCTGTTTTACAGATCGGAAGAGCAGTTCAGCAGGAATGCCGAGACCGA
4087199	4	78.4626	pop2_silico	TGCAGAATTGAATGTAAATTATTTTATATACTGCAAAACAATGAACCAAATTTTCTAGGGAAATACTAA
4087725	4	78.4626	pop2_silico	TGCAGAGAATACATACAAGTTTTAGTTATGTAATTTGGCCAGATTACAGATCGGAAGAGCGGTTCAGCA
4088088	4	78.4626	pop2_silico	TGCAGGTGAAAACTTGAGTCCTTGAGAGGGCATTTCTTTTGAGATCAAAACCACAAATTTTGTACAGGC
4090123	4	78.4626	pop2_snp	TGCAGGATCTAATCTTCTTCCCCTAGTTCTGTCATGGTATCCTGTTCCCCCTCTTTCACTCTCCTTCTT
4091126	4	78.4626	pop2_snp	TGCAGAGCTGGAAGAGAGGAGTAAAAAGGGGTTATGTTTCAAATGTGGAGATAAGTGGAACAGGGACCA
4106779	4	78.4626	pop2_silico	TGCAGTTGCTTTGTATTACTGGTAAAAGATTAGAGTTTACAGTGTACAAGTTACAACTCCACCTCTGAA
3634002	4	79.6391	pop2_snp	TGCAGCAAATAGTGGTGCCTATTTCTATTTGTTCTTACAGATCGGAAGAGCGGTTCAGCAGGAATGCCG
3640783	4	79.6391	pop2_silico	TGCAGCTTCTTCTGTTGCTTCATCTTTTTACTTTTCATTGCATAATAATTTCCCTTACAGATCGGAAGA
4084478	4	79.6391	pop2_silico	TGCAGCTTCTTCTGTTGCTTCATCTTTTTACTTTTCATTGCATAACATTAGTTTTGTTGTTCAATCTCC
4119067	4	79.6391	pop2_snp	TGCAGAACCAAGAAATTTCTAGTCAATAAAAAATGATAACAATGTAGTACCAACGACAAACTTTCATAT
3629743	4	80.2205	pop2_silico	TGCAGTTGTAGAAATTTGGCAATTCCCCACAAAATTACAGATCGGAAGAGCGGTTCAGCAGGAATGCCG
3633331	4	80.2205	pop2_silico	TGCAGATAGAGAGGCTTCACTTGATCAGCAGGGGCCTGTTTAGTCAAGCATGACCCAAATATCTCTTCA
3634600	4	80.2205	pop2_silico	TGCAGTCTACTGAAGACTCGACTCCATATTGTGAAGTTTATAGGAGTCATGAAACAAGTGATGTTCCGG
3638006	4	80.2205	pop2_silico	TGCAGATAGTTGCAAAGCAAAAAGTCTATAATGCTCTTATGAGCATGAAATCTTATCAAGCCCATGATT
3639131	4	80.2205	pop2_silico	TGCAGTTTGCACAAAGTCAAATCGTTTCTTTGAGAAAGAATGCCGCGAACTGTGTTGCTCTTGCCTTTG
3639195	4	80.2205	pop2_silico	TGCAGCAGAGTATTGAATAACAGGAAGAGAATAATTGGAAGTTGGAGTTTCAGATTTCACAGCAGAAAC
3640041	4	80.2205	pop2_silico	TGCAGATAGAGAGGCTTCACTTGATCAGCAGGGGCCTGTTTAGTCAAGCATGACCAAGAAAATAACCGA
3640049	4	80.2205	pop2_silico	TGCAGCTGATGAAATTTGGCAATTCCCCACAAAATTACAGATCGGAAGAGCGGTTCAGCAGGAATGCCG
3640099	4	80.2205	pop2_snp	TGCAGAACCAGGAAATTTCTAGTCAATAAAAAAGGATAACAATGTAGTACCACCGACAAACTTTCATAT
4081944	4	80.2205	pop2_snp	TGCAGACCAAAAGGAACAAATTGAAACGACGATTCGAGATTCACCTGATAGTTATCTTCCGAATAAGCA
4087505	4	80.2205	pop2_silico	TGCAGCGAACTCACTGGATGTGAATTAGTGTTGGCGATGCAAGTTTCCAAGTCTTTCTTGCCAAGAAAA
4089665	4	80.2205	pop2_silico	TGCAGAACCAGGAAATTTCTAGTCAATAAAAATGGATAACAATGGTTTCATATACACTTCGATAGATTG
3639824	4	80.8019	pop2_silico	TGCAGCATGTTGGGGATAAATAATAAAAAATAAATTTACAGATCGGAAGAGCGGTTCAGCAGGAATGCC
3640128	4	80.8019	pop2_silico	TGCAGCATGTTGGGATAAATAATAAAAAATAAATTTACAGATCGGAAGAGCGGTTCAGCAGGAATGCCG
3631391	4	81.3833	pop2_silico	TGCAGATGTTTTGGATTCAAACGTCTAATTGCAAATTCTCAACTTTATAACAATACAAAACCATAGGTT
3632648	4	81.3833	pop2_snp	TGCAGCAAAGCAACGGTGATGGTAAATGATGTCAAACACTAAATCAGACTGTTTGGAATGGTAATCGCT
3639137	4	81.3833	pop2_silico	TGCAGTTAGAATTTTACAATTTCAGAGGAACTACTGAGATACACTCTTCAGAAGCTCAAGGTGGAGAGG
3659247	4	81.3833	pop2_silico	TGCAGCTCAACGAGGTTAGCTTCGTTTTCATCTGCATTGAGTTCGAATGGTGGTTGATTCATGAGGATT
4088572	4	81.3833	pop2_silico	TGCAGCTCAACGAGGTTAGCTTCGTTTTCATCTGCATTGAGTTCGAATAGTGGTTGAGTCGTGAGGATT
4119009	4	81.3833	pop2_snp	TGCAGCAGAATCATCATATGCCCGCACCTGTGATGAAGCCTGGATAGATGACCCTCGAATTAGAAGGGA
3631885	4	82.5737	pop2_silico	TGCAGAAAATTTACAAAAGGCACATAATTATATCACTTTGTATTACAGATCGGAAGAGCGGTTCAGCAG
4083227	4	82.5737	pop2_snp	TGCAGCAGCACTCCACTGGCTTGGATCTTGTGGAGTCTGTTTGTTTGAGAGAGTACGACCCCATGAAAG
4091731	4	82.5737	pop2_silico	TGCAGTCGTTTGATGCAGAGCAAGAACATTACTTACAGATCGGAAGAGTGGTTCAGCAGGAATGCCGAG
4084361	4	83.162	pop2_snp	TGCAGAGGGATGAGGGGTCAGACATGGGTGTCAAGGTCTTTTGGTGATATGTTCGGTAAAGACGTATTC
4088768	4	83.162	pop2_silico	TGCAGTCAGAATCTTGGTGCAGTCACGCATTCATAACCATCAGATGGAAATTACAGATCGGAAGAGCGG
3633275	4	83.7502	pop2_silico	TGCAGTCAGCATCTTGGTGCAGTCACGCATTCACATCATTCATAACCATCAGATGGAAATTACAGATCG
3638735	4	83.7502	pop2_silico	TGCAGAGACTGTATAGTTTTGGTGATAGTCAAAGATGAATGAATACAAAGTGTAGTGATTGCATGTGTG
3638889	4	83.7502	pop2_silico	TGCAGCTGAGTTGTTGCTTGGGTGGATTCCCAATTTCCGGTGATTACCGCAGATAGTTTATCCGGATGA
3658747	4	83.7502	pop2_silico	TGCAGACCTTCCTTTCTCGATGCATTCCCTTCTCATGACTGCAATGGACCTCACTGAGCCCATCATTGA
3661510	4	83.7502	pop2_silico	TGCAGCCACTTTTATACGTTGAATTCTTTTCTTGATTGCCTCTTAGTGCTGAGGCCGAATCACGGGACC
4079529	4	83.7502	pop2_silico	TGCAGCCACTTTTATATGTTGAATTCTTTTCTTGATTGCCTCTTAGAGCTGAGGCCGAATCACTGGACC
4080830	4	83.7502	pop2_snp	TGCAGTTGTTTCAGATCCATGAGGAAGACCATCGACGTCTGGTATGGTGATTGGAATGAAGGAGATGCA
4083252	4	83.7502	pop2_silico	TGCAGTGATAAAACATTTCTGGAACTTAGTACACACTAGTTTCTTACAGATCGGAAGAGCGGTTCAGCA
4083390	4	83.7502	pop2_silico	TGCAGAATTTTATGGCTCATTCTTCCTCCGTTTTTTGTGTTCATGGAAAGCTGTTGAATGAATGTTTAC
4084910	4	83.7502	pop2_silico	TGCAGATGGCAGGAGCCCTTGGGAGAGAAGAAACAAGCTGGCTGCATCCTTCAATATGAACTTTTTCCA
4085291	4	83.7502	pop2_silico	TGCAGAGACTATAGTTTTCGTGATTGTCAAAGACGAATGAATACAAAGTGTAGTGATTGCATGTGTGCA
4086026	4	83.7502	pop2_silico	TGCAGGTTACACATATCTGGAAGCAATAAAGTAGCCTTGAATGAGCTACCCCTTTCATTGGAAGAGTTA
4087640	4	83.7502	pop2_silico	TGCAGGGTATAACTCAATAATTAGAAATTACTACATTTTGTTTTTTTACTTACAGATCGGAAGAGCGGT
4088297	4	83.7502	pop2_silico	TGCAGGTGCGGCTGATGGCGGTGAAGTTGCCGGAGAACATATTACAGATCGGAAGAGCGGTTCAGCAGG
4088758	4	83.7502	pop2_silico	TGCAGTTCAACCAACTCCTTCCAAAGAAGAAAAATACCTCGGCTCTATATATTCACTTTCACCTTCAAA
4089880	4	83.7502	pop2_snp	TGCAGCGTATACTTGCCAAGCATGAATCCATAACTCCAGGACCTACTGTCAAAGAAAATCAAGCAGATG
4089972	4	83.7502	pop2_silico	TGCAGGACAAAACACCTTCACCACCCAATTCGAATCACAAAGAAGCACCCAAACTGCAATGCTTGTCCA
4090646	4	83.7502	pop2_silico	TGCAGAAACACGAATAATACTCTCCATCCAAAGACCACAACTCTTCCTCCAATCAATTACAAAACCTGT
4091559	4	83.7502	pop2_silico	TGCAGAACAAAAATATTGATACCAAAACTTACAAAATAAGATGCAAATAATCAGTTTAGTGAAAACACC
4091639	4	83.7502	pop2_silico	TGCAGAAACATGAATAATACTCTCCATCCAATGATCCAAAAACCACAAGTCTTCCTCCAATCAATTCCA
4118565	4	83.7502	pop2_silico	TGCAGGAATGTGCTACCAGTGTAGGACTTTGCCACTGACTAATCTAGAACTGTATTCCCCTCTTGCACA
4118625	4	83.7502	pop2_snp	TGCAGTGAAGTCAGGGAGCTCGACATCTTCCTTATCAGAAGTAGGTGGCAGACAGAAGAGAACACATCC
3635956	4	84.3384	pop2_silico	TGCAGCTTCATAGTTCTGCTATATCATGTTCGTGTCCTTAGATAACGCATTTACTAACCACTTATCGCG
4080861	4	84.3384	pop2_snp	TGCAGCTGTGCAACACTCCCATTCCTCACAAGTCCATGCTTGAATTTTGTAACCCTTGTTGTTTGTGAA
4081184	4	84.3384	pop2_snp	TGCAGTGACAAAATCCAACGCATATTTTCGTACTTAGACCAATCGTGCTGTGATATACAATAAAATGGC
4088593	4	84.3384	pop2_silico	TGCAGCTTCATAGTTCCGCTATATCATGTTCATGTCCTTAGATAACGCAGTTACTAACCACTTATCGCG
3630702	4	84.9267	pop2_silico	TGCAGTTTCGGCAGGAAGTATGAGCGATAAGCCCGATTCAGTATACGGTTGAGTGAATGATACATCCCT
3630844	4	84.9267	pop2_silico	TGCAGATTCAGCATGGTTGTTTATGAAACCATTTAGCTCGGTAATGTGGATAGCAACCACTTGTATCCT
3631071	4	84.9267	pop2_silico	TGCAGGAAAAAGAAAACACTAACAGCTGAAATTGGTCGGTTACATCGGTTATTCAATGAATCTGAAAAG
3634090	4	84.9267	pop2_snp	TGCAGCAGAATATTGCATAGGTGTTAGGTTAGGGAGAAATTGGCTTTTGTGTGGTACTTTTTTCTGCTG
3660358	4	84.9267	pop2_silico	TGCAGTTTCAGTGCCGCCGGACCATTCAACCTGTAATGTATTATATATAGTGCTCAGAACGAGATTACA
4082445	4	84.9267	pop2_silico	TGCAGAGGAAACCCTTGGTAGGATACATCAGAGAGGAGAAGCAGCAGTGAAGCGCGAAAGAGCCATGGC
[truncated: 2,178 more rows]
