# Supplementary material for: A consensus linkage map of lentil based on DArT markers from three RIL mapping populations
Source: PLoS One. 2018 Jan 19;13(1):e0191375. doi: 10.1371/journal.pone.0191375 (PMC5774769; doi:10.1371/journal.pone.0191375)
Supplement: S3 Excel File — (XLSX) [file pone.0191375.s003.xlsx]

## Sheet: pop3.map.fin
Marker Name	Linkage Group	Position (cM)	Source	Sequence
4079185	1	0	pop3_silico	TGCAGGTTTGTGCCAAGGCACTGTATAAACTCCACTCCGGTGTAACAATTACCTAACAAGTCTGATATA
4086631	1	0	pop3_silico	TGCAGAACTCTCAGTTGCCAATCTTGAGTTTCTAATAAGGATACCTGATTACAGATCGGAAGAGCGGTT
3629677	1	0	pop3_silico	TGCAGCAATTGTTGAATCAAATCATCTGAGATAACCATACAAAAGAGCGATTACAATTGAATAAAAGCA
3630353	1	0	pop3_silico	TGCAGTTTATATAAATTGTTCAAATCGAGTCAGATTTGAAATAAACTGTTACAGATCGGAAGAGCGGTT
3630482	1	0	pop3_silico	TGCAGTTTCTTCCAAAGTATTCTCTCCTTCTTCTTTCACAGTTCCTTCGGCTATCCATTGCCGAATCAA
3631442	1	0	pop3_snp	TGCAGTAAATGTGAAGATGCAAGCACATACAAAGCATACTGTGCAACTATAAAAGTTCAGTTATGATTT
3634347	1	0	pop3_silico	TGCAGATAGAAAGGATTGACAAAGTTTGTTGCGAAATCTCAAGCAACAAGAAGTGAAGGAAAATCTCAA
3634911	1	0	pop3_snp	TGCAGCTAAAGGATCATAAAATTCAACCCGACAAGACCCACTGGATTTTCCACTAGCTCCATTAGAATA
3635127	1	0	pop3_snp	TGCAGCTGATGAAGGAGTCAAAACATGGGTGAAGCAAGTTAGGGAAGCAGCTTTTCGCATAGAAGATAT
3635529	1	0	pop3_snp	TGCAGGTTTTTCGTGTGAGTGGTGAGAGTGCCTTTTGTGTTGTTTATGTGAGAGAGAGAGTACAAGAGT
3636466	1	0	pop3_silico	TGCAGTATGCCACTATCTTTTGGGATGTTTTTGGTAGCTCTTTCAACTCCATACCTTCGTATCTGCTAA
3636535	1	0	pop3_silico	TGCAGATTGTATGATAAGTTTTTAGGAAATTCGTGAAATTGCAGTGTTGTATTCTTAGAAATTACAGAT
3637061	1	0	pop3_silico	TGCAGAGGACCTAGAGACGGTGTTCTATTTCTTGGATTTCCAGCACAAACGAGAAGATCCCAGGATGAC
3637157	1	0	pop3_silico	TGCAGAAAATGAGTATTGGGCTTTGGCATCTCTGACATGTGAATTACAGTGGTTAGACTACCTTTACAG
3637730	1	0	pop3_silico	TGCAGTAATGTTTTTGTCAATGGAAATACTGGTCAGGTAATAAAAAAATCCCCCTTTCTAATTTTGAAG
3638847	1	0	pop3_silico	TGCAGCTTTTAGTTGCTCAATTGTTGGCTGCTACCTCACAGGTATAACTTCCTGTTGCTCAGTTGCTGG
3639262	1	0	pop3_silico	TGCAGCAATTGTTGAATCAAATCATCTGAGATAACCATACAAAGGAGCAGATTCATCCACTACCTATGC
3639440	1	0	pop3_silico	TGCAGGTTTTGACTGTGATGGAACTAATTGTGGAATGATTGATTGCAGGGTCCCCTTGCTCATGGAAGG
3658929	1	0	pop3_silico	TGCAGTCACTGCTCTGTTTTCTTTTAGTTAGTTTAGGGGCCTTGCGAGTTATGTTTTTGGTCACTCTTC
3659851	1	0	pop3_silico	TGCAGAAAGATATTTATCAGAGTTGATCCATAGAAAGTTGGTGCAAGTATCTTCAGTTAGAGTTGACGG
3661121	1	0	pop3_silico	TGCAGCTATAAAACTGAGCACATAAGGAAGAACAGTTTGCAATGAATCCGCAAATGATGAAGTACCGCG
3661265	1	0	pop3_silico	TGCAGCCAAATGAAAATCCAACATTGATTCTTGTTGCTCCTTTTTTAGACAACAAAAATTATCACATTT
3661342	1	0	pop3_silico	TGCAGGATGCAGGAAGAAAATTCATCCAATCTCTTCGTCATTTGTTCATTCACATATCATATCTGGCAT
4079499	1	0	pop3_silico	TGCAGGTTATCGCAATTATTTACACCAACAATTATACTCATTATAAACTCTTGAGTTTGTTTTACAGAT
4081451	1	0	pop3_snp	TGCAGGATTTGGATTGGTCCTTTCCCTTACACAACTAGCTTTCAAGAAGGTTTTGAAGAGTGAGAGTTT
4083917	1	0	pop3_silico	TGCAGCTTATGTGTATCTGTAGTACTTGCTTGAATTTCAATCACAATGTGTATCATTCATTCGGATAAA
4084053	1	0	pop3_silico	TGCAGAAGTTGGCTAAATGGGTTCTGATGTTCGCCTAGCCAACCCTGATGATCGCCAGTGGCTAAACGA
4084474	1	0	pop3_snp	TGCAGTTCAAAGAATCGGTTTTGCTCGTCAATTTGAAGCCTTGTCTGATACCGAGTATTTCCACAACTT
4088127	1	0	pop3_silico	TGCAGTTCTGGCCTGCTGTTGGGTGGATAAATTACAAATTCATGCCTCTTCGTTTCCATGTTGTTTTCC
4088986	1	0	pop3_silico	TGCAGTAGAAAATTTCATTTGAACAAATTTGAAAAAAAATTCTGTGTAATTTTTTTTCCAAAATATTTA
4089695	1	0	pop3_silico	TGCAGTTTAGATGGTGCAATGTTAGAAGATACAGGCTTACATAGATTTTGGGTTTACAGATCGGAAGAG
4106052	1	0	pop3_snp	TGCAGTAAAAAATTCACAATTTATTGAGCGATTTTCGATTTATTATGAATTACAGATCGGAAGAGCGGT
4118545	1	0	pop3_silico	TGCAGGATATGGATTGGTCTTTTCCCTTACACAACTAGCTTTCAAGAAGGTTTTGAAGAGTGAGAGGTT
4122243	1	0	pop3_silico	TGCAGATGCAGCTAAAGTGCATATGAATCCAATCACATACGTTTTTTTTGAAACATTTGTGGAATTCGA
3640157	1	0.632913	pop3_silico	TGCAGCTGTCTACTAGACTTGTTTGAAGTTTGGTTGGATAAATTGACGTTTTTTTATCGGCTTTTATCG
4087791	1	0.632913	pop3_silico	TGCAGTCAATTGTATGCTTATGCCTTGAACTTTGAAAAATTCTTCAAACTCTTTGAGGTAAATTCACCA
4088371	1	0.632913	pop3_silico	TGCAGAAGTCATTTTCCTAGTAAGAGTACATCTTCAACTTCTGAATGTGAAGGAGTTTCAAGCTTGGAA
3630415	1	2.58096	pop3_silico	TGCAGTAAGTAACAGTAACATATTATCTTTGCATTTAGAAAAGTAACCAATAAAAATCTGAGTTACAGA
3630529	1	2.58096	pop3_silico	TGCAGTACTCTCTAATTGAAGGATTTTAGCTTTGGAATGAGATGTCATGAATGACTAAGTGTAGGAAAT
3632578	1	2.58096	pop3_silico	TGCAGCACTAGTTCGAAGTGACTCCAACCCTTTTATTTCCAATCTCCCTCTAACGTTGTTTAGGTCACG
3633593	1	2.58096	pop3_snp	TGCAGACAAGTAAGATTTCTAAGATGGTGAAGATTCTAAGAGGGCTAATTGCAAGCTAGTTCGTAAACA
3635358	1	2.58096	pop3_snp	TGCAGACTTTTGACCTGCGTATAATTGGACACTCTTACAGATCGGAAGAGCGGTTCAGCAGGAATGCCG
3638765	1	2.58096	pop3_silico	TGCAGATATAACTGACATAACCTAAGGTAATGAATTCAAATCATTCAATCAAAATTGTAGTACATTACA
3658718	1	2.58096	pop3_silico	TGCAGTTTACACAATTCTATCACTTGTAACTAAATTTTTCCATGTTGTTTCGTTGTTACAAATGAGTTG
3658983	1	2.58096	pop3_silico	TGCAGAAGCAAGGGAAAGAGTGGAGTAAGATTTCTCACATTCCCAAAATATTACAGATCGGAAGAGCGG
3660050	1	2.58096	pop3_silico	TGCAGTTTGCGAAAGCCTAGATGCTTATTGAGTTCCATTTTGAACTTTTGATTTACAGATCGGAAGAGC
3660781	1	2.58096	pop3_silico	TGCAGTAGATAAATAGTAAGAGTAAAGTGACACGAGATAACAAGTAGCAATATCATAAAAAATTAGCAA
4079560	1	2.58096	pop3_silico	TGCAGCAAACTTGCTTCCAATAACGGGCATATATAGATATCCAAGTTTTTACAGATCGGAAGAGCGGTT
4079972	1	2.58096	pop3_snp	TGCAGAGATTGAATATGCAAAAGTACTTATTGAGAAGCAACACCTTCAACAATTGGAATTGCGGTGGAC
4082522	1	2.58096	pop3_silico	TGCAGATTCCATTACTCCCTACAAAATGTATTACACATCGGAAGAGCGGTTCAGCAGGAATGCCGAGAC
4082571	1	2.58096	pop3_silico	TGCAGCTTCAATAACACGTTGTTCTTTTTCCTCTGGTGCTTTGAAATTCTGGGCTCTTAGTAATAATTT
4083963	1	2.58096	pop3_silico	TGCAGAACAATTTGCAAACATTGGATTGTGTACAAATTTGATCTTATATCTCACCAAAGCACTTACAGA
4084015	1	2.58096	pop3_silico	TGCAGTTTCTAGAAAAAAGATCAAATTGTCTGTGACCAGATATAGAAGGTATTGTGACTTCGTTACAGA
4084507	1	2.58096	pop3_silico	TGCAGATTCCATTACTCCCTACAAAATGTATTACAGATCGCAAGAGCGGTTCAGCAGGAATGCCGAGAC
4084538	1	2.58096	pop3_silico	TGCAGATTGTGTGATGAATTTTGGTGTAGTGTATTATTTGATTACAGATCGGAAGAGCGGTTCAGCAGG
4084633	1	2.58096	pop3_silico	TGCAGCAGTACTAGTTCGAAGTGAATCCAACCCTTTTATTTCCAATCTCCCTCTAACGTTGTTTAGGTC
4085312	1	2.58096	pop3_silico	TGCAGTTGTGCCTCCAATCATGTTCCACTCCTCCCACTCTGGCATATCCTCAAAGCATAGAGTCTCCAA
4085974	1	2.58096	pop3_silico	TGCAGGCATAACTTATAAAACAGCAAACATGGAAAAACTTGATCACTTTTTTTTCTGGTTGTAGAAATA
4087696	1	2.58096	pop3_silico	TGCAGAAATCCAAGTTGAAGAAATCTGAGAATTACAGATCGGAAGAGCAGTTCAGCAGGAATGCCGAGA
4087807	1	2.58096	pop3_silico	TGCAGTGTAAAAAGGAATGTCCTCTAAAGTCTAGCAACTGCACTTACAGATCGGAAGAGCGGTTCAGCA
4089541	1	2.58096	pop3_silico	TGCAGTCGGAGACGTAGGCACAGTAGGCCGAACTTCGTTATCAAATATCGCGTGTTCTCTTTATGTACT
4089708	1	2.58096	pop3_silico	TGCAGTGCGTGGGGATATGATTAGATTTTTACTCAATACAGATATAGAATGTAACAGTGATGGAGAAAC
4089717	1	2.58096	pop3_silico	TGCAGCTTCCATAACTACAAAACAAAAATTGCTAATAATTCAGAATTCATCTCACAAATAATAAAATAT
3631151	1	3.19825	pop3_snp	TGCAGTAGCATATGGGGCTCTTCTTCGCATCTTATTATTCTCAGACGAATGGAATTATGTGCTAGAAAG
3631486	1	3.19825	pop3_snp	TGCAGGATCTCTGCATCCAAGGCGCGCCAGTGAAGCCAGATCCGAATCCCGAACCTGAACATAACATAC
3631689	1	3.19825	pop3_snp	TGCAGAAACAACACTCATGCACAGAGTACGTTCATTCCTAGTAATAATTTTTTTTCTCTTATTGCTATT
3633026	1	3.19825	pop3_silico	TGCAGAATATATTTTGGCCTAACATAAAATAATTTTACAGATCGGAAGAGCGGTTCAGCAGGAATGCCG
3634355	1	3.19825	pop3_silico	TGCAGAATTATGATGAACTTATTTGTATTGATGTAGGATTTATTGACCCTGAGTTGGAGGGCAGTCTGA
3635342	1	3.19825	pop3_silico	TGCAGATTATGATTGTGTCATTGGAACCAAGGTGGAAGCAATGGCATCTCAGGTATAAATTTCCTCTTT
3638287	1	3.19825	pop3_silico	TGCAGTAGACCTATACATAAATTTATCAGTAGAATGAATGTTACAGATCGGAAGAGCGGTTCAGCAGGA
3638767	1	3.19825	pop3_silico	TGCAGTAGCATATCGGGCTCTTCTTCGCATCTTATTATTCTCAGACAGGGATTATGTGCTAGAAAGTAA
3639397	1	3.19825	pop3_silico	TGCAGTAGCATATCGGGCTCTTCTTCGCATCTTATTATTCTCAGAGGACAGGGATTATGTGCTAGAAAG
3659153	1	3.19825	pop3_silico	TGCAGGGGCAACAATCAATTGATGAATCCGATAGCTACTAAACCTGGAATTCAGAGAATAACAAGCATT
3660477	1	3.19825	pop3_silico	TGCAGCAAATGAAAAGAAAAAAAAAGGTTTTCACATGTTGATTATTCAAAGTGGTGACTGACAAAAATT
3660588	1	3.19825	pop3_silico	TGCAGTCGAGAATCAAACTAGGAAATTCAAATTTAGAAATTTACCAGGTGTGCTATTACGGAAGAGATG
4080512	1	3.19825	pop3_snp	TGCAGGTACAACAAATTTCCAATAGATTTGGGAACCTCGGTGATACTCTTGTAGTTTGACAAAGACAAC
4081231	1	3.19825	pop3_silico	TGCAGCTATATTGGAGGACTTGTAACTGCTATTCTAATGCAGACCATTCTCATATATACTTCTGTGCCC
4082433	1	3.19825	pop3_silico	TGCAGATGCTATCCAATCAACAAACATTGATCCAACTGAAACATTGGTGACATTGCCTTCTAACATGTT
4083274	1	3.19825	pop3_silico	TGCAGCCTTCAACCCACCATTATCTTTGCTGACAACAAAGTCGGACAACAATTGGAGATTTTCTAGTTT
4084554	1	3.19825	pop3_silico	TGCAGAGTAAACTCCTTTTTTGGAAAATCTTTTGATGTGCCACTTGATCAGCTGACGTCAAGTTCTTCT
4085855	1	3.19825	pop3_silico	TGCAGTGATTCTAACTGAGCCACAAATAATTTTGAAAATACAGATAAAATTTATTGTGTAATAGCAATA
4085982	1	3.19825	pop3_silico	TGCAGGGCTAGGAAAATTTTCCAACCTACTTGGAAAACTTTCCATCACACAGCTACAAAATGTTACAGA
4088548	1	3.19825	pop3_silico	TGCAGATTTTCCTAGTTTGAAATGTTTGTTTCTAAGGAAGTGCCCGAAACTGCGAGGAGATATACCTCA
4091668	1	3.19825	pop3_silico	TGCAGATTATGATTGTGTGATTGGAGCCAAGGTGGAAGCAATGTCATCTCAGGTATAAATTTCCTCTTT
3629761	1	4.44825	pop3_silico	TGCAGAAGTGCACATTTATCTATAGAAACACAACACAAATATTGAATCAGTAAAACTAATGCTTGTAAT
3632294	1	4.44825	pop3_snp	TGCAGATTGATAGACGACGGTCCTGCTGGCGAGATCTTCCCAACCATTTCATCATCAGTTGCCAGGAGA
3633060	1	4.44825	pop3_snp	TGCAGAAGACATGCAGAATTACTTTCAAACAGCGACCATTCAGTGGACCCTGGAGAATGCACATCTACA
3633403	1	4.44825	pop3_silico	TGCAGTTTCGTTCTTGGCTTCGGTTCTTCCATCGTAAGCATGTGTAGGTTTGTATGTCAATACAGTGTC
3634169	1	4.44825	pop3_snp	TGCAGAGTGTTTGCGTGTGATATTCTTCAGCTCTTTTGCTATCTCAAAATCAGGGTCACTTTGCTCCAA
3634861	1	4.44825	pop3_snp	TGCAGTCACTACATATTTCTTACTGTGAGAATTTAGCATTCCTGCCTCCTGAAACATGGAGCAAGTACA
3635106	1	4.44825	pop3_silico	TGCAGAGGAGAAGCAGATCAACACTTCTTCTGTCAGAGATTGGCTAGATGGCTTGAAAGATGCTGTCTA
3636073	1	4.44825	pop3_snp	TGCAGCAAAGTTTTATCGCCACCAGCACACAAAAAAACTTGTTTGGACTCTAGAGTTTGTTTAGAACCT
3637139	1	4.44825	pop3_silico	TGCAGTTCTTTGAGAGAAGGTAATTGTTCTAGTGGAAGAACTGTTATGAAATACTTATAAGAACTCATG
3637321	1	4.44825	pop3_silico	TGCAGATGAGTTATCTTGCTGGAACCCTCCTCACTCTTTAGGCTGTGTTGGATGATGCAGAAGAGAAGC
3637541	1	4.44825	pop3_silico	TGCAGTATCTTTGAGCTTCACGTAGACTTGCCACTGTTTACAGATCGGAAGAGCGGTTCAGCAGGAATG
3638015	1	4.44825	pop3_silico	TGCAGCATTTTATAAGCATAAAACAAAAGGCTAAATGGAAGTAATAATTTATATTACAGATCGGAAGAG
3638018	1	4.44825	pop3_silico	TGCAGAACAAGACATACCATTGCCATCAACATGAAGCACAACCACTTTCCTAATCATTTCATAAATACA
3638525	1	4.44825	pop3_silico	TGCAGCATCATTTGCTTCAATAATGTTTGCTCCTCAAGGAGAATTATCCTTACAGATCGGAAGAGCGGT
3638580	1	4.44825	pop3_silico	TGCAGAAGTTGAATTATTTTATAGTTGAAGAGCAGAGCGGATCAGATCTTACAGATCGGAAGAGCGGTT
3640464	1	4.44825	pop3_silico	TGCAGTTTATGGAGGCCTTTTTATAAATCATGGTGGATATTATCTTACAGATCGGAAGAGCGGTTCAGC
3658725	1	4.44825	pop3_silico	TGCAGCTATTGCATACGGCCTTGACAAGAGAACTTGTTGCGTAGGAGAACGCAACATTTTTGTCTTTGA
3658755	1	4.44825	pop3_silico	TGCAGCATTTTATACGCATAAAAAAATGCTAAATGGAAGTAATAATTTATATTACAGATCGGAAGAGCG
3659260	1	4.44825	pop3_silico	TGCAGACACTGTCTTACTTTGTTGTGGGAGAGCCAAGTGGGTCTGATATTGAGGAGTTACAGATCGGAA
3660908	1	4.44825	pop3_silico	TGCAGATAAATGATATTGGTAGAGCGGAAACAAAATTGGCCTAGAGTTCTATGGCATGACAAGGGGGAG
4079843	1	4.44825	pop3_silico	TGCAGTCAAATAACAACAAATTCGGATTGATTTTGGCTGTTTACAGATCGGAAGAGCGGTTCAGCAGGA
4080472	1	4.44825	pop3_snp	TGCAGAAGACATGGAGAATCATTTCCATGTAACGACAATTCAGTGGAACCTCGAGACATCAAATGTAGA
4080596	1	4.44825	pop3_snp	TGCAGAAGGGAAGAAATTCATAATGCCCACAGAGCAAGTATAACTCTCTGTTCAACAGAAATACAATTC
4082347	1	4.44825	pop3_silico	TGCAGACACCATCAAAATTCAAAATCTATAAAAATAAAAATAGATCAAAAACATATAAAGTTTACAGAT
4082623	1	4.44825	pop3_silico	TGCAGGGCCTGTTTTGTTCTAATTCCTCAAATCCCATTTTCTTTATACACAACCCATGTTGTTTTTTTA
4082840	1	4.44825	pop3_silico	TGCAGTTTTTAGGAGTATTTCGCAAAAAGAACCGCCCCAATCGGATAAACGAGCACAAAGTTATGAATT
4083370	1	4.44825	pop3_silico	TGCAGTGAATGTTTAGCAATATATATACATGTCATATGTAGTATTGATGTTTGGTTACAGATCGGAAGA
4083477	1	4.44825	pop3_silico	TGCAGTCAAATAACAACAAATTCGGATTGATTTTGACTGTTTACAGATCGGAAGAGCGGTTCAGCAGAA
4083632	1	4.44825	pop3_silico	TGCAGCAAAGTTTTATCGCCACCAGCACACAAAAAAAACATGTTTGGACTCTAGAGTTTGTTTAGAACC
4083925	1	4.44825	pop3_silico	TGCAGCAGTAGGTTCATTGATTATTCGCATTTCCTGATGATTTTCCTGGCGTGTTTAGGAGGCATATCC
4084069	1	4.44825	pop3_silico	TGCAGCACCATAATTGAAACCAACATCGAAAAAAACATTACAGATCGGAAGAGCGGTTCAGCAGGAATG
4084176	1	4.44825	pop3_snp	TGCAGGCTTTGCGCCGCGAGCGCCCCTTCGCACCGCGAATGCGTTACAGATCGGAAGAGCGGTTCAGCA
4084587	1	4.44825	pop3_silico	TGCAGTTGCCTGACCAGTCGAGAATTCATCCCGGTTTTCATGTTTCTCTATTACAGATCGGAAGAGCGG
4085208	1	4.44825	pop3_silico	TGCAGTCAGATAACAACAAATTCGGATTGATTTTGACTGTTTACAGATCGGAAGAGCGGTTCAGCAGGA
4085415	1	4.44825	pop3_silico	TGCAGTTTGTAAGCAATTTCACCAACTTCGACTTGATGGATTCTCCTCCATTTCTATCAGTATTATAGA
4085622	1	4.44825	pop3_snp	TGCAGAGGAGAAGCAGATCAACACTTCTTCTGTCAAAGATTTGCTTGATGGCTTGAAAGATGCTGTCTA
4085748	1	4.44825	pop3_silico	TGCAGTATTTTTATTCATACACATACATCCAATACAGTATTACAGATCGGAAGAGCGGTTCAGCAGGAA
4085872	1	4.44825	pop3_silico	TGCAGATGCCAAAAATGCCACTAGATAGAAAATATCTTCGTCCGGAGTAACAACCGATGTCCTCTTGTC
4086175	1	4.44825	pop3_silico	TGCAGTGCTCGTGTAGTTATTCCATGAGAAAGAAAAAATTTGTTTAGTGTCTACTGTTAGTGAATGTTG
4086687	1	4.44825	pop3_silico	TGCAGAAGTTGCCTTATTTTATAGTTGAAGTGCAGAGCGGATCAGATCTTACAGATCGGAAGAGCGGTT
4087062	1	4.44825	pop3_silico	TGCAGTTCAAAAAAGGGGGAATATGACCATTTCTTCCAAGTTACAGATCGGAAGAGCGGTTCAGCAGGA
4089513	1	4.44825	pop3_silico	TGCAGGGAGAGTTGCAAAGTCTTGCATTCCTCCACTCCGTCCCCCAGTCTTCTGTCTGCACCCCTTTTC
4090196	1	4.44825	pop3_silico	TGCAGTAGTAATTTTCTTTATGTGGTTCTTGTTTGTTATCTGTGTTGTAGCTATCTCCCCTGTTTTTTC
4090367	1	4.44825	pop3_silico	TGCAGTGGTTGTTCTTCAATGCTTTCTGTCTCATTCTGAAACTCGTTCCTGTTTTATTTTTTACAGATC
4090607	1	4.44825	pop3_silico	TGCAGCATCATTTGCTTCAATAATGTTTGCCCCTCAAGGAGAATTATCCTTCAGCGAAGCATTATCCAG
4091215	1	4.44825	pop3_silico	TGCAGGATACGCTGGTAGCTTTTTGCCTGAAAAACACTTATATTTGTTACAGATCGGAAGAGCGGTTCA
3638853	1	5.71429	pop3_silico	TGCAGCACTTTCTCTTCTGCTGCCCATCATGCCCTCATCTAATGGTTCAGAATAATGAAAAATAAATTT
3659205	1	5.71429	pop3_silico	TGCAGCACTTTCTCTTCTGCTGCCCCTCATGCCCTCATCTAATGGTTCAGAATTACAGATCGGAAGAGC
4081444	1	5.71429	pop3_snp	TGCAGAGAGGCTTATTTCAAGCAAAGGAGAACTCAAAACACAGCTTGAAAATTTTCGCAGGGATCCTAA
3633655	1	6.33157	pop3_silico	TGCAGAATCATTTGATCCATTGAAGGAGCAGATTATCCAAGTAAATAAAGCCCTTCACGTACGCAATGA
4086656	1	6.33157	pop3_snp	TGCAGATTTTTCTCGTGATTCTAACTAGTGAGTTCTCGATGTAGGTACAAGTTCTTTCAAGGGATTTCT
3630048	1	7.07983	pop3_silico	TGCAGTGGCTTTCGTGGAATTCAATAGTCCTGGTCCTGCCTCTCCTCACTACATTTTTTTATTTCAAAA
3636025	1	7.07983	pop3_snp	TGCAGCTTAGAAATTCAGAACTGCCCGAAAAAAGAGGATACAACAGAGGAGAGGGTTTTGAACACGCCA
3659093	1	7.07983	pop3_silico	TGCAGTATATGTGGTATGGCTAGAAGCTTGAATGAGAGCTGAATAGGGAGTATGGAAAGCTGCAAAATT
4082240	1	7.07983	pop3_silico	TGCAGTACTACAGCGTAGCCGAAATTGAACAAATTGCAATTATTCCGTGATACATTATTACAGATCGGA
4083412	1	7.07983	pop3_snp	TGCAGTACTATAGCGTAGCCGAAATTGAACAAATTGCAATTATTCCATGATACATTATTACAGATCGGA
4084872	1	7.07983	pop3_silico	TGCAGAATTTCACATCATAAAACCAAACCATCGTACGCAATCCAGTAAATAAGCATTCTAAATAATCCA
4086582	1	7.07983	pop3_silico	TGCAGAACTACTATCGCAGCTATTTGACAACACTAAATAAAATGATTGCTTCATGCTACCAATTCCTAG
4088805	1	7.07983	pop3_silico	TGCAGTACTATAGCGTAGCCGAAATTGAACAAATTGCAATTATTCCGTGATACATTATTACAGATCGGG
4090763	1	7.07983	pop3_silico	TGCAGTTTGGCACTAGTTTTGTCTCAGTTGTGGTTTTGTACTGATTTTGTTGCAGTTGCTGTTCGATGT
3636658	1	9.02788	pop3_snp	TGCAGTTTATATTTATGCAGCTCAATAGAGAAGGTGTTTTGCTTTTACGTGGCTTGGATTCAAGGCTAT
4080930	1	9.02788	pop3_snp	TGCAGGTGGTGCTGCGATTACTTTCACATGCTGTTGCCCTGACTGGTTTGGCTGCTTTTTCGTCTCTTC
4089379	1	9.02788	pop3_silico	TGCAGCTGTAATTGTTGCGGAATGCAATTTACAAATCGGAAGAGCGGTTCAGCAGGAATGCCGAGACCG
3630041	1	9.57832	pop3_silico	TGCAGAATGGAATTATGGGTGTGTCATTGTTTTTCTCTTCTTCTATGCTATAGGAGAATTAGTTATAGG
3632374	1	9.57832	pop3_snp	TGCAGGTGGAATGATGGGTTCATTACGTGTAATAGAGCTTCAACTTGTTGCATTTGTATTAGTTTTATC
3635565	1	9.57832	pop3_snp	TGCAGTAGCATTTCAAACGGCGTAAAGATATTGATGATGCTGAACTTCATTGAAATGGCATCAAAACAG
3635568	1	9.57832	pop3_snp	TGCAGCAACAAATGGACCGATTCGGAGAATCAAGTACATTCCAGCCTCATGAACAATCTTTGCAAACTT
3638664	1	9.57832	pop3_silico	TGCAGACCGAGAACACTGTAATTCAAGTCAGTTTGGGTTACATGTGAAAGTGATGAACCTATAACATTG
3639300	1	9.57832	pop3_silico	TGCAGACCGAGAACACGTTGTAATTCAAGTCAGTTTGGGTTACATGTGAAAGTGATGAACCTATAACAT
3640594	1	9.57832	pop3_silico	TGCAGTGCAATAGGGTTCACAATTGGAGCTGCCATTAGCATGATGTGAGTTCAATTATACCATTGGAAA
3659281	1	9.57832	pop3_silico	TGCAGAAAAAAAAGAACAGCAGTGCTCATTACCAATATTCATTCCTAAATCAAACTGCAAGTTAGCAAG
4079651	1	9.57832	pop3_snp	TGCAGCCTTTAGTTGGTCTACCATAAGAGAAAAATGAGTAAATTACTGCTTCAAAACGCAGTGTTTCAA
4081154	1	9.57832	pop3_snp	TGCAGAAGAAGTGACATACGATGGAAGATCTCTTATCATCAATGGCCACAGAAATATTCTCTTCTCTGG
4082502	1	9.57832	pop3_silico	TGCAGAATGGAATTATGGGTGTGTCACTGTTTTCTTCTTCTTCTATGCTATAGGAGAATTAGTTATAGG
4086340	1	9.57832	pop3_silico	TGCAGGCATCCCCTCTGTGCGTCCGTGCATCAGACGGACAACTATGACTGTGAAGTCCAGCATCAGTGT
3631080	1	10.1881	pop3_silico	TGCAGTATCCAAAGTCATATATTTTCAACAATAGGGTGTGTGTTTACAGATCGGAAGAGCGGTTCAGCA
3639451	1	10.1881	pop3_silico	TGCAGAATTACGAATCACAGTTTCAATATTTGAAATCAACTCCAAATTTGATTTACAGATCGGAAGAGC
3640112	1	10.1881	pop3_silico	TGCAGAATGAAAATTTTCAAAACCAGTGAAAGAGGAAGACCATTTTGTCATGCAATTCAAATGAACCTC
4090685	1	10.1881	pop3_silico	TGCAGAATTACGAATCACAGTTTCAATATTTGAAATCAACTCCAAATTTGATTTCAGAATTATCAAGAA
3629770	1	10.2937	pop3_silico	TGCAGCGCTGCAATCCATAAACCCAAAAATGTATTGTGCCACATAGAGCCATTACAGATCGGAAGAGCG
3633019	1	10.2937	pop3_silico	TGCAGCAAAGCATTTCCTCATCATTTCACCAATCATTTCTAATTCTGAATCGAACAATGACACTGTATG
3637136	1	10.2937	pop3_snp	TGCAGTCCATCATTGACAACACTGGTTGTGGAATCGGTCCCTTGTAAATGCAATGTAAGGATGCCTGCT
3639822	1	10.2937	pop3_snp	TGCAGCGTTGGAATGCAGACCTAATGAATGAACGAACTGTCACTTGAAGTTTGGGTTTGGCGTCTGGGT
4079253	1	10.2937	pop3_silico	TGCAGAAGCGAGTTACTACTGAGTTACAGATCAGAAGAGCGGTTCAGCAGGAATGCCGAGACCGATCTC
4082066	1	10.2937	pop3_snp	TGCAGAGGAGAAGCAGATCAACACTTCTTCTCTCAAAGTTTGGCTTGATGGCTTGAAAGATGCTGTCTA
4084222	1	10.2937	pop3_silico	TGCAGCCGGAACCCTAATCTTGACTTAGATATTATATAATTTGGTTCCTTGTAGTGAAATCATGCTCAG
4087119	1	10.2937	pop3_silico	TGCAGTTTATTGTTACTAATAATGAAATGAAACACTAATAATACTAGAGCAACAGTATGCACTACCTGT
4088817	1	10.2937	pop3_silico	TGCAGAATAATTACAAAGGTTTACAATCTCCTATAAGCTATTATTCCCAGTTTGTAAGTACACAGTAAT
4090144	1	10.2937	pop3_silico	TGCAGGTGGAAGCTTTTGGATTTTGAGTGTAATAGCTGAGTATATGACTGTGTTGCTATCCATGGGTCT
4091671	1	10.2937	pop3_silico	TGCAGAAGAATTACAAAGGTTTACAATCTCCTATAAGCTATTATTCCCAGTTTGTAAGTACACAATAAT
3633911	1	11.4226	pop3_silico	TGCAGCAATTCGAATCCAACACTACGCAAGCAAAAAAAGGAAAGAATTAGTCATTTACCTCTCATCAAT
3636425	1	11.4226	pop3_snp	TGCAGTCTTTCTCTTCTGATATGTGAATAAGCAACATAAATACGGGCCCTGTATTTAGTGTGCTTTCAA
3637014	1	11.4226	pop3_snp	TGCAGTGGCCTGAATTGTCTGGTGATGTCTCTGTATGTAATGCGTTGATGAGCTTCTACTTGAAAATCG
3638930	1	11.4226	pop3_silico	TGCAGTATTAGATTTTTGAAGTCTATTTTGATTTTTTTTTACAGATCGGAAGAGCGGTTCAGCAGGAAT
3640705	1	11.4226	pop3_silico	TGCAGCATGGACTGGTTTGGCAGTTAGTGTTACAACTGTTAGAAGTTAGTTTAGGGAGCTTTTTTTTTT
3661273	1	11.4226	pop3_silico	TGCAGATACAGAACTCAATGAAAGAGTACCTTATCATGGTCACAACAATGGTTCACTTACAGATCGGAA
4080411	1	11.4226	pop3_snp	TGCAGCCCCTTATGAATCATGCTAAAACAAAGGGTTCAAAAAATGTGAAGGTTCACAGGGAGCTTGCTG
4082197	1	11.4226	pop3_silico	TGCAGGTGAATGGCTAATCGGTTGTTTTTTTATCCCTTCCAATTGCGATCTCAGGCCAATTACTGGTCT
4082322	1	11.4226	pop3_silico	TGCAGGGATTCCTTCATCAACCGGATTCCACATCTCCTTACTCCTTAGAAATTTCTCCATCATCATTGA
4082349	1	11.4226	pop3_silico	TGCAGTCCGCTTCTCTTTTATGCCTCCCCCAATTGCAAGTTGTTTTTGTTTATGTGATCATTATAGTTG
4082616	1	11.4226	pop3_silico	TGCAGATGCAGGTTCAATGGTGGATGATGCTTCAGAATTTTGGTCAGCCGATCAAGAACCTTGGTTACA
4084830	1	11.4226	pop3_silico	TGCAGTGATTCGTATTTAGTACTCCTTTTGTTAGATTTTATAATTTTGATCAATTTTCCGTGTTGAAAT
4085648	1	11.4226	pop3_snp	TGCAGAAACTGGTTCAATCTCTTCAGTTACCATTATTTGTTTCCGTTACATAACTGTTTTTTTCTCTGT
4086715	1	11.4226	pop3_silico	TGCAGGCAAAAAGCTTCTTCTGCTAGCAACTCTCAAACAAACTTCTAGCCTCTTTCCCCCTCAGCTGTC
4086801	1	11.4226	pop3_silico	TGCAGATACAGAACTCAATGAAAGAGTACCTTATCATGGTCACAACAATGGTTCACTTAGCAGAAGAAG
4087732	1	11.4226	pop3_silico	TGCAGCTAAGAATCTAGCTTCTAAGGTAGAATTGCGAATTTCTGTGAAATCATCTTACCGCGAGCGAGA
4087828	1	11.4226	pop3_silico	TGCAGACGAGACTAAAGCATCAAACACACAAGGGTATTGAAATGCCATTTTACTGTAAAATCAGCTGCT
4089998	1	11.4226	pop3_silico	TGCAGCATAAGTATGCAATAAAATAGCCATTTCCGGGTCAATGTTTGTTGGTAAGTCAGCGAACACGAC
3629598	1	12.0324	pop3_silico	TGCAGCTGAATCTAGGAAGAGAGGCTTTGAAGGGTTTCTTACAGATCGGAAGAGCGGTTCAGCAGGAAT
3629829	1	12.0324	pop3_silico	TGCAGGCATTTTTACTACCAGAGAGCTAGTCCGGAACAACAGCCAAATGCGCCACCACAAGCAGCACAG
3630445	1	12.0324	pop3_silico	TGCAGTGTTAGCTGCAAGTATGTTGATCAATTCAAGAGGAAAAGAGATGTGCACTATGAGGTCGTTGTA
3633516	1	12.0324	pop3_silico	TGCAGCAAAAGGAGAGCAAAAGAAGACTGAAGAAACTTAGAATTAGAAAAAAGACCATACTGCAACTTT
3634177	1	12.0324	pop3_snp	TGCAGCATTGAAACTGCAAAGGGTTATGATAATACTATCATGTTACAGATCGGAAGAGCGGTTCAGCAG
3634818	1	12.0324	pop3_snp	TGCAGTATGATGATACTATATAGACTCTAACACTCAACCTCACAAGGAACAGAAAGACAGACACATGGA
3635676	1	12.0324	pop3_snp	TGCAGAAAAAGAAAAGGTCCACTTCAAGATCGTATTCTCATAATAATGAAATAAGATCACAAGGCTCTC
3636896	1	12.0324	pop3_snp	TGCAGATTCTCCCAAACTATCACAATTGAAATCAGTTACCAAACACTTGAGAAACCATAGTGAATATAT
3637448	1	12.0324	pop3_silico	TGCAGACAAATTCTTTTCAAGACCATAATCTTTTGTTTCTCATTTTCCTTTACAGATCGGAAGAGCGGT
3639094	1	12.0324	pop3_silico	TGCAGCATGTCATATGTGTTTTTGGTTACAACATTTTTTTGGTGCATTTTCGATCTACTTGGCCATACC
3639384	1	12.0324	pop3_silico	TGCAGCAAGTAAGTCATTCTCAAAGTTTTACAGATCGGAAGAACGGTTCAGCAGGAATGCCGAGACCGA
3639884	1	12.0324	pop3_silico	TGCAGACAAATTCTTTTCAAGATCATAGTTTTTGTTTCTCATTTTCCTTTACAGATCGGAAGAGCGGTT
3640716	1	12.0324	pop3_silico	TGCAGATTTGTAATTACATGTAGATATATTTGCAAAATTTTTTACAGATCGGAAGAGCGGTTCAGCAGG
4084187	1	12.0324	pop3_silico	TGCAGAGAAGAAGACGACCAGACAAGGTTGAGTCTTTGTGACAAGGTTTTTACTAATTCAAAGAATTTC
4084699	1	12.0324	pop3_silico	TGCAGGTTATTCGTACTAGGTATAATGTGGCTTCTATACTATCCTTACCCGAATGAAATGAGCGGAATT
4087029	1	12.0324	pop3_silico	TGCAGCAAGTAAGTCATTCTCAAGGTTTTACAGATCGGAAGAGCGATTCAGCAGGAATGCCGAGACCGA
4088060	1	12.0324	pop3_silico	TGCAGAATCCCTTGATTCAAATGCGCTAGAGCTTTCAAGTAAAGGTGAGCCATGTACATAACTACAAGA
4089678	1	12.0324	pop3_silico	TGCAGCAAGTAAGTCATTCTCAAGGTTTTACAGATCGGAAAAGCGGTTCAGCAGGAATGCCGAGACCGA
4090121	1	12.0324	pop3_silico	TGCAGGTTATTCGTACTAGGTATAATGTGGCTTCTATACTATCCTTACCCGAATGAAACGACCGGAATT
3631785	1	12.1687	pop3_silico	TGCAGGAACTCATATGGTGTTCTTTGTTCTGAATGCTGTTGCTGGACTTGGAGTGGTATTGATGTTTAC
3632759	1	12.1687	pop3_silico	TGCAGGATGAGGGAAACTACAATCACCTCCGGAAATCAACTTGTGAAGCAAAAGGAGGCAGAATGAGTT
3635149	1	12.1687	pop3_silico	TGCAGTGTTCAATACATATTGAGAAGTATAAAAACCGATCAATAAACATGTTTGGATAAAATTCCCATT
3635737	1	12.1687	pop3_silico	TGCAGATAAAGGATGGTTTTGCTGAAGGTAAAGACCTCGTTGTGTCTGTGATGTCTGCAATGGGCGAGG
3636355	1	12.1687	pop3_silico	TGCAGTCATGAAAATAAATTTATTAGTAATAATATAACAGCCTCAACAATGATAATGATAACCTTTACA
3637046	1	12.1687	pop3_snp	TGCAGCAAATAGAAATCATCCACACGAATGCAAACAGAACGAATGAAAAAACTTACATCATAGCCATCA
4079537	1	12.1687	pop3_silico	TGCAGATAAATCATATATGTGTTTCAGAAGAATGCTTCAGAAATAAGCAAGTTTATTACAGATCGGAAG
4080565	1	12.1687	pop3_silico	TGCAGAACAAGTTAGAACAAAAACAATGCATGTAATCAACATTACAGATCGGAAGAGCGGTTCAGCAGG
4081566	1	12.1687	pop3_snp	TGCAGAAAGTGGAATAGAGATAAGGAAAGCAAGAAACCAAATATACAAAAAAACACTCGGAAAAGTATT
4082233	1	12.1687	pop3_silico	TGCAGTCATGAAAATAAATTTATTAGCAATAATATAACAGCGTCAACAATGATAATGATAACCCTTACA
4083041	1	12.1687	pop3_silico	TGCAGGAACTCATATGGTTTTCTTTGTCCTGAATGTTGTTGGAGGACTTGGAGTGGTATTGATGTGTAC
4084911	1	12.1687	pop3_silico	TGCAGGTATTAGCGGGACTGCTTTCGAGATTGAGCTAAGTAGCCTCTCTTTCAAGATGATGGTGTGGCA
4085612	1	12.1687	pop3_silico	TGCAGATAAATCATATGTGTTTCAGAAGAATGCTTCAGAAATAAGCAAGTTTATTACAGATCGGAAGAG
4085618	1	12.1687	pop3_silico	TGCAGAAATAACCAAAAGACTTATTTACATCATTCATTTACAGATCGGAAGAGCGGTTCAGCAGGAATG
4086621	1	12.1687	pop3_silico	TGCAGCGTCTGGGCCACCACCTTAGGCCATTTTTTTACAGATCGGAAGAGCGGTTCAGCAGGAATGCCG
4087222	1	12.1687	pop3_silico	TGCAGAACACGACAAGATTGTCGATGAAACACGAGCTCTTACTCTACAAGATTTACACGAAACAGAACA
4087238	1	12.1687	pop3_silico	TGCAGTATGCATACTTTTCAAAGATTGACTGGAGCTTACAGATCGGAAGAGCGGTTCAGCAGGAATGCC
4090169	1	12.1687	pop3_silico	TGCAGGATGAGGGAAACTACAATCACCTCCGGGAATTACAGATCGGAAGAGCGGTTCAGCAGGAATGCC
4091220	1	12.1687	pop3_silico	TGCAGAAATATCCAAAAGAGTTACTTACATCATTCATTTACAGATCGGAAGAGCGGTTCAGCAGGAATG
3629888	1	12.6422	pop3_silico	TGCAGATAAATATAGATAAAGGAAACTCAAAGTAGTTCCATCAGAGAGATAATGTCATCTAAAAATATA
3629937	1	12.6422	pop3_silico	TGCAGATAAATATAGATAAAGGAACTCAAAGTAGTTCCATCAGAGAGATAATGTCATCTAAAAATATAT
3630331	1	12.6422	pop3_silico	TGCAGGATTTAGAGGTTGTTCTTCCTTGATTTGTCCACAGGTGAGAAGGAGCATTGTCTCGGCTTATAG
3633045	1	12.6422	pop3_snp	TGCAGGAAGGTAAATATCAGTTGTATATACAAAAATCTTACAGATCGGAAGAGCGGTTCAGCAGGAATG
3634165	1	12.6422	pop3_snp	TGCAGGAAACATTAGATTTCATGTTGCTTTCTCAAATGGTGTTTCGCCTGTGGGTGGCAAATACAAAGC
3635212	1	12.6422	pop3_snp	TGCAGAATAATATTTCGTTGATAGAACTCTACCTATGCCTCCTCTCTAAGAGCAATCCCAGAATAAAAT
3636302	1	12.6422	pop3_snp	TGCAGTAAGATCACTGTCTGAAGCTAATACAACTTTATCATGATCTTCGTCTTCATACTAAACAAAAAA
3639407	1	12.6422	pop3_silico	TGCAGTCTACCACTACTATTGATTTGACCTTCTATTGAATTCCTTTTGCATGAAAATGGGGAAAATGAC
3659058	1	12.6422	pop3_silico	TGCAGAAAGGAAAAACCAAGTCAAACATAGTAAGCTAATTACAGATCGGAAGAGCGGTTCAGCAGGAAT
3659702	1	12.6422	pop3_silico	TGCAGAACCAAGGGGCTTGGTGAAGATGTCTGCAAGTTGAAACGCAACAGGTACATGTTACAGATCGGA
3659907	1	12.6422	pop3_silico	TGCAGCTCGAATTCTACGTGCAATTAGAATTGCTGCTCGCTTAGGATTTACAGATCGGAAGAGCGGTTC
3660031	1	12.6422	pop3_silico	TGCAGAATAAGATCAGATTAGTGGTCCCATGCAGCAATAGTTCATAATAACCAATCTGTTGTTCAAAAA
4079326	1	12.6422	pop3_silico	TGCAGAATAAGATCAGATTAGTGGTCCCATGCAGCAATAGTTCATAATAACCAATCTGTTCAAAAATAT
4079669	1	12.6422	pop3_snp	TGCAGATTTTCTTTGATGACAGTGTTAGAAATGTTGCAAGTGGAAAAGTAGCTGGACTTCACACTGTGA
4081271	1	12.6422	pop3_snp	TGCAGATTACGGTGAAGAGAGGTAAAAGGCTCCAATCTAAGAAGGTAATAAAGCACAATGCCCATACTT
4082208	1	12.6422	pop3_silico	TGCAGGTGAATGTTGAACTGCTTGCCATTACAGATCGTAAGAGCGGTTCAGCAGGAATGCCGAGACCGA
4082487	1	12.6422	pop3_silico	TGCAGCATTCTGTGATCTTCATGGCAAGCTTACAGATCGGAAGAGCCGTTCAGCAGGAATGCCGAGACC
4083327	1	12.6422	pop3_silico	TGCAGGATTTAGAGGTTGGTCTTCCTTGATTTGTCCACTGGCGAGAAGGAGCATTGTCTCGGCCTTTAG
4083357	1	12.6422	pop3_silico	TGCAGAGTGTGGAGGTATTTTCAGGGATCATAATGGTTCTTCTATTTTAGCTTTTGCTGAACATTTATT
4084601	1	12.6422	pop3_silico	TGCAGAGTGTGGAGGTATTTTCAGGTATTTTCAGGGATCATAATGGTTCTTCTATTTCAGCTTTTGCTG
4089058	1	12.6422	pop3_silico	TGCAGTGTAAAGCACTGATTCATAACTATAGAGACTTGCAGGGTGTTGTATACATGCCATATTTTTTAT
4091172	1	12.6422	pop3_silico	TGCAGAACTGCTATGAAGATTGTTGAAGGCTAATGCAGTGGTTTACAGATTGGAAGAGCGGTTCAGCAG
4122155	1	12.6422	pop3_silico	TGCAGCTAGATTCAGATAATGGTGGAGACACCACGAGAAAACCCAAATTCACAAGGAGTTCCTCTAAAA
4080157	1	13.4033	pop3_snp	TGCAGAGAAAACATGCAGCAGGCTGTCTTGACTGAAAAGGAAAGGTTTACACAAATGCAGTGGGATGTG
4083011	1	13.4033	pop3_silico	TGCAGCATCAGCTGCTATACTAAATTTCTCTGCTATTGTGTGTCGTATAGCAGCCAAGGGAAGCTCTAC
4083634	1	13.4033	pop3_silico	TGCAGTATATGATGTGCCTTTTTTTGGTTCCCAAAAACTATTTTTCCATGCAAGACCTTACCAGAATAG
4087183	1	13.4033	pop3_silico	TGCAGCTAAAATAGTACACTTCAGAATGAGGTCAAAAATTCCAAACAGAAACCTCAATTCAAATGTCAG
3632020	1	13.8767	pop3_snp	TGCAGAAGGTAACCAACGTTCAGTTTTATGAATCTAGAGAGTGAGAGAAAAGTGAGAAGATATTTTCAA
3636755	1	13.8767	pop3_snp	TGCAGATAACAATTATATGAAATGCGTCAATGCATTTATTCATTTTACAGATCGGAAGAGCGGTTCAGC
3637011	1	13.8767	pop3_snp	TGCAGCGCGCCCAGCCGGTTTTACTTCAGCACCTTCTGCTTGCTTATGTCGAAGAGGTTTGCTCTGAAA
3637766	1	13.8767	pop3_snp	TGCAGCACAATACTTGCAACCACGAGCTATGCGACAAGGTAAACCAATGTAATCAGCCAATCTCTGCAT
3637889	1	13.8767	pop3_silico	TGCAGGTGCAAAGCGTCTTGTTCCAGTTGGACTAGGTGATGATGATCAATCCATTGAGGATGATTTTAC
3639118	1	13.8767	pop3_snp	TGCAGCCGTTGATAATGGAAAAGATTACTTCAATCATGTTCTTATTTCTTTGTCAAAAAGTGGGAATTG
3658947	1	13.8767	pop3_silico	TGCAGGCAGTCCAATATCATTTCTAAGATAGGTTTTTCTATCTTATAATTTACAGATCGGAAGAGCGGT
3659611	1	13.8767	pop3_silico	TGCAGATCTCTAGTCAATGTAAGCTTAGTTTTCTATTTTTCAATTATTTTCACTCTTCTAGTAGGGTAC
4079775	1	13.8767	pop3_snp	TGCAGCAAATGACACTGCTCAACAGCTCGATGAAGAGATGGTCCAACTTCCTCCTGTTGATGAGCTGTT
4080938	1	13.8767	pop3_snp	TGCAGTGAGGGCAGAAAAAAAAGACAACCCTGGCTAACAACACACAGTGGTTGTATGCCCGAGCCTCAT
4081037	1	13.8767	pop3_snp	TGCAGTTTCATTGCTGCTGCTGTGTTTTTTATAGCAGCCATTCTACACCGTTTACTATTTCACATATAG
4082065	1	13.8767	pop3_silico	TGCAGCAAGCCCAAAGTCAGCCACTACTTTACAGATCGGAAGAACGGTTCAGCAGGAATGCCGAGACCG
4082188	1	13.8767	pop3_silico	TGCAGGAACTACACTTGAATATTATTCCTGCCAGTGTATTCAACACTTCCAACCTTATTCGTTTTCAGT
4082369	1	13.8767	pop3_silico	TGCAGGTTGCTGAAGAGATAGGTACAGAAGTCAAGACTCATAAAGATTTTCTGGAACAGCTCGAGAAAA
4083347	1	13.8767	pop3_silico	TGCAGAGCATGTTTGATCGGTATGTTGATTTTTGTATAATCAGAGTGTTCAATATCATTTGTTTTTGTA
4083381	1	13.8767	pop3_silico	TGCAGCACAATTATTTGACATACTGTTAGTATTTTTGATACAACTCATTCTACACAAGTCCTTTACAGA
4083386	1	13.8767	pop3_snp	TGCAGTGAGGGCAGAAAAAAAAAGACAACCCTGGCTAACAACACACAGTGGTTGTATGCCCGAGCCTCA
4084542	1	13.8767	pop3_silico	TGCAGGCAGTCCAATATCATTTCTAAGATAGGTTTTTCTATCTTATAATTTTACAGATCGGAAGAGCGG
4088718	1	13.8767	pop3_silico	TGCAGGCTAAGAGGACTATATCCCTTGTTTGATGGAATTAGGCATGAGAGATGATTTAGTTCAAGATGC
4088862	1	13.8767	pop3_silico	TGCAGGAAAAGGAAATCTCATAACGATACCATTTAGTTTACAGATCGGAAGAGCGGTTCAGCAGGAATG
4089522	1	13.8767	pop3_silico	TGCAGCTGTGTTCCTTTTTTCTTTCGTGTGTAGCTGTAGTTTTCAATGAGTGTGAAGCTTTATATTAGC
3634115	1	15.1113	pop3_snp	TGCAGCAGTCACTTTCCATTATTTTTTGAAACTACTAAAGGTATATTTATGTATTATGTCATTTACAGA
3634680	1	15.1113	pop3_silico	TGCAGTGATTAGTAGAATCTTGTATTGCCAATGCATATTTCAATTGTGAACACAAAACTAGTGCTGTGA
3635908	1	15.1113	pop3_silico	TGCAGACTCAATAATCCAAATCAATATATAAATACCAGCTATCCCTTCAATTCTGAAGCAATATCAAAA
3636398	1	15.1113	pop3_silico	TGCAGCCCCAGTGCCTATCCTCATAACTCGAAATGCATTGTGATTCTAGCATGGTTGTTGTTACATAAG
3638851	1	15.1113	pop3_silico	TGCAGAGGAAAAAACATTTGACAAAATTCAAAGAACGTCACAAAGACTCACGATGCAATGAGCATGGAT
3640363	1	15.1113	pop3_silico	TGCAGTGACATTGCATAGCTAGCATCTTTCTTATTCTTCTTGTTCTTATCTTCCCTTTACAGATCGGAA
3659283	1	15.1113	pop3_snp	TGCAGTAATAAAAAAAACACAAATCAAACACACAGTTCTTCACATCATCATCATCATCATCAACATCAT
3659490	1	15.1113	pop3_silico	TGCAGCATTGCCTCTACAGAATCCCCCGTGCCTTTAGAAAAGAATAGTAAGTCATCCGCAAACGTTACA
3660580	1	15.1113	pop3_silico	TGCAGGTAGAGGGCTGGAAACCTCGTCATCCACGAAAAACTTCTTTGAAAAGTCTGGAAAAGCCGGGAG
3661458	1	15.1113	pop3_silico	TGCAGGAAGAAATCATGGAAATTCAGAAAAATCAAGTAAGTTCAGCTTTCAGAAAATATAATGGAAATC
4080746	1	15.1113	pop3_snp	TGCAGCAACCTGCTCCAAGCATTTATTCATTTCATACATTTTACAGATCGGAAGAGCGGTTCAGCAGGA
4081032	1	15.1113	pop3_snp	TGCAGGCCAAAAATCCACTATAAAGAGTACATGTAATATAGTATTGCAGCCAAAGGCAAAAGTATGGCA
4082736	1	15.1113	pop3_silico	TGCAGAAAGCTGTTGAGAAACTCATACAGAGAGGTATCACCAGCCACTGCAAATACAATCCAATCAGAT
4083981	1	15.1113	pop3_silico	TGCAGCTCGATGGTTGCAGACACAAAACTCAAGGTATTTGTTACAGATCGGAAGAGCGGTTCAGCAGGA
4084859	1	15.1113	pop3_silico	TGCAGCATTGCCTCTACAGAATCCCCCGTGCCTTTGAAAAGAATAGTAAGTCATCCGCAAACGTTACAG
4086525	1	15.1113	pop3_silico	TGCAGGTAGAGGGCTGGAAACCTCGTCATCCACGAAAAACTTCCTTGAAAAGTCCGGAAAGGCCGGGAG
4087137	1	15.1113	pop3_silico	TGCAGAAGTAAAAACATTTGACAAAATTCAAAGAACGTCACAAAGACTCACGACGCAATGAGCATGGAT
4087443	1	15.1113	pop3_silico	TGCAGAAGATCCATCTACATCTACAGTTTTTGTATGATGTACCTAATCATATCATCACGTGTATAGCTT
4088240	1	15.1113	pop3_snp	TGCAGCTTCCTAGAGGGAAATGGGATGGAGTTTTTGTTGATTTTGAAGATGGAATATTTACAGATCGGA
4088500	1	15.1113	pop3_silico	TGCAGAAAGCTGTTGAGAAACTCATGCAGGGAGGTATCACCAGCCACTGCAAATACAATCCAATCAGAT
4089295	1	15.1113	pop3_silico	TGCAGGAAGAAATCATGGAAATTCAGAAAAATCAAGTAAGTTCAGCTTTCAGAAAAATAATGGAAATCA
4089644	1	15.1113	pop3_silico	TGCAGGTAGAGGGCTGGAAACCCCGTCATCCACGAAAAACTTCTTTGAAAAGTCCGGAAAGGCCGGGAG
4089739	1	15.1113	pop3_silico	TGCAGAAAGTTGTTTATGGGGGTTTTTGGATCTCTAAAGCAAACTTTGAAGCAAATTTTTTGCAGAATT
4090524	1	15.1113	pop3_silico	TGCAGGAACTACCGAGAATGCATTAGGCTGGTTTTCAGGAGATACTATTACCAATGACCAGATTATGAA
4091410	1	15.1113	pop3_silico	TGCAGTAGTAAACTAGAAGAAATCCAACCATGAAAGTATAAATGCTAGAGAAGCTTGAACAAGAAAACT
4091823	1	15.1113	pop3_silico	TGCAGACACAAATATAAATGTGTTTTTCTCTATTGTCATTGTACTTGTGTAATGTTTTTCTCATGAGAT
3629720	1	15.721	pop3_silico	TGCAGGCTCTTCATATGATGATCTTGCAATGCATTGTACTAAATGCTTTACAGATCGGAAGAGCGGTTC
3630725	1	15.721	pop3_silico	TGCAGGGTATAAAAATCTAACCGTTTGACTGGTCGTATAAAATTTTTTTGCACTGTCAATTTACAGATC
3631038	1	15.721	pop3_silico	TGCAGGCTCTTCATATGATGATCTTGCAATGCATTGTGTACTAAATGCTTTACAGATCGGAAGAGCGGT
3633153	1	15.721	pop3_snp	TGCAGGCATAGTTCCTCCAGTAAAGAAGTATCGCGTAATCCAATCATCTTCATTTTTGTCCTTTATGTA
3634077	1	15.721	pop3_snp	TGCAGACATGTATTGTTCAACAGAAAGTTTCTGTTCTTAGAAGGAAGTATACTGTACAAGCCATAACAG
3634714	1	15.721	pop3_silico	TGCAGACGTGTTCTTCGTCACCGAATAGATGCACACAAAGCCCTGCATAATGCACATGTATTTCGTAAG
3634730	1	15.721	pop3_snp	TGCAGACGTAAAAGACAATTGACCCTAGAATCTTATCAAATATCAGAAATGATATTGAGACACATTTGA
3635459	1	15.721	pop3_snp	TGCAGCGAACCCTTCTTATATCAGGTGGAAGAAGTGGAGTATTTCTGTCTTCTAAGAAAGCCTGGAATC
3659826	1	15.721	pop3_silico	TGCAGGAGGATGAATGAACAGGGTAAAAGATCAATGAAAAGAAGGAAGAAACAAAGGGATGATTATTGC
4080479	1	15.721	pop3_snp	TGCAGTTCTGTTTAGTCTAGAGTTATACTTTTGGCTGATCATTTACAGATCGGAAGAGCGGTTCAGCAG
4083328	1	15.721	pop3_silico	TGCAGGGTATAAAAATCTAACCGTTATGATTGACTGATCGTATAAAAAAATTTTGCATTGTCAATTTAC
4084267	1	15.721	pop3_silico	TGCAGAAAAGAGACAAGTCAACTAAAAAAAGAGCTTTTCCCCCACGAGTCCTTACAGATCGGAAGAGCG
4088298	1	15.721	pop3_silico	TGCAGCATCACTTATTGCACAAATATTGTACACCATGTTATATTTGTATTTATATTTATATTTACAGAT
4089348	1	15.721	pop3_silico	TGCAGACAAAACTGTTTTAGCCTATTTTATGAATGGGTTTTACACTGACAGGAAAAAAATTACAGATCG
3629681	1	17.596	pop3_silico	TGCAGCCTTCCTCACCCGCAGATGAAGCCGCTGGAATTTTACAGATCGGAAGAGCGGTTCAGCAGGAAT
3638393	1	17.596	pop3_silico	TGCAGGTTGTATGATAATTTTTGATGAAATTCGTGAAAATTACAGTGCTGTATTCTTAGCAATTACAGA
4084012	1	17.596	pop3_silico	TGCAGCTTCAAACGAAATTCTGGAAAATATGCGCTCCGAATATGACTTTGACTCTAACACAAAAGTTAT
3630567	1	18.2058	pop3_silico	TGCAGATAGATAAGCATCACTGTTACAATCTGATGGACCAGAAGAATTTCCTCCTTCACTAGATGATTT
3632817	1	18.2058	pop3_snp	TGCAGGGCATGCAACCATCTCAACTTCCAGAGAAGAGACTCTTGCCAACGATGTGGTGAATCAAAATCA
3633231	1	18.2058	pop3_snp	TGCAGAAACTAACAACCCTCACAATTGTGTCGTGCTCTGGAGTAACGGATATTGGGCTTGACGCTATAG
3634173	1	18.2058	pop3_snp	TGCAGCTATTGAGGAGAACAACGCCTTGTTTGACGAGACAAGTGAAACTCCGTCTCTGAACATAGATCC
3634482	1	18.2058	pop3_silico	TGCAGCAAAACCAAAGGAAGAACTACCAACAATGACATGGCAGAAACACATTTATCCAATGCCACCAAT
3658901	1	18.2058	pop3_silico	TGCAGTGCACATGGAAAAAGATTATATAAGACTGAAGACATGTTCAGTACTTTGATCCCCGTTACAGAT
4082047	1	18.2058	pop3_snp	TGCAGGATATGTGGAAGGTACCCGTAGCTTATATATTTGGGGCAATTATTCCAGCTTCAATGATAGCAG
4083413	1	18.2058	pop3_silico	TGCAGTACCGCCGTCTCTCGCCGTTTGTTGATATTTGAGCCCAACTTTCTTTCTTTTTTCATCTTACAG
4083458	1	18.2058	pop3_silico	TGCAGAAAGATAAGCATCACTATTACAATCTGATGGACCAGAAGAATTCCCTCCTTCACTAGATGATTT
4085303	1	18.2058	pop3_silico	TGCAGAAAGATAAGCATCACTATTACAATCTGATGGACCAGGAGAATTTCCTCCTTCACTAGATGATTT
4085753	1	18.2058	pop3_silico	TGCAGTATTTGTGATGGACCAAAATGAATCTTTACACTGTTGTTTTATAAATAAATTACAGATCGGAAG
4086599	1	18.2058	pop3_silico	TGCAGGATGTTGCGGCGTGATGGAAGCGCGTTGTTTGTTTCATCATATTCACAAATGACAGATATTTTT
4088790	1	18.2058	pop3_silico	TGCAGAAAGATAAGCATCACTATTACAATCTGATGGACCAGAAGAATTTCCTCCTTCACTGGATGATTT
4089342	1	18.2058	pop3_silico	TGCAGCAAAACCAAAGGGAGAACTACCAACAATGACATGGCAGAAAGAAACACATCTATCCAATGCCAC
4106720	1	18.2058	pop3_silico	TGCAGCTTCAAACGAAATTCTGGAAGATATGCGCTCTGAATATGACTTTGACTCCAACACGAAAGTTGT
4119060	1	18.2058	pop3_snp	TGCAGTACTTCGTAACAAAGTGAACCTAAGACAAATTTCTATCATTATATCATCCTAAGAGTGCTCACG
4122157	1	18.2058	pop3_silico	TGCAGACTGGTCAGTACAATTATTTTCACTTTCCATTCTTATTTCTAACATCATCATCATCATCATCAT
3630505	1	18.8156	pop3_silico	TGCAGTTCCAATCTCCTGGTCTGTTCATCTTTCCCTTGATTCAAAACTGTGGAAAATACAAAAATTAGA
3630810	1	18.8156	pop3_silico	TGCAGGTCGCTGTGACCTAATTTTGAAAGGTTGCCCATTACAGATCGGAAGAGCGGTTCAGCAGGAATG
3631509	1	18.8156	pop3_silico	TGCAGTACTCATTTGTTCATTTCCAACAATTTCATATTTTGCTACGAAGTGAACGCACCGCATCAGGTA
3631872	1	18.8156	pop3_silico	TGCAGTCTTGACACTTGTTCTGTTCAAAATCATGCTAAACTAAATAAATATTTCTACTCTAATATGTGC
3632141	1	18.8156	pop3_silico	TGCAGCAACGATGAGCAGATAAATAACAGTAGATCAAGAAACGATTACAGATCGGAAGAGCGGTTCAGC
3637214	1	18.8156	pop3_silico	TGCAGTTGCGTCGTCTAATATTATACTAAGAAGATGCTATTTGTGATCTTGAAATTTATGTTTCAGATT
3638114	1	18.8156	pop3_silico	TGCAGTTCCAATCTCCTGGTCTGTTCATCTTTCCCTAATTCAAAACTGTGGAAAATACAAAAATTAGAA
3638138	1	18.8156	pop3_silico	TGCAGGTCGCTGTGACCTAATTTTGAAAGGTTGCCCATTGAAGGTCATCTGTGGGCCACAAAATCCAAA
3639271	1	18.8156	pop3_silico	TGCAGAGAAAATAATAAGATGGGAGAATCTATGCTTGTGAAAGTAATTAGAAAGCAAAGAAAACAAGAA
3639434	1	18.8156	pop3_silico	TGCAGTTATTGTACAATACAACCTAATGCATGATCGTTGTGCTGTCACAGCTTTTCTATGATGTTGCTC
3640234	1	18.8156	pop3_silico	TGCAGCATTGAGGGCTTCGGTTGCAGATTCTGCCAAAGTGAAATGCACAAAGGCATGAGGAGCCACCTT
3640797	1	18.8156	pop3_silico	TGCAGTTTTTGCTTCGTTCTTTGTGGATTCTAGCTCACAAAGGGTTACAACTTTTCACTTTCTGTCAAT
3640886	1	18.8156	pop3_silico	TGCAGATTTGCAGTATCTATTGAAAAAACAAACGCCTGTGTCAAATCTTCGCGTATTCTTACATTTGGA
4083814	1	18.8156	pop3_silico	TGCAGAGAGGAAATCGGGAACGTTTGCAGCGGCCTTGAAGGGAGAGATTCTGTTACGTTTCCGGCAAAT
4087786	1	18.8156	pop3_silico	TGCAGGTTTGAATCTCGCAAGAAAAAACCGTTTGGTCCAAGATTAGATGTGAGCACAATTTGGTTTGCA
4087902	1	18.8156	pop3_silico	TGCAGCAACGATGAGCAGATAAATAACAGTAGCCCAAGAAATGATTACAGATCGGAAGAGCGGTTCAGC
4091785	1	18.8156	pop3_silico	TGCAGTATGAAGATATGAACCTGCATAAATGGAGCACCCAAACAAATTACAGATCGGAAGAGCGGTTCA
3630097	1	19.4253	pop3_silico	TGCAGAGGATCTTGTCACCAATGTCATCGCACCAAGGTGCGTTTCATCTTACTTACAGATCGGAAGAGC
3630762	1	19.4253	pop3_silico	TGCAGAGAAGAAAAACGATAAATATACTTCTGATAAGAAAATAATATCTACAAGCACAAAACAGTTAGA
3637432	1	19.4253	pop3_snp	TGCAGGTGTTACAAGAATCAGGCGATTGGGCTAACGTAAAATTTCCTCCAAATGGCTTTATTGTAATTG
3638209	1	19.4253	pop3_silico	TGCAGAGAAGAAAAACGATAATTATACTTCTGATAAGAAAATAATATCTACAAGCACAAAACAACTAGA
3640704	1	19.4253	pop3_silico	TGCAGAGGATCTTGTCACCAATGTCATCGCACCAAGGTGCGTTTCATCTTACAGATCGGAAGAGCGGTT
4087006	1	19.4253	pop3_snp	TGCAGCTGCCGAGAACATTGTGTCTATACTTGACGTGGAGACACAGGCGTGCCGATATTCATTACAGAT
3635559	1	19.4844	pop3_silico	TGCAGTCTAAAAGAATCTGTAATATTACCTCATGAAGACTTTTCTGTTGCGAAATAGATCCCTCATCAT
3658770	1	19.4844	pop3_silico	TGCAGAGGGGTTGTAATACCTTTCTATCATTCGAGTTTAGGGTTATAGATTGCAACTTGTGTTTACAGA
4086610	1	19.4844	pop3_silico	TGCAGAGCATAAAGGAGCAAGAAACGTACCTTGAAAGTCGCCAAAAATTCATCGGACTGGCTCCGATAA
4091390	1	19.4844	pop3_silico	TGCAGAATGTGGAGAATGGTGATGATAGTTATGGTATGATAATGGTGGATTTTTGTGGATTACAGATCG
3632311	1	20.0351	pop3_snp	TGCAGTTGCTGCACCAGCTGCTGCTTCTGGTGCTGCCCCTGCTGCCGCCAAGGAGGAGACAAAGAAGGA
3632331	1	20.0351	pop3_snp	TGCAGCTGAAACCAGCTTCAATTTTCCCCTGAAACATCACAACAACAATTATCATTCATTCAATCACCA
3632369	1	20.0351	pop3_snp	TGCAGAGGATATCTTTACGGAATTCTTTGGGAGTAGTCCTTTGAATTTTGGATCATCTGGACCTGGAAG
3635622	1	20.0351	pop3_snp	TGCAGCATGAGGTTGTTGATATCTGGCCTAAAATCACCGTCGGATGGATTACTTGTTGAGCTTAGATAC
3637765	1	20.0351	pop3_silico	TGCAGGGTTCCAGTGGCTCTGAGAGTTTCTCTCAAGTGCTGGAATTATGATAGGTAGTATCACCTGACG
3659635	1	20.0351	pop3_silico	TGCAGCATTCAAATTCCGTTTCTTACTCGGTACGAAACCTATTTTTTACAGATCGGAAGAGCGGTTCAG
4079258	1	20.0351	pop3_silico	TGCAGATGGTTGATTTTCTCCGTTGTGAACTGCTTACAGATCGGAAGAGCGGTTCAGCAGGAATGCCGA
4081361	1	20.0351	pop3_snp	TGCAGTAAAACACAATCCAAACTAGCTAAATGTCACAAAAAGTTTCAATTGATTCCTAAATTTCTAGGA
4082098	1	20.0351	pop3_silico	TGCAGCAGTTACGCAGTGTCATGAGATTTGACATAAATCTTTACTAGTAACAAAGGACACTGATGACTC
4082891	1	20.0351	pop3_silico	TGCAGCAGTGCGTGGTGACTTGTGAGTTTATTTTCTTTTGTGTGAAGGAGTTGTGTGGGCCCATTAGCT
4084109	1	20.0351	pop3_silico	TGCAGTTGGAAAATGTGTTGTACTACCTGCATCTTTTACCGAAGGAGTGCGATAGTCTAACAACTATAA
4084160	1	20.0351	pop3_silico	TGCAGTGGATTATTTGGTCTTTAGATATGTGTAAACTATAAATAAGATAATGTTTGGTACACAAATTAG
4084562	1	20.0351	pop3_silico	TGCAGCAGTGGTGGTGACTTGTGAGTTTATTTTCTTTTGTGTGAAGGAGTTGTGTGGGCCCATTAGCTC
4089355	1	20.0351	pop3_silico	TGCAGCAGTTATGCAGTGTCATGAGATTTGACATAAATTTTTAGTTTTACTAGTAACAAAGGACACTGA
4089978	1	20.0351	pop3_silico	TGCAGAAGAATGGGGATAACAACACTATCACCAAAAGAAACTCTTGGAAAAGAGGAGTGTATGGATCAA
3630883	1	21.2696	pop3_silico	TGCAGCCCTGATAAAATCGATTCTATGCACAAAGTAAGATTTTATTTTCCCTCTTTTTCTTCTTTTCTT
3634281	1	21.2696	pop3_snp	TGCAGCAGCAAGTAAATCAGATTCCGATGACCTTCCAGCTTTCTTTGTGACAATCCATTCGTAAGAGCT
3634770	1	21.2696	pop3_snp	TGCAGAAATAGATTGCTCATACACCTGCATAAATACCGTTTGTGCCAAGTGAAAAAAAGAAGATAAACT
3659081	1	21.2696	pop3_silico	TGCAGTCTATAGGACTCAGTCTGAAAATGTGTAACGAGTGTTATGTTGTAAGGTATGTTATTAGGTTCT
3660714	1	21.2696	pop3_silico	TGCAGTGCAGCTGCACTCTGCACTCGTACCCGTTCGTTTTACAGATCGGAAGAGCGGTTCAGCAGGAAT
4081789	1	21.2696	pop3_snp	TGCAGATGGCTGAGTATTCCCTCCACCTTATATATGCATATATTTATTTATTATAATTTATATAAAAAA
4084243	1	21.2696	pop3_silico	TGCAGGTATCACCATGGAAGAAAGCAAACTTACAGATCGGAAGAGTGGTTCAGCAGGAATGCCGAGACC
4084940	1	21.2696	pop3_silico	TGCAGTGCGGCTGCACTCTGCACTCGTACCCATTCATTTTACAGATCGGAAGAGCGGTTCAGCAGGAAT
4085833	1	21.2696	pop3_snp	TGCAGAAAGAAAAACTAAACCATTCAAATGAAACTGATGAAAAATTGAAACGGGTCATTGTCATTTTGT
4086366	1	21.2696	pop3_silico	TGCAGCGCAGCTGCACTCTGCACTCGTACCCATTCATTTTACAGATCGGAAGAGCGGTTCAGCAGGAAT
4086556	1	21.2696	pop3_silico	TGCAGATCTGAGTTTTTTCCTTCCCTAATTTGTTTGCTTTAGCCTATACTCTTCTTTGTTGTTACAGAT
4084956	1	21.8794	pop3_silico	TGCAGTGGATGAAGATGAGGATGACGATGAGTGAATTTGAGTTGGGAGAGAAGTCAATTGTTACAGATC
4085052	1	21.8794	pop3_silico	TGCAGTGGATGAAGATGAGGATGACGATGAGTGAATTTGAGTTGTTTGAGTTGGGAGAGAAGTCAATTG
3634902	1	23.3805	pop3_snp	TGCAGCCCGTTTTGCGAATTCGTATATTCATGATTCGGATCCGGGTCATACCGATAATAATGCAGTGGA
3637341	1	23.3805	pop3_silico	TGCAGGCTCCGTCAGGCAACAACTAGATCATCTTTCTGTAAAAAAAAACATTTGAAACTAATTACCAGG
4079207	1	23.3805	pop3_silico	TGCAGAGAATTCCGAATTAGCATAAGGATTGATTCTATAAAAAATTACAGATCGGAAGAGCGGTTCAGC
4091009	1	23.3805	pop3_snp	TGCAGGCTCCGTCAGGCAACAACTAGATCATCTTTCTGTAACAAAAACATTTGAAACTAATTACCAGGC
4122151	1	23.3805	pop3_silico	TGCAGCCACCAGATATATGGAATGGTGGAGTCGGATTCGTATCCAAGGAAATAATTCGTGCACATTTCC
3631963	1	24.615	pop3_snp	TGCAGGATCAGATGGTATTTCTGTAAAAGAGGTACGCACTTGATTCTTATATTGACTTCTTTGATAGGA
3633835	1	24.615	pop3_silico	TGCAGAGGCTTGCAATTTTACTCAGCTTGAAAATAAGTTCGGTGGCTAGCTACCCAAGTTACAGATCGG
3635645	1	24.615	pop3_snp	TGCAGTATTGCTGCTGAGTGTTGAAAACCAAAATATGGTGGATTGCAGTGGCAATTTTTTGACCACTGC
3639555	1	24.615	pop3_snp	TGCAGCTTGGTTTGCCAAAATAATTTATTATGTAGTATTGAGCCTCGGTTTTGATTTGGTGATCTCTTT
3659913	1	24.615	pop3_silico	TGCAGCTCATTCAATACTTTATCACCTTAGTATTTACAGATCGGAAGAGCGGTTCAGCAGGAATGCCGG
3661423	1	24.615	pop3_silico	TGCAGTGCAGTGCAGATAAAATTGTTACATGGTTTGAAAGGAAATAATAATAATTACAGATCGGAAGAG
4080335	1	24.615	pop3_snp	TGCAGCTAATATGTTGTCCAATGGGGAGTCCCAAGACGGAGCTAGAAGTGGGAAGTTCAAATCTGAATG
4085859	1	24.615	pop3_silico	TGCAGTGCAGTGCAGATAAAATTGTTACATGGTTTGAATGGAAATAATAATAATAATAATAATTACAGA
4088721	1	25.8268	pop3_silico	TGCAGATTCTGCATTCAATGCAATTCTTGTTTGAGATTTGGAATCTTTGATGTTATGGATTTGAGATTT
4087633	1	26.4518	pop3_silico	TGCAGTCTATCGGAATGATATACCCTATTTTTTTTACAGATCGGAAGAGCGGTTCAGCAGGAATGCCGA
3631153	1	26.5138	pop3_snp	TGCAGTATTGTATTGCCTATCAATTTGTTTCTCCTATCCAAAATTATTTAGTTTTTGATTGCTACCAAC
4079096	1	26.5138	pop3_silico	TGCAGGGCAGGGAGATGAACTTGTATGAAATATCATTGAACCGTTTACAGATCGGAAGAGCGGTTCAGC
4080131	1	26.5138	pop3_silico	TGCAGAGCAGGGAGATGAATTTGTATGAAATATCATTGAACCGTTTACAGATCGGAAGAGCGGTTCAGC
4081163	1	26.5138	pop3_snp	TGCAGAAAAACAGAGTCAAAAATCAATTTGTAGGCCTTGCAAGCTGGAAATAAAAAATTTATTTGGCTA
4084529	1	26.5138	pop3_silico	TGCAGGGCAGGGAGATGAATTTGTATGAAATATCATTGAACCGTTTACAGATCGGAAGAGCGGTTCTGC
4086454	1	26.5138	pop3_snp	TGCAGCTAATATGTTGTCCAATGGGGAGTCCCAAGACGGAGCTAGAAGTGGATAAGTGCGCCCTGCCCA
4087985	1	26.5138	pop3_silico	TGCAGATTATGAAGTTACTGGAAAGGGTGAAGAACAGTGTGAAGAACAGTCCGGATTTAGTGGGTTCGG
4089863	1	26.5138	pop3_silico	TGCAGCTTGTGTTGGTGTTATAACACCTTTAGGGTTGTTTTTTACAGATCGGAAGAGCGGTTCAGCAGG
4090988	1	26.5138	pop3_silico	TGCAGGGCAGGGAGATGAATTTGTATGAAATATCATTGAACCGCTTACAGATCGGAAGAGCGGTTCAGC
4086746	1	27.0768	pop3_silico	TGCAGACAGTGTTACAGTTGATAACCATCTCAACAATCTTTGGTATCAACCAGAAGAGATTTTTCCAGT
4090396	1	27.0768	pop3_silico	TGCAGGAGCCTGAGAAATTACTGATGAGACTGAAAGTTATAGTTTTTTTGCAAAAACCAGAAGAAAATG
3629869	1	28.3113	pop3_silico	TGCAGGCTCAGTTTGGACCAGGAACAAAATCCAAACATGCGATGCATGGAATTTTCGCCAACAAAAATA
3630021	1	28.3113	pop3_silico	TGCAGGCTCTGCATGGAATTTTCGCCAACAAAAATAAAATAATCATTGAATCTATATGCCTCATTTGAA
3630488	1	28.3113	pop3_silico	TGCAGAAGGGTATTGGAGCTACTACAATTCCTCCGGTTGAGGAGAAATGCGGCGAAGCCAAAGAAGCAA
3630720	1	28.3113	pop3_silico	TGCAGTAATGAAAACATAATTCAAAATTTGTTGCTGCATCGTTCTATATAAATATTGTTCCTAAAGCCT
3631412	1	28.3113	pop3_silico	TGCAGCCCAAATCCTCTAAAATTTCCTCATAGACCCAGTTCTCATCTGTCCGTATTTCTTTCTCGGCAC
3631461	1	28.3113	pop3_snp	TGCAGGCGCGCCTTTAGAGTAGCAGCTCCTCGCAAGGCTGTTTGTTTAGCTCATTACATTTTCTCTTAG
3633150	1	28.3113	pop3_silico	TGCAGAAGCAATAAAGTTATATGGTGGGAAGATTATCCGTGAACCTGGTCCCTTACCAGGTATCAACAC
3634626	1	28.3113	pop3_snp	TGCAGACTTATAGACATCATTCGTGCCTATTGCGATCTGTTCAAACACAAAACGAGTTACATTCTTACA
3635874	1	28.3113	pop3_silico	TGCAGAAGATTAGGGTTTGAGATTTGGAGGAGAACTACTGCAACATTTTACAGATCGGAAGAGCGGTTC
3636219	1	28.3113	pop3_snp	TGCAGACTTGTATATATAAAGTATAAATATGTTGAAATAGATTGGTTGAATCGCATTTCAAGTTTGACT
3636324	1	28.3113	pop3_snp	TGCAGCAACCAGCTGTGACCTTGTAAACTCAATCTCGATAGCTATGTAAGAAAGTATAAGGAAAAAATT
3636456	1	28.3113	pop3_snp	TGCAGGTGTTCCTCCATTACAAATCTCAGCAGAATTCTTATCCGTGTATGTAAGATTGTTGGCAAACTG
3636811	1	28.3113	pop3_snp	TGCAGAAAAATTTGAAAGCTGATAAAGATGATTTGATTCTTGTTTATGGTAAAGGGTATCTCCATGCCA
3637746	1	28.3113	pop3_silico	TGCAGTGGCGATCGTTTTTTATGCTAAAAAACAAATTATGATTACAGATCGGAAGAGCGGTTCAGCAGG
3638236	1	28.3113	pop3_silico	TGCAGTAGCAGAGGTCTTTGACCCGATCCCTTGAAGTCGTCTCATCCATTTGTTCTGTGAAGAAGTAAC
3639401	1	28.3113	pop3_silico	TGCAGATGAATCTCAGCAAGTATTGGTATTGATTTATATACACTTTATATTGAATCGATCGGCTTTATC
3639662	1	28.3113	pop3_silico	TGCAGCATTGGGAAAACAAAGATCCTGATATGAAAATTTTCGGTATGATGCCAAAGTCAAAAGGAAACA
3640817	1	28.3113	pop3_silico	TGCAGGAACGAAGTTGGACACCCCACGACTATGCCCTACACTACGCTTTACAGATCGGAAGAGCGGTTC
3660343	1	28.3113	pop3_silico	TGCAGCACTTATGTTTGATGTGAAATCTGAAAATTTGATGAACCCTACATCTCTTGTGTAGTCTCCATT
4081082	1	28.3113	pop3_snp	TGCAGGTCTTTTTATCTGTTTATCATTTTCCTTCAAGCTCAAAATCAACAAAGGTAATTTTCCTTGATC
4081301	1	28.3113	pop3_snp	TGCAGCCAAAACTAAGCCTATGATTGTCTGGCATAGAGTAAAACACAAATGGAGACACTTCTTGATAGA
4082486	1	28.3113	pop3_silico	TGCAGCTCAATTTCACGGAACAATAATAGAGGTATTTTCTGTGAATATGATTTGAATTTACAGATCGGA
4084194	1	28.3113	pop3_silico	TGCAGTCAGCATTTCAAGCTTCAACTTCTTGACATAGGATGGTTCATTATACTGGCAATAGAAGTGTTT
4084417	1	28.3113	pop3_silico	TGCAGTTTCTGGAGATGGAAAAGGACTATGTTACATCTGAAGCTCTGGTAAACATGACGAATACCTGCT
4084419	1	28.3113	pop3_silico	TGCAGGGTGAGTTTCCCAAGGAGGAGGCGGGAATGATCCACCACTTTGTGCACCTGTATACAGAACAAA
4084999	1	28.3113	pop3_silico	TGCAGTAACGAAAACATAATTCAAAATTTGTTTCTGCATCATTCTATATAAATATTATTCCTAAAGCCT
4085167	1	28.3113	pop3_silico	TGCAGCTCAATTTCACGGAACAATAATAGAGGTGATTTTCTGTGAATATGATTTGAATTTACAGATCGG
4088096	1	28.3113	pop3_silico	TGCAGCTGTCCTAACAGGGTCTGTGTTTTACAGATCGGAAGAACGGTTCAGCAGGAATGCCGAGACCGA
4089397	1	28.3113	pop3_silico	TGCAGGTGAATGGCTAATCGGTTGCTTCTTACCCCTTCCAATTGTAATCTCAGGCCAACTTTCAAGCGC
4090452	1	28.3113	pop3_silico	TGCAGAAACAAGAATACCCAATAAATGCCTTAGGTAAGGATAGGAAGACTTTGAGAATACTAGAATCCA
4106730	1	28.3113	pop3_snp	TGCAGAAACACGAGGGCGAATGCTAAATTGCATCCGAGCACTTTGCAACGCTGACACTGAAGTAGGATT
4091783	1	28.9211	pop3_silico	TGCAGGTAGAGCTTGATTTCATGGAACCAAGACTTATTGTCTGATTCTCTTTTACAGATCGGAAGAGCG
4082390	1	30.1557	pop3_silico	TGCAGGGAACAACAATATGGGTTTTCATGGAAGAACTTATGTTGAATATCGCGAATCGCAACCTCTTAC
4082964	1	30.1557	pop3_silico	TGCAGTACTTGGCCTATACTGGCTACCCAAAACATTGTTCCTGTATGCTTCGATGTCACCTTACAGATC
4086332	1	30.1557	pop3_silico	TGCAGCAGCCACGCGTAGTTATTCTCTTAGAATTTCTCTTCTTTTTTTTTACAGATCGGAAGAGCGGTT
4086536	1	30.1557	pop3_silico	TGCAGGGAACAACAATATGGGTTTTCATGGAAGAACTTATGTTGGATATCGCGAATCGCAACCTTTTAC
4087281	1	30.1557	pop3_silico	TGCAGGGAACAACAATATGGGTTTTCACGGAAGAACTTATGTTGAATATCGCGAATCGCAACCTTTTAC
4091554	1	30.1557	pop3_silico	TGCAGGGAACAACAATATGGGTTTTCATGGAAGAACTTATGTTGAATATCGCGAATCGCAACCTTTTAA
3640215	1	31.3902	pop3_snp	TGCAGCCACTTGTTCTTTTTCTGTTATGAGTATGCTGCTGTGTCTTTTGTCTCTGTGTGTTTTTTTTCT
3640764	1	31.3902	pop3_silico	TGCAGCCACTTGTTCTTTTTCTGTTATGAGTATGCTGCTGTGTCTTTTGTCTCTGTGTTTTTTTCTCTC
4083977	1	31.3902	pop3_silico	TGCAGGGTGGTTTTTGTGAGCTAGTGGGATATGTTGTTAGTAAGTTAGAAATTATGTTATGTTAGATTA
4084807	1	31.3902	pop3_silico	TGCAGTAGACTAACATAACTGCCAAAATTTCCCCATCAACCACTAATAGGGTTTTACAGATCGGAAGAG
3632598	1	32.6248	pop3_snp	TGCAGCTTTTGTTTGAATAAATTTTTTTTGACATTGTAAACGGGTCTTTTGTTTTTCTGACTTATATTG
3634152	1	32.6248	pop3_snp	TGCAGAGTAAAAGATACAAGAAGTATCATCAGTTTTTACATAACATCAAGCCACTGTAAAAAATTTACA
3635563	1	32.6248	pop3_silico	TGCAGCCTTCGACAGCTCTTCGCAACTCAGCATCAACTTAGTGGTTACAGATCGGAAGAGCGGTTCAGC
3638633	1	32.6248	pop3_silico	TGCAGAGAATTGGTGTTGAAGAAAAACATGTTGCTGTTGTGATGACTTCAGTTGTTGTTGCGAGTTTTC
4083433	1	32.6248	pop3_snp	TGCAGATTCTTCTCCATCCTGGCCGGTATTGTCGCGTATGGCACATCAATGGTTCAGCAATTAGATGAT
4085452	1	32.6248	pop3_silico	TGCAGCCTTCGACAACTCTTTGCAACTCAGCATCAACATAGTGGTTACAGATCGGAAGAGCGGTTCAGC
4086524	1	32.6248	pop3_silico	TGCAGCTATGCTGGATCTGATTCACCAAGGGTCATATACTGGGACTTACAGATCGGAAGAGCGGTTCAG
4091537	1	32.6248	pop3_snp	TGCAGAGTTTGACGCAAGATCCCGTAATGCTCACCCGAAGCAGTAAACCCTTTCCATATAGTTGAGGCA
4091606	1	32.6248	pop3_silico	TGCAGAAAAAAAGCAATAAAACAGAAAATGTCAAACATCATGATTCACGTCGAGTCTACAAATGCAAAA
4122021	1	32.6248	pop3_snp	TGCAGCTTTTGTTTGAATAAATTTTTTTGACATTGTAAACGGGTCTTTTGTTTTTCTGACTTATATTGC
3629841	1	34.4998	pop3_silico	TGCAGAAACCTCCGTAAGTAACACGAAGATCGTATATACGTGCGCACACATATTTACAGATCGGAAGAG
3630042	1	34.4998	pop3_silico	TGCAGCAGACAGAACCTTTGAATGGTGCGTATCATGAAATTTATGCTATGTTATCCATATTTCAATCTG
3632836	1	34.4998	pop3_snp	TGCAGCATCCCATTTGTATCTCGCTCTATCTGCTCATAGATAATTGAAAGCATGTATTCATAAATACCC
3633722	1	34.4998	pop3_silico	TGCAGGTGTTTGGTAGGATTGGCCTCCCGTATTAGTCATTCCTAGGGTTGGATACCGAGTTTTTTACAG
3635997	1	34.4998	pop3_silico	TGCAGCTTTATCATGTGGTAGTTTTGATTGCCATGATGCATGATAAAGAATTACAGATCGGAAGAGCGG
3638695	1	34.4998	pop3_silico	TGCAGAAACCTCCGTAAGTAACACGAAGATCGTAGATATGTGCGCACACATATTTACAGATCGGAAGAG
3660973	1	34.4998	pop3_silico	TGCAGCCGCAACATGTGAAGCTGATGTCATTTCCTAGGGTTTCTCAGTGAGCAATTACTACAGAACAAC
4081765	1	34.4998	pop3_silico	TGCAGTATTATCCACACAAAACTCAAACAACACAGTAATGTCCTCATGTAAATTACAGATCGGAAGAGC
4083142	1	34.4998	pop3_snp	TGCAGATAAATGTGTGTAAGTTACAAGAAAACTCCCGAAAATACAGTCAAACAGCTCATTTTATTTCCC
4083472	1	34.4998	pop3_silico	TGCAGCTATGCATGACCCGTAATTATGGATGGATGGGTACGTTACAACTTAGTACAACAGACAAATCTT
4084199	1	34.4998	pop3_silico	TGCAGATGTATAATGTTGCAATTTTGTCAGCGCAATGGATAAGTTACTGCTATTTATAATAAACTTGGA
4086774	1	34.4998	pop3_silico	TGCAGATGTATAACGTTGCAATTTTGTCAGCGCAATGGATAAGTTACTGCTATTTATAATAAAATTGGA
4086970	1	34.4998	pop3_silico	TGCAGTATACACAGACCGGCAGCAGTGCAAGGAACAAGGAAATAGGATCATTTTCTTCTCAAACAAATT
4087792	1	34.4998	pop3_silico	TGCAGAAGGATGTTGCAGAAGATTATTAGTTGATGATGATGAAGGTTACAGATCGGAAGAGCGGTTCAG
4090596	1	34.4998	pop3_silico	TGCAGCTATGCATGACCCGTAATTATGGATGGATGGATGGGTACGTTACAACTTAGTACAACAGACAAA
4091754	1	34.4998	pop3_silico	TGCAGAAAGGTGGCCAAACTCAAATTTTGTGAAAAGGGAGATTCCTCTTACAGATCGGAAGAGCGGTTC
3629865	1	36.3748	pop3_silico	TGCAGAATCATGCATACATGCAGCCAACAGAAATTCAGTTTAGTTTGTTGTGTCTATTCATGCATGTCG
3637659	1	36.3748	pop3_silico	TGCAGTCCAACCATTCTGCACCGCTATCAACTAAATTGGCAAAAGAACTTGCTAAGTATTTTACAGATC
4089584	1	36.3748	pop3_silico	TGCAGAATCATGCATACATGCAGCCAACAGAAATTCAATTTAGTTTGTTGTGTCTATTCATGCATGATG
3660603	1	38.9064	pop3_silico	TGCAGTGTTGACATAAGCTCATCAGAATCATTTCTTCGAGGAGGAGACAAACCGAGCATTACAGATCGG
4082417	1	38.9064	pop3_silico	TGCAGTAATAAAAGGTGTTTACTCATTGAATTGAATATAATAATTGATTATATATGAATCAAAGTTACA
3639611	1	39.5162	pop3_silico	TGCAGTATTCGATGTAGGAAAAAGGTTGCAAACACTAGTATCAACAAAATTACAGATCGGAAGAGCGGT
4080712	1	39.5162	pop3_snp	TGCAGGGGTATGCGGAATCAACATGTTAGCTTCATATCCAACCAAGACCAGTCCTAATCCTCCTGTTCC
4083429	1	39.5162	pop3_silico	TGCAGTATTCGATGTAAGTAAAAGGTTGCAAACACTAGTATCAACAAAATTACAGATCGCAAGAGCGGT
4091755	1	39.5162	pop3_silico	TGCAGTATTCGATGTAAGTAAAGGGTTGCAAACACTAGTATCAACAAAATTACAGATCGGAAGAGCGGT
3630546	1	42.7213	pop3_silico	TGCAGGACGTAGTTACAGTGTACGCATGACCATTTACAGATCGGAAGAGCGGTTCAGCAGGAATGCCGA
3631340	1	42.7213	pop3_silico	TGCAGCAACTAACAAACCTTATACACTCCTCGAGTTTGAATTCCTCACCATATAAACTTTCAACTTCAG
3631594	1	42.7213	pop3_snp	TGCAGAATGCAATATGTATGTGAAAAACTGTTGTGAATTTGTGTCTTGTAGTCTCTGATACTCAGATCT
3633797	1	42.7213	pop3_snp	TGCAGTGTGATCATGAATGACAACAATATTCTATTGAGTTCAAATGATCTATACGTATTTTATACACTA
3634888	1	42.7213	pop3_snp	TGCAGTGTTATAAGTGGGGAGAGGTTGGGGATAATACATATATGGTGTATCTCAAGTGGTTGAAAGGTA
3635635	1	42.7213	pop3_silico	TGCAGCTTGTGCTCCAACCAGATTCCCTATCACCGATAACTGACTCGTCGGGTTCGCAACCGTCGATAA
3635835	1	42.7213	pop3_silico	TGCAGTAGTTGAAAAGATAAGACGCGAACACCACCCGAAACCACATAGCATGAGTGTGTTTTGGTTGTC
3636077	1	42.7213	pop3_snp	TGCAGTCACTATTGGTATCCATTTCCTTGTCATCACCTATCATTACAGATCGGAAGAGCGGTTCAGCAG
3636240	1	42.7213	pop3_silico	TGCAGTCCTCTAATCCCAAAAAAAATGATGTTAGAAAAGAAGGTATCAGAATTGAAAATAAAAAGCAGA
3637208	1	42.7213	pop3_silico	TGCAGTTGAGAAATGGTGCAGTCACACACAGTCACTGAATTGTAGCCTATTTGATTGAAATCTGATTAT
3637492	1	42.7213	pop3_silico	TGCAGGACGTAGTTACAGTACACGCATGACCATTTACAGATCGGAAGAGCGGTTCAGCAGGAATGCCGA
3638828	1	42.7213	pop3_silico	TGCAGGACGTAGTTACAATATACGCATGGCCATTTACAGATCGGAAGAGCGGTTCAGCAGGAATGCCGA
3639819	1	42.7213	pop3_silico	TGCAGACATGATTACTCCAAATTCTTCTAGCTACAACAACCAACTAGTTTCTTTGTCACAAGACTTTAC
3640728	1	42.7213	pop3_silico	TGCAGGTTCTTCTTTTCGAGAAGCAGTATTTTGGTAATCAAATTATTGAACAGAGGGATTACAGATCGG
3660035	1	42.7213	pop3_silico	TGCAGCACTCTTCTAATGAAACAATGGGAGATTCTTTGCTGGAAATGCTACGAACAGCACAATCTAGTT
3661006	1	42.7213	pop3_silico	TGCAGATTGACATTCCCTTTCCCACTTTTTCTTATCCTGTCTGGTAGGAAGAGTAAAAGTAATCGGACC
3661381	1	42.7213	pop3_silico	TGCAGGACGTAGTTACAGTATACGCATGACCACTTACAGATCGGAAGAGCGGTTCAGCAGGAATGCCGA
4079165	1	42.7213	pop3_silico	TGCAGTTTTGAAATCTTCATGTGTCGTTTTGTGATTTCCTTTGAAATTGCAGCAACGAAAATGAAAATG
4081510	1	42.7213	pop3_silico	TGCAGAGGGAAAACCTCCAACATTCTATCTCTTACAGATCGAAAGAGCGGTTCAGCAGGAATGCCGAGA
4083245	1	42.7213	pop3_silico	TGCAGATCGACATTCCCTTTCCCACTTTTTCTTATCCTGTCTGGTAGGAAGAGTAAAATTACAGATCGG
4083432	1	42.7213	pop3_silico	TGCAGAAAAGAAAGATATCATCAGCATAAATGATATGTGTAGGAATAGTCATTTATCTAGTAGCCTTCG
4084863	1	42.7213	pop3_silico	TGCAGGATACACCTTCTAAAACTTATGTGACGTTTCGCTGGAGATAAAATCTTTACAGATCGGAAGAGC
4085162	1	42.7213	pop3_snp	TGCAGCATATAGGTAAAAAGAACTAATATAGACAAATAATTACTTTTATTTTACAGATCGGAAGAGCGG
4086361	1	42.7213	pop3_silico	TGCAGTTGAGAAATGGTGCAGTCACACAGTCACTGAATTGTAGCCTATTTGATTTACAGATCGGAAGAG
4086390	1	42.7213	pop3_silico	TGCAGCAATTCGAGTCCAACTCTACACAAGCAAAAAAAGGAAAGAATTCAAGAGTTATTCATTTACAGC
4086769	1	42.7213	pop3_silico	TGCAGAGAAAAAAGAGACTCATATTACATCTATGATGAACTAGAGTACAAGCTGCTGCAAATGTGTGTC
4087317	1	42.7213	pop3_silico	TGCAGATTCTAGAAATAGGCCAACTTTCAACATGCCAAACTCAGTTCTGAACTGCACTCACATGATTTT
4087371	1	42.7213	pop3_silico	TGCAGGAAATATTTACTTTGCTATGCTTTATTTTTTTATTCATTTTGTTTATTTGTTTTTTTCATTTCA
3635267	2	0	pop3_snp	TGCAGCCCTGCCAACTAACACCTTTGAAGCTGCTGAAGTATAGATGGCGAATGAGTACCAGCAAGACAA
3659623	2	0	pop3_silico	TGCAGCAATGTCGTTACTAACCGGCTTTATTCCACACTTTAGAAGGTGAAACTTCTATTCTTTATCCAT
4080092	2	0	pop3_snp	TGCAGTTTTCTGAGTTTCGGCAAGTTTGAATTTACCACAAGCAATAGGCAAATTTGCATTGTACCAATC
4080344	2	0	pop3_snp	TGCAGAATTTTTAGAGGGAAAGGAGAAGCAATATCAATATCAACATTGCCGGCAGAATGTTATTGCTAA
4122328	2	0	pop3_snp	TGCAGCAATCTAATTGTGATTTGTGCACAAACTCCACGACAACTAGTGATTATTTTATAACAAAACAAA
4122372	2	0	pop3_snp	TGCAGAGGAATTCAGCTGTGAGGTTGACACCACTGGCAAAGTATTGATACACGGAGTGACCATAACAGG
3631807	2	0	pop3_snp	TGCAGCACTATAGTGCTGCTATGCCTCTAATCTCTACATGACAACAGTTTATACAAAAACACATTTCGC
3637724	2	0	pop3_silico	TGCAGTAAATAATAGTGGTGATTATGACGGTTACTGGAAACATGGCGCCCAAACTAGTTCTCAAATTCA
3635521	2	0.617284	pop3_snp	TGCAGTTATTTAGGAGATTATGAGGAAAAAGAAGTCATACGAAATTCATTATTACAGATCGGAAGAGCG
3635962	2	0.617284	pop3_snp	TGCAGCATGGTGCTTATACCTGGAAGCAAGCAGTACAAAAGAATGTTCATGACCAGTTATTATCTATCC
3636170	2	0.617284	pop3_snp	TGCAGATTATTGATAGGAACTCCAAGAAAACCCCCACCCTTACAGATCGGAAGAGCGGTTCAGCAGGAA
3636517	2	0.617284	pop3_snp	TGCAGGAGTTCCCACCACAAAGCAAGCTCGATTATCGACTCTACGGTGATCAATCCAGTAAAATAACCA
3639116	2	0.617284	pop3_silico	TGCAGTCCACTCACACTGTGCCACGTGGCACAGCAGGTTTTCTATTTTATTTTATTTACAGATCGGAAG
3640765	2	0.617284	pop3_snp	TGCAGAGCAAGGTATTGAAAATTCCATTTGGCAACTGGCCAAAGCTTATGTTGGAGTAGTTGATTCAGG
3659012	2	0.617284	pop3_silico	TGCAGCTGACACCTTAGGAAAAAATGTGTCTTAGTGTCGGTTTTCGAAACCGATACCGGCATTTGTGAA
3659241	2	0.617284	pop3_silico	TGCAGTGGCCATGACTTTGCAACAGAAAACAAAAAACAAAAAAACTTGTTATTACTTCATTGTTTCATT
3661346	2	0.617284	pop3_silico	TGCAGTTTTGTTGGTGAAAGCATGCATGACGATGGAAGCTTGGTTTTTGTTTATTACAAAGATGGCGCC
4079321	2	0.617284	pop3_silico	TGCAGTAAATAAAATGTAATTGCATAAGAGAAGGAAACTAAAAAGGAGGGCGAAGAAAGCTATCAATTT
4082637	2	0.617284	pop3_silico	TGCAGTGCCTCGCCTGATTGGTCTATAGGAAAATAGTAACGTAATTTAGTAGCTAGGGTACAGCATTCC
4082940	2	0.617284	pop3_silico	TGCAGAATTTCCATACCAGTCCATTTCCTCTATGTTCTTTCCAACCTTCTTTCATCTAAACACAACTTG
4086173	2	0.617284	pop3_silico	TGCAGTTCGTGTTTGTTTGGCAGTTCTTTTGTTTTTACTTACCTCTCTTTGCTTTCATATTGTTGTTGT
4090613	2	0.617284	pop3_silico	TGCAGAAAAACAAAAATCCACTGATGACAATCGATTGACACTGTCTTACAATCGATTGCACCTGTTACA
4091120	2	0.617284	pop3_silico	TGCAGAAAAAGAAAACCACACTAAAGAGGAATCTTAGCAGTTACAGATCGGAAGAGCGGTTCAGCAGGA
4091743	2	0.617284	pop3_silico	TGCAGTGGCCATAACTTTGCAACAGAAAACAAACAACAAAAAAACTTGTTATTACTTCATTGATTCATT
4084201	2	1.22704	pop3_silico	TGCAGAGTCGTAGAACACAGTTACTAAACAAATACATCCCTTACAGATCGGAAGAGCGGTTCAGCAGGA
4087533	2	1.22704	pop3_silico	TGCAGTGACGTAGAACACAGTTACTAAACAAATACATCCCTTACAGATCGGAAGAGCGGTTCAGCAGGA
4088458	2	1.22704	pop3_silico	TGCAGAATTGAACAAAACAAAGAAAACCATGGGAGAATTGGAACTAGAAGATTCCAGCATCAACAAAAC
3635463	2	1.28205	pop3_silico	TGCAGTGAGGCATCACAGTCGATGCTGTGAATTCAGCCATGTTCCTTTGATTCCTCATGCCTACTCCTC
4083228	2	1.28205	pop3_silico	TGCAGGGGTATAATTTTGAATACGGTTCTTTGTGATGTTATGTTGGAAATGTCTTGTGGCATTTTCAAC
4091290	2	1.28205	pop3_silico	TGCAGGACTTTGGATTGCAAGGATGATCAAGGGTTTACACAGCTGTATGTATCAGGGTGTTGCTTAGGG
3640286	2	1.89181	pop3_silico	TGCAGAATAAAGTACTTTCTAACGAGGAAAGCCACCTTAGATTACAGATCGGAAGAGCGGTTCAGCAGG
3658933	2	1.89181	pop3_silico	TGCAGTGTGACAAAATTCACCACGGGCTAAGAAAACAACTTGTGTCATCGTCATTATAGAACAAGCACA
3630188	2	2.50909	pop3_silico	TGCAGGCCATATTGCAAGTCATATTATAACAGTATTACAGGCCATACTGCGGGTCATATTACAGACCAT
3630611	2	2.50909	pop3_snp	TGCAGTTGCTGTAATCATATAACCCTGATCAAAACGTTTTTGGATTACGTCGCTTGGACCGAGGAAATC
3631293	2	2.50909	pop3_snp	TGCAGTCCCAAATAAGGATCTGGATATTAGTTCAAGAAAAATTGTGTAAATTATTTGATGTTTTGTTTT
3631354	2	2.50909	pop3_snp	TGCAGAAATTAGATCAAAACCACGACAAAATCAGAGCAAACAACTTTGAATCATTACACATAAAAAGGC
3631434	2	2.50909	pop3_snp	TGCAGGTACGGGGTATACTCAACAATCGTACAAAGTAAGCCCATCTTTCCCCGACATATGGATAAACAA
3631861	2	2.50909	pop3_snp	TGCAGAAATTAGATCAAAACCACAACAAAATCAGAGCAAACAACTTTGAATCATCACACAGAAATGCAT
3632114	2	2.50909	pop3_silico	TGCAGTAAGGTTTATAACATGGCCCGTACTGTGGTATGTAGATGGCCTACTATTTGGCCTCTAAAAGGA
3632295	2	2.50909	pop3_silico	TGCAGTGAATTTGATTCGCGACAACAGCAATCAGAGTCGCGACACCTGGACCGACCGAAATCGCAAGAG
3634933	2	2.50909	pop3_snp	TGCAGTATGAGAGAAAAGTAAAACATAATAGTAATAATAATAGGATGCAGTAGAATGACTTTGTGTTAT
3636193	2	2.50909	pop3_snp	TGCAGACAGTCTGAATTGAATCAAAGTTATCTTCACATTGGATAACATCTAAAATCACACGGCTTCTTA
3636578	2	2.50909	pop3_snp	TGCAGCGTTGCAGAACTTGAACAAGCTTCTATTTTACCTGATCCACAATTGACAGCTCTGGTTGAAAAA
3637113	2	2.50909	pop3_snp	TGCAGCAGGTTCTGCTCCAATTGGCAAGGCAGAGCGTGGTGCTTGTGGCCCGCCACCAACTCGATAAAG
3637892	2	2.50909	pop3_silico	TGCAGCTTCCTCTTTGTATTTCTTCTCATACTCGGCAAACTTAGCATTCCACTCAGCTTCAAGTGCAGC
3639410	2	2.50909	pop3_snp	TGCAGGGGACCTTTGAGTTTGTGGTTCTTGGGAAGCAAATTATCACTAGATACAGTACTGTATTCTTTT
3639733	2	2.50909	pop3_silico	TGCAGTGCAGGGGCTCACGCCTGTGTTTCTGTTACAGAAAAACTGTTATTATTCCGCCAAAGGGAATAG
3639958	2	2.50909	pop3_silico	TGCAGATGCAGAAAAAATGTCAGAATGGAATAACACTCGCATGAAGCGAATTCTCGTTGATTACATGTT
3640216	2	2.50909	pop3_silico	TGCAGTCAAGGATTCCATGCATTCACTCATTCAAACATGTTTTCGGTTGTTGGATCAGGATTTATATAA
3640338	2	2.50909	pop3_silico	TGCAGAAGATGTTGATCACCAATGTATAACTAGATCATATCCAAACATTACAGATCGGAAGAGCGGTTC
3660968	2	2.50909	pop3_silico	TGCAGTGCAGGGGCTCACGCCTGTGTTTCTGTTACAGAGAAACTGTTATTATTCCGCCAAACGGAATAG
4080632	2	2.50909	pop3_silico	TGCAGATGAGGTAAATCACTATATGGAACTATTTACTTGCATTCTTTCTTTGAAGTGCTTAGCAAAAAC
4082118	2	2.50909	pop3_snp	TGCAGGCTTACTGCAACCGTTGCCAATTCCAGACCAGATTTGGGAAGATATTGCAATGGACTTTATTAC
4085248	2	2.50909	pop3_silico	TGCAGTAAGGTCTATAACATGGTCCGTAATATGGTATGTAGATGACCTACTATTTAGCCTATAAATGGA
4085581	2	2.50909	pop3_silico	TGCAGTGTAGTCAGTTTCAGTAGCACCATCCATTTCAATGGTTGCACCATACCAAGTAAAGACCTGCCA
4088451	2	2.50909	pop3_silico	TGCAGGCCATATTGCAAGTCATATTACAGATCATATTGCAATAAGTTACAGATCGGAAGAGCGGTTCAG
4085330	2	3.82444	pop3_silico	TGCAGTTCAAGGTCTGGTGGTTGACAATGCATCCGAATTTTAGCATATGTTGACAGAAGTATAGATATA
3633279	2	5.10649	pop3_silico	TGCAGTTATTTCTAACTGTTAGGCTGTTACGGTTGTTAGCATGGTTGTTAGGCTAGAATGGTCAATTGT
3630457	2	6.35649	pop3_silico	TGCAGCCTATCATAGGCTTATTTTTAGGCATGAGTCTGGCCTTTTCGAAGGCCTGATTGGCCTATTAGC
3630766	2	6.35649	pop3_silico	TGCAGATTTTAGCTTTGTGTATTTGTAATGTATTTTTTCAGCTCTATGCAACTTACAGATCGGAAGAGC
3631011	2	6.35649	pop3_silico	TGCAGCTCCTCCAATCAAACCATTGACCTGTTGGGGACAAACTCTTCAGGCAAAAAGAAAAACAAGAAA
3631447	2	6.35649	pop3_snp	TGCAGAAACAGGAAGAAAACAACTTGGTCATGCTCTTTACAGATCGGAAGAGCGGTTCAGCAGGAATGC
3632777	2	6.35649	pop3_snp	TGCAGCATTAGCAGCTGCTTCCCTTGTTTTCAGAAGAAGCGATCCAACATACGCCAAGATTTTAGTCAG
3634438	2	6.35649	pop3_snp	TGCAGGTTGTATATATATTAGATCAAGTGCGTGCCCTTGAGAACGAGATGCTCTTTAGGATTACAGATC
3635316	2	6.35649	pop3_snp	TGCAGCACCAGTGGCACCAGCTGCAACAGCAACCCCGCCTGCCCAGTAAGTATCCAAGCACACACTTCT
3635755	2	6.35649	pop3_snp	TGCAGAACAAATATAAGATGCTAAGCTTTTTGTCCATGAAAAAGAAAATACAAAACAAAAACAGCAACC
3637752	2	6.35649	pop3_silico	TGCAGGTTTACTATGAACTTGATGATCTCAACGAACCAAGGTTGATGCATCGGATGTTGCAATATGTAG
3638935	2	6.35649	pop3_silico	TGCAGGCCAGACTTAGGCTTTGAAATTTTAGGCAGGCCAGACTCAGGTTTGGCAAAGCTTAGCTCGGTC
3639001	2	6.35649	pop3_silico	TGCAGCGTCATGACGGGCATCACGCAGCTGACGTTCCGTCCGTCATGATCATGAGACGGTCATCTTTTT
3639671	2	6.35649	pop3_snp	TGCAGAAAAAGGATAGGAATTATCTTCTGGCTGTTGGATATTATAAATATGGTGAACATACAAAGAGTA
3640585	2	6.35649	pop3_silico	TGCAGTCCAGTTTTTTCTCCCACGATTCAGAATTCAGTTTCTCCACCTCCAGCACTTTCTCCATCACTC
3660167	2	6.35649	pop3_silico	TGCAGGTACGTAGATATTTGGAAAAGAAAATATTGTCCGTACTTTGGCAAAGTAGCATATTGGTTGGGT
3660321	2	6.35649	pop3_silico	TGCAGAGGCTAATTTCTCTCCGATTTCTAGAGGCATGATACAAACAAATCATCAATCATAAATATAGTT
3661002	2	6.35649	pop3_snp	TGCAGAATCCCTTTCCCTTGATCTACATACCTTCAAAATTCAAAAACAAGACCAAAAGTGTAAGAGTTA
4079989	2	6.35649	pop3_snp	TGCAGGGTTTGGTGTGATGAACTCACAATCACCAAATCCTAACATTCTAGTGGGTGCTGTTGTTGGGGG
4080447	2	6.35649	pop3_snp	TGCAGGCGTATTAGGATTCCAAGGAAAGCATTCTGTAACTCCTTTTCCCAGAGAATTACAGATCGGAAG
4081336	2	6.35649	pop3_snp	TGCAGAACCAGTTCAAAATTTCCATCAGATTTCATTACAGATCGGAAGAGCGGTTCAGCAGGAATGCCG
4081527	2	6.35649	pop3_snp	TGCAGCAGTGACCCATGGGAGAAACAGTGGGTGCATCATGTCTTGGCTTTTTCCCGTGTTTTGTCTGGT
4082353	2	6.35649	pop3_silico	TGCAGAAGAATGTCCCTTGTGTCTTTCAGTTGAAAAAGAATATTCTCAATTGCACACAAGGTTCTTCCA
4083054	2	6.35649	pop3_silico	TGCAGCTAACATGCATCATTTATCCCCCAATAATAGTCAATAAGTGGGTTTACAGATCGGAAGAGCGGT
4083338	2	6.35649	pop3_silico	TGCAGAGGCTAATTTCTCTCCGATTTCTAGAGGCATGATACAAACAAATAATTACAGATCGGAAGAGCG
4084090	2	6.35649	pop3_silico	TGCAGCATCACTTGATGCAGTACCAGATGATTGAACTCCAGCCTGCTGTACTGATGTAACCGCTGCAAC
4086773	2	6.35649	pop3_silico	TGCAGCTCCTCCAATCAAACCATTGACCTGTTGGGGACAAACTCTTCAGGCAAAAAGAAAACAAGAAAT
4087076	2	6.35649	pop3_silico	TGCAGAAACCCGTCCACAAAAGAAAAAAAAATCAAACTTATAAATTTAGCCTCGTTTGACACTTTCGAA
4088603	2	6.35649	pop3_silico	TGCAGCTAACATGCATCATTTATCCCCCAATAATAGTCAATAAGTGGGTTTACTACATAATAACACATG
4090965	2	6.35649	pop3_silico	TGCAGAGTTTTCCTAGGCACACTCTCCAACCCTCAGGCTGAGCATCTAGGAAAAGAGAATCAATATCAT
4122234	2	6.35649	pop3_silico	TGCAGGTGGAAGCATTTGGATTTTGAGCGTAATAGCTGAGTATATGACTGTGTTGCTATCCACGGGTCT
4122295	2	6.35649	pop3_silico	TGCAGTACTTTACAGAAGAAACCAAGGTGATAAGGTCATATACTAGCATATCAAACGGTATACGAAACC
3633886	2	6.96625	pop3_snp	TGCAGACTCCAAACAACGAGAAGAATGTCTTCCCAACCTTTCAAAATAGAAGCTGGAAAACAGCCTTGT
3659133	2	6.96625	pop3_silico	TGCAGATTCGGCTCTAGCTTTGTATCCAACACCCACAATCTTTAGAAAGCGGAAAAATTTGGCCTCCAT
3661092	2	6.96625	pop3_silico	TGCAGAATTGTTTCATCTAGCCTTTGAACAAATTCGCTGTTTGAATTCTTACAGATCGGAAGAGCGGTT
4079459	2	6.96625	pop3_silico	TGCAGGAGTTAGGAAGAAGAGGACGGATATATTTGTGGGTGATGGCTGGCTGTATATTTTTTACAGATC
4082363	2	6.96625	pop3_silico	TGCAGAATTGTTTCATCTAGTCTTTGAACAATTTTGCTGTTTGAATTCTTACAGATCGGAAGAGCGGTT
4091621	2	6.96625	pop3_silico	TGCAGCAGTTAGGTAGAAGAGGACGGATATATTTGTGGGTGATGGCTGGCTGTATATTTTTTACAGATC
3632685	2	7.57601	pop3_snp	TGCAGGTTTAGCGTCACGAGGCGCTTGCGATGCTAAGGCGCGTGAGCAGTTGTTTGAGAAAACGGTTAC
3634890	2	7.57601	pop3_silico	TGCAGAGTGCGAGTGAATAGCGTCTACTCAAGGTAAACTTATGTAAGCAGCCTGAATTGAGATTGTGAA
3635201	2	7.57601	pop3_snp	TGCAGAACAGGTTCAGGGCCACAAAGAAGTTTGCTTTTCCGTATGTTTTTGAAAAGCGAATAGTGTTGT
3635655	2	7.57601	pop3_silico	TGCAGCATTAGGATAGCTTATCCTTTACAAGCAATAATTATACTCAACTACTTTGGAATTTCCTTTCAT
3636331	2	7.57601	pop3_snp	TGCAGAAAGCTATAGTAAGACCCACACTAGGGATCAGCTCAGAGAACGTAGTGGATTTGGTAAAAATGA
3636812	2	7.57601	pop3_snp	TGCAGAAATTTACAAATCTCTAAATAAATCAAACACCCTAGTCACTAAAACTGGAGGTTCATCAATTGC
3640221	2	7.57601	pop3_snp	TGCAGGTATATAATATGGAAAATAACAGCATACTCTCCTTTTGTTCATATATATTTCAGTTGTCTGAGA
3659052	2	7.57601	pop3_silico	TGCAGCAACATTGAAAGGAAGGAACTTGTTTAGTAATGACAATGTTGAAGTAGAATGTGACCTTTGTCA
3660014	2	7.57601	pop3_silico	TGCAGTGATGTACAATCTTGGATATAGTTCGTTTTGCAGAAGTTGAAAGGAAAAAGTCTAAAATGAGAA
3660520	2	7.57601	pop3_silico	TGCAGACACTGTTGGGAACAGAATCCAAAAGGTAATTTAGCGGTCCCTTTTAGAATATTATGAAGACAA
3660529	2	7.57601	pop3_silico	TGCAGCAACCGATAAAATCTGGTCAAATCAATAATATAAATTTAGGAAAATGGATTGAGTCGGATAACT
3660613	2	7.57601	pop3_silico	TGCAGGGAATTTTGACTTCATCAAGCCCCTTTCTACCACTCTTAGATACAGTTACAGATCGGAAGAGCG
3661325	2	7.57601	pop3_silico	TGCAGTAGCCCATCAGCTTACATCATATGTTCTAGGCTGATCAGTTGCAGGCACAGCCCATGCCTGTTA
4079312	2	7.57601	pop3_silico	TGCAGCAACCGATAATGGTCAAATCAATAATATAAATTTAGGAAAATGGATTGAGTCGGATAACTAGGT
4081339	2	7.57601	pop3_snp	TGCAGTAGTTGACTCTTTCACCAGACAGATCAATGTTCAGCTGTACTTGACCAGACCTTATACAGCAGG
4081472	2	7.57601	pop3_snp	TGCAGAAAAATCTAGCAGAATTTGGCATAACTCATTGCCACGTTCATTGAATCTTGATTCTAGGGCAAA
4081753	2	7.57601	pop3_snp	TGCAGCCCATATACACCCCTAAGTCTTTCTTTCCTTGCTAGTATACCATTACTTTACTTGAAAAAGAAA
4082951	2	7.57601	pop3_silico	TGCAGAGTGAAAGCTATGGACAGTGAGAGAGACAATCGAAAAAGTTGGATATATTTTGGTTGTATAAGA
4083169	2	7.57601	pop3_silico	TGCAGAGAGATTTCATAAGTTTGTGTTCAAATTTACATCTTATTTATTTATATTTACAGATCGGAAGAG
4083732	2	7.57601	pop3_silico	TGCAGTTCGTGAGTGGATCCAAGCTGTGGAAAATCAGTGTGGTAATTTGATACAGCTGTGTACATCGGC
4084497	2	7.57601	pop3_silico	TGCAGAGATGAGAGTAATTAGCATGCTTGAGGTGGAGTGTGATCAGATGATAGTCCTTTGTGCAAGGCT
4084515	2	7.57601	pop3_silico	TGCAGAGTGAAAGCTATGGACAGTGAGAGAGACAATCGGATATATTTTGGTTGTATAAGAGAAAAGTAA
4084589	2	7.57601	pop3_silico	TGCAGATTAGATGGGGGGAGAAACCGCTCATTCTTGGTGGCAAGTCAAGGGGTTCTTATGATACATTAC
4084733	2	7.57601	pop3_silico	TGCAGGTAGAGGCAAGTTGCAGAAGGGTCGCACTTTAGTCGCTTCTGGTGGGCTGTTGGAGGATAACTC
4084802	2	7.57601	pop3_snp	TGCAGAGTGCGAGTGAATAACGTATACTCAAGGTAAACTTATATGAGCAGCCCGAATTGAGATTGTGAT
4085853	2	7.57601	pop3_silico	TGCAGTCACTGTACTGTATCTAGTTTGTTGGATGAAAAATAATATGGTTTTCATTTCAAGTATGTATCT
4087381	2	7.57601	pop3_silico	TGCAGTTCGTGAGTGGACCCAAGCTGTGGAAAATCACTGTGGTAATTTGATACAGCTGTGTACATCGGC
4088249	2	7.57601	pop3_snp	TGCAGATTAGATGGGGGGAGAAACTGCTCATTCTGGGTGGCAAGTCAAGGGGTTCTTATGATACATTAA
4088382	2	7.57601	pop3_silico	TGCAGCTCTCGGAATTGACTGCAAAACGAAGCTTCAGCAAAGAAGCATTAGCATCGGATCCAGAAAGAC
4088463	2	7.57601	pop3_silico	TGCAGCAAAACTTGCATGGTTATGGTAGTCTGAAATTCCATTGTGACATGGTGATTATGTGAAAATAAT
4088733	2	7.57601	pop3_silico	TGCAGATCCAATTTCAGAACTGCTATCAAACAAGTTTTGTATTTTTTTTACAGATCGGAAGAGCGGTTC
4088795	2	7.57601	pop3_silico	TGCAGTCACAGTTGGATGAAAAATAATATGGTTTTCATTACAAGCATGTATCTTACAGATCGGAAGAGC
4089116	2	7.57601	pop3_silico	TGCAGCATTAGGGTAGCTTATCCTTTACAAGCAATAATTATACTCAACTACTTCGAAATTTCCTTTCAT
4089630	2	7.57601	pop3_silico	TGCAGAGAATCACTTGTCCAAGGTAATGAAGATTGAATCATTTTGATACTGTGCTTCACCGCTGTACGA
4090375	2	7.57601	pop3_silico	TGCAGAGTTATCAAGAGTTAGATTATAAGATTATCTTTTTACAGATCGGAAGAGCGGTTCAGCAGGAAT
3659543	2	8.18576	pop3_silico	TGCAGCATACCTCTCTCTCTCACACACACACACAATAGAACTGCAAATTATGGATTTTGATTCTATCCT
4086145	2	8.18576	pop3_snp	TGCAGATATCCGATTCAAACACCCGACACATATACTACTTTTTTCATAGGTGTATACAAGCTAACTAAT
3631017	2	10.2556	pop3_silico	TGCAGTGAAACTGCTGCCAAAAATCACAGATACTGTAAAAGAAAAACTGAGGTTGGGAGCAAGAATTCT
3632475	2	10.2556	pop3_silico	TGCAGCACCGATTAGAATTGCTCTAAAAATCTGACCAGGAATATCCGCAAGATACCGAATAAAAAATGC
3638308	2	10.2556	pop3_silico	TGCAGTCTAGTTTAGGATAGGGTGAACGGCCAAATTCTCACGTATATAATAAGTAAGTGGAATTTTTAT
3659868	2	10.2556	pop3_silico	TGCAGCCACGGAGGCAGAACGCGCAGAGTTGAGTGGCGTACCCAAAAGAACCATTCTTTTCTCCTTCTT
4081111	2	10.2556	pop3_snp	TGCAGGACAATTATAAGGCTTCAGAAAAGATTCTAGAGAAGCAAATTACTGAATCAATTTGGTTTATAA
4087108	2	10.2556	pop3_silico	TGCAGCACCGATTAGAATCGCTCGAAAAACCTGACCAGGAATATCTGCAAGATACCGAATAAAAAATGC
4088322	2	10.2556	pop3_silico	TGCAGTCTAGTTTAGGATAGGGTGAACGGCCAAATTCTCACGTATATAATAAGGAAGTGGAATTTTATT
4089501	2	10.2556	pop3_silico	TGCAGTTTGAAATCCCAAAAATCAAAATCCAGATATTATGACTAGTCTGAAAAAAATGGTTTTGATCTT
4089939	2	10.2556	pop3_silico	TGCAGCCGAGCCCATATCATATAGCGTAAGATCTACAACATCTACAAAGGTGATATTACAGATCGGAAG
4091070	2	10.2556	pop3_silico	TGCAGCAGGGATTTCCTTATCAGACTTATCTGACCCTTCTTGATCCTGAACAAATAGCAACAGCTTTAG
3640072	2	12.7872	pop3_silico	TGCAGATCTGAATGTAAAGAGTAATACACCTTGCCTTGAGAAGACTAATATGTTTTTTACAGATCGGAA
3659515	2	12.7872	pop3_silico	TGCAGGGAAATAATATTTCCCGTATTCGTTTGGTATTTTTTCGACTTTGGATCAATATCAAAAGCTCTA
3659296	2	18.6335	pop3_silico	TGCAGTCAGTCCTGCTACTACTTTAGTAGCCGCCCCCTACTTGCCTTCATTTACAGATCGGAAGAGCGG
4079439	2	18.6335	pop3_silico	TGCAGATAAAGCAAGCTCAGTAGTGATAATAAAGGTTGTTCTGATGGTATTCAGAAACCATAACTTTTT
4088320	2	18.6335	pop3_silico	TGCAGAGATAGTCAAAGCATCAAATCCATAATGGTATTTTCTAGTGATATGAATGAATGAACTCTTTCA
4090189	2	18.6335	pop3_silico	TGCAGAATGAATGTATAGAGAAAGACCACTTGCAAGTTTACAGATCGGAAGAGCGGTTCAGCAGGAATG
4090847	2	18.6335	pop3_silico	TGCAGTGAGAGTACATTCTTCTCCTTTACAGATCAGAAGAGCGGTTCAGCAGGAATGCCGAGACCGATC
4091297	2	18.6335	pop3_silico	TGCAGAAGGAATATGCAAGTTCAGAAATCGAGCAGTATGCGTGTTCATACGTGTGTTGTTTACAGATCG
4091473	2	18.6335	pop3_silico	TGCAGGTGTATCTTCTATCAAGGAATCTAGATACCTAGACATAACATCTCCACTTGCAGACGTTCTTGA
3631118	2	19.2585	pop3_silico	TGCAGAAGCTGCTGCACACGAAACTCTTGGAAAGCGGTATACACCTGCGACCTTTGATAGCTCACGTTT
3632472	2	19.2585	pop3_snp	TGCAGGAAGTATAAGCCATAAGGTAGTACCTTGGCTACGCAAGTTACAGATCGGAAGAGCGGTTCAGCA
3633468	2	19.2585	pop3_snp	TGCAGAATACCGAAAAGTGAATATGAAAAAAAGATTATTCAAATGTTTGAGTATGGAAAAGAAAATTTT
3634146	2	19.2585	pop3_snp	TGCAGTTGCTGCTGCACAAATAAAGCTATCATTATCTGGTGATCTTAGTCCAAGAAAGAAAAGCGATTT
3634508	2	19.2585	pop3_snp	TGCAGATGATCAAAGAAGAATTTATATTGAACACCATGGTAAATGCATCTTCTCAGCAAAATACTTAGC
3634547	2	19.2585	pop3_snp	TGCAGGTCAACAGGATAGGACCCCACTTCTCTTATACGCCGAGCAACATGGAATGTTGAATGGATCCTA
3634636	2	19.2585	pop3_snp	TGCAGGTCAGAAGAAATTATCGAAGGTAATAGTACCAGACAAATGGAAAGAAGGAGCCAGCAATACTAC
3635116	2	19.2585	pop3_snp	TGCAGCAAACAAGGTAATGGGAGCAGCAGGTAATGATATTTGTCAACACTAAATCTACATATTTTTATA
3635638	2	19.2585	pop3_snp	TGCAGGACTCCACACATTTCTAGACCACCCAAGTCTATCTTTTCTATGAGTAGATGCTACCCCAACTCA
3636279	2	19.2585	pop3_snp	TGCAGGGTATGGAAAAATGCCAAACTACGAGCCGGTATTTACGGATTTTCTACTTACAGATCGGAAGAG
3637019	2	19.2585	pop3_snp	TGCAGAATGGTTTATATGAAAAATATGTCTAATATATTTTTGAATATAAGATAAGAAAAGTTACACTCT
3637440	2	19.2585	pop3_silico	TGCAGAAATTTACACTTATACACTACTTTTTTTCACTGATACATAGCATATTTTATTCACAATAAAACT
3637624	2	19.2585	pop3_silico	TGCAGGTAAATGTCCTTCGATACTTAGACATTATGATATAATTTTCATGATCACTAACTTGGCAAAGCT
3639490	2	19.2585	pop3_silico	TGCAGTTTTTAGGAGTATTTTGCAAAAAGAACCGCCCAATTCGGGTAAACGAGCGCGAAGTTATGAATT
3639612	2	19.2585	pop3_silico	TGCAGCATAGCCATCCGACGTACTCCTCACAGCACCAGTATCCTTACAGATCGGAAGAGCGGTTCAGCA
3640019	2	19.2585	pop3_silico	TGCAGTGCCATGTGGTAACAAACATTTATAATGCCTTGCTTTTATATATAGAGTGTTGTGGTATGATAT
3640226	2	19.2585	pop3_silico	TGCAGTCTGGATTCTGCTATTGCAGACACTACCCACTATTTACCCTATAACCGCTACAATATTCTGCTC
3640794	2	19.2585	pop3_silico	TGCAGTTTTGACATCCTTCGTCGACCTTTCTACATTCTGCAACTTTACAGATCGGAAGAGCGGTTCAGC
3659390	2	19.2585	pop3_silico	TGCAGCCCTTCGAATGAGACTATTACAGATCGGAAGAACGGTTCAGCAGGAATGCCGAGACCGATCTCG
3659803	2	19.2585	pop3_silico	TGCAGATTTAGTAGATAGGGGCGTAGATATGATGGAGAATCGCTCAATCGCTAGAGATATAGATGAAAG
3659817	2	19.2585	pop3_snp	TGCAGTGAAGTACATGTTGGTTTCTCCAACTTACTGAGGAGAGATCTTACTTTTTCTACTTCACTTAGG
4079116	2	19.2585	pop3_silico	TGCAGAAACAGATATGGAGTTCATGCCCATAATTATTTGAATCAAACTTTCAGAATCCAAAACAAGTAA
4080156	2	19.2585	pop3_snp	TGCAGCACAGTAACCTATACAGTGTTGTCAATCACATATTATAGAAAGTTGCTGGTAGTTCAAATTCTG
4081646	2	19.2585	pop3_snp	TGCAGGCGTCATAAAGTATGACTTTGGCTCAACTGATAAGGCTAGGCTGCCATTTTCATTTGGAAAAAC
4082974	2	19.2585	pop3_silico	TGCAGAAAAAAAAAAACAATCAAACAGTACAGTGAATAAACAAGAAGCAAAAGAACGTTTCTAAAAATT
4083036	2	19.2585	pop3_silico	TGCAGATTTAGTAGATAGGGGAGTAGATATGATGGAGAATGGCTCAATCGCTAGAGATAGATGAAAGCC
4083113	2	19.2585	pop3_silico	TGCAGAGAATTGCGGTAGCATATTTGATTACAACTCTTTGTGAAATTTGGCTAAAGCGTGAAGATATCG
4083242	2	19.2585	pop3_silico	TGCAGGAACAGCCAAGATCATAGCAGACCAAATATAAACCAGAATAGACTCACTTGATTTCAAGCATGG
4084748	2	19.2585	pop3_silico	TGCAGGCTTATAAACTACTACTTGGCTATATTACAGATCGAAAGAGCGGTTCAGCAGGAATGCCGAGAC
4084952	2	19.2585	pop3_silico	TGCAGAAGATGGAATCAGAGAAGATTGACCACTTCTTGTTTTAGATGTAGGAGAGGTATTAGAATCGAA
4085122	2	19.2585	pop3_snp	TGCAGCTTCAAACGAAATTCTGGAATTTATGCACTCCGAATATGACTTCGACACCAACAAGGTATTTGT
4087023	2	19.2585	pop3_silico	TGCAGAAGAAAAAAAAAACAATCAAACAGTACAGTGAATAAACAAGAAGCAAAAGAACATTGCTAAAAA
4087664	2	19.2585	pop3_silico	TGCAGGTTTTCCAACCAGAAAATAATCAATCACGAATTGGTACAAGTCAATACCGATCGTTATGGATTT
4088224	2	19.2585	pop3_silico	TGCAGTTGCCAAATCCTTCATTCACGCAGTCATTGGATGGTTTTGATTTACAGATCGGAAGAGCGGTTC
4089066	2	19.2585	pop3_silico	TGCAGTATCATGAACTATATTTCTTGTGGAAGGGAAGGAAAATACTACCGTTGGATTCGAATTTTTACA
4089452	2	19.2585	pop3_silico	TGCAGTGACATCGGTCCGGCGCTCACTGGCAACATTGGAGGAGTCACGGTGGTGCATCGTGTGACAGAC
4089542	2	19.2585	pop3_silico	TGCAGATGAAGTCGTTACATCTCTCGATCCACATAAGGTTGAAATTTTACAGAGGTATATGTTGGAGAC
4089697	2	19.2585	pop3_silico	TGCAGAGTTTTGATACTATCAAGACATCCCTCTCTGATCTTGTGGAGGTTCGTTTTATAGATGATTTCT
4089911	2	19.2585	pop3_silico	TGCAGCCTCTTGCCTTCTTCAGTCTCTTCTCCTTCTCAATCTCCTTTAGCTTGGTCCATCTTATCCTTT
4090363	2	19.2585	pop3_silico	TGCAGGATTAGAGGAGCTGGTGGCAGTTTCATCTGCACCATCCAAATTTACAGATCGGAAGAGCGGTTC
4090542	2	19.2585	pop3_silico	TGCAGTAATCCAATGAAAAAATCCCATCATCATAGGATCATTACAGATCGGAAGAGCGGTTCAGCAGGA
4091002	2	19.2585	pop3_silico	TGCAGGGGTTTTTTGTGAGACTGCCAGGGGTAATTCTCCCGATATGAAGGTTACAGATCGGAAGAGCGG
4106295	2	19.2585	pop3_snp	TGCAGCATTAGTTTTATTTAGTTTTGGATCGTTAGTTTTGGGCCTGGGTTATGTTTGTTTGACCCAATT
4106633	2	19.2585	pop3_silico	TGCAGTATCCCCATCCATTTTATCTGCTTCAAATCCACTCCGTATGACCAATCATTTACTCGATGAACA
4122079	2	19.2585	pop3_snp	TGCAGAGATATCATTGGTTTGAAAAAAATTTTATACCAAAAACTAGTCCAAACCAAACCGATCACATCC
4122091	2	19.2585	pop3_snp	TGCAGAAGTTCCTGTAGTTCCTCTCTGGAACACTGCAAGTGTGACGGAGCAAAGCCGGTTTATGCAACT
4122156	2	19.2585	pop3_silico	TGCAGGCATTTATTGATTGTTTATTTTTCTTGCTACACCATAATCCTGTCATCACATCATACCTCCTTC
3630890	2	20.4261	pop3_silico	TGCAGAGATAAAAATCAAATTATACTCGATGGAAATTTGAGAATCAACAACAATTCTGAAAGTCATTTT
4084255	2	20.4261	pop3_silico	TGCAGAGATAAAAATCAAATTATACTCAGATGGAAATTTGAGAATCAACAACAATTCTGAAAGTCATTT
3633719	2	21.1335	pop3_silico	TGCAGTTTATAACTGATGAGAGTTAGTCAGGTTTTGATTGAACTGATAGTCACTTACAGATCGGAAGAG
4083159	2	21.1335	pop3_silico	TGCAGAAGCATCTAAACCCTCCAAACCAGTCAGAGGGTCTTCAAAAATTTCCCCAACATCAGACCCTGG
4084250	2	21.1335	pop3_silico	TGCAGCCCCCCATTTCATTGCCATGTAAATGGTTTTTATATCCTTTTTTTCACTTAGAATCAGTAGATA
4090558	2	21.1335	pop3_silico	TGCAGAACCTACATAATCCATGTCTAAACCGGCATAATCCACACTTTCACAATCTGCATAAAACTACAC
3632949	2	21.7433	pop3_snp	TGCAGCAGAATATGAAGGTTCTGTGTGTACTTTCTTTGTTTATAGAATTACTTATTATCAAGTTCCTCC
3637720	2	21.7433	pop3_silico	TGCAGAGTCATGCAACCATTGTAAAATAGTCTCTTACAGATCGGAAGAGCGGTTCAGCAGGAATGCCGG
3661445	2	21.7433	pop3_silico	TGCAGATGTTGCTGAAGTTACCTCAATGGCTAGCTTTTGTCCATCAGTATTTGCAGAAGCTAGTGGCAG
4079467	2	21.7433	pop3_silico	TGCAGTTTTCAATGGCATTTACAACAACACATGTTTATTACTAATGTGATTGTTCTTCCCTTGGTTTGT
3630994	2	23.6183	pop3_silico	TGCAGTGTCTCACACCTATCACCGTAAAATTTTCCGAGAACAAAACTAGCCAAGAGCACTTCTAATGAT
3631984	2	23.6183	pop3_silico	TGCAGATGAACTCCTTCATATAATGCTAGATAATGCTCAATAGGGGATGTCTGAACAAATTACAGATCG
3634083	2	23.6183	pop3_snp	TGCAGTGTCTGAAAATTTGGGTTTTTGGTCTTCAGTACTGCACTCTACTATCTTTTTCAGCAGTATTCT
3636377	2	23.6183	pop3_snp	TGCAGGCACCATCTATTGGCTGCCAGTGGTTTTCTACAACCCCCTTGGATGATTTGGTTTATCCCATGC
3658875	2	23.6183	pop3_silico	TGCAGTTGATAACAACACTCCACTCCCAATTTCACGCATTGCTGTTGTTCATTCATTCATTCATTATTA
3658905	2	23.6183	pop3_silico	TGCAGTCTCTAATACTAACAAATTGTTTGAAACTCAAATGAATACAGACACCGGCTTCCAAATGTAGAG
3658984	2	23.6183	pop3_silico	TGCAGTAATAATCTTGTGATGTATATTTCCACTGCTATTTATGCTCTCACCACTTTCTTTGTTTTTATT
4079694	2	23.6183	pop3_snp	TGCAGATTTGTTGGTTCTAAAATGATTTCCACTGTAAAGCAGCTCCCAAATTCTACAGGCCATTACCTG
4080665	2	23.6183	pop3_silico	TGCAGTAACTGTTGGAGGTTTGGCTCAAAATTCTTACAGATCGGAAGAGCGGTTCAGCAGGAATGCCGA
4085537	2	23.6183	pop3_silico	TGCAGATGGTATGATGTGGTCAATTATATATCTTACACAAAATCCACATATCATGAAAAAGGCCAAGGT
4085892	2	23.6183	pop3_silico	TGCAGTCATGGCATGAAATTCTACACTTATGTCATAAACAAATGGTATGGATCAAAACACCAGATTAGC
4085898	2	23.6183	pop3_silico	TGCAGATGCAATATGTTGAGCAATTGTTTCCTGATTCTTTCTTATTTCATGCTACACTTGATGCATTTG
4086448	2	23.6183	pop3_silico	TGCAGTAATAATCTTGTGATGTATATTTCCACTGCTATTTATGCTCTCACCACTTTCTTTGTTTTATTA
4086798	2	23.6183	pop3_silico	TGCAGTAGCTGTTGGAAGTTTGGCTCAAAATTCTTACAGATCGGAAGAGCGGTTCAGCAGGAATGCCGA
4088302	2	23.6183	pop3_silico	TGCAGTAACTGTTGGAAGTTTGGCTCAAAATTCTTACAGATCGGAAAAGCGGTTCAGCAGGAATGCCGA
4089540	2	23.6183	pop3_silico	TGCAGAAGCACCATTCATGACAAATCATGTAAGTTTTTCGTTTTTATTGTTATTTAGTGTGTATTGGTG
4090387	2	23.6183	pop3_silico	TGCAGTAACTGTTGGAAGTTTGGCTCAAAATTCTTACAGATCGGAAGAGCGCTTCAGCAGGAATGCCGA
4091835	2	23.6183	pop3_silico	TGCAGCTACAATGTCGGTCAAAGTTGTTGAGTCAAAATTTCTCGTCTTTTTAGTTTTTTATTGAATTTC
4091855	2	23.6183	pop3_silico	TGCAGTTGATAACAACACTCCACTCCCAATTTCACGCATTGCTGTTGTTCATTCATTCATTCATTCATT
3630326	2	24.8528	pop3_silico	TGCAGAATACTAGCAATAGAAATTGCAAGATCCCTAAAGCAGTGTTTTACAGATCGGAAGAGCGGTTCA
3631527	2	24.8528	pop3_snp	TGCAGATAAACTTGGTTTTGAAGCGGTAAGCATTTTTCCATTTAGTTTACAGATCGGAAGAGCGGTTCA
3658776	2	24.8528	pop3_silico	TGCAGAGTTTACCACAGGAGGCATTCCACTCCCCATTCAAAGAGATGGTTTGTGTCAGGAATTTGAAGA
4079394	2	24.8528	pop3_silico	TGCAGTTTAGCTATTACTTGCCCTAAATAGTTGCTGCAATTTTTATTTTTATTTTCGTAAATTACAGAT
4084425	2	24.8528	pop3_silico	TGCAGCCGCAACTCAGCAGTTTTTATTTGCCACAATAAAAGGTTACAGATCGGAAGAGCGGTTCAGCAG
4085440	2	24.8528	pop3_silico	TGCAGCTGCCGTGTTGAAGCTGCGGTGTTCTCCTTCACGGGCCAACGGTGCTGTTGAGGGAGAGAAAGA
4085609	2	24.8528	pop3_silico	TGCAGAGTTTACCACAGGAGGCATTCCACTCCCCATTCAAAGAGATGGTTTGTGTCAGAGGAATTTGAA
3659097	2	25.0314	pop3_silico	TGCAGAGGTGGTATAAAAGATCATCTAGTGAAACCATCTCTAACCTTACAGATCGGAAGAGCGGTTCAG
4083649	2	25.0314	pop3_silico	TGCAGCTAGAATAAGATACCGTTTGTTGAAAAGCTGAGTCCCTTTTACAGATCGGAAGAGCGGTTCAGC
4091716	2	25.0314	pop3_silico	TGCAGAGATGGTATAAGAGATCATCTAGTGAAACCATCTCTAACCTTACAGATCGGAACAGCGGTTCAG
3630046	2	26.2659	pop3_silico	TGCAGCTCCAATAATAAGCCCTGCAACTCCAATAATCACCGTGGGTGTTGGAGAATCTTACAGATCGGA
3659206	2	26.2659	pop3_silico	TGCAGAACTAGCAGCTATGCAGGTTGTCAAGGTAATATGTTCCACTATGCTATGCTAGTTCAACCTGGT
4079292	2	26.2659	pop3_silico	TGCAGCTCCAATAATCAGCCCTGCAACTCAAATAATCACCGTGGGTGTTGGAGAATTGTAAATTATTCG
4082132	2	26.2659	pop3_snp	TGCAGAACGATCTCCAATTGGATTGCAAAACATTGTATGATATTGCAATTGGCACTGCTCGTGGATTAG
4088930	2	26.2659	pop3_silico	TGCAGATCCATCTCCGTCGTCTTCATTTATTTTGATCCCGCTTTCCGGTGCGCTTGCAATTGTCGAATT
4089051	2	26.2659	pop3_silico	TGCAGTTACATCTGATTCATATTCCCGGGGTGCAGAGGAGGAAGCATATTGTGAAAGCCATATTTCCTC
4090465	2	26.2659	pop3_snp	TGCAGTTGCAGTCGGAGAGATGTCTAAGGTGCATATTGTGATAATAGGTAAATGTTTTAGATTTGTGGA
3637698	2	26.7278	pop3_silico	TGCAGCTGCTGCTGGTGCTGATACTACCGGATCTTTTGGTGCTAGCGCTATGATCACATTCACCTCCAC
3659880	2	26.7278	pop3_silico	TGCAGAAATAATAAGAATAATGTTAGTTTGCAAAAAAGTTACAGATCGGAAGAGCGGTTCAGCAGGAAT
3661291	2	26.7278	pop3_silico	TGCAGCAGCAGGAGTAATACTAGCAGGTATGTTTCTTACAGATCGGAAGAGCGGTTCAGCAGGAATGCC
4083090	2	26.7278	pop3_silico	TGCAGTACTTTTGCAAATTGGTCCCTGCTTACCAGTTTGCAGTATTTTTGTAAATTGGTTTGCGTAAAT
4083706	2	26.7278	pop3_silico	TGCAGTATATGGCATATGGTACTGGGAGTAGAAATTTTACAGATCGGAAGAGCGGTTCAGCAGGAATGC
4088056	2	26.7278	pop3_silico	TGCAGTATATGGCATATGTACTGGGAGTAGAAATTTTACAGATCGGAAGAGCGGTTCAGCAGGAATGCC
4091789	2	26.7278	pop3_silico	TGCAGATTCAAATATGCTAGTTTCTAATTGTGCTGAATCTATGAATATGGATCTAGAAGCTACACAGTC
3632687	2	31.3945	pop3_snp	TGCAGAAAACAATGAAAATTTGGATTTTTGTGAAGATATCTTATTTGATGCAAATACCAAGAGGAAACG
3660711	2	31.3945	pop3_silico	TGCAGCTAGATTCCTTCTTTGCATTCCCTTCTGTTGCTTCAAATTTTACAGATCGGAAGAGCGGTTCAG
4079363	2	31.3945	pop3_silico	TGCAGCTAGATTCCCTCTTCGCATTCCCTTCTATTGCTTCAAATTTTACAGATCGGAAGAGCGGTTCAG
4080444	2	31.3945	pop3_snp	TGCAGAGAAATATTTCCGCTACCTTTCCTATCAGATACATCTTCCAAATAAGAATCCTTGTCATTATCT
4083829	2	31.3945	pop3_silico	TGCAGCTAGATTCCTTCTTCGCATTCCCTTCCATTGCTTCAAATTTTACAGATCGGAAGAGCGGTTCAG
4089608	2	31.3945	pop3_silico	TGCAGCTAGATTCCTTCTTCGCATTCCCTCCTATTGCTTCAAATTTTACAGATCGGAAGAGCGGTTCAG
4090625	2	31.3945	pop3_silico	TGCAGCTAGATTCCTTCTTCGCATTCCCTTCTATTGCTTCAAATTTTACAGATTGGAAGAGCGGTTCAG
3636026	2	34.1231	pop3_snp	TGCAGTTGATCCACAATTTGTGCGCTTCTTTAGCACTTTTCTGTTCATGCACTCAAGTCCTACAACATC
4079743	2	34.1231	pop3_silico	TGCAGAGATAAGTACCAAACTTGCTGCTTTATCCACCTGTATAATCAAGGCACAAAAGCACCTTGTAAT
4084983	2	34.1231	pop3_silico	TGCAGCTTTATAACCCTTGTATTTACTAGGGTTTGTTATGGGAAAGAGAAAATGTAGGGTGAGTTTGAC
3634089	2	34.7481	pop3_snp	TGCAGACCCTCAATTGTTACAAAATCCTAGTATGATGTTTCACAGAAGAAACCATCAGAATTTGAAATC
3634485	2	34.7481	pop3_snp	TGCAGGCATTCTTGCGCCACATGCATGCCATATTTTTTTCTTTCAGGTAGTGTTACAGATCGGAAGAGC
3634904	2	34.7481	pop3_snp	TGCAGCAAATAAAGGAAATTGGAATAGTGAAGTATAGTCAACGCTTTGTATCAAAGATGATTTACTTCA
3638656	2	34.7481	pop3_silico	TGCAGGTGACACTGAAGGAAGGTGTTGGAATATTGTGGGAACAGACATTTACAGACAACCCAGGCTGGA
3659494	2	34.7481	pop3_silico	TGCAGTGATACATAAAAAAATTCATTTGAGTGGTAGATTATGTTTACAGATCGGAAGAGCGGTTCAGCA
4084674	2	34.7481	pop3_silico	TGCAGAAAAGAAGAAAAGGATTGAAAAGAGAATTCAATCATACACTAATCCCCTAATGCATCTATGACA
4087189	2	34.7481	pop3_silico	TGCAGATTTCTGAAGGAGTTGATGGCAATGTGGATGAAAGTGGTTCTATATGCAATTTCTGTTGCTGTA
4088648	2	34.7481	pop3_silico	TGCAGAAGAGAAGAAAAGGATTGAAAAGAGAATTCAATCATACACTAATTACAGATCGGAAGAGCGGTT
4089448	2	34.7481	pop3_silico	TGCAGTGGGAAGAAACCGCCATCAGACGTACCGAGAGGTCACTTGGCTGTGACTGTAGGAGAGGCAAAC
4090302	2	34.7481	pop3_silico	TGCAGTGGGAAGAAACCCCCATCAGACGTACCGAGAGGTCATTTGGCTGTGACTGTAGGAGAGGCAAAC
4091306	2	34.7481	pop3_silico	TGCAGTGATACATAAAAAACTCATTTGAGTGGTAGATTATGTTTACAGATCGGAAGAGCGGTTCAGCAG
3631064	2	35.3654	pop3_silico	TGCAGTGAAAGATCTTTTGGAGCAGGCACCATTGAATAAGGTGACAGTATAAGAAACTCAAAAAGTATT
3638794	2	35.3654	pop3_silico	TGCAGTCTAACCTAATATTATGTATGTGTTTGAATATCGTTTTGTGAAAACAACTTACAGATCGGAAGA
3658898	2	35.3654	pop3_silico	TGCAGAAACCATGCCATGAACACTAAGCTTTGGAATAGCCAACCCAAAATCAAGGTAAACCTGAATAAG
3661147	2	35.3654	pop3_silico	TGCAGAGGTGTAGATTTGAATATGCAACATCCTAGTTAGGCTAAAATTCTAACCATTAGACAACTTACA
4081591	2	35.3654	pop3_snp	TGCAGCACAACAGTAAACATGATCACTTATGGATTTGGGATGCATGGAAATGGATCTTCTCTATGACTA
3629696	2	37.9295	pop3_silico	TGCAGTAAGCAACAAAGTGACAGTAACTCTTGCTCAGGAACACAATTTACTACAGTCACAGCATACTCG
3632097	2	37.9295	pop3_silico	TGCAGCAGCTTCCATGGAAGCTATTTCCTTTTTTCTTTTTCTGCCTCGCTTCTTTACCATGGCTTTCTT
3633543	2	37.9295	pop3_snp	TGCAGCAGATAACAAGAATTGATGAGTGATATGATATGCAAAAATGTTGTATTTTGTGTAGAAGAAATG
3634848	2	37.9295	pop3_snp	TGCAGGACCTTTGGCAGCAAAGCATAGTTGAGACCACATATCATGTACTGATACATTTTGGAATCCAGT
3635547	2	37.9295	pop3_silico	TGCAGATTCAAACGAAATTCTTGAATATATACGTTCCGAATCTGACTTTGACTCCAACACAAAAGTTGT
3636124	2	37.9295	pop3_snp	TGCAGGTGTTGAAGAAACCAGTTCTACCACCATTGGTTGTGCAAGAATCTAGGCGTCCTCGAACGATGA
3640205	2	37.9295	pop3_silico	TGCAGAACATATGATCTTTGGTGGTGGGTTTTCAAACACGGTTTTCTTTGTTATGAAATGTGACTGTAT
3640686	2	37.9295	pop3_silico	TGCAGAAAAATTTGTATGAAACAATGTGATGTGAACCAATTGCTGGACCTTTCCTCCTTCTTTTCGGGT
3640829	2	37.9295	pop3_silico	TGCAGAAGCTTCTGTGTCCACACCGATGAAACTTGGAGTAATAAAAGTTGATGCATTAGCCTCTGCTAC
3661050	2	37.9295	pop3_silico	TGCAGTTTGATTTCTTGAGATTGTGATATTTGAGTTTATGTGAATATCATTGACATTATTAGTTCTAGT
3661145	2	37.9295	pop3_silico	TGCAGAAACTTTCAAAGCCCAAACCCATCAGACAAACAAGAATACTAAGAATCCTGATTTGAAAAATTG
4082437	2	37.9295	pop3_silico	TGCAGGACCTTTGGCAGCAAAACATAGTTTAGATCACATATCATGTACTGATACATTCTGGAGTTCGGT
4082801	2	37.9295	pop3_silico	TGCAGTTTGATTTCTTGAGATTGTGATATTTGAGTTTATGTGAATATCATTGATGTTGTAAATATTAGA
4086877	2	37.9295	pop3_silico	TGCAGGCACATGTTGTTAGTGGTAGTTTACAGATCGGAAGAGCCGTTCAGCAGGAATGCCGAGACCGAT
4089545	2	37.9295	pop3_silico	TGCAGTAATATTACCTTCATTACAATTCCAATGAAAAGCCAACCATACTTCACCATATGATCCACGACC
4090042	2	37.9295	pop3_silico	TGCAGTTTATCTTTTTCAAGTTTATTGAATAATTGAAGTATCCGGCGGTGATTCGTATATCTAATGTCT
3630054	2	42.5347	pop3_silico	TGCAGTGGTTACATGATTTGGTTTTGGGAGAACATCTAGGATCAAAACATTATTTTATTTGAAAGTAAT
3630063	2	42.5347	pop3_silico	TGCAGGCGCGATTTAGAATTATGATTAGCACTCTAGTATCACAAACTTACAGATCGGAAGAGCGGTTCA
3634575	2	42.5347	pop3_snp	TGCAGGAGCCCTTTACCTCATCTTCAAACCAAAGCTTCCAAATTACTCAGTCGACACTCTGAGGATAAC
3635604	2	42.5347	pop3_silico	TGCAGTGGTTTCTTTTTCGCTATCCTTTTCCCCTCTGAAAAACCGAAATTACCCCTTACATAAATTTAC
3635619	2	42.5347	pop3_snp	TGCAGCTTCTTCTCACCAACACTTGCTTCTACTTTCTTTCCCAATTCATTCAACAATCCCAACCATGAA
3636839	2	42.5347	pop3_snp	TGCAGACAGTAGTCTCATCTGGAGAAGGAGCAAACCATTCGCAAAGATCATCCACGGAACCGAACTTCA
3638534	2	42.5347	pop3_silico	TGCAGAATAAGAACTTGTTAGAACAACATCTCCGGTTCAAAAAAATTACAGATCGGAAGAGCGGTTCAG
3639255	2	42.5347	pop3_silico	TGCAGAATAAGAACTTGTTAGAACAACATCTCCGGTTCAAAAAATTTTACAGATCGGAAGAGCGGTTCA
3639893	2	42.5347	pop3_silico	TGCAGTTTATCTTTTTCAAGTTTATTGAATAATTGAAGTATCTGACGGTGATTCATATATCTAATGTCT
3659085	2	42.5347	pop3_silico	TGCAGCCGCGACTTAGAATTATGATTAGCACTCTAGCATCACAAAATTACAGATCGGAAGAGCGGTTCA
3659183	2	42.5347	pop3_silico	TGCAGAGAGAGAAATGCGGAATGACAAAATTTATTGGTTTTCTTGGAATGTGTAAATAACTTTACAGAT
3659815	2	42.5347	pop3_silico	TGCAGTTCATTCAACATGCCGTCCGCCATTTGTGTTCCTCCCGTGTTCACACACATTTTTATCCCCTAC
3660027	2	42.5347	pop3_silico	TGCAGAAAATATTTTCTGCACATAAATTATTTTGTGATATTACAGATCGGAAGAGCGGTTCAGCAGGAA
3661488	2	42.5347	pop3_silico	TGCAGCTGGAGCTGCATCAGTCATATTTGATTGCGATTATCTGTAATATCATAACGACGCAGTCTCTAC
4080867	2	42.5347	pop3_snp	TGCAGATTATATATACTATCCACCTTGGTTGGTCTGCTTCAGACTCACAATTACTAATCTAGATTCTAG
4083213	2	42.5347	pop3_silico	TGCAGGGAGAGAAATGTGGAATGACAAAATTTATTGGTTTTCTTGGAATGTGTAAATGACTTTACAGAT
4083442	2	42.5347	pop3_silico	TGCAGAAGTAAATGCAGAAGAGAGATTACAGATCGAAAGAGCGGTTCAGCAGGAATGCCGAGACCGATC
4085646	2	42.5347	pop3_silico	TGCAGAGAGGGAAATGTGGAATGACAAAATTTATTGGTTTTCTTGGAATGTGTAAATGACTTTACAGAT
4086063	2	42.5347	pop3_silico	TGCAGAGAGAGAAATGTGGAATGACAAAATTTATTGGTTTTCTTGGAATGTGTAAATGACCTTACAGAT
4089484	2	42.5347	pop3_silico	TGCAGGGCCCATCGGACCTCTCTAACAATGAGCCGTGCACCCTCTTCTATCCAAACCCCTCTTTTCATT
4090816	2	42.5347	pop3_silico	TGCAGAAGTAAATGCAGGAGAGAGATTACAGATCAGAAGAGCGGTTCAGCAGGAATGCCGAGACCGATC
4090958	2	42.5347	pop3_silico	TGCAGAGAGAGAAATGTGGAATGACAAAATTTATTGATTTTCTTGGAATGTGTAAATGACTTTACAGAT
3630169	3	0	pop3_silico	TGCAGGGCTATACCGCCGCTATTTGACATCACTATTCCAACTTGTGGTAGATACACAATAAAGAACTTG
3637784	3	0	pop3_silico	TGCAGCTCAACTTCGTGTCTTTGAAGAAGTTACAAATCGGAAGAGCGGTTCAGCAGGAATGCCGAGACC
3638446	3	0	pop3_silico	TGCAGCTATGTTGGATATGATTCACCAAGGATCATATACTTGAACTTACAGATCGGAAGAGCGGTTCAG
3639267	3	0	pop3_silico	TGCAGTATTATTTTAGTTTTTTTTTCCACATAAGATGTTGACTAATTTGCATAAATTTTTGTTGACTAA
3640084	3	0	pop3_silico	TGCAGTTGTGGTCCGATGCGGTTGTAGAGAGGCTACCGCATTAGCAATATTGCTGCCACAATTGTGGTT
3640359	3	0	pop3_silico	TGCAGACTAAACTTATCAGTTTAGCTGCTTACAACAGGGCTACAGTATATTCTATAGTTACTCTATTAC
4082389	3	0	pop3_silico	TGCAGCTTCTCCGAAGGTAAGTAACTTCTCTAAATGTTTACAGATCAGAAGAGCGGTTCAGCAGGAATG
4082906	3	0	pop3_silico	TGCAGCAAGCCCTAAGGGTTTGATATAGTAAAATAGAACAATATTTTTCTAAGGAAGGTTTTGTTACAG
4084062	3	0	pop3_silico	TGCAGAAAACGTTGGAAGATAACACACTATTATTTTCACACCATCTTATTCATGAACTCAAATAATGTG
4084217	3	0	pop3_silico	TGCAGTGGAAAAAGTTGATTTTGATTGAGTGTTTTTTGGTTTTATGATGAAAAATCTATCTTTGTGGTG
4084694	3	0	pop3_silico	TGCAGGAATGTAGCAACTATCAAATTTGTGATGATAGTTGTTACAGATCGGAAGAGCGGTTCAGCAGGA
4086956	3	0	pop3_snp	TGCAGTTTATACCATCTCACAAAAAGGTCACATTAGCACAAGGATCTCCCAGCCAGTTTCTCTTGATCT
4086958	3	0	pop3_silico	TGCAGCTTCTCCAAAGGTAAGTAACTTCTCTAAATGTTTACAGATCGGAAGAGCGGTTCAGCAGGAATG
4087506	3	0	pop3_silico	TGCAGCACCGGAAAAAGACACGTAAAAAATTTTTACGACCCCTGCTGGATTATACTATAGAAACAGGCT
4088023	3	0	pop3_silico	TGCAGAATCCTCAAACCATGAACAACTGTTGGAACAAATTGATTACCAAATTTTACAGATCGGAAGAGC
4088177	3	0	pop3_silico	TGCAGCTTCTCCGAAGGTAAGTAACTTCTCTAAATGCTTACAGATCGGAAGAGCGGTTCAGCAGGAATG
4090237	3	0	pop3_silico	TGCAGCCCAAGCATATACGCAGGGTATGTAGCGACTAAAGGGGGTTTTGGATGTGGTTGAGTATGGGTG
4090826	3	0	pop3_silico	TGCAGAACCACGCAAACAAGAATCTATCTACACTTACTTTGCAAAGTGTTTCTTGAAGTGCCACGATAG
3631362	3	0.609756	pop3_snp	TGCAGTCCTTCTAGAGTCTTCTCAACAGACGAGAATCATCCTACATATAAATTACAGATCGGAAGAGCG
3633219	3	0.609756	pop3_silico	TGCAGTGAACATACAAATGATACACATATGAAGAATTTGAGCATTACAGCTTGGCGTTCATGTGGGAAA
3633501	3	0.609756	pop3_silico	TGCAGATGGGACTTGGTATTCATTTTTGCATTCCAATGACAAAAAATCAACAATTTTTTATTGTGTGGC
3633793	3	0.609756	pop3_silico	TGCAGGCATACATAGGGGCCTCCTCCTCTTGGAGTTTCTAAACCTCAGACACATGAGTACTCGGTTCAG
3634885	3	0.609756	pop3_snp	TGCAGAACTTCTAGGATATGCTAACCTCCCTGTCCAAAGGCCCCGTAAAACTCACTTACCCACCGAATA
3636177	3	0.609756	pop3_silico	TGCAGATGACAAATCATTTGGCTAGCACAAGGTCTCAATATTTTCCGATGCATAATGCTTGTATTCCTG
3638371	3	0.609756	pop3_silico	TGCAGAGGGAATTTGTGATCCATTTTTGCTCCCATGTGACAATATATCCGATTGGTTACAGATCGGAAG
3640185	3	0.609756	pop3_silico	TGCAGCAAAAAAAACTATGAACTCTTCGTCGATAATTACAGATCGGAAGAGCGGTTCAGCAGGAATGCC
3658865	3	0.609756	pop3_silico	TGCAGTTATCATCTTCACGCATTCGTTTGATTTCATAACGATGTATGCAATATTTTTTATTCATTCTCT
3659091	3	0.609756	pop3_silico	TGCAGCTTTTCCTTCTCCAACCAAATTTTAGCGGTTGGATTCATCTAACCATTGAGAAAGTTTTGATCA
3659945	3	0.609756	pop3_silico	TGCAGCCCTCATCTAAAGAATTCATAGTTATCAATAATGAAAAAGTAAATTATTTTTATTACAGATCGG
3660086	3	0.609756	pop3_silico	TGCAGTGCATGCTTTACCAAATGTGCTAACTTGTTCATTACAGATCGGAAGAGCGGTTCAGCAGGAATG
4079810	3	0.609756	pop3_snp	TGCAGAAGGTTGAGATATTTCAGACGTAAAGATTTGAGAATCAAGTGAAGAAGAAGTACCCTTTTTCTT
4080510	3	0.609756	pop3_silico	TGCAGGAGTGTAGGTTGAAGGAAATCCATGCCAGTACAGCCACCTTAGATCTCCTGAAAGATTTTTACA
4081338	3	0.609756	pop3_snp	TGCAGGAATGTAAGTCAATGGAAATCCATGCCAGTAAAGCCATCTCAGATCTCCTGAAAGATATTTACA
4081641	3	0.609756	pop3_snp	TGCAGAGAAGATAGCTATGACAGCACCAGTGGTGACAAATGAGAGGAACAAGATGGTGACTATGCAGTT
4082161	3	0.609756	pop3_snp	TGCAGTAGTCCACAGAAAAAAGTCACAACAAATCTTATTCACACAGAAGAGAATTCTTCATACATTACA
4082514	3	0.609756	pop3_silico	TGCAGGAGTGTAAGTTGAAGGAAATCCATGCCGGTACAGCCACCTTAGATCTCCTGAAAGATTTTTACA
4083298	3	0.609756	pop3_silico	TGCAGATGGAATTTGTGATCCATTTTTGCTCCCATATGACAATATATCCGATTGGTTATAGATCGGAAG
4083490	3	0.609756	pop3_silico	TGCAGTAAACGTATTTTTTTTTTATATAATTTGGTTCTCAATTTACAGATCGGAAGAGCGGTTCAGCAG
4083930	3	0.609756	pop3_silico	TGCAGACCAATATGCTTATAATTTTGCTTCTTTGAGCGACATTGTTCGAAACGCATACGAAGACGTTGA
4085377	3	0.609756	pop3_silico	TGCAGAAGTGTAAGTTGAAGGAAATCCATGCCAGTACAGCCACCTTAGATCTCCTGAAAGATTTTTACA
4085508	3	0.609756	pop3_silico	TGCAGTTGATCAAGATCAGTAGTTAGCCAAACAAGAAACAGGAAACTAAACAATACATAGCTGATGATA
4085739	3	0.609756	pop3_silico	TGCAGTTCAAAAATATTCTTCTAATTTCGAAAATGTACTTTTACAGATCGGAAGAGCGGTTCAGCAGGA
4085805	3	0.609756	pop3_silico	TGCAGAATTGAAGGTTGTGGGGATGAGGATTTGGAAGAGATTGATGATGAAGAATGATGAATTACAGAT
4086277	3	0.609756	pop3_silico	TGCAGTGAACATACAAATGATACACATGAAGAATTTGAGCATTACAGCTTGGTGTTCATGTGGGAAACA
4087875	3	0.609756	pop3_silico	TGCAGTTGATCAAGATCAGTAGTTAGCCAAACAAAGAAACAGGAAACTAAACAATACATAGCTGATGAT
4089380	3	0.609756	pop3_silico	TGCAGATGGAATTTGTGATCCATTTTTGCTCCCATATGACAATATATCCGATTGGTTACAAATCGGAAG
4089801	3	0.609756	pop3_snp	TGCAGCTAAACCTTCATGAGGAAATTTCTCGTTGAAAAGACCTGCGTCTGATGGCCACTCAAGCTCTCC
4090065	3	0.609756	pop3_silico	TGCAGGAGTGTAAGTTGACGGAAATCCATGCCAGTACAGCCACTTTAGATCTCTTGAAAGATTTTTACA
4090458	3	0.609756	pop3_silico	TGCAGTCACATCACAATCATCGTTGATATTGCGAAAAATTATGATTGTGTTGAAAAAGAAGATAATAAA
4090721	3	0.609756	pop3_silico	TGCAGGAGTGTAAGTTGAAGGAAATCCATGCCAGTACAGCCACCTTAGATCTCCTGAAGGATTTTTACA
4091035	3	0.609756	pop3_silico	TGCAGACGATAAGAAAATAATTTCGAGTCACAGCATAATTGGGGGAGATGTCATGTTTGTCTTATGATG
4118701	3	0.609756	pop3_snp	TGCAGAAGCATCGCAGTCGGCTTCGTCTCGAATTTCGTTTTCTCCAAGTACCTCTCTGCTCGCCACCGA
4122158	3	0.609756	pop3_silico	TGCAGGATTTCAGCAAGGAAGTCTAGTTGTTGTCGAATTACAGATCAGAAGAGCGGTTCAGCAGGAATG
4122175	3	0.609756	pop3_silico	TGCAGGATTTCAGCAAGGAAGTCTAGTTGTTGTCGAATTACAGATCGGAAGAGCCGTTCAGCAGGAATG
3632163	3	1.21951	pop3_silico	TGCAGTCACTTGAGTGCTCCGGTTCTCAATGAGAAATGTTGAAGAAAGAGGACCCTGCAATTTGGTAAA
3633826	3	1.21951	pop3_silico	TGCAGCACCCAGGTGTAACTCAATTTGATGTAAAATTCGCATTGTTCTGAGCTCAGAGATGCCTAGAGC
3633998	3	1.21951	pop3_snp	TGCAGGTTGCAAAAATGAATGCAGAATACATACCACCAAAAGAGGATGTTATAATGCAAAATGAAGCAG
3635740	3	1.21951	pop3_snp	TGCAGTTCTGTCCAAAAAAAAATCTGCTACTCAAATCATAAAATTACAGATCGGAAGAGCGGTTCAGCA
3636180	3	1.21951	pop3_silico	TGCAGTGAGTTTTGATCACGTGATCAAAGTGAATATTTTATAAGGATTTGATCAAGCTTGGTTACAGAT
3637079	3	1.21951	pop3_silico	TGCAGTTTTTGATTATTTTCTTCTATTGAGATCTTTCCTACATGCTTGTGTCCTTTTCATGCTGTTTTG
3638363	3	1.21951	pop3_silico	TGCAGGTTGCTTCTTCCGAGATGGACATTCTTGATATATGTCTGATTATGCATACTTGAGTCGTGTTGC
3638779	3	1.21951	pop3_silico	TGCAGGAGATTACAACATAGACAGAACTCTGGAGGTTTGAAAAACTAAAAATCAGGTTCCAACCACAAG
3639218	3	1.21951	pop3_silico	TGCAGCGAGAAATCACACAGAACTACCAACTTTCAGAATATATCATATTTAGATCATTTTTGCAAATGC
3639578	3	1.21951	pop3_silico	TGCAGACAAGAGGGGCTCGGTCAGTTCACCTCTTCATAAGCAATGATAGATTCAAGAAGATGGTGAATC
3659288	3	1.21951	pop3_snp	TGCAGCACTTATTGTCTGAATTTTTTGAGAATTGGTGTTTGCGTCCGGACGAGCACCGCTGTTGTAGGC
3660187	3	1.21951	pop3_silico	TGCAGACTTATTACTCATCCCGCATTGGCTAATTTGTGTTCAAACTTCAAAGAAGAAATCATGGACAAA
3661395	3	1.21951	pop3_silico	TGCAGCATGACCCATACACATTTCTTTCTTGCGATTTCTCCCGTATGCCTTTTGTCTTTGATACTTGTA
4080833	3	1.21951	pop3_snp	TGCAGTAGAACGATCGTAACTGGAGCTTCGAGAATCCGATTGAGGCGTTCTAATAATCGTCGGAAAGTT
4083382	3	1.21951	pop3_silico	TGCAGTAACTGCAAAATAACACAACCAATCATCGCATCAAATACAAATTACAGATCGGAAGAGCGGTTC
4085970	3	1.21951	pop3_silico	TGCAGTAACTGCAAAATAACACAACCAATCATCGCATCAAATACAATTACAGATCGGAAGAGCGGTTCA
4087063	3	1.21951	pop3_silico	TGCAGGCTCTACTTGACGAGAGAGCGTCTTGGCAGCACATTTACTTTCATCATCGTTACCAACGATAAC
4087597	3	1.21951	pop3_silico	TGCAGCATGACCCATACATTTCTTTCTTGCGATTTCTCCCGTATGCCTTTTGTCTTTGATACTTGTACA
4088113	3	1.21951	pop3_silico	TGCAGTTTGCAGCTATAGTGTTTTGCAGCTATAGTGATTGCTTCATAATCTTCTATTCTCACCGATTTC
4088459	3	1.21951	pop3_silico	TGCAGTCAAAGAACTAGTTCATCCATCAATTATATGTCAACAATCCCTCAACAATCAAACTGCTGCCCA
4088637	3	1.21951	pop3_silico	TGCAGGATGGTGAAAACCAGGAGCATAGCAGCTGCCGTAATTCCTATGAACTTCCACACCGTCGGTATA
4122135	3	1.21951	pop3_snp	TGCAGAATCACTACAACCAAAACTCACCATCATCTTCACTCAACACAACCCATAATTCCTCACTCGAAA
3631582	3	5.88618	pop3_snp	TGCAGTTATAGCTATAATAATTCCAGTTTGTAACACTGGAATTACTTTGCTAAGAACACGCTTTGGAAG
3661567	3	5.88618	pop3_silico	TGCAGTAAAACGCTTAGCCTGGTAGAAAATGTTTGTTGATTGTTACAGATCGGAAGAGCGGTTCAGCAG
4084521	3	5.88618	pop3_silico	TGCAGTTTCCAGGCATTGATGTTTTCAATTTTACAGATCGGAAGAGCGATTCAGCAGGAATGCCGAGAC
4086302	3	5.88618	pop3_silico	TGCAGTGAAACGCTTAGCCTGTTGTTTGTTACAGATCGCAAGAGCGGTTCAGCAGGAATGCCGAGACCG
4088505	3	5.88618	pop3_silico	TGCAGCTTGCAAGAAGGACGTAGTGTCCTCATTCCTCTTCCCACATCCTTCATTTGTGGATCCATAACA
3634558	3	8.45028	pop3_silico	TGCAGATCACAATTGTGAACCTCAATTGTGATCGTAACATAAAGGTTTTACAGATCGGAAGAGCGGTTC
3638488	3	8.45028	pop3_silico	TGCAGTTTAGAACTGTGATTGTGAATATTTTCTCATGGTCTTAATTACAGATCGGAAGAGCGGTTCAGC
3658957	3	8.45028	pop3_silico	TGCAGTTTTAGAAATGGCTTTCTTGCATATTTTGTGTCACAGTAAGATCTTCACCACATTGTGTATGAC
3660120	3	8.45028	pop3_snp	TGCAGTACATGAAGAGTGATTTTGAGTGTGTTGATTCTAGTTGGCAACTAAATATTGAGTTGTAGTTTC
3661474	3	8.45028	pop3_silico	TGCAGATATCAGTAATTCCCATTCAACAAACAAAACCTAATCCATTTCCAGCCCACAACACTTTCCACA
4084051	3	8.45028	pop3_silico	TGCAGAGTAAGGTTATGTTCTAGTAGCCCCGTTCATGAGAGGGAGGAGGAGATTATTTATAGACTTGGA
4084714	3	8.45028	pop3_silico	TGCAGTTTTAGAAATGGCTTTCTTGCATATTTTTGTCACAGTAAGATCTTCACCACATTGTGTATGACA
4091348	3	8.45028	pop3_silico	TGCAGATATCACAAACATTGAAACCATGATTCAGTAATTCCCATTCAACAAACAAAACCTAATCCATTT
3634066	3	11.697	pop3_snp	TGCAGTTGCAACATTGAGAAATCATGCAGGAGCAACTTTGTTTACATTGAGTGTTAGTAACAGAGATGC
4081398	3	11.697	pop3_silico	TGCAGGGAGTGTGCTCTTCTTCCTCCCTAATGTTGACCCTACATCATTCCACCACCACTAGGATACTGC
4088228	3	12.3143	pop3_silico	TGCAGCCTCTTGTGTGTCAAGCATATACGGCGAATTCGTTTGACATAACATCTACTACAAAACTATTTA
4079106	3	14.8784	pop3_silico	TGCAGAATTTCAGCGTATAGGCTTCAAAAATTCCAGCTGAATTGCATCAAAATTCCCATCATATATGCA
4083574	3	14.8784	pop3_silico	TGCAGATTCTCAATCTCAATGCAATAGGGTATAGAGATAGGTGAACTCTAAGGGACTCAACCAAGCGAA
4084665	3	14.8784	pop3_silico	TGCAGTGTGATTATTATTTCTATTTCTTCAAGGTCCATTACAGATCGGAAGAGCGGTTCACCAGGAATG
4085228	3	14.8784	pop3_silico	TGCAGCGATTTCTTTATGAGACTTCTTATTGATCATATTTCATCTCCCTCAAGTGGAAAAGTCCCAAGG
3631005	3	25.0233	pop3_silico	TGCAGGAGTTCCTCTCCGTCCATGATTTTGTTTGTTTGTTTGTTTGTTTGTTTATACAAACTGTGATTC
3634486	3	25.0233	pop3_silico	TGCAGTTGAACTCAGTGTTATCAATTACATGGTGGTTTTTGGGATCACCGCAATGGTAAATATCGGCCG
3635239	3	25.0233	pop3_snp	TGCAGAACAGTGGAAATTTTGTTCAAATTCCGCTACGACGTGTGGTAATGCAATATAGCTGCTATTTAC
3637884	3	25.0233	pop3_silico	TGCAGGAGTTCCTCTCCGTCCGTGATTTTGTTTGTTTGTTTGTTTATACAAACTGTGATTCTTTTTACA
3638005	3	25.0233	pop3_silico	TGCAGCAGTCCAGTTCAATGAAGAAGGAAAACTCAATCGCATAAGGACAAGACCCAAATACCTCAACAA
3660611	3	25.0233	pop3_silico	TGCAGTATCGTTCTCTCAGGAAGCTCTTGAACTCACCAACTATGGAGGACCAGAGTCAGTTGCAGCTAG
4079663	3	25.0233	pop3_snp	TGCAGGACTCTTTGGATGTAGCTTGCCTTCACCATGAAGGTTTAGAGAAAGACATGTTAGATATGAACG
4090253	3	25.0233	pop3_silico	TGCAGTTGAACTCAGTTATTCAATTACATGGTGGTTTTTGGGATCACCGCAATGGTAAATATCGGCCGA
4090263	3	25.0233	pop3_snp	TGCAGGGGTGTAAGAGTTGCAATCATTATATTTGGCATGATGAAGAAATGGCTCTAAGAGCCAAAGATC
4106200	3	25.0233	pop3_snp	TGCAGAGTCATCAAGACTTGCAAGGTACAACAAGAAGCCAACAATCACTTCAAGGGAAATTCAGACTGC
3630646	3	25.6331	pop3_silico	TGCAGAAAGTGAAACAGTGAAATCTGTCCTAGAAGGATGATCAAAATGTTGAAACCGAACCTGTAGGAA
3630788	3	25.6331	pop3_silico	TGCAGACTTTTAGCCCCGTCAATCAAGCAGAAATCATTACAGATCGGAAGAGCGGTTCAGCAGGAATGC
3631937	3	25.6331	pop3_snp	TGCAGGGGCCCAGCAGCCGCAAGACCAAATGTATTCTTGTTACAGATCGGAAGAGCGGTTCAGCAGGAA
3633297	3	25.6331	pop3_silico	TGCAGGATTAGAAAAGGTTACTTTCTGGTAGTTGAGTAGTGGTTTAGTTTTTCAGCGTAGCTAGATTTG
3634788	3	25.6331	pop3_snp	TGCAGGTTACTATTGCATATATTGGTTTTTACGTGAATATCTTGGTCACAAGTCTGTTCTAATAATAGA
3634807	3	25.6331	pop3_snp	TGCAGGAATATACCCCGGAGTGAGCAATGGTGCTAGCCTATTTCTTTATTATTCTTATGCTTGCCACTG
3634920	3	25.6331	pop3_snp	TGCAGGTGAGTCACAGAAAGCAAAAAAGCATAATGTAGAACAAAAAATCGAAACTTGAAATGAAAAAAC
3637298	3	25.6331	pop3_silico	TGCAGACTTTTAGCCCCGTCAATCACTCAGAAATCATTACAGATCGGAAGAGCGGTTCAGCAGGAATGC
3637302	3	25.6331	pop3_silico	TGCAGCATATTTCTCTTGCTTGTTACAGCAAAATGTGTTTATCTTACAGATCGGAAGAGCGGTTCAGCA
3637480	3	25.6331	pop3_silico	TGCAGAACTGCAACTTTACTATGTGCATGAATATTTACAGATCGGAAGAGCGGTTCAGCAGGAATGCCG
3637895	3	25.6331	pop3_silico	TGCAGTAGAGTTTACAGGTCTATTACTATTATTTCTTTCTAATTAGTGATGAATACATGTCTTTACAGA
3638939	3	25.6331	pop3_silico	TGCAGAGAGTGAAACAGTCAAATCTGTCCTAGAAGTATGATCAAAATATTGAAACCGAACCTGTAGGAA
3638958	3	25.6331	pop3_silico	TGCAGTAGAGTTTACAGGTCTATTACTATTTCTTTCTAATTAGTGATGAATACATGTCTTTACAGATCG
3639052	3	25.6331	pop3_silico	TGCAGCATATTTCTCTCTCTTGTTACAGCAAAATGTGTTTATCTTACAGATCGGAAGAGCGGTTCAGCA
3639162	3	25.6331	pop3_silico	TGCAGTTGTAACCTTCTATGCAGTGAGTTTCAATGAGATTAGAGAGGTAATTACTATTACAGATCGGAA
3639688	3	25.6331	pop3_silico	TGCAGTTGGTATATGAGATGGGCGGCAGAAAACAAAAAAAATATGGTGCAGCAATTTTATATTTGAAAT
3640032	3	25.6331	pop3_snp	TGCAGAAGATGTTAGACATAATCAATTTTGATGTTTACAGATCGGAAGAGCGGTTCAGCAGGAATGCCG
3659277	3	25.6331	pop3_silico	TGCAGTGTCTAATCTCCTTCCCCTGTATCTTTCAGTGTGACCTGTTCCACCCTTTCCCCGCTCCTTTCT
3660267	3	25.6331	pop3_silico	TGCAGAATGTCTAAGGATCTGTTGCTGCACTCGAAGCTCAGAACTTGCAGTAATAAATATAACAATTGT
3660713	3	25.6331	pop3_silico	TGCAGAGAGTAAAATGTAATTTTGAAGATCTTTCATAATTGTTCGTCATACTAAGTTGGTTGCTTACAT
3661257	3	25.6331	pop3_silico	TGCAGAAACCTCCTCGCTTGTAACCTACCAAAATAGCTTACAGATCGGAAGAGCGGTTCAGCAGGAATG
3661376	3	25.6331	pop3_silico	TGCAGTTGGTATATGAGATGGGCGGCCGAAAACAAACAAAATATGGTGCAGCAATTTTATATATGAAAT
4080042	3	25.6331	pop3_silico	TGCAGAATTATTTGATCCATTGAAGGAGCAGTTTATCCAAGTAAATATAGCCCTTCACGTACGCAACAA
4080190	3	25.6331	pop3_snp	TGCAGTTTTGTGCCAACTTTCCTTCCATTAGTATTAGTCTTTACTTGCAACCCATCCTGGCATCTGTGA
4082156	3	25.6331	pop3_snp	TGCAGGCAGAATATCTTGCTTCACTGAATCATGAAGAAACAAGACTAGCAATTTCCTGCGAAAGAGCCT
4083572	3	25.6331	pop3_silico	TGCAGGATTAGAAAGGGTTACTTTCTGGTAGTTGAGTAGTGGTTTAGTTTTTCAGTAGCTAGATTTGGG
4087263	3	25.6331	pop3_silico	TGCAGAGAATCACTTGTCCAAGGTAATGAAAATTGAATCATTTTGATGTTGTGCTTCACCGCTGTACGA
4087339	3	25.6331	pop3_silico	TGCAGAGAGTAAAATGTAATTTTGAAGATCTTTCATAATTGTTCGTCACTACTAAGTTGGTTGCTTACA
4087773	3	25.6331	pop3_silico	TGCAGGAGAAAGGAGAAAGTCAAAGCTGTTAGCTCTTTGCAAGAGACAGTGAAATCACATGGCTCTCCT
4088147	3	25.6331	pop3_silico	TGCAGCCAGAATTTCAATTTCTTTGCAGTTTATTGAAAATTTACAGATCGGAAGAGCGGTTCAGCAGGA
4090740	3	25.6331	pop3_silico	TGCAGGAACCAGAGTGAGGATGAACTGGTCTAGGAGTTCATGCATTGTTTGCCTATCATTCTCCTGAAA
4090792	3	25.6331	pop3_silico	TGCAGTGGAAGATAATAATACTCCAATAAGCACCAATATGATAGACATGGTTGTGTTTGTTTTTGATTA
4118852	3	25.6331	pop3_snp	TGCAGTTTTCTTATGGACAACCTGCAAAGTGTAGATGGGTTGTGACTAATGAGTAACTTACAAAGTAAT
4122162	3	25.6331	pop3_silico	TGCAGAATGTGAACTCTGTAAGTCCTATAGATACCTCCTCACTGTGTATCCAAACTAACAAATTATCTC
3633448	3	27.5081	pop3_silico	TGCAGTGGTTGTTCTTCAATGTTTTCTGACTCATTCTGAAACTTGTTCCTGTTTTATTTTTTACAGATC
3634264	3	27.5081	pop3_snp	TGCAGAAGTGCACATCTATGTATAGAAACACAACACAAATCTTGAATCAGTAAAACTAATGAGCTTGTA
3634752	3	27.5081	pop3_snp	TGCAGTTGAAAAGCAATCATAAAAATGAAAAACAAGATTACAGATCGGAAGAGCGGTTCAGCAGGAATG
3635281	3	27.5081	pop3_snp	TGCAGATTCAAGACCTTGATGTTGGACGCTCACTGACCCTTGCAGAGAGAGCCGTTGCAGTAGCTCTTG
3635388	3	27.5081	pop3_snp	TGCAGTTTGCAAATCTAAATGGAGTAGTTCACCTGAGATTCCATCAGGTACGCAATCATGCAATTCCAC
3640342	3	27.5081	pop3_silico	TGCAGAAATTCAACATAGCGCAATGGAAAAGCTGCGGCGTTGCAAAGTTTGCATTGTGGTGCCATGGCG
3640418	3	27.5081	pop3_snp	TGCAGTACCTTCAACTGTTTTCTCTAGCAAATGGGAAAGCTTTGCATTCACATGATGCAACAGAAAACA
3640421	3	27.5081	pop3_silico	TGCAGTCAAGATTTATCAGAGCGATAATGAGAATTATCATTGATGTTAGTTCGTTTAGGTGTTGATTCA
3659523	3	27.5081	pop3_silico	TGCAGTAAATTAGAATGGCCTTATATATATGTTGATGAATTACAGATCGGAAGAGCGGTTCAGCAGGAA
4082239	3	27.5081	pop3_silico	TGCAGTCAAGATTTATCATAGCGATAATGGGAATTATCATTGATGTTGGTTCGTTTAGGTGTTGATTCA
4082300	3	27.5081	pop3_silico	TGCAGCTGCTATAACGTCTGTTCTATTGTGTGTGTTTGTTTTCATATTGGGGAAAAGATTTGGTTACAG
4083222	3	27.5081	pop3_silico	TGCAGTCAAGATTTATCATAGCGATAATGGGAATTATCATTGATGTTAGTTCGTTTAGGTGTTGACTCA
4085953	3	27.5081	pop3_silico	TGCAGAAATTTAGAAATGTATCTCCGAATATATTTCGATTGTAATATTTTTGACTTAGACTTTACAGAT
4087055	3	27.5081	pop3_silico	TGCAGTCAAGATTTATCATAGCGATAATGGGAATTATCATTGATGTTAGTTCGTTTAGGTGTTGATTCG
4089371	3	27.5081	pop3_snp	TGCAGTGGTGTCAAGTAACACATTTGGTTGTTGTAGAATCTCATATCAATGTTTATAAGAGTAAAGTCA
4089561	3	27.5081	pop3_silico	TGCAGCTGTCATCTAAAGCATCTTGGTGTTGTCTGTAGTTCTATAGGAGCACACTATAATTCATATCAA
4091626	3	27.5081	pop3_silico	TGCAGTGGTTGTTCTTCAATGTTTTCTGACTCATTCTGAAACTTGTTCCTGTTTTTTTTACAGATCGGA
3630566	3	29.3831	pop3_silico	TGCAGCACAACATGTCCACTAAGTCTCTTTTTACCACATTTTTTTACAGATCGGAAGAGCGGTTCAGCA
4085995	3	29.3831	pop3_silico	TGCAGTAATTTTGCATTTTCACTTTAGTCTAAAAGGCTTTACAGATCGGAAGAGCGGTTCAGCAGGAAT
4122069	3	29.3831	pop3_snp	TGCAGTAACATATGTTCCCTTATATGACACCCTTGGTATGTGTTTTCTGCCTTCGTAGTTGTTTGTGTG
3630548	3	30.6331	pop3_silico	TGCAGTGCTCAGATGTATGTGCTTTGTCCAAAACCAAATGTTCTTATGTGTCTCACTAGGATGTTCAAA
3633107	3	30.6331	pop3_silico	TGCAGCACAACATGTCCACTAAGTCTCTTTTTACCACATTTTTTTTACAGATCGGAAGAGCGGTTCAGC
3638636	3	30.6331	pop3_silico	TGCAGCATCACTGCTGATACCGACCTTCTTCCTTCAATTACAGATCGGAAGAGCGGTTCAGCAGGAATG
3659489	3	30.6331	pop3_silico	TGCAGAATTGGATTGAGAAACCGGGTGGCTCATTGGGATCTTTTCTACCTTGAGCCGTGACGGTGTTCT
4082396	3	30.6331	pop3_silico	TGCAGTAATCCAATTCAAAAAACCCCACCATCATAGGATCATTGATGAGAGAGTTGTGGTTTTCCCTCC
4089869	3	30.6331	pop3_snp	TGCAGATTGTTGTGACGGGAGTGATGAATACGATGGAATCGTTCGTTGTCCCAATACATGTGTCATGGG
3631071	4	0	pop3_silico	TGCAGGAAAAAGAAAACACTAACAGCTGAAATTGGTCGGTTACATCGGTTATTCAATGAATCTGAAAAG
3638379	4	0	pop3_silico	TGCAGTGACATTGCATAGCTAGCATCTTTCTTATTCTTGTTCTTATCTTCCTCTTTACAGATCGGAAGA
4083206	4	0	pop3_silico	TGCAGGAAAAAGAAAACACCAACAGCTGAAATTGGTCTGTTACATCGGTTACAGATCGGAAGAGCGGTT
4087242	4	0	pop3_silico	TGCAGGGCATTCATTATGAGTCAATTACAGATCGGAAGAACGGTTCAGCAGGAATGCCGAGACCGATCT
4091359	4	0	pop3_silico	TGCAGTTTACATTTTTGGAACTTAGGGCAATACATATTATGATATAGGGTTTGTTAGCTACAGTTTTTT
3631696	4	1.23457	pop3_snp	TGCAGAATTCTGTTAGAATCAGTTTGGATTCTACTGTTTCACTCTTACAGATCGGAAGAGCGGTTCAGC
3631885	4	1.23457	pop3_snp	TGCAGAAAATTTACAAAAGGCACATAATTATATCACTTTGTATTACAGATCGGAAGAGCGGTTCAGCAG
3638735	4	1.23457	pop3_silico	TGCAGAGACTGTATAGTTTTGGTGATAGTCAAAGATGAATGAATACAAAGTGTAGTGATTGCATGTGTG
3658747	4	1.23457	pop3_silico	TGCAGACCTTCCTTTCTCGATGCATTCCCTTCTCATGACTGCAATGGACCTCACTGAGCCCATCATTGA
3659073	4	1.23457	pop3_silico	TGCAGAGACTGTATAGTTTTGGTGAAAGTCAAAGATCAATGAATACAAAGTGTAGTGATTGCATGTGTG
4081184	4	1.23457	pop3_snp	TGCAGTGACAAAATCCAACGCATATTTTCGTACTTAGACCAATCGTGCTGTGATATACAATAAAATGGC
4082442	4	1.23457	pop3_silico	TGCAGTTTGCACAAAGTCAAATCGTTTCTTTGAGAGAATGCGGCGAACTATTTAGGGTTGAGTTTGAGT
4083252	4	1.23457	pop3_silico	TGCAGTGATAAAACATTTCTGGAACTTAGTACACACTAGTTTCTTACAGATCGGAAGAGCGGTTCAGCA
4085226	4	1.23457	pop3_silico	TGCAGGGATATGTGCTCTTACTTCACATTACTATAATATCTCATAGCCTCTTCAAGTGTAACTTCTCAT
4085971	4	1.23457	pop3_silico	TGCAGAAAAAAATATTGACACCAAAACATACAAAATAAGATGCAAATAATCAGTTTAGTGTGACACATA
4090151	4	1.23457	pop3_silico	TGCAGAATTCACTTCGAATTTGGCAAAAACTTCTCAATCACTAATCAATCCTCACACCAGTAACAAAAA
4090825	4	1.23457	pop3_silico	TGCAGCTGAGTTGTTGCTTGGGCGGATTCCCAGTTTCCGGTGATTACCGCAGATAGTTTATCTGGATGA
4091639	4	1.23457	pop3_silico	TGCAGAAACATGAATAATACTCTCCATCCAATGATCCAAAAACCACAAGTCTTCCTCCAATCAATTCCA
4122228	4	1.23457	pop3_silico	TGCAGGTATTCACCCGAACCCATCCCGAATGTGACGTGGGAAATCCATTTTGAATGAGTTTGGGTTTGG
4122299	4	1.23457	pop3_silico	TGCAGACGTTCAAGGGAAGGAAAGTATGTCCCTGAAAAGGCATCGTCATATTCAGATCCAACAGTCTCC
3631391	4	1.84432	pop3_silico	TGCAGATGTTTTGGATTCAAACGTCTAATTGCAAATTCTCAACTTTATAACAATACAAAACCATAGGTT
3659247	4	1.84432	pop3_silico	TGCAGCTCAACGAGGTTAGCTTCGTTTTCATCTGCATTGAGTTCGAATGGTGGTTGATTCATGAGGATT
4088572	4	1.84432	pop3_silico	TGCAGCTCAACGAGGTTAGCTTCGTTTTCATCTGCATTGAGTTCGAATAGTGGTTGAGTCGTGAGGATT
3631579	4	3.71932	pop3_silico	TGCAGAAGCAAAAGCAGAACAAATAGAGAAAAACGAAAAGAACAGAAAAAGTGAAATTTTTATAATCAG
3659821	4	3.71932	pop3_silico	TGCAGTTGTATATGCTTATGACTCTGGAGTTGCATCTTTTACAGATCGGAAGAGCGGTTCAGCAGGAAT
4088223	4	3.71932	pop3_silico	TGCAGCAGCTACATCTAATGTACAAGCAAAACGCTTTCCCGGAAGATATGAATTTGATGATGGACCCAT
4089955	4	3.71932	pop3_silico	TGCAGTAGCAGCCTGTGAAGCAACATCTTCGGCCACATGTTAGTCATCCAGCAAGACTCCTATAATAGG
3631716	4	4.32908	pop3_silico	TGCAGAATTCACTTCGAATTTGGCAAAAACTTCTCAATCACTCATCAATCCTCACACCATTACAGATCG
3632527	4	4.32908	pop3_snp	TGCAGGATTGGGACCACAGTTGAGAAAAAGAAGTATTGCTTGGTCATATGCAAATGATAAAGATGAGGT
3633275	4	4.32908	pop3_silico	TGCAGTCAGCATCTTGGTGCAGTCACGCATTCACATCATTCATAACCATCAGATGGAAATTACAGATCG
3633641	4	4.32908	pop3_snp	TGCAGTAGTTTGTGGAACCCATGGAAGTAGAGCAACTGATTCAGGACCAGCAGACACATGTGCAGCCCT
3660485	4	4.32908	pop3_silico	TGCAGCATCTTATAATGAATATGAGCTCATGACATGTTGAACTTTTTGCAGGATTACAGATCGGAAGAG
3661510	4	4.32908	pop3_silico	TGCAGCCACTTTTATACGTTGAATTCTTTTCTTGATTGCCTCTTAGTGCTGAGGCCGAATCACGGGACC
4079529	4	4.32908	pop3_silico	TGCAGCCACTTTTATATGTTGAATTCTTTTCTTGATTGCCTCTTAGAGCTGAGGCCGAATCACTGGACC
4083390	4	4.32908	pop3_silico	TGCAGAATTTTATGGCTCATTCTTCCTCCGTTTTTTGTGTTCATGGAAAGCTGTTGAATGAATGTTTAC
4084910	4	4.32908	pop3_silico	TGCAGATGGCAGGAGCCCTTGGGAGAGAAGAAACAAGCTGGCTGCATCCTTCAATATGAACTTTTTCCA
4086026	4	4.32908	pop3_silico	TGCAGGTTACACATATCTGGAAGCAATAAAGTAGCCTTGAATGAGCTACCCCTTTCATTGGAAGAGTTA
4087640	4	4.32908	pop3_silico	TGCAGGGTATAACTCAATAATTAGAAATTACTACATTTTGTTTTTTTACTTACAGATCGGAAGAGCGGT
4088488	4	4.32908	pop3_silico	TGCAGCAACACAATCTTTTGGAGCATTTGCTGCTTCGTCAGTTGCTTCTTCATCTACAACTACAACACC
4088768	4	4.32908	pop3_silico	TGCAGTCAGAATCTTGGTGCAGTCACGCATTCATAACCATCAGATGGAAATTACAGATCGGAAGAGCGG
4090646	4	4.32908	pop3_silico	TGCAGAAACACGAATAATACTCTCCATCCAAAGACCACAACTCTTCCTCCAATCAATTACAAAACCTGT
4091367	4	4.32908	pop3_silico	TGCAGAATTTTATGGCTCATTCTTCCTCCATTTTCTGCGTTCATTGAAAGCTATTGAATGAATGTTTAC
3633163	4	5.5949	pop3_snp	TGCAGATGATAGCAGTGATGGTGATTATGATGACAGTGACGATGATAGTAGCAAGCGCAAGAAGGATAA
3634243	4	5.5949	pop3_snp	TGCAGAAATTGATTCTCATTATTGAAATTCACTCGATTTTTTTCAATTTTTCACGATCGAACATAAATA
3635082	4	5.5949	pop3_silico	TGCAGTATCGTAGATGTTGCTTTCTCGATTTTTTTCTGTATGTTATATTTTTTAGAAACTTACCCTTTG
3637761	4	5.5949	pop3_silico	TGCAGTTCGAAAATACGTTCCAAATCTGACCCGGGATTCTGCATCATTTACTGGATACCAGAGTTGTTA
3640478	4	5.5949	pop3_silico	TGCAGTGAGAACAACCACATGTGTATGGATTGGTGTTTCGCAAATGTGGGTTTGCAGCAGTATACGTTT
3640567	4	5.5949	pop3_silico	TGCAGTATCGTAGAAGTTGCTTTCTGGATTTTTTTCTTTATGTTATATCTTTTAGAAACTTACCCTTTG
3659031	4	5.5949	pop3_silico	TGCAGAGTTGCTAAGCAAGTTTGGAACAAACTAGTCAGCAATGATAACAAGAATCTTTTCTTTTCTGCT
4122199	4	5.5949	pop3_silico	TGCAGTCACGTAAGGAATGAAGAGTTATTTCAGGTTGAGCGTCGCAGTCTTCGCAGAATTTATCCCTCA
3639773	4	17.9026	pop3_silico	TGCAGAGTAGTCGGTATCGTGTGATTTTGGCTCTCCGCTTTAGACCATTGTCCGCCATCAACGACACTG
3661096	4	17.9026	pop3_silico	TGCAGTGGCGTTATAATAGATTATAACGGAAAAACCCACAATATCAGTCGATATTTATCATTGCGGTAA
4090968	4	17.9026	pop3_silico	TGCAGGTGCACCAAGAGACCTCAATTTCAGGTATTACTATGCAGGATGTAGCATAGGAGAATCTTGTAT
4087475	4	19.1372	pop3_silico	TGCAGATATAATGCTTTCTCAAGCCTTTTGGGGAATTTGTTACAAACATTTACAGATCGGAAGAGCGGT
3638194	4	19.7622	pop3_silico	TGCAGGCATAAATTTGTTGTGAAGTTTAGTTGAATTTGTGGAAAGTTTTTTTTTGTTTCGATCTGAACG
3639561	4	19.7622	pop3_silico	TGCAGCAAGTTTTAGAGTAACTCTGCTTTGGATGGATATACTGATCATGCAGAGTTACAGATCGGAAGA
4079636	4	19.7622	pop3_snp	TGCAGACACTTTCGACACTCGTTTTGATCATTTTCTGTGTCCTTTCGAGAACCACAAGACTTGAAAATG
4079978	4	19.7622	pop3_snp	TGCAGTAGAGGATCCAAACACGAGTTATAGTTGCACACTAATGCTTACCGAGTCCAGAAACATGTCAAC
4086838	4	19.7622	pop3_silico	TGCAGAATGCTTCAACTGATTTTTCGTCACCTAATCAATGAAAACAACATTGTTGCAACTGGAACTGTA
4091697	4	19.7622	pop3_silico	TGCAGCCGCATGTTGCTTATTGCCTGCTCTGTCAAATGCAGGTATATCTAGGTCACATTTTAGTCCCAT
3630439	4	22.3596	pop3_silico	TGCAGACAAATAAGACCCAAAATAGACTAGGACCTAGGTTTTTTTATTCAACACATCTTACAGATCGGA
3630544	4	22.3596	pop3_snp	TGCAGCTGAAGTAGCGAAAATCCTTGATAAAGTTGACGGTGTTGTCGACCATGGTGTCATCTTGAAAAT
3630986	4	22.3596	pop3_silico	TGCAGACAAATAAGACCCAAAATAGACTAGGACCTAGGTTTTTTTATCAACACATCTTACAGATCGGAA
3631187	4	22.3596	pop3_snp	TGCAGATTGGAGAATTCAGATTGGTCTAAACACCCCACATACCTAATAATTTTATGAAAATTTTATCCC
3631407	4	22.3596	pop3_snp	TGCAGGTCTTTGCACAAGTTTAGGTGTTGGTGGCCATATAACAGGAGGTGCATATGGATCCATGATGAG
3631626	4	22.3596	pop3_snp	TGCAGTCTCGGTTCGCAAAAGTAGTAGATAAACTGAAGATGACTAACATCTTGACTGATAAATGACAAC
3631713	4	22.3596	pop3_silico	TGCAGAAATGTTTTAGAAAATTATCAATAAAGTATTTCATTAGGATATCAAACATACACTATAAGGAGT
3633021	4	22.3596	pop3_snp	TGCAGGTTGATGAGGACGTGCAGAGACACAATGTTCTTTTGGATGTAATCAGGAAAGATCCGTCTGAAA
3634248	4	22.3596	pop3_snp	TGCAGTTAGAGATATAAAACTATCTATATGCTTTAGCCTAACAGCATAAGCTCTTGGAATAAACAGTAC
3636598	4	22.3596	pop3_snp	TGCAGACTTTATAACATGTGTGAAAGAAACAGCAACCTTAGAGAATGAAACACAAGCTGAAATGTGACC
3636768	4	22.3596	pop3_snp	TGCAGAACAAAATTCTGAGCTATTAGCATTGTTGGAAGAAAAGAAGTTTGTGTGGAATCGATTTACAGA
3637438	4	22.3596	pop3_silico	TGCAGCTCAATCATCCGACATGAGAGACTATTTATACCATATTTTACAGATCGGAAGAGCGGTTCAGCA
3659177	4	22.3596	pop3_silico	TGCAGTCTGTAACATGAAATCTAACATGAAGCACATGCATATTTGTCACAGCAAGGCAATGATATCAAG
3659499	4	22.3596	pop3_silico	TGCAGCGGATAAAGAAAGAAAGCAGAATGGATATTATGCAGATACTGATGCATTGTGCACCCCAATTAC
3659534	4	22.3596	pop3_silico	TGCAGACATTCTTTTTTGTAACAGCAATCCACCATTTCTTTTGAAGAACTTTTCTTTGCGTTTCTTTAC
3660006	4	22.3596	pop3_snp	TGCAGATCAAGAAGGTCTAGGACCATTCTTTTGAGACCTATCTAATAAGGTCAACCTTAGTTTATATCT
3660776	4	22.3596	pop3_silico	TGCAGAACCAGTGGCAAACCATGTATTACTGGGATCAACTGCAACAGATCTCACCCATCCTAAATGACC
3661115	4	22.3596	pop3_silico	TGCAGTCGATGTGTCCGTGTCATATTCAGTGTTCTATCTGTATCAGTGCTTCATAGTATTATACTGTTC
4080124	4	22.3596	pop3_snp	TGCAGACAGATTACCATTCCTTTCCGAGTCTGCACCAGATTTCCCATCAGTAACATCCTTCTCAGACTC
4080983	4	22.3596	pop3_snp	TGCAGAAATTACAAGCCACAAAATCACACCAAACTCACCAAGAATCCATCATTTTTCCACACAAGCTCA
4080992	4	22.3596	pop3_snp	TGCAGATTGAAATGCATATTATTTTACATAATGCTAACTAGATGGCCAATTTTTTTTGTCATTTTCATG
4081320	4	22.3596	pop3_snp	TGCAGTATCCTGAAAGCTGGCTAGCGCGGAATACTGTTATCCATGTCACAAATTTCAAGATTGTCGTAG
4081574	4	22.3596	pop3_snp	TGCAGTTATCTTCACATTACCAACAATTGAAGCAACTAATTCCGGATCAGTACAGGCTTTCATCAGTTC
4081981	4	22.3596	pop3_snp	TGCAGGGGAAGTAAATGTTGATAGAACTATTCTCTTCACCTTACAGATCGGAAGAGCGGTTCAGCAGGA
4081988	4	22.3596	pop3_snp	TGCAGGTAATACAAAGCCAATGGGATTGACTAACATAAATTATTTACGGAGCCTTGAAACTAAAATATG
4082129	4	22.3596	pop3_snp	TGCAGAGTAACTAACTAATCATAGGTGCAAATGTATATTCACAATGGATGAAGGAGAGATTTACCGCCC
4082966	4	22.3596	pop3_silico	TGCAGATAAAATATTATATATAATACAAGCGGTATTATAGAAGAAACACGTGAGACAAGCTATTTCAGC
4083187	4	22.3596	pop3_silico	TGCAGGGATGGATATGGGGTGGCTAGGGTGGAATGTAGTCCCCCCACTTACACAAACATTGTAATATAA
4083214	4	22.3596	pop3_silico	TGCAGACCCATTACACTCACCCGATATTTCCTCAAAAGAAATAGAAAGAACCTGTCAATAAAAACAATT
4083966	4	22.3596	pop3_silico	TGCAGCATGCTGTTGAGTGTTGACCATTTGTATGTCCTGTCAATACTAGTTTCCCTTCTCACCTACTCA
4085265	4	22.3596	pop3_silico	TGCAGCTGGGGGTGCATCTGGATATGATTTTGGTGTGAATCCAAACTTGGATCCTGAATTGGCTCTTGC
4085370	4	22.3596	pop3_silico	TGCAGCACTCGGTGATGATCGATAAGGCTGTCTTTTAGCAATTTCTTTCAAAAATCAGAATAGAAAACG
4086061	4	22.3596	pop3_silico	TGCAGGTTTTGTAAACATATGTGAAAACCCCATGCATTATTTTCCTACAATAGTGGTCGTTACGGGCTA
4086638	4	22.3596	pop3_silico	TGCAGGTTTTGTAAACATATGTGAAAATCCCATGCATTGTTTTCCTACAATAGTGGTCGTTACGGGCTA
4087674	4	22.3596	pop3_snp	TGCAGATAGCAGTCTGTTGAATGAGTTTTCGAATTGCCTCCATTTGTTCTTGGCTGAATGGAGATGGGT
4087998	4	22.3596	pop3_silico	TGCAGCGTATGTGCAGGAAAGGGTTTTCAGAAATGATTACAGATCGGAAGAGCGGTTCAGCAGGAATGC
4088590	4	22.3596	pop3_silico	TGCAGTCCCAAACTTTCACGAATAGAAGATGCATCTTACAGATCGGAAGAGCGGTTCAGCAGGAATGCC
4089571	4	22.3596	pop3_silico	TGCAGTAACTGCTCCACCATGGAATCTCTCCATAAAGCATAACCTGATAATACACCAAACACTCCTTAT
4089672	4	22.3596	pop3_snp	TGCAGTGACAATATCCTTGACATCAGTCCAATCAACCACATGAGAATCAGGAATTCCTCATATGCGCAC
4089750	4	22.3596	pop3_silico	TGCAGCATTTTTCTTATCAACCTTCTAGTATCCAGACTATCAGTATCTGCTATGACAGGAACCTTTAGA
3629997	4	26.9648	pop3_silico	TGCAGTCGGAGTTTTGCCACAATCACCCTATCAAGTCTTTATCAACCTTTTGATCTTGATTGCCCCGCT
3630027	4	26.9648	pop3_silico	TGCAGAGTGGTTGCACTCTATTGAGCAAAAATTTGAATGAATAAAATCACACTAGTGTGTTTGGTTCGG
3631314	4	26.9648	pop3_snp	TGCAGAGAAAATAAATAGTTTTTCACCCTTTTATTTTATGAAATTTTGATGTATTCGAAGATATTTCGG
3631690	4	26.9648	pop3_snp	TGCAGTCAATTGAAAATGCTTATTATCAGTGAAGAGATGAGAAATAAGCATAAATAATATTTTACAGAT
3631793	4	26.9648	pop3_silico	TGCAGGTAAATCACTCCACCAATGTCATGCTACTTTTCATTTTTATTTTTACAGATCGGAAGAGCGGTT
3632229	4	26.9648	pop3_snp	TGCAGTGTTGTCAAATTTCGCCATCCAACACTAGGTGTTTGTTGGATATTTTTGTTATGAGATGGAGGG
3632290	4	26.9648	pop3_snp	TGCAGAACATCGAGCGTATTAGAACAAGAGTAGTCAATCCCGGATAGCAACGCGGAGCAGCCGGCCCCA
3632438	4	26.9648	pop3_snp	TGCAGATCAAAGGTGCCGGGAAGACTCCTTACAGTCGGTTCGCCGATGGCCTTGCAGTGCTTCGAAGCA
3632448	4	26.9648	pop3_snp	TGCAGGTTTTGATTAGATTTTAGTTATGCAATTCTTCACAGGCCAGCATTCATAGTTTATTCTTTACAG
3632708	4	26.9648	pop3_silico	TGCAGAAAAAGGTGTCAAGCTCGGTCGAAAATTCATCTTTCATGGCATCTCACAATGATGCATCAGCTG
3632732	4	26.9648	pop3_snp	TGCAGAAGTCACAAAAAAATTGCTGAGATAAGGAACTAAAAAAATAGTTTCAATAGGGTAAGACGTCAG
3633179	4	26.9648	pop3_snp	TGCAGTATAAAAAAAAACTGTAGTTAGAGTTATTTTTCTTTTATTTACAGATCGGAAGAGCGGTTCAGC
3633770	4	26.9648	pop3_snp	TGCAGTTCCCCTTCCTGGTGGGAAAGAAGCTTTCCTCCTAGAGTGTTTCTGGCAAAGCCTTGCCACATA
3633789	4	26.9648	pop3_snp	TGCAGTTCATGAGACGCTAGAGAAGAAAACAAGTACAACAAGCTGTGATAATGGTTTGGAATTGACTGA
3633864	4	26.9648	pop3_snp	TGCAGGGATATGGTTAGATGAGTTGCTTATCATACTTGTCAAAACCTTTTCTTTTGTTAGTAAATTGGT
3634708	4	26.9648	pop3_snp	TGCAGGATTTGGACAATAGAAATCAAATAGATGAAGAAATTCATGCAAGAAAAGTATTTCAAATATGTC
3634851	4	26.9648	pop3_silico	TGCAGCTTCAAACGAAATTTTGGAAAATATGCACTCTGAATGTGACTTCGAATCCAACACGAAATTTTT
3635134	4	26.9648	pop3_snp	TGCAGCATCACTCACTCCCAATTGCCCCTGTTTCTGCAACTCACCAACAAAAGTTTCAAACTTTATCAC
3635227	4	26.9648	pop3_snp	TGCAGGATTCATCAAAATTATTTCCTTCACCATTTTTATAGTTACTGCTATGTTTGTGTCATTATAACT
3635466	4	26.9648	pop3_silico	TGCAGCAACTCTGCAATAAAAAGGCTATTAGTTCAATGAAAGAAACTTACAGATCGGAAGAGCGGTTCA
3636238	4	26.9648	pop3_snp	TGCAGAGGGGGAGAATCCTGATCTTCAGACGCTGTTTAGAAGGTTCTGGAAAGTGGCAGCTCCTTATTG
3637389	4	26.9648	pop3_silico	TGCAGAAATTATAAACAGGATGAGAAAGAAAAATGAAGAACTTGAGATTTGGTTTGCCATTAGAATAAT
3637408	4	26.9648	pop3_silico	TGCAGAAAAATAAAATATAAAATTGTCACTTCATGAAATAATTCTAAGGAAAAGATCAATTTTACAGAT
3637893	4	26.9648	pop3_silico	TGCAGAAAAAACAAGTGATTGAGATTTCACTGAAACAATTTTCCATCGAGAGGACCTCTTCCCAGTAAA
3638742	4	26.9648	pop3_silico	TGCAGACTGTCCATTGTAATCGCCACCATTCAATATTGCTTTTACAGATCGGAAGAGCGGTTCAGCAGG
3638977	4	26.9648	pop3_snp	TGCAGCTAGCCTGAAAGAACTTGAGTCCCATTATTCTTCTTCTGCACAGAAGACTATTCAAGATGCACA
3639166	4	26.9648	pop3_silico	TGCAGTTGATGGTTACTGCACAACCTCTATTTTTTGCTTCCCTTTGTATAATTTTGCTAACTTGTCCTT
3639335	4	26.9648	pop3_silico	TGCAGAGTGTCCAGTGTAATCTCCACCATTCAATATTGCTTTTACAGATCGGAAGAGCGGTTCAGCAGG
3640628	4	26.9648	pop3_snp	TGCAGAAGAACAAATGATCAAGTTGGTAGTAGATATTTTACAGATCGGAAGAGCGGTTCAGCAGGAATG
3640828	4	26.9648	pop3_silico	TGCAGAAAAAACAAGTGATTGAGATTTCACTGATACAATTTTCCATCGAGAGGACTATGTTGGATTATT
3658974	4	26.9648	pop3_silico	TGCAGTAATAAGTTTCATTGGAGAGGATCCATTCCCCGCTTTTTTATTACACGGGGTTACAGATCGGAA
3659187	4	26.9648	pop3_silico	TGCAGTTCATGTATAATATATAGTTATCCATTAGATTTATTACAGATCGGAAGAGCGGTTCAGCAGGAA
3659849	4	26.9648	pop3_silico	TGCAGTTGGCAACCCTAAGAATTTTTTACAGATCCGAAGAGCGGTTCAGCAGGAATGCCGAGACCGATC
3659853	4	26.9648	pop3_silico	TGCAGTATAGATGGTCGGGTGTGTATAAAAATAAAGCCCAACATTACAGATCGGAAGAGCGGTTCAGCA
3660138	4	26.9648	pop3_silico	TGCAGAAATTCCCACTCACCCAAAACCTAAAGCTATTACAGATCGGAAGAGCGGTTCAGCAGGAATGCC
3660181	4	26.9648	pop3_silico	TGCAGCTTCAAACGAAATTCTGGAAAATATGCGCTCCGAATATGACTTCGAATCCAACACAAGAGTTGT
3660257	4	26.9648	pop3_silico	TGCAGAGCTCTGATAGGGTCTTGATCCTCTCTCATTGCCAACGATTGGTTGATTTATATAGGGGAGTGA
3660658	4	26.9648	pop3_silico	TGCAGTGTCGAAGCCTTTCACAAATCAAAGTCCTGGTTGATTCTCTTGCTTCTGTCGGTGATCCAATTC
3660940	4	26.9648	pop3_silico	TGCAGTACATTCTGTTATAGGGTTGGTTACACGCTGACTCAGCTTTGTTACTCTATTCTAATAGTTCAT
3661412	4	26.9648	pop3_silico	TGCAGATCCTCAGGATCAATCTAGTTTCATTTGTAGGTGTATCTCCGAAACTCAATGGCGCGAATTATC
4079215	4	26.9648	pop3_silico	TGCAGTTGCCTGACCAGTCGAGAATTCATCCAGTTTTTCATATTTCTCTATTACAGATCGGAAGAGCGT
4080812	4	26.9648	pop3_snp	TGCAGGGACTTCTGGTGGATCAAAAAAGTTGAAGAAACTTTCACAGGTTTCCGTTTTGGTAATTGGTTG
4081228	4	26.9648	pop3_snp	TGCAGCAAAGTTGTGTTGTGCCCACTTCGATCAGAGCTCCGACATTCATGATTGGAGAATTGCAAGAAT
4082384	4	26.9648	pop3_snp	TGCAGATTTCGTTTGACTATCCAATGTGAACCATGCAAAACTATTCAAACTAACTTTTGAGATATTTTA
4082662	4	26.9648	pop3_silico	TGCAGTGACACTCTTGTGCATGCAAGGAGGTTGCTTCAAGATCACCCTCTTTTTCCTTTTCTTCTTCTT
4082664	4	26.9648	pop3_silico	TGCAGGTGGAGTTATCCCACTTCACACTCACCCCGGTGCTTCCGAAGTATTGGTTGTCATTCAAGGAAC
4082687	4	26.9648	pop3_silico	TGCAGTTTTGCATTGTTAGCTTGTGTATGGTGTAATGATAGCACATCTTGTGCTTTATTTTCTTACAGA
4082828	4	26.9648	pop3_silico	TGCAGATCCTCAGGATCAATCTAGTTTCATTTGTAGGTGTATCTCAATCTAGTTTCATTTGTAGGTGTA
4082944	4	26.9648	pop3_silico	TGCAGCTTCAAACGAAATTTTGTAAACTATACGCTCCGAATATGACTTCGAATCCAACACGAAATTTGT
4083001	4	26.9648	pop3_silico	TGCAGCTCTCTACAGAAAAAAACCCCACCATCTTTGGGTTATTATTGAGGAAGTTGTAGTTTTCCTTCA
4083108	4	26.9648	pop3_silico	TGCAGTTGCCTGACCAGTCGAGAATTCATCCAGTTTTCCATATTTCTCTATTACAGATCGGAAGAGCGG
4083775	4	26.9648	pop3_silico	TGCAGTTGCCAGTCGAGAATTCATCCAGCTTTTCATGTTTCTCTATTACAGATCGGAAGAGCGGTTCAG
4084252	4	26.9648	pop3_snp	TGCAGCAAAGTAGTTCCAGTTTCCCTACATTCATTCCACAACCAGTGTGACAAAAGAATTATTATAGTA
4084275	4	26.9648	pop3_silico	TGCAGGGTGGATGCAATGAGGAAGGCCCAATCACGAGATGAAGCCAGGCCTGGAAGGAAAATTCTGCGA
4084846	4	26.9648	pop3_silico	TGCAGCCCATGCACCCCCTTGCTCAGTGTTACTTTTACAGATCGGAAGAGCGGTTCAGCAGGAATGCCG
4085106	4	26.9648	pop3_silico	TGCAGTTGCCTGACCAGTCGAGAATTCACCCAGTTTTTCATATTTCTCTATTACAGATCGGAAGAGCGG
4085580	4	26.9648	pop3_silico	TGCAGTTACAATCATACTTATGGTTCTGTTGGAATTTACCAAATCATACTAATACGGCTACAATTACAA
4086703	4	26.9648	pop3_silico	TGCAGTGTCGAAGCCTATCTTTCACAAATCAAAGTCCTGGTTGATTCTCTTGCTTCTGTCGGTGATCCA
4086796	4	26.9648	pop3_silico	TGCAGAAAAATAAAATATAAAATTGTCACTTCATGAAATAATTCTAAGGAAAAGATCAATTCTAATGTA
4087331	4	26.9648	pop3_silico	TGCAGTGTTGTTTCTTCCAAAATGATCATGGAATGAGCTTTATAGAACTGAGGGAGTGAATCAGCATGA
4087373	4	26.9648	pop3_silico	TGCAGAATTATTTGCATATTACACACCAACATAATCTTTACAGATCGGAAGAGCGGTTCAGCAGGAATG
4087502	4	26.9648	pop3_silico	TGCAGTTCCCACCTTTCAGACTTTGGATTCAGTATCTCTCCAAGTGTAATTGCCCTACCATCACCCAAT
4087781	4	26.9648	pop3_snp	TGCAGTTTTTGTGAGAATTTTGAAAAAATAACCTCCCCATTCGGATAAACGAGCACAAAGTTATGAATT
4088423	4	26.9648	pop3_silico	TGCAGTTCCCACCTTTCAGGCTTTGAATTCAGTATCTCTCCAAGTGTAATTGCCCTACCATCACCCAAT
4089023	4	26.9648	pop3_silico	TGCAGAGCTTTATGAGTATAATTTGTCCACTATGTATCACAGTGTTTTATTCTTGTATCACATTTGATT
4090002	4	26.9648	pop3_silico	TGCAGTTTTATTTTATTGAACACAGTTTTTGATCCAAATCTAGGGCTAATAGCAATTTCTGCCACCCTA
4091065	4	26.9648	pop3_silico	TGCAGACTAAACTTAGGACTAAAATTTTTGAACAGACCAAAATCAAGCTTGACAATTTCTATATTACAG
4091119	4	26.9648	pop3_silico	TGCAGACTAAACTTAGGACTAAAATCAAGCTTGACAATTTCTATATTACAGATCGGAAGAGCGGTTCAG
4091395	4	26.9648	pop3_silico	TGCAGCGCCATGTCATCCTTCTTCTTCTTCTTCCTTGAGATGAAGAGAAGCTTGAAGCTCCATTACAGA
4106603	4	26.9648	pop3_silico	TGCAGGCCCTAATAGTCTAAAACCATGTCAAAGATACTCCAAAAAGCTTACAGATCGGAAGAGCGGTTC
4122067	4	26.9648	pop3_snp	TGCAGATTTTCTCCAGCAATTCTGCTCTGAATTGCTTCATATTTGTCATCTGAACATGTCTTACAGATC
4122146	4	26.9648	pop3_silico	TGCAGAGAAAAAACAAACAGTACTCATTATTTGATGAAACACAGTAATCATGTCATCAAGTTTTCCTGG
3660147	4	28.1994	pop3_silico	TGCAGTTTTTAGGAATATTTTTCAAAAAGAACCGCTCCAATCGGATTACAGATCGGAAGAGCGGTTCAG
4082117	4	28.1994	pop3_snp	TGCAGTCAATCAGGTATGTACCATAATCAGGGCCGTTTTGAGGGTGCGCAATATCACCCAAAGTTTATC
4087724	4	28.1994	pop3_silico	TGCAGAAGAATCCATATTTGTTTGCTCATTGTCGTGATCGGCAGTACTTGTTGGCTTGGTCCTTACAGA
3633791	4	29.434	pop3_silico	TGCAGAACTAGACATGCGCTAAATGCTAAATGCTAAAGAGTACGTACCTTCCATCAAGAAGAGCATCTT
3636524	4	29.434	pop3_silico	TGCAGGTTGTGTGATGATTTTTGATGAAATTCGTGAAATTGCAGTGCTGTATTAGAAATTACAGATCGG
3659618	4	29.434	pop3_silico	TGCAGAATTTCTCATGGTTTTTTCCTCTTTTTTTGCCAATTTTTCGTGGATTTTTAGCTTCTCATTACA
3660423	4	29.434	pop3_silico	TGCAGCGTCAGTCTCCTTCTTCGCTTCTTCTCTTTTCTTATTACAGATCGGAAGAGCGGTTCAGCAGGA
4080643	4	29.434	pop3_silico	TGCAGCTTTCACATGGCTTTTCTCAGTGGCGCTTGGATTACAATAATGCGAACCTTACAGATCGGAAGA
4081634	4	29.434	pop3_snp	TGCAGATTTTTAGTGCAGGTTAGATTTTATTCTCTTCATTGATGTTATTCTCAAAGCATTTTATGCCAT
4082083	4	29.434	pop3_snp	TGCAGCCCTGGTAGTAATTGTCCGCTCTACAGCCATTGGTGCAAGGGTGGGCTGAATAGTTGCTGTGCG
4082203	4	29.434	pop3_silico	TGCAGTACTACTTTAGGTGATAGTAATTTTTTTGGTGGAAACAAATTCAACAGGACATTGTATCAATGG
4086320	4	29.434	pop3_silico	TGCAGCGTCCCTAGCCCACTTCAGAGATTGAAATGTTCACTTTAGTGACACGAATTTGCTTTTGTAGTT
4087211	4	29.434	pop3_silico	TGCAGTTTACAGTTCCTCTATTTAACAGTTTTGTTGATCTCTCAAATGGTCAACATTTCAAATGCACAT
4089720	4	29.434	pop3_silico	TGCAGTCCACTCACACTGCCACGTGGCACAGCAGGTTTTCTATTTATTTTATTTACAGATCGGAAGAGC
4090668	4	29.434	pop3_silico	TGCAGTAATACAAACATTATTTTACACATGATGAAACAGACAATCATATCGTTACATGTATGTATCCCA
4091101	4	29.434	pop3_silico	TGCAGCACCAACAATTATGTAGAAAATAGAACCATGCTTCCTATAAAGCATTCAAGTTCTAAACTCTAA
4122123	4	29.434	pop3_snp	TGCAGTAGGTATGATAATAACCATGTTCTTTCACGACAATTGCTATGCAATATTTTTACTTCATTAGAT
3638263	4	30.6685	pop3_silico	TGCAGTGAGAGCAAGACCTTGCACTCCGTCAACCTTATCCTCAGGTATGAATCTCCTCAATGTTCCAAA
3638718	4	30.6685	pop3_snp	TGCAGTGTGCAAATACTTGAGCCCACGCGCAATGCCTATGACAATTTTCATACGCCTTGTCCAGGAGAA
3660923	4	30.6685	pop3_silico	TGCAGATGGAAAGGGTGCTGTTTTTGATGTACCAGTCAAGGACTTGGATGCATTTCTTGCTGGTAATTT
4082368	4	30.6685	pop3_snp	TGCAGAACTATGGTTGTTTGCTGCGTATTTTTCTTTATAAAAAAGTATCAACACGCGAGAATTTTGGTG
4089083	4	33.2002	pop3_silico	TGCAGTGCATGGAGTATGAGAGAGATTTACAGATCGGAAGACCGGTTCAGCAGGAATGCCGAGACCGAT
4091062	4	33.2002	pop3_silico	TGCAGAAGATAGTAAATAAATTGCAAAAAAAGGCTTGGATGGACATAATAATTACAGATCGGAAGAGCG
4091544	4	33.2002	pop3_silico	TGCAGCCTCAGATATGAACGATTTGTTGTTGCACTTGAAGAAGCATCTCGACACATGCTACCTGCTCTG
3634230	4	33.8099	pop3_silico	TGCAGTAAAAAATTCAATTTGGTATATGGACCATGCACACCAAATTATATTCCGATACATAGCTTACAG
3636314	4	33.8099	pop3_silico	TGCAGTAGATTATCTCAATTTGGGTGGTATACGTTGTCTTAGTTCAAAAATGTTCAATCCGTCAATTGT
4084508	4	33.8099	pop3_silico	TGCAGAATGCTATTATCAAAAACCGTTAGTAACATTACAATCAGCTCATGTTTCTGCCTAGCAAACTTA
4085834	4	35.0758	pop3_snp	TGCAGCTTTTCCCTATATTCACAAAAACAACCTCAAATGTTATGTTTTTTTTGGTAGAAGAAATGCCAA
4122170	4	35.0758	pop3_silico	TGCAGCTGATATTTGTATAATCATATTTTATCTTTACAGCGTGTTATATTATGTGTGCAGTTTCAAAAC
3630128	4	35.7008	pop3_silico	TGCAGTTCAGAAGCAGCTTCCTCAGAATCAAGGAACTTAGACACAGACGACAACTGTATGGTAGCTTCA
3631635	4	35.7008	pop3_snp	TGCAGAGAGTCGAGTATCCCGCACATTGAATACATACTAACATTGTAAGAGACCATGTGACTGTGGAGA
3632111	4	35.7008	pop3_snp	TGCAGCCTCACCAATCGTTGCACCTCTTCTTCTCTTTGTCACACTATCTTTTGCGACAATGAGTTATTT
3632121	4	35.7008	pop3_snp	TGCAGCTCATTTCATCAATCTCATAGACAACCCGAGGGTCTTTGATAAATCCATAGTCAACCAAGAACC
3632695	4	35.7008	pop3_snp	TGCAGTTTCTCTTATTCTTCATGATTTTCTCATGTCTTCTTCTTGCATCTTCTTCAAGTATGCGTAAAA
3632812	4	35.7008	pop3_snp	TGCAGATTCAAACGAAATTCTGGAACATATTCCCTCCGATTCTGACTTCGACTCCAACACGAAATATGT
3633036	4	35.7008	pop3_snp	TGCAGAGAGCGGTTTGGTGAGCACATATGCCCATTGGTCTTGAGCTGGAATATGAGTCACCGTTGATAT
3634697	4	35.7008	pop3_snp	TGCAGATTATGAATTCCATCTGCATCTCTCATGGCAGTGGCATTAGATTTGAGAACTGCGTTTTTTGCT
3639129	4	35.7008	pop3_snp	TGCAGCTTTTCCCTATATTCACAAAAACAACCTCAAATGTTATGTTTTTTTGGTAGAAGAAATGCCAAT
3639562	4	35.7008	pop3_silico	TGCAGTGTATGTTTCCAATCATCAGAGTTTTCTTGACATATATACTCTTCTAACTCTGGGGAGAAGCTT
3639602	4	35.7008	pop3_silico	TGCAGGTATTTCTTGTCTCTCTCTCTCATACTCTTTCTCTCTCAAATATGATTTTTGATCTAGTGGACC
3639715	4	35.7008	pop3_silico	TGCAGAGGGACATCTAACTCCAGGAGCACCGGTTTGAATCTTGACATCCAAGTTATTTACTTTTACAGA
3639717	4	35.7008	pop3_silico	TGCAGAAGCGACAACAGAAAAGAATATTATATTTTGAACTAAGTTTGGTGGGGTGTGCCAGGCTATTGC
3658909	4	35.7008	pop3_silico	TGCAGACCTAGCACTGTCATAACCATATTATAGAGATTTCCCTGTACATGCCAAGGTAACCTTACAGAT
3659320	4	35.7008	pop3_silico	TGCAGGTGAAGGTAATCCTATAAACTTGAAGTGAAAGATTGAACCATCTAATGCATACTCACAGACGTC
3659648	4	35.7008	pop3_silico	TGCAGGTCTCTTAGATTGTTACAGTGTTGATCGTTTTTTTTTCTAATTCTGATTCAGTTATCACCTGTG
3661114	4	35.7008	pop3_silico	TGCAGGTATTTCTTGTATCCTGTCTCTCTCTCTCTCATACTCTTTCTCTCTCAAATATGATTTTTGATC
3661580	4	35.7008	pop3_silico	TGCAGAAGTAATGCAAAAAGACAACATAAACAAATATTATATTTTGAACTAAGTTTGGTGGGGTGTGCC
4080154	4	35.7008	pop3_snp	TGCAGATGCGTCAGTAGAAGTAGAAGATGACGATGGTGACGACGAAGGTGACGATACAGAGGAAGAAGA
4081186	4	35.7008	pop3_snp	TGCAGGAGAAGGCTATTCGTTACCTGGTTTGCAATTTTGTATTGTAGTGTTTTGTTTGTTTAGGTTACA
4083610	4	35.7008	pop3_silico	TGCAGTAATATCGGATCTTACAATCACATCCCTGGGGAGTTTATTCTGAAGATTCAATTTGTAACAGTA
4088225	4	35.7008	pop3_silico	TGCAGTATCAAACTATCAATAAAAATGACTTTTGGTTTCTGTGTTCAGTGTTCTTTGAAATTGGGGAGT
4089489	4	35.7008	pop3_silico	TGCAGTGCAATCTGTTCAATGGACATATAGCCTTTTCTGGCAAATTTTCCCTCAACAATTGTAAGTTTT
4090599	4	35.7008	pop3_silico	TGCAGAGAAATAAATCAAGAACTAAAACACACTATGCATACCAATGTATGAATTTACAGATCGGAAGAG
4122239	4	35.7008	pop3_silico	TGCAGGTGAAGGTAATCCTATAAACTTGAACTGAAAGATTGAACCATCTAATGCATACCCACATACGTC
3630260	4	36.3105	pop3_silico	TGCAGTTAGAAACCAAACCTTGTGACTCATTGGACAATAACAAAACAAATGCATCTCAATCTCTTCCAT
3632751	4	36.3105	pop3_silico	TGCAGAGACTAATCCCTCTAGACAGAGAGGGCCGCAATCAAGAAAATTTACAGATCGGAAGAGCGGTTC
3635335	4	36.3105	pop3_snp	TGCAGAACAGCTGTGAGAATTTGTTGAAGGCTAATGCAGTGGTTTACAGATCGGAAGAGCGGTTCAGCA
3637737	4	36.3105	pop3_silico	TGCAGTCATTGGATTTTTGCTGCACTAGTTCATCACTTTTTCTCTTCCATATTCCTCTTATTTTACAGA
3639930	4	36.3105	pop3_silico	TGCAGCCTCAAACGAAATTCTGGAAAATATGAAATCCGAATCTGACTTCGACTCCAACATGAACGTTGT
3659937	4	36.3105	pop3_silico	TGCAGAAACAAGATAATCAATGGTGACATCTCAATACATTTCACTTACTGTATACTTCGAGCTAGTTGG
3660102	4	36.3105	pop3_silico	TGCAGAATGGTTGGGTTTGAATGTGGTAGGAGGCATCAATTCTATTGAGATGCATTTCGAGTTGTTCTG
4079965	4	36.3105	pop3_silico	TGCAGCCTATAATCAGTCAAAAAAAAAAATTTACATACGAACATTTTTCCTTATGCAATAATATTTACA
4084812	4	36.3105	pop3_silico	TGCAGCTAGAAACCAAACCTTGCGACTCATTGGACAATAACAAAACAAATGCATCACAATCTCTTCCAT
4086551	4	36.3105	pop3_silico	TGCAGCTAGAAACCAAACCTTATGACTCATTGGACAATAACAAAACAAATGCATCACAATCTCTTCCAT
4088213	4	36.3105	pop3_silico	TGCAGCTAGGAACCAAACCTTGTGACTCATTGGACAATAACAAAACAAATGCATCACAATCTCTTCCAT
4088452	4	36.3105	pop3_silico	TGCAGCTAGAAACCAGACCTTGTGACTCATTGGACAATAACAAAACAAATGCATCACAATCTCTTCCAT
4089927	4	36.3105	pop3_silico	TGCAGCCTCAAACGAAATTCTGGAAAATATGATATCATAATCTGATTTCGACTCCAACATGAAAGTTGT
4090094	4	36.3105	pop3_silico	TGCAGAAGCAGAAAGGGAGGGGAAGAGATTGAGCAACTTTGGCAAAAAATGAACGATGCTTCCTTTACA
4090776	4	36.3105	pop3_silico	TGCAGTATCATACTATAGCTGCTAAGGGTTCAATTTCGTGTTTTTGGATATTCTGATTACAGATCGGAA
4091063	4	36.3105	pop3_silico	TGCAGCTAGAAACCAAACCTTGTGACTCATTGGACAATAACAAAACAAATGCATCACAATCTCCTCCAT
4087530	4	37.5451	pop3_silico	TGCAGAACCAATAAAGTGCCTTGAAGTAAAAGAACAATAAACCGGAAACTGAATGTGGATAATACTTAC
3661099	4	40.8784	pop3_silico	TGCAGCTTCAAACGAAATTTTGGAAAATATGATCTCCGAATATGACTTCAACTCCAACACGAAAGTTGT
4080886	4	40.8784	pop3_snp	TGCAGAAAACCACTTACAATAAGATTTTGAAGTCTGTTGCTTCGACGAATGACTGAATGTGAAAGATAC
3633530	4	43.5451	pop3_silico	TGCAGCGCCATGTCATCCTTCTTCTTCCTTGAGATGAAGAGAAGCTTACAGATCGGAAGAGCGGTTCAG
4088207	4	44.8109	pop3_silico	TGCAGGATTCAATATCAGCGTTCGAAAGTATTCTCAACCAGAAATGCTTCTCAGTGGCAAATGTCCACG
3632749	4	48.1004	pop3_silico	TGCAGATAACAATGGGCCTGTTTGGATTGACTTATTTGAACTTATCATATACCATAAGTTTTGTGACAG
3659657	4	48.1004	pop3_silico	TGCAGTAATTTGAATGCTTTTTTCTGTCATAGACTCATAGTTGATATTGTTTATTACAGATCGGAAGAG
4089764	4	48.1004	pop3_silico	TGCAGCATTGAAAGATAGAAAATTAGAACCATTAGCATCTTACAATTTCAATATCAAAATATTAGAAAT
3636019	4	48.7177	pop3_snp	TGCAGAAAGACGAGCACAGCTTACCGAGTTGAACTGAATTCAAATGCTTGAAATTATAACATTTTGAAA
3639523	4	48.7177	pop3_snp	TGCAGAGGTGAGAGTACTAAGCATGATTGAGATGGAGTATGATTAGATGATATTCCTTTGCGCAAGGCT
3660731	4	48.7177	pop3_silico	TGCAGGTATATATTCTTGCTTTTGTAGCCACCATAATTGTTCTCTTTATTCTTCACAAATCGAGAAAAA
4084213	4	48.7177	pop3_silico	TGCAGTGTTTCGTTGCTTCAATTAGAACATAGGAATGTTTTGCCTCTTCAGCGGTAATTACAGATCGGA
4084512	4	48.7177	pop3_silico	TGCAGTTTTGGAACACTTGATGTTGAAAAAAAGTTACAGATCGGAAGAGCGGTTCAGCAGGAATGCCGG
4088755	4	48.7177	pop3_silico	TGCAGAATCTCTTTTTTGCTACCAAACCTTTTTGTCCATTTCTGTGTGGCCCTTTTGATTGATTTTGTT
4089811	4	48.7177	pop3_silico	TGCAGGGTATGCTGGATTAGTGACTGTTACAATATTTGATACTCTGCTAAATAAAACCAGAAAGATTGT
4090066	4	48.7177	pop3_silico	TGCAGTGCGCAGAAAATGGTACCTTATTTTATCCTCCCTCTTATTGTTATTTTTCTGTCATTATTTTGA
3629680	4	53.3229	pop3_silico	TGCAGCAATTGTCTATTGCATTGAATCATGATTAGTCCGAGTTTCTGGGTGGCTAATAAAATATAAAAT
3633901	4	53.3229	pop3_snp	TGCAGTTCATCTCCATGTTGATTTGAATGTTCTTGTTGTTCCTCCTTATTAGCTAAGTCAAGCATACAC
3661235	4	53.3229	pop3_silico	TGCAGATTACGTATTATTGATTAGGAAGCAAGTTTACAGATCGGAAGAGCGGTTCAGCAGGAATGCCGG
4079482	4	53.3229	pop3_silico	TGCAGACAATCCCCTCCCGCACATTATACATTGAACTATTACCATTACAGATCGGAAGAGCGGTTCAGC
4080959	4	53.3229	pop3_snp	TGCAGTTGCAAGTTCCTTCGATCTTCGAATCAATCTACCGATGATGATACGAAAACAACACTCGTAATA
4084096	4	53.3229	pop3_silico	TGCAGTGAATAGAGCAAAGAATCAGTTGATCTATTCTTCATTTTTTTTTTACATTTAGATGACTTTCTC
4085468	4	53.3229	pop3_silico	TGCAGAATTCAATGATGATTTTCATTACTTCTTTTTATGAAACGATAATAATAGTTTGATGTTGATACC
4089520	4	53.3229	pop3_silico	TGCAGACAATACAACAAGATTATCATTCTGACCAAGGATTATAAGTGTATCTTATTTGTTTTGGGTTGG
3638747	4	54.5575	pop3_silico	TGCAGTTGGTCCTTCCATCACTAGTGCATCTAATGATGGTGCTATACAGCCTGAACTAATCTAACAGAT
3661019	4	54.5575	pop3_silico	TGCAGTAAGAATATATGTGCAGCAATAACCAATAACACTTACAGATCGGAAGAGCGGTTCAGCAGGAAT
4080171	4	54.5575	pop3_snp	TGCAGCCGGATTGAGTCCCGCATTGCGGACCTTAGGTACTGCGGCATGGTGAGACAGCGCTTCAGATCC
4081534	4	54.5575	pop3_snp	TGCAGAGCTTGTAGTGGGATGAAATGCTTGCACAGGACATTATGCTGATCATGGAGGACGGATGGGACA
4081889	4	54.5575	pop3_snp	TGCAGCATTTGGAGTTTGTGCAGACAAGACTCGGTGACGATACTCTCCCAAAGCCCATATTGGAAAGAT
4087587	4	54.5575	pop3_silico	TGCAGAACAGATTGTAATTACTATAGATTCAAAGCTTACAGATCGGAAGAGCGGTTCAGCAGGAATGCC
4088157	4	54.5575	pop3_silico	TGCAGGAATTCCGTCTAATATGTTTGCTCTACATCGCGACATTTGTGAAGATCGTTTGATTGGGTTGAT
4090641	4	54.5575	pop3_silico	TGCAGTAATTAGGAAAATAGGTGTATGGTTACTAACATGTAAAGAAATTACAGATCGGAAGAGCGGTTC
4091732	4	54.5575	pop3_silico	TGCAGTTGGTCCTTCCACCACTAGTGCATCTAATGATGGTGCTATACAGCCTGAAATAATCTAACAAAT
3659488	4	55.7921	pop3_silico	TGCAGTTTCTGTCTGTTGCAATCTTTGAAAGGCACAATCTTTTTACAGATCGGAAGAGCGGTTCAGCAG
4105757	4	56.4093	pop3_silico	TGCAGGGACTTCACTTTAGGCGAGATTCTCTGGTAACGTTTTTATAAAAACTTGCTATTTTTTTTTTAC
3635875	4	68.5306	pop3_silico	TGCAGCAACAGAAAACAACAACGTATAAAAATTAGTGAACATTTTCTTCTTTTGATAAAGACAAATCAC
4080105	4	68.5306	pop3_snp	TGCAGGAAAAAAGTTAGTATTCTCAGTTCTCCTTCACAAACACTACGTACTTCATAATGAGCTGGTTCC
4084033	4	68.5306	pop3_silico	TGCAGCTTTTTCTTTTGCTTTATAGAAAGAATATTAGGGTAGAGTTTTGTTAGTGAGAGAGAAAAAGGA
4089252	4	68.5306	pop3_silico	TGCAGCTATTTTGATCAACACCACTCTCACACACACACACAAAAGCGACTGAAACACACAAAAGCTCTT
4091787	4	68.5306	pop3_silico	TGCAGCAACAGAAAACAACAAACATATAAAAATTAGTGAACATTTTCTTCTTTTGATAAAGACAAATCA
3659009	4	74.6116	pop3_silico	TGCAGGTTTCTCTTCATATCCAGAAAATCAGCCACCCAACACATACAGTTCATCCAAATAAAGAGGAAA
4081053	4	74.6116	pop3_silico	TGCAGGCAAAAAAAGCTTCTCCTGCTAGCAACTCTCAAACAAACTTCTGGCCTCTTTCCCCCTCAGCTG
4087188	4	76.4866	pop3_silico	TGCAGATGGCCGACCCAGATAGACACGCAGAACTCTTTTAGTATTACAGATCGGAAGAGCGGTTCAGCA
3632757	4	80.3827	pop3_snp	TGCAGCCAGCAATTTCACACCTGTTGTTGGTGCTTTTATTGCTGATTCTTATCTAGGTCGATTCCTCGG
3633802	4	80.3827	pop3_snp	TGCAGAGTGTTTTGCCAGGCATTCTTCAAGGGGACAAGTCTGACTCCCTCTTGTATGGTTCAGTTGATA
3635855	4	80.3827	pop3_snp	TGCAGTTCCCTAGGTAGAAAGAGAGACAAAAAAACCTTACAGATCGGAAGAGCGGTTCAGCAGGAATGC
3636477	4	80.3827	pop3_silico	TGCAGATTACATAAATGCTTGGTGACTAAAAGCATAGCATAAAGCTAAGAAACTAACTAACTGCTAAAT
3636851	4	80.3827	pop3_snp	TGCAGGAGAGAGAAGGGGTCTTTCATTCACTATTTACAGATCGGAAGAGCGGTTCAGCAGGAATGCCGA
3637743	4	80.3827	pop3_silico	TGCAGTCAAATCTTTTATTTCGAAAGCAGTGCATTACATTACACTACAAGATCAATACCAAAGACAAGT
3638096	4	80.3827	pop3_silico	TGCAGGAGTTTCAAATTTCCAATTAGTCATTTTCTATAAGAAACTTCCTCTGATTAGATTACAGATCGG
4079640	4	80.3827	pop3_snp	TGCAGCCAGGTTGTTTGGTCGTCCCAAATTGTTTCATCATATTTCTCAGTTTAGCTGCTTCTTCCCACT
4079812	4	80.3827	pop3_snp	TGCAGAGAAGTTTTTCTTATACACTTATTATGGCTTTTATATTATTATTTATAAATTTGTTTTCTAGAT
4081015	4	80.3827	pop3_snp	TGCAGTTCCCAAGGTAGAAAGAGAGACAAAAAACCTTACAGATCGGAAGAGCGGTTCAGCAGGAATGCC
4091350	4	80.3827	pop3_silico	TGCAGCCATGATCCGCCCTCTGCATTCGATAACACTTGGTGTTTGATATCACAATGTGTAAATATAATT
3630996	4	82.2577	pop3_silico	TGCAGAATGGAAACTACCTCAGTTTCAACTTCTCTTTTTGGCTCCAAGTCACATTTGTTTCCTACTAAT
3632474	4	82.2577	pop3_snp	TGCAGAATCAGACAACATTGTTATTTATTGGGGTCAAAACAACAATGAAGATACCTTACAGATCGGAAG
3635984	4	82.2577	pop3_snp	TGCAGTTTGTGTTGGTAAATCCTGTTGGAAGTGTGATGGAAAAGTTACATATGTCGAAGATTTTAGATA
3637755	4	82.2577	pop3_snp	TGCAGCATTAGATACTAGGAAAGTACTAACAAGGAATATATGTAGAATCAAAGAGGAAGTGGAAAGTAC
4080142	4	82.2577	pop3_silico	TGCAGAAAAACCAAAACCAAGATCGGTGAGAAGAAGACCTCTTACAGATCGGAAGAGCGGTTCAGCAGG
4087364	4	82.2577	pop3_silico	TGCAGGTGGAGATTCAGATGTTGTATTCTTCAAATTGTTTTCAAATTTATTCTCTCTGATATGAGGAGG
3633170	4	84.1327	pop3_snp	TGCAGAACTAATCTTCATCATCATCACCTTCATTCATCACCATTACAGATCGGAAGAGCGGTTCAGCAG
3637857	4	84.1327	pop3_silico	TGCAGAGTTGTGAGGAGAGCAGGAGAGAATTGGATTGAGAGAGATTGAAAGAATTGAATGGTTACAGAT
3640875	4	84.1327	pop3_silico	TGCAGAGTTGTGAGGAGAGCATGAGAGAATTGGATTGAGGGAGATTGAAAGAATTGAATGGTTACAGAT
4086403	4	84.1327	pop3_silico	TGCAGAGAATAAAAATGTAAAAGTTATGCCAAATTCGTGTAAAGTTTGTGGGTGCCATTTACAGATCGG
4087610	4	84.7425	pop3_silico	TGCAGTCATGCAGTCAAGTATCATTAGCCGTTGAACTTTGATCACACAGTTTACAGATCGGAAGAGCGG
4088442	4	84.7425	pop3_silico	TGCAGCTTTTTTGCCTACCGTAGGGGACTCAATTTCGTGTTTGATAGGCCTAGTGTGACTTTTATCAAA
3631611	4	85.9771	pop3_snp	TGCAGAAGCTTCAAGCAGATAATCATAATGAGAGAAATAAGCTATATCTTGAGAAGAAAAAAGTAATTT
3639483	4	85.9771	pop3_silico	TGCAGAATTCATAAATTACCTTACCTGAATGAACGAGACTGGATGTGTTATTACTTTGTCTCTGTTGTG
3658758	4	85.9771	pop3_silico	TGCAGAATTCATAAATTACCTTACCTGAATGAATGGATGTGTTATTACTTTGTCTCTGTGTTGTGTAAT
4081808	4	85.9771	pop3_snp	TGCAGAGGCTCATTTTCATCTGTTGAACCAAGCATCTCATTTACAAGCAATAGGCGCTCAGAAGGACCT
4082574	4	85.9771	pop3_silico	TGCAGATACCTAAAGTAGAAATCAAGTAAATAGTGAGGCAAAATTCCTTTCATCTGTAGTTTCATTACA
4082768	4	85.9771	pop3_silico	TGCAGACATGGAGGAGCTTAGTGTTCGACCTAATAGGTCTGTTACAGATCGGAAGAGCGGTTCAGCAGG
4079064	4	90.5823	pop3_silico	TGCAGAAATTCTACAGAAGAAATCCACACATTCTACATTGAAGAAGAATCATTACAGATCGGAAGAGCG
4082218	4	90.5823	pop3_silico	TGCAGTTGTATAAATGTGATTGGATTTATGAGAAAATCGCTGTTCAATAAATTCATAGATTCTTAGTTA
4080669	4	91.1921	pop3_snp	TGCAGTATATATAGCACTGATCAAGTCAATGAAAGCCTAAAGTAGAGAACTCACTTCTAAAGCCTAGCC
4081476	4	91.1921	pop3_silico	TGCAGCCTAATAACATAATAGTAATACGAATACTGATAAGAGGTCTAACAAAATGTTATGAATTGTATT
4085185	4	91.1921	pop3_silico	TGCAGACTGGCATCACTAAACAGAAGTTTCGTCCCGCAAGACATTTTGAGGGACATTCAAGTGGAGAAA
4088473	4	91.1921	pop3_silico	TGCAGCCTAATAATATAATAGTAATACTAATACTCATAAGAGGTCTAACAAAATGTTATGAATTGTATT
3634806	4	91.8018	pop3_snp	TGCAGCTTATGGGATGTAAAGCTCGGCATGCTTTCAAGGTTTTGCTGTTTGTTCAAGTTTTATTTTGTA
3638715	4	91.8018	pop3_silico	TGCAGCAACACACTATCATGCACACACACACATACTGTTGCAATCATACATTACTTATACACACATATT
4079281	4	91.8018	pop3_silico	TGCAGATATATGCGTGTGAAGAATCAAACCAACATTCGAGTACATTTGTATTTTTACTTGCGCAGCTCT
4081333	4	91.8018	pop3_snp	TGCAGAAGGATAAGAGTGATCACACAAGTGGTATTGGGCACCAGAAGGTTTGTTTTTTTATATTTTTAT
4084326	4	91.8018	pop3_silico	TGCAGTGTACTCTGCAAAACAGGACGCGTATAACGAAACGACTCCTTTTCCTTTTCCTTTTCCTTTTCC
4084595	4	91.8018	pop3_silico	TGCAGGTGAAGGCAGCTCAGGTTGGAAATATTTGTACTCAACATAAGGTCTTGCAGATGTACTATAATT
4087514	4	91.8018	pop3_silico	TGCAGCCGTGTGTTGTTGTTTGAAGCTATAAATGAAGAGCTTTTGGTTTTGGTTGCTGCGTCTGTGTTG
4088438	4	91.8018	pop3_silico	TGCAGCAACACACTATCATGCACACACACACACACATACTGTTGCAATCATACATTACTTATACACACA
4122174	4	91.8018	pop3_silico	TGCAGGTGACGTAGTCTCCAGTTGCCTCATATGCTACGCCCAACTTCATCTACTCGCTTTCGATTTATA
4122251	4	91.8018	pop3_silico	TGCAGGTGACGTAGTCTCCAGTTGCCTCATGCTACGCCCAACTTCATCTACTCGCTTTCGATTTATATC
3638022	4	100.373	pop3_silico	TGCAGAAAAACAAAGCTGATGTGTATTTGATTTGGGTTGCTAAAGATATCGAAATGAACTTTGGAAATG
3659013	4	100.373	pop3_silico	TGCAGTTTCTGGTCGTCCGAATGTCGCTGAGATTAGTGTTACAGATCGGAAGAGCGGTTCAGCAGGAAT
3660773	4	100.373	pop3_silico	TGCAGTTTGTAGAACTATTTCATTCTTCCGGAAGATCCACTTGCAACCGACCACTTTTTGTCTCAGGTA
4082100	4	100.373	pop3_snp	TGCAGAAGAAATGACAAGAACACACATATTCCGGAACCTGTTGCTACTAGCAACACTTTCTGATATAGG
3630395	4	100.991	pop3_silico	TGCAGTGTTGCACATCGGGAAAATAGCAATTTGTTCAAAATCCATTATGCTACGGGTGTTGTAATGCGC
3632371	4	100.991	pop3_snp	TGCAGTGTAGTTTAGGTATGGTGTGCAGCTCCATGAATACAAAGAATGGATCTATATGTTTCCTGATTA
3632991	4	100.991	pop3_snp	TGCAGGAAGTAACATCAGGTTCCAAATCCAGAAGTGGAACATTCTCTCCATACTATCATGAAGTAGTCT
3635045	4	100.991	pop3_snp	TGCAGTGGGTTGTTCGCATATTGAATTAGAAAGACTATAATTTGTTATGCATGTTACAGATCGGAAGAG
3636883	4	100.991	pop3_snp	TGCAGAGGGTTTCACAGCCCAACCATCTTTTCCACCAACGTTACAGATCGGAAGAGCGGTTCAGCAGGA
3637141	4	100.991	pop3_snp	TGCAGAAAGCATTACCATTACCTGATCAAGTGGACAATGCTATAAACTACATAAATAGCTTAGAGACAA
3637978	4	100.991	pop3_silico	TGCAGTGTTGCACACATCGGGAAAATAGCAATTTGTTCAAAATCCATTATGCTACGGGTGTTGTAATGC
3638721	4	100.991	pop3_silico	TGCAGGAGCCATCAACGATCTCACTGACCAAGAAAAAGTGAATCTCATTCTCTACCACATTACATCAAA
3638775	4	100.991	pop3_silico	TGCAGTTAGATATAAAAGTTAGTTATACTAGTTAGGGTTACTGCACTCTATATAGAGTCAATCTCAGGT
3640449	4	100.991	pop3_silico	TGCAGTATTCTTATAATTTCATAGAAAATGAACTTATCTTCAACTCCACATGTTACAATGACTTGTAGA
4079397	4	100.991	pop3_silico	TGCAGGAAGATCACGTGGAGGTCATCTCTGCCAATTCTTCATTGATAGGAGATGCGGTTATTCATGTTG
4080130	4	100.991	pop3_snp	TGCAGGTTATTCTCATTGGGCTCATTCACTAAGGTTTCAAATTACAGATCGGAAGAGCGGTTCAGCAGG
4122265	4	100.991	pop3_silico	TGCAGATTGTGTTGCATCTCTATTGAATTCAGATACAGTTTTACAACAACGTATTATTGGATCAGATTC
3630049	4	101.6	pop3_silico	TGCAGAGTCTGATACCAGAAACCTAACATATGTTGGTTTTTTCCACAAAATAAGATGTTTGATCTCTCT
3636072	4	101.6	pop3_snp	TGCAGGGCCAAGTCGAGAAACATCACCCGTGAATAACCTTAGCTTCAATTCCTCATCTGTTGTTGGCGC
3637632	4	101.6	pop3_silico	TGCAGTTTATGGTGTAGCTTGTGACAATGAAGGATCTTCTGTCTTCTTTACAGATCGGAAGAGCGGTTC
3637660	4	101.6	pop3_silico	TGCAGCTGGTTTTGTCATTGGAAAGGGTGGTTCGATTACCACTGATTTTCAGTCACAATCTGGCGCACG
4090317	4	101.6	pop3_silico	TGCAGTGATAATATCCTTGACATTGATCCATTCAAACACATGAGAATCAGGAATTCCTCATATGCACAC
4090330	4	101.6	pop3_silico	TGCAGCACCATCCTTCTTCTTCCTTGAGATGAAGAGAAGCTTGAAGCTCCATTACAGATCGGAAGAGCG
4084405	4	102.835	pop3_silico	TGCAGGAGAGAACACTGTGAGTGGTCTTGGGAGATTCGTGCTAATCATATGGCTTTTCGTAGTTCTAAT
4086903	4	102.835	pop3_silico	TGCAGATTATCGAATGACTTCATTGCGCTCATTACAGATCAGAAGAGCGGTTCAGCAGGAATGCCGAGA
3632171	4	104.71	pop3_silico	TGCAGCTTATTGTTATATTAGCAAAAATATACACAAACACACAAGTTCTACGATCACTACTCTTTCATA
3634100	4	104.71	pop3_snp	TGCAGAAACTTCAACCATGAAAAGGGTTGTTGATTAGTTTTGATCAGGAGTTGATATTTCAAAATTCAT
3635703	4	104.71	pop3_snp	TGCAGTGGTATCAACTGTGCTCTTCGTGTCTGGAATGACTACACTCTTGCATACTATTTTTGGGTCTAG
3635812	4	104.71	pop3_silico	TGCAGCGATGTCTCAGAAAAAACAACCATAGAGTATATCTTACAAATTTTACAGATCGGAAGAGCGGTT
3635918	4	104.71	pop3_snp	TGCAGGTATGGAGCTAGATCCATGGACTAATTCATGCAATTTAGAGATCTCATTGAAAACCCTTTCTCT
3636835	4	104.71	pop3_snp	TGCAGAAAATGGTAAACAAGTAAACTACAAAGTTATGTACTTGTTTCCAATCTGTTCCATCTTATTATC
3637050	4	104.71	pop3_snp	TGCAGAATGAGAATATCGGTATCGAGGTCTCCTGTATTTCACAGCTTACCATCAGCAACCTCCTTTTCT
3637269	4	104.71	pop3_silico	TGCAGTACAGAATCACAATGAAGAATGCGGGAAATATTATTGCATTCAAGTACTTTACAGATCGGAAGA
3658774	4	104.71	pop3_silico	TGCAGTTTTTTTGAGTCAAATTAGAATATGCAATAGGACATGCTCATGTTCTATGCTAAATTTATTGAG
3659843	4	104.71	pop3_silico	TGCAGCAGTAACACAACAGCTCCCAACCTACAAGAGACATGACCAATACACCATTGTTTTTCAGTTATC
3660584	4	104.71	pop3_silico	TGCAGACTAAAATAATGATTGAGAATATTGTAAAAGTTCTTTACTAAAGTCTTGTCTATTTTACAGATC
4079659	4	104.71	pop3_snp	TGCAGTTTCACAGCATTTCTTATTGAAACTAACTCCAACGCATTATTACAAGAAATTTTTCATATAAAA
4081089	4	104.71	pop3_snp	TGCAGTTTCCTCTTGTTTCAAAATGTGGAAAAATTGCGCGAAAATACGATGATTCCAAGAATACCTATG
4082954	4	104.71	pop3_silico	TGCAGACACCACTACCAAAAAAATAAATTGAAAGTCTCAGAGCCTGTCATAATCTCCTGGTGCACAAGC
4083521	4	104.71	pop3_snp	TGCAGAGGTATTATAAAAGATTCTAAGTTCCTCTTCGTCGGGGGACCATCAACATAATACACACACGAG
4083770	4	104.71	pop3_silico	TGCAGAGTTTGAACACAAGTGATTTACCAAGTTTCATCAATTCAAACTTCTTCAATTTCCATGATCCAT
4084050	4	104.71	pop3_silico	TGCAGAAAGATCGACAATCTTCAAGTGCTTCAGAAGGAAGAAAGCAAACTAAAGAATATTTTTACAGAT
4084682	4	104.71	pop3_silico	TGCAGTTTTTGAGTCAAACTAGAATATGCAATAGGACGTGCTCATGTTCTATGCTAAATTTATTGAGTT
4084930	4	104.71	pop3_silico	TGCAGCGGTAACACAACAGTTCCCAACCTACAAGAGACGTGATCAATACACCATTGTTTTTCAGTTATC
4085665	4	104.71	pop3_silico	TGCAGCCTGTTTTTTCCCAAGGATCCATAATATTTGAACACCTTATCCAATCTAGTCTCACCGCAAACC
4086608	4	104.71	pop3_silico	TGCAGCATCTGCGAGTCCTGTTCGATTTCTGAAGCTGTAGTCCAAATAAGATGATTTTATCTATTTGAG
4086717	4	104.71	pop3_silico	TGCAGAACATCAACACGCAAAATGGAGGCAGCACGAGTGAGTCGAATTCTGTTCGTGTAATCCTCGCAG
4087836	4	104.71	pop3_silico	TGCAGCACCTCCTCCAGTTGCAGCAGAAAGTGCAACAGCACCACCACCACCACCAGATGGAACTGAAGC
4088196	4	104.71	pop3_silico	TGCAGCATGCCTAGGGTTTATTTGGAGGAGGAGAAAAGGTAGGGGTCTTTGACTTGGCTTGGCAAAAAA
4088201	4	104.71	pop3_silico	TGCAGAATAACACAGAGTTATGCCATCCCCCATTTCAAATTACAGATCGGAAGAGCGGTTCAGCAGGAA
4088677	4	104.71	pop3_silico	TGCAGTTGTGAATTTTATTTTCCAGCTTCTTGTATCATAATTGTAAGCTAGTTAGCTTTATAATTGTAT
4088898	4	104.71	pop3_silico	TGCAGCTTATTGTTATATCAGCAAAAATATACACAAACACGCAAGTTCTATGATCACTACTCTTTCATA
4090038	4	104.71	pop3_silico	TGCAGCACCTCCTCCAGTTGCAGCAGAAAGTGCAACAGCACCACCACCAGATGGAACTGAAGCCAACTT
4090139	4	104.71	pop3_silico	TGCAGACTAAAATAATGATTGAGAATATTGTAAAAGTTCTTTACAGATCGGAAGAGCGGTTCAGCAGGA
4090147	4	104.71	pop3_silico	TGCAGAGATATCATATAAGGAAAAAGTGTTTTCTTCATATCCCTAATAAGAACATGAGTCACTATACAC
4090678	4	104.71	pop3_silico	TGCAGAATTTGGTAAATGATGGCTTTGCATTGCTTGACTTTACAGATCGGAAGAGCGGTTCAGCAGGAA
4091077	4	104.71	pop3_silico	TGCAGATTGATTCATTCTAGCATTTGCTTCTCTCATCCAAAGTGGTAAGTTTTTTTTTGTATTACAGAT
4122058	4	104.71	pop3_snp	TGCAGGCCATAGCTAAACTCTATCTCAATTTATTTAGAAGTTGTAGCATTCTAACATTGTAGTCAAACT
4122257	4	104.71	pop3_silico	TGCAGCGGTGTGTTCTTATGATCGTTGATCAATGAAGATTGTGAAAGAACTTTTCCTTCTTCCCCAGCC
4122296	4	104.71	pop3_silico	TGCAGTTACCAAAGACTATGGGTTGCCATTGAGAGTTGGTCGGATTTTCAGATGGGTGAAGTGGGTTGG
3636659	4	105.32	pop3_silico	TGCAGCAAAAGCGATATCAGATATTCATAAAAAAATTACAGATCGGAAGAGCGGTTCAGCAGGAATGCC
4079698	4	105.32	pop3_silico	TGCAGAAAACAATTGGGTGAAAAAGTGTTCCCCTGAAAAATGGTGAATGTCGTATTTATAGGGAATAAT
4080541	4	105.32	pop3_snp	TGCAGTTGGAAAATGGGATGGTGCGAGCAAGCTTAGGAGGGCGATGAAAGAACGTGGCTTACAAAAGAA
4081218	4	105.32	pop3_snp	TGCAGGTGCAGTAGAGTTCTTAGCTTCAACCATGAAGAACAATTCAAGTTCGATTTCTCTGAGTGAAGC
4081999	4	105.32	pop3_snp	TGCAGACGCATCTTCAGCCCGGCGATGAAAATGTCAGTTTTATAGAGCAAAAACTAACCACAATCACAT
4082224	4	105.32	pop3_silico	TGCAGCTTTTAGTGTAGTCTCTAAGTGAGAGTGTTGCAGCTTTTTAGTGCTTCTATATAGGCTGCTAGA
4082293	4	105.32	pop3_silico	TGCAGAGCGATTTGATGAGAGCGGGCTCACAATGCCGTGTTTACAGATCGGAAGAGCGGTTCAGCAGGA
4082585	4	105.32	pop3_snp	TGCAGCAACAACTACCTGTAGAAAATCAAACAAAATAATTTCTTGGGCTTACAGATCGGAAGAGCGGTT
4084241	4	105.32	pop3_silico	TGCAGTTATGTTTTTTTTGTTTTTTGTGTAAAAAATATTATGTTTTGTGCGCATACTATATGCTGAAAA
4084499	4	105.32	pop3_silico	TGCAGTTTTTAGGAGTATTTTGCAAAAAGAACCGCCTCAATCGGATAAACGAGCGCGAAGTTATGAATT
4084738	4	105.32	pop3_silico	TGCAGAAGGTTTTCTGCATAATTCGAAAACCTCTCACCATCTCAATTCTTCACATTTCCCTCAATCAAA
4085080	4	105.32	pop3_silico	TGCAGTTATGTTTTTTGTTTTTTGTGTAAAAAATATTATGTTTTGTGCGCATACTATATGCTGAAAAGT
4085700	4	105.32	pop3_silico	TGCAGAGGAATTCAGATTTGATGAGAGCGGGCTCACAATGCCGTGTTTACAGATCGGAAGAGCGGTTCA
4087352	4	105.32	pop3_silico	TGCAGCTACAACAGGTAACTTAGCTTCATCCTATTTGTTAGACCCGAGCTTCTACGGTTCATTATTTCA
4087496	4	105.32	pop3_silico	TGCAGAAAAAAAGTTCCTCCCTTTGGACTCAGAATATGTTTGGAACATTTTCCCATGTTTATGCGGAAA
4089859	4	105.32	pop3_silico	TGCAGATGCACTCAGATCCTGTAGAACAAGGAGTCCAGTATAGAAGAGATTACAGATCGGAAGAGCGGT
4090053	4	105.32	pop3_silico	TGCAGAAACATGAGAAAATGTCTCCTTTGTGGTAATTTGGGAACACAGAAAGATATCGCGCCTCTACTC
4122044	4	105.32	pop3_snp	TGCAGTTTACAAGACAGGATCTGTATGTGTTGCCTTCCTTGCTAACACCGGTACAACCGATGCAACGGT
4122311	4	105.32	pop3_snp	TGCAGAGACTGGTGGAGCATTAGGTGGCATGGTTAGACAGCTTTCAATTGATCAATTTGAAAATGAAGG
3637146	4	109.216	pop3_snp	TGCAGAGATGTAATGTAGTAGTTTTATGCACATGGAGAGATTATCACCTGCCATTATTTTGAAAATCAT
3637922	4	109.216	pop3_silico	TGCAGCTCAAACTGTTTGTGCTATTTGGAGGGCAATGAATGATATGATTTTCAATCAACATATATAGAT
3659043	4	109.216	pop3_silico	TGCAGAGTAAAGATGATGGGGAAATCAATTGTGCACTTGTCACACTGATCCCAAAAGGCCCTGATGCCA
3659536	4	109.216	pop3_silico	TGCAGCAATCTTCAGGATTTGTCTTCTCCAACCTTTCTTTTTTGTCTCTTGGATCAACCAATCCCTTTA
3660126	4	109.216	pop3_silico	TGCAGTTGTAGATACATCAACAAAAATTATCGGTTACAGATCGGAAGAGCGGTTCAGCAGGAATGCCGG
4082458	4	109.216	pop3_silico	TGCAGTGCCAAGTTGTTAGAATTGATAAAATAAGAATTCTTAGATTGCTATTTTTTCATTATGATTGGC
4084079	4	109.216	pop3_silico	TGCAGTTTTTGCATCGACTCAAGAAATCGACAATGCATATTCAGCTTCTGTCAGCTACAAGAAAGGAAA
4084368	4	109.216	pop3_silico	TGCAGCTTCAGTGGTCTTTGCCACATTTGAAAGCTGTTGATTACAGATCGGAAGAGCGGTTCAGCAGGA
4087911	4	109.216	pop3_snp	TGCAGCAGCATAAAGACGTAGACATATTTGGCCGAAGTCTATTATTACAGATCGGAAGAGCGGTTCAGC
4088517	4	109.216	pop3_silico	TGCAGAAATTCCCTTCAAAATCCACTTATATGCACACCTCCAATAAAAGCAGTAGCAGCCCCGGACCCT
4079530	4	110.45	pop3_silico	TGCAGCACATTATGGGGCTTTTCAAATGCAGATTTTACAGATCGGAAGAGCGGTTCAGCAGGAATGCCG
4083002	4	110.45	pop3_silico	TGCAGCAAACTTGCAATGGAATTGTCTGTTTTATATTATGCACAATCAAAGCATTCATTATACAAATTA
4090479	4	110.45	pop3_silico	TGCAGAATCACCTCAAAGTTGTATTTGTACCTGATCAACATCCACTTCAGAATTTTGAGCATAATTGAT
4090490	4	110.45	pop3_silico	TGCAGCAAACTTGCAATGGAATTGTCTGTTAGTTATATTATGCACAATCAAAGCATTCATTATACAAAT
4091190	4	110.45	pop3_silico	TGCAGCAGATTTGGAGATTTCTGGAGCATTTTCTGATCAAATTTCTGAAGCAAATCAGCTGAAGAAAAT
4084238	4	111.06	pop3_silico	TGCAGTAAAGAAGGGTGCAGGCAGTGTGGCTTGATTTATTATTATTTTTTGCATCTGTTGTGGTGCATC
4089268	4	111.06	pop3_silico	TGCAGTAAAGAAGGGTGCAGGCAGTGTGGCTTGATTTATTACAGATCGGAAGAGCGGTTCAGCAGGAAT
4090298	4	111.06	pop3_silico	TGCAGAACACAGAGCTTGTATTTTAGCATCCACAAAATGAAAAGCAAGTGATAAAAGAATCTTTGTAAT
3629651	4	112.295	pop3_silico	TGCAGTGGATGTTGAATGGTACTCCTGAGTGATGTCACGTGGAAGCTCTAGAACTAGTGGCATGAAAGT
3631681	4	112.295	pop3_snp	TGCAGTCAATGAAGTGTGAGCTAAGAGAAATGATGGTTCCAGTGGCAAAGCAAGTTCCTAGGCCGAAGA
3636967	4	112.295	pop3_snp	TGCAGGAAGGTTTGTAGAAGATGCAAGTGTTTTTGGTAATGTTACAGATCGGAAGAGCGGTTCAGCAGG
3638489	4	112.295	pop3_silico	TGCAGGGAGAAGGGAACAGATGGCGCTTCAACAGGCACAAAGGAAAATGAAGATTGCTCATTATGGGAG
3639378	4	112.295	pop3_silico	TGCAGATTATGTGGCAGCCTCGGTCACAGTAAAACACCTCTTTCTGAAAAATATCAAGTTGCAGAGGTA
3639405	4	112.295	pop3_silico	TGCAGTGATGTTTGTGAGATACTTTATCAGAACTTACAGATCGGAAGAGCGGTTCAGCAGGAATGCCGG
3640091	4	112.295	pop3_silico	TGCAGCATACTAACTTACTTATATATTCATAAAAGCACATTGACATTTCGCATGCTTTCATACATCTGC
3659306	4	112.295	pop3_silico	TGCAGGCGAGATGAATTGGGATCTAAACCTTTTTGCATGTTGAATTGTTGGCATGATTGTCTAGATTAT
3661279	4	112.295	pop3_silico	TGCAGCTAATGAAAGAGGGAAATGATCAAGCAAACCCATAATTACAGATCGGAAGAGCGGTTCAGCAGG
4079272	4	112.295	pop3_silico	TGCAGCCATGTTGGATCTGATTCACCAAGGATCATATACTTGGACTTACAGATCGGAAGAGCGGTTCAG
4080857	4	112.295	pop3_snp	TGCAGATCCAACACTCAGTGACAAAGTAGCCAGACGTTTTATAAATGCAGCAGCTTTTTGCATGTCATG
4081420	4	112.295	pop3_snp	TGCAGTTGTTGTTGATGCTGTCGAAGTGTTTGGTGCTATGTTTGGTGCAGGACGAGAATAAATAACCGG
4081432	4	112.295	pop3_silico	TGCAGCTATGCTGGATCTGATTCACCAAGGATCATATACTTGGACTTACAGATCGGAAGAGCGGTTCAG
4084677	4	112.295	pop3_silico	TGCAGTTATGTTGGATCTGATTCACCAAGGATCATATACTTGGACTTACAGATCGGAAGAGCGGTTCAG
4085023	4	112.295	pop3_silico	TGCAGCACTACTCATAGTTCATTGTGGTTTACAGATCGGAAAAGCGGTTCAGCAGGAATGCCGAGACCG
4085483	4	112.295	pop3_snp	TGCAGCTATGTTGGATCTGATTCACCAAGGGTCATATACTTGGACTTACAGATCGGAAGAGCGGTTCAG
4086124	4	112.295	pop3_silico	TGCAGAAGTATCCATAACTGTTGATGTATCTCCAAGAGTGGCACGGCCACCAAACTCAACAATTACTGC
4087361	4	112.295	pop3_silico	TGCAGCTGCTACAGGTTATTTTCCGTACTGTATAATGTCACTTACATCAAGCTTGTTTGAAATGCAAGT
4088171	4	112.295	pop3_silico	TGCAGAATTCAAATAAATGGAGGATGCCTGGCCTCTTTCAGTGTGGGGCTTCTTTGACGGGGAAGGAGC
4088535	4	112.295	pop3_silico	TGCAGGGAGAAGGGAACAGATGGCACTTCAACAGGCACAAAGGAAAATGATGATTGCTCATTATGGAAG
4088874	4	112.295	pop3_silico	TGCAGCTATGTTGGATCTGATTCACCAAGGATCATATACTCGGACTTACAGATCGGAAGAGCGGTTCAG
4089915	4	112.295	pop3_silico	TGCAGCACTACTCATAGTTCATTGTGGTTTACAGATCAGAAGAGCGGTTCAGCAGGAATGCCGAGACCG
4091280	4	112.295	pop3_snp	TGCAGTTGGGGAGAATTCAAAGATTATAAGAAAAGTATTAGTTACTACTCTGGTTCAGTTATCAGGGCC
4091530	5	0	pop3_silico	TGCAGGTTTCTATCATAATCGGCTAGGTTTATCGTTATCTTACTAAAAATGAAAAACTTTGCTGTTCCG
3631148	5	0	pop3_snp	TGCAGTTTGACGGTGGTTTCTACTCTTCTTGAGAAGTATGAGATTGATCCTAAGCAAATTGGTCGTCTG
3635611	5	0	pop3_snp	TGCAGCTTGTGCAAAAAAGTTTTGCCCGTTTGGTCTTCAGTGACTTCTTGAGGAATTCCAGGTTCGCAT
3636712	5	0	pop3_snp	TGCAGAAGATTCAATAACTTGTTTACTCATAGTAAAACCTAAAAGACTAATAGACAAGTGCTGTAGTTC
3661090	5	0	pop3_silico	TGCAGTTGCAATTGTTGTCGGTTCAAATATTGTATTTTACCCTTTACAGATCGGAAGAGCGGTTCAGCA
4088585	5	0	pop3_silico	TGCAGTTTGCAATTGTTGTCGGTTCAAATATTGTATTTTACCCTTTACAGATCGGAAGAGCGGTTCAGC
3633684	5	1.28205	pop3_silico	TGCAGTTATTAGAAGGGGAAAAAAAACAGCACAAAATCAAAAACCAGATATAAGTTGCCATCAAAACAT
3634474	5	1.28205	pop3_silico	TGCAGTGTTCTGACATGTTTGCTACAGAACATTTACGGGCACACATGACAGGATTTGCTATCAAACATG
3635448	5	1.28205	pop3_snp	TGCAGGTTTGTTTTCCCAATGCTAGTTTGGCTTTGTGCCCTATGTATTCACTGTACGGTTCTATATGTC
3639021	5	1.28205	pop3_silico	TGCAGAATTCATCAATGAGACTTATATTATCAAAAACTAAGTCAAACAAAAAATCAGATTACGATTAGA
3659140	5	1.28205	pop3_silico	TGCAGAAGTATCGTTTGGATTTTCTCTTTGTCGTCGCGAGGAATGAAACTGTTGCTGCTGATGCTGCTG
3660345	5	1.28205	pop3_silico	TGCAGGCCCACTTCTAATTTTTTTCACCCTTATCACTGTCTACCGGATAATTTTGTTTACAGATCGGAA
4083845	5	1.28205	pop3_silico	TGCAGTGGAGATGCCAAGCGCCTTATTACAGATCGAAAGAGCGGTTCAGCAGGAATGCCGAGACCGATC
4083964	5	1.28205	pop3_snp	TGCAGTTTTGGGCGTATGTGGTTGTAGTCTCTTATGTGTGCATGGATGCTAGTGAGTGAGAAAAAATCC
4084885	5	1.28205	pop3_silico	TGCAGTTTGATTGAGCCGGCCCTGCCTTCCACACAAATAAAAATTACAGATCGGAAGAGCGGTTCAGCA
4084966	5	1.28205	pop3_silico	TGCAGGCTATGATGAACGGGTAGCAATTGATTACAGATCGGAAAAGCGGTTCAGCAGGAATGCCGAGAC
4085710	5	1.28205	pop3_snp	TGCAGAATTGTTTCTGAACAATTCGGTTTTTTTTTGTGTGTGTAGGTTGTGAGAATGGGTTCTCTGCAA
4086897	5	1.28205	pop3_silico	TGCAGGCTATGATGAACGGGTAGCAATTGATTACAGATTGGAAGAGCGGTTCAGCAGGAATGCCGAGAC
4089447	5	1.28205	pop3_silico	TGCAGTTATTAGAAGGGGAAAAAAACAGCACGAAATCAAAAACCAGATATAAGTTGCCATCAAAACATC
4122208	5	1.28205	pop3_silico	TGCAGTTTGATTGAGCCGGCCCTGCCCTCCACACAAAATAAAATTACAGATCGGAAGAGCGGTTCAGCA
4122219	5	1.28205	pop3_silico	TGCAGTTTGATTGAGCCGGCCCCGCCTTCCACACAAAATAAAATTACAGATCGGAAGAGCGGTTCAGCA
4088069	5	2.51662	pop3_silico	TGCAGATAAATATTTGATAATCAATAAATGAAAGTGTTCACAGTAACTGTGTTAGGATACAGAATAAAA
3636496	5	3.94737	pop3_snp	TGCAGAATTCAAGAAACATCATATAGCAGAAGCTCACTTATAAATGAAACTATGTACTTCAAATTCAAT
3638469	5	3.94737	pop3_silico	TGCAGTCTAAACTCAAAACCCTAATTTATGTTCCTTCATTTATAATGGACCTTTCTTTTCGGGCCTGAT
3638849	5	3.94737	pop3_silico	TGCAGTCTAAACTCAAAACCCTAATTTATGTTCCTTACAGATCGGAAGAGCGGTTCAGCAGGAATGCCG
3629663	5	5.18194	pop3_silico	TGCAGGATGAGGATACCAAGGGCTGCATTCAGTAGTTCCCAATGGTTTACCTGTAAGACTTTGGAGGAC
3630514	5	5.18194	pop3_silico	TGCAGGAAGCTCGAAAGAAATTGATTACGGTAATATCTCTAACGATATCTTTTGTAGTTTGTACATAGT
3632238	5	5.18194	pop3_silico	TGCAGGCGCATCTGTACAAAAGCTCGCAGATCAGAAAGGCATCATTGTGAGATTTGTAATAGGAAGAAG
3632840	5	5.18194	pop3_snp	TGCAGATAGAAAGCCTTCACAGGGTTCTGCTCCGACCAGTGTTCAGATCGAAGACGATTTTTGGGCTGG
3633183	5	5.18194	pop3_snp	TGCAGTCTCAGCCACCACCGGGTAGATAGAAAATCGAAAGCTTGAGCATGGAAGAGCATCCCCAAAATA
3634480	5	5.18194	pop3_snp	TGCAGTTGAACATCATGAGTCTAATACATATGTCTTATAGTGTTGTATAGTTACAGATCGGAAGAGCGG
3634625	5	5.18194	pop3_snp	TGCAGATAGGGCAGCGATGTGTTCAGGATAGAGCTTCTACGAAAAGACTAAAATACAGAAGCTAGATTT
3635760	5	5.18194	pop3_silico	TGCAGGCCTGATCTCTGATTTTTGCTCATCATTTTCTTGCTTTTGCTGACCCTAAGGTCTTTTACCCCC
3636502	5	5.18194	pop3_snp	TGCAGAACGATTACTCTTGTCAGAAAGAGATTATGCCTCTTAGAAAGGAACTTTTGAGTGTAGAAATGC
3637462	5	5.18194	pop3_silico	TGCAGGAAGCTCGAAAGAAATTGATTACGGTAATAACTCTAACTATATCTGTTACAGATCGGAAGAGCG
3637760	5	5.18194	pop3_silico	TGCAGAATTAGGAACATCAGAAACAATAAAATCCAGACCTGAAAATATCAATCTCAACATGCAAGTTAG
3638922	5	5.18194	pop3_silico	TGCAGGAAAGTATATAGTTTATATAGTGATTTGAAATTTGAAATTTTGATTTACAGATCGGAAGAGCGG
3639415	5	5.18194	pop3_silico	TGCAGGATGCCTCACCATAACTATTATGTTCGGCATGTATGTTACAGATCGGAAGAGCGGTTCAGCAGG
3660104	5	5.18194	pop3_silico	TGCAGAAATAGGAACATCAGAAACAATAAAATCCACACCTGAAAATATCAATCTCAACATGCAAGTTAG
4084131	5	5.18194	pop3_silico	TGCAGAAAATATTAGGTGAAATGGTTTCCAATACTACATCTGGAAATGTTTGCCCGGCGGCGATGAAAT
4086255	5	5.18194	pop3_silico	TGCAGGTGCATCTATACGAAAGCTCGCAGATCAGAAAGGCATCATTGTGAGATTTGTAATAGGAAGAAG
4086579	5	5.18194	pop3_snp	TGCAGAATGGCTAGAACTAGGTCCGGTACTAATATTTCCCAGGGTGCAGTAGATCTTTCCTATCTACAG
4091010	5	5.18194	pop3_silico	TGCAGCTTCACTTTCTCCTACAAACTGCATCCAACATGAAACAAAAACAACAACATCCATGCACCTAAT
4118631	5	5.18194	pop3_snp	TGCAGGATATATGTATATATATTCAGCAAAACTTGCTAGTATTTATAATAGAGATAAAACATGGTCATT
4079407	5	6.41272	pop3_silico	TGCAGAAGAGAGTAAAGAAAAGAATGTGATGATTCCTAAACAAAAAGAACCTATCATTCATAAACAGGA
4082690	5	6.41272	pop3_silico	TGCAGAATTGCTATGAAGATTGTTGGTGAGAGCCTTGTTGCGAAGATTGGTTGTTTCTTGACTCCATTG
4085488	5	6.41272	pop3_silico	TGCAGAAGGTTTTTTTGTTCTTGAAATTTTTCTAAGCTGAGAATTGGATTGATCAGCCATACTCTCTCT
3632319	5	6.4165	pop3_snp	TGCAGTCAAAAGTGACCGCAGATAATCCATTTCCAACAACAAATTCGACCTCAGAAGAAAAGTAGCACA
3635104	5	6.4165	pop3_snp	TGCAGTGAGAGTAGGGCTCTCACCTTCTCAAATTCAAGCAATCAATGAGTGTCCTATGGACTCTCCAAA
3637428	5	6.4165	pop3_silico	TGCAGTTCATATAGTAACCTCCTAGGAACGTAACTACTAAGCGCCGATAGTTTACAGATCGGAAGAGCG
3637839	5	6.4165	pop3_silico	TGCAGATGATTTATCCTACAATTTCTGTTCTTTCTTATCCTACTTTATTCGAATATAGATACCAGTTCT
3638154	5	6.4165	pop3_snp	TGCAGTTCATTACAAGTATTCAAAAATTATCAAACCACATGGCTAAGGATATCAGCTCTGACGAGCGAT
3639972	5	6.4165	pop3_silico	TGCAGAGGAGTGTATAATTAGAAACAAGAAAGATGATCAAAATTTGATAACTCATCTAATTACAGATCG
3659517	5	6.4165	pop3_silico	TGCAGAGCAACACTAACCCAAACATAGCAATTATATACAGGGTTTGTCCATATCTATTTTACAGATCGG
3661554	5	6.4165	pop3_silico	TGCAGTTGCATTTGCGAACATAATAGAAAACGTGATTGTGCGCCTGAGTGTCCATGTATTTGTTGCCTG
4086440	5	6.4165	pop3_silico	TGCAGGTGGTCTCTTGCAGGTGGTCTCTTTGCACTATATGAAATTTTATGAGGTATACTTATATATGTG
4087081	5	6.4165	pop3_silico	TGCAGAGGAGTGTATAATTAGAAACAAGAAAGATGATCAAATTTTGATAACTCGTCTAATTACAGATGG
4091089	5	6.4165	pop3_silico	TGCAGAGGAGTGTATAATTAGAAACAAGAAAGATGATCAAATTTTGGTAACTCGTCTAATTACAGATCG
3630359	5	8.2915	pop3_silico	TGCAGCTGTTTCTTCATGCCCGGTCCAACTAGGGACGTGGCATGAAGATGGGGTCACGGATCAAGATCA
3630853	5	8.2915	pop3_silico	TGCAGTAATGTGAACCAAACAACAATTCAATTTCGATCTATCAATTTCTAGTTCATTACAGATCGGAAG
3631766	5	8.2915	pop3_silico	TGCAGGTTTTTCGTTGCAGTATGACAGGGACAGTTTGCATATGAACTAGTTGTTTTCTACTTTATCAAT
3632169	5	8.2915	pop3_snp	TGCAGAAATAAAACTACAAAGATCCTGTGTTGACACGATCACTGTCAAGTACCGTTTTTTTCTGTCTGA
3633012	5	8.2915	pop3_silico	TGCAGGGCTATAGCAGTAATGATAAGGATCAACAGATTCATCAAGAATAGAAGTTTAGAGACTTTACAG
3634250	5	8.2915	pop3_snp	TGCAGAAATGGCTGGAAATTATTGGACAGGCACGTCAAAATGTTGATTTCCTGAAGGATCAAGATATCA
3634820	5	8.2915	pop3_snp	TGCAGCCTCCTTCCCTAGTCTAGGTACCTCTACCACCACCATGTCTTGCCTTGCATCCAAGGAAGGTGC
3634980	5	8.2915	pop3_snp	TGCAGTTTTTATATGTATATAAAAAAAATACTTTTATAGGACGATATGTTCTTTGCGTTGCTGTCTGTG
3635147	5	8.2915	pop3_snp	TGCAGGAGGCGAAGCTTGAAGCCAATCATTGATGCTCAAATTACTTGGTGGCGATCTTCCAGCCACATT
3636392	5	8.2915	pop3_snp	TGCAGAATATAAGTCAAATTAGAAATATAGAACAAACAAGAAAAATATAACTTTGACATCAAAGGATAA
3636950	5	8.2915	pop3_snp	TGCAGTGACTTCAGAACAAACAACCAGCACACGAGCACCTTTGTTGTTCTCAGCCAAGTCCTTAGCCAA
3638304	5	8.2915	pop3_silico	TGCAGTTTGTGGTAGTGTATTGTTGTGAGTAATTTTAGATTCAAGCTATGAACAAGTAATAAAGTATCA
3640685	5	8.2915	pop3_silico	TGCAGTTTCACTAGCGGTGGCAACGCCATCATCACCCCAATCCAACACCTTCACTGTAAAGATCAAGAT
3640810	5	8.2915	pop3_silico	TGCAGCTTTACGCGCATCTTTTAGGCAGGAGGTTGCCGTCTGGCACAAACTTGACCATCCGAATGTCAC
3658771	5	8.2915	pop3_silico	TGCAGATGAACAGATTAGCTTATTTGTCACCGTGCAGTATGCAATACTCAAGTTTGTTTTCGTTAGATC
3659269	5	8.2915	pop3_silico	TGCAGATGGATCACCTCAGCCTCAACTTCTTTCATGTTTTCCTTCAGTTGAGCTTCTTCCTCTCTTTTG
3660304	5	8.2915	pop3_silico	TGCAGTTGAACAAGTTGCTGTGGAACAAACGGATGACCAAGTTACCTTGGTAATTGAAACTCCTGAGAG
3661252	5	8.2915	pop3_silico	TGCAGCATCAACTACTACTCTTCCGCCTCTCGGTAGCGCTGATATTTTACAGATCGGAAGAGCGGTTCA
4079473	5	8.2915	pop3_silico	TGCAGTTTGTGGTAGTGTATTGTTGTGAGTAATTATCATAATTCATACAACCTATGAACAAGTAATAAA
4079533	5	8.2915	pop3_silico	TGCAGCTGTACCAGACCCTTGATTTATCATTTTGCATATTTAGTCTGACCTTTACAGATCGGAAGAGCG
4080488	5	8.2915	pop3_snp	TGCAGGTTAGGTATCGGATGAGTTTAGTACTTCTATTTATTTTGAAGTTTATTGGTGGAATAGTTTATC
4082123	5	8.2915	pop3_snp	TGCAGAAGCCCGAGAATCCAAAGAGAAGCTATTATCTTACCAAGCCGAACATGAAAGCTATGAGACTCA
4082559	5	8.2915	pop3_silico	TGCAGGGCTATAGCAGTAATGATAAGGATCAACAGATTACAGATCGGAAGAGCGGTTCAGCAGGAATGC
4083486	5	8.2915	pop3_silico	TGCAGGTTTTTCGTTGCAGTATGACAGGGACAGTTTGCATATGAACTAGTTCAGTTTTCTACTTTATCA
4084308	5	8.2915	pop3_silico	TGCAGAGCAGTTTTGTTTGAAATACTAAAGAAGGATAAAAACGCATCTCAACAACCAAGTGGGTAAAGG
4084610	5	8.2915	pop3_silico	TGCAGTGGCCACAAACATGATGGGATCTCAGGTACTCTCTCTAATGATGCATCGAGTCTTTGTTCTTTG
4084736	5	8.2915	pop3_silico	TGCAGGAGCGCGGATTCGAACCCGCAACATCCCACTTATTCACCTTTACAGATCGGAAGAGCGGTTCAG
4084980	5	8.2915	pop3_silico	TGCAGAAGATTATTGAGATATATAACATTATAATACTTCGATTACTACAAATAATGTGACGTTCCTTAC
4085849	5	8.2915	pop3_silico	TGCAGAAGATTATTGAGATATATAACATTATAATACTTGGATTACTACAAATAATGTGGCGTTCCTTAC
4086561	5	8.2915	pop3_silico	TGCAGTATTTCCTTTTATAATAGTGATGTATTTCGTATATTAGCGTATATTTTGATGTAGCATTTACCT
4088504	5	8.2915	pop3_silico	TGCAGTCAAGGCTATAAAAGAATGGGGGCAACCAAAATCAAAGATTACTCACTTACAGATCGGAAGAGC
4122236	5	8.2915	pop3_silico	TGCAGTGGCCACAAACATGATGGGATCTCAGGTACTCTCTCTAATGATATATTGAGTCTTTGTTCTTTG
4122351	5	8.2915	pop3_snp	TGCAGGGACCAAGTCTTACACTGCTTGCTATGTTTTTTGTTTCAATGATGAATACAGACTCTATTCTTT
3631577	5	9.52607	pop3_silico	TGCAGTATGCAAAAAAATAAGGCAAAAAAGTTTGATTATACCAGTTCTTTTGCTTTCTGCATTGTAATA
3632607	5	9.52607	pop3_silico	TGCAGGAGTTGCAAGAAAAGGACCTTGTGGATGGACATACTTACAGGAAACTTCTTTATGTGCTAGAAG
3634681	5	9.52607	pop3_silico	TGCAGAGCAACACACACAACGGTTTTCCAGTATGTATTGCTCTTGTACACATATTACAGATCGGAAGAG
3635560	5	9.52607	pop3_silico	TGCAGAAATATATTCATCGAAAGAGAATGATATATTATTATATCATATGATCTAATGAAACATATTCTA
3635672	5	9.52607	pop3_snp	TGCAGATTATTGAAGCATGTCTTGTCTCTCTTCTAACATCAGTTATTTCATTTGGCTTGCCGCTTCTAA
3636098	5	9.52607	pop3_silico	TGCAGCAACGACAAACCAAGTTTTATATTTATAGTTAGTAGTAGGAGAGTGTGTGATAAGAGTTGAGTG
3660344	5	9.52607	pop3_silico	TGCAGATGACCAGAGAAAAATATTTATTGACCACAATGGTATGCATATTCTGAGTCAACCTTTTTGCAT
4079124	5	9.52607	pop3_silico	TGCAGCATCATATTGTCATAAAATATCGCTATATCAGTTGAGAATTTTGTTTTCTTTTCATAAATGTTT
4079145	5	9.52607	pop3_silico	TGCAGCAACGACAAACCAAGTTTTATATTTATAATTAGTAGTAGGAGTGTGTGATAAGAGTTGAGTGAC
4083835	5	9.52607	pop3_silico	TGCAGATGACCAGAGAAAAATATTTATTGACCACAATGGTATGCATATTCTGAGTCAACCTTAGTGAGA
4084145	5	9.52607	pop3_silico	TGCAGATTTCTATTATTAGGAAACAATAATGATCAAACACTCCACCATCTCTTACTTTTATTGTGACGA
4085632	5	9.52607	pop3_silico	TGCAGTTTGTTGAAACTTGAAAATACAATATCAAGTTTTACAGATCGGAAGAGCGGTTCAGCAGGAATG
4086115	5	9.52607	pop3_silico	TGCAGTGCCAGCTGGTCAATTTGTTCCCGGTATTATGATAGGATCAACTTATGGGCGCCTTGTTGGCAT
4089153	5	9.52607	pop3_silico	TGCAGTACCAAACGTGACAACTGCTAAACCATAAAACATGACCTGCCAGATAAAAGAGATGATAATCAC
4089324	5	9.52607	pop3_silico	TGCAGATTTCTATTATTAGGAAGCAATAATGATCAACACTCCACCATCTTTTACTTTTATTGTGAGTAT
4090138	5	9.52607	pop3_silico	TGCAGAGCAACACACACAACGGTTTTCCAGTATGTATTGCTCTTGTACACTTATTCTTTGCATTTTCCA
4106623	5	9.52607	pop3_silico	TGCAGTTTTCTTCCTGCTTTTATCATGCGGCGATCTTGATTTCAGAGAAATACGTCCGATGGTGTGATC
3660575	5	9.7022	pop3_silico	TGCAGAATTCCAAGCATCAGAACAATGATTGTGACACTACGGATTACAGATCGGAAGAGCGGTTCAGCA
4080177	5	9.7022	pop3_silico	TGCAGATTCCAAGCATCAGAACAACGATTGTGACACTACGGATTACAGATCGGAAGAGCGGTTCAGCAG
4084862	5	9.7022	pop3_silico	TGCAGAAGCTGTTGAGTGTTATAGTAACACTACACTAACTCTCTGCACGAGAATTTATCAAAGCAAACC
4122231	5	9.7022	pop3_silico	TGCAGAAGCTGTTGAGTGTTATAGTAACACTCTAACTCTCTGCACAAGAATTTATCAAAGCAAACCACT
3630922	5	15.1816	pop3_silico	TGCAGATAATTTTGGAAGGGATGGGTAGATCTCTACATACGGAACCTCTGCTGAGTTTACAGATCGGAA
3632736	5	15.1816	pop3_silico	TGCAGTGCACAAGAGTACTGGTCTGTTTAGTTTTACTAAAGTTGAAATATGGTGACCTGGAAGGAACAT
3637090	5	15.1816	pop3_silico	TGCAGACATCTAGGAAAACTCTACTCTGCGGGGAAGCAGATGAAAAGTCTCTCCTTTACACAAACCATT
3638845	5	15.1816	pop3_silico	TGCAGTGACATTGCATAGCTAGCATCTTTCTTATTCTTCTGGTTCTTATCTTCCTTTTTTTATAATGAC
3640220	5	23.6324	pop3_silico	TGCAGTTTTGCTTCGTCGCCGAGGCTTTTGAAAATCTTTATATTGTGACCGCAATTGTAGTTGCAGACG
3660306	5	23.6324	pop3_snp	TGCAGGTGTTGTGCCTGTAGAGCTTCCTACACCTTGTATCAATCTAAGTTATCTTAGCTTGCATATACG
4086714	5	23.6324	pop3_silico	TGCAGCAATCGCATTCCAGAATCACCTTCTTTTCTTTTCAATCGTTAGCTTACAGATCGGAAGAGCGGT
3631790	5	24.2421	pop3_silico	TGCAGTTTGTGCGTAGTTGCCATCATCCCCTGAAGCAACAAACAACGGAAGCAACTCATCAAAGTAAAT
3635174	5	24.2421	pop3_snp	TGCAGAGAATGAATACACTCTTGATTCAGTGAGGAGGGCTTTGGTTAGACAAGAAGATACAATTGTTTT
3636353	5	24.2421	pop3_silico	TGCAGACGTCTCGATTGCAGGAGCGGATAAATAGAAAGATAGAAACTGGATCTAGTGTTTCAACTCGGA
3638986	5	24.2421	pop3_silico	TGCAGCCACTTGAAACATAATTAGAAAGGAGTTCCTCAAAGGTGAGGCTTTCAACCATTTGTATTTTTA
3658765	5	24.2421	pop3_silico	TGCAGCTTTGCTGAGACTTTGACAGACCAGAAAAACCATCACCATGCACAATACTCAATTCTTCAACCT
3659222	5	24.2421	pop3_silico	TGCAGGTCAAGAGAAATTTTCAGTGCCGTCGTTAGAATCATTTGGTGATGGTACCTTGGAAAAGAAGAA
3659303	5	24.2421	pop3_silico	TGCAGCTGTATGTGATATTTCGCCAGGAAAAATATCTATGCTGGTGAAGATGTAACAGGTTCTAGTTTG
4081409	5	24.2421	pop3_snp	TGCAGAATTCAGGCTTGTTATCTCAACTTCTGGCCGAGTCTTCGGTTCAAATTTAGGTCTGCTATCGTT
4082253	5	24.2421	pop3_silico	TGCAGATTTTGCATTCTGGAGCCTCTTCGATTACAGATCGGAAAAGCGGTTCAGCAGGAATGCCGAGAC
4084046	5	24.2421	pop3_silico	TGCAGATTTTGCATTCTGGAGCCGCTTCGATTACAGATCGAAAGAGCGGTTCAGCAGGAATGCCGAGAC
4084612	5	24.2421	pop3_silico	TGCAGATTTTGCATTCTGGAGCCTCTTCGATTACAGATCGGAAGAACGGTTCAGCAGGAATGCCGAGAC
4122359	5	24.2421	pop3_snp	TGCAGTATTAGCTAAGGCAGTTGCAAAAACTATAACTGGTCAACAGCACAAGCGACAAGGTCTGAATCT
3630791	5	31.0914	pop3_silico	TGCAGCAATCATCGTCACTTTGCTTCTCCATACATTCAGAGTTTTATTTTTCCGGTACTCATCTCTATC
3639750	5	31.0914	pop3_silico	TGCAGGCTTAGGATGCAGGATACTGTGTTTGTAGAATGGATGGGGATGTCAGGTCGGCAATTTAGTTTG
3658801	5	31.0914	pop3_silico	TGCAGAAGATCTCACAGCGACCTCTTTCACTATTCAACAGCACCATTGATGCCGGACGAAAATGTTTTT
4089733	5	35.0388	pop3_silico	TGCAGTGTTGCTTTCGTAAGACAACACTGTTTGAGAATTTTATTGTAGTCTTGCTTTTGTGAAACAGCA
3629932	5	37.6029	pop3_silico	TGCAGATATACCAATTGAAGAATAAGACTAGTCAATAAGAAACACTCCAACAATTCATCCAAAATATAT
4088482	5	37.6029	pop3_silico	TGCAGCCATAAGTCTACACGGGCCATATGGAAGGAGTGTCCGCAATGTATCTTCACCTTGGTACCCTGA
4090560	5	37.6029	pop3_silico	TGCAGCTAAACTGATATTGAATTTAGGGAAATTATATTTTGACATCAATTTGATTATTACAGATCGGAA
3630136	5	47.7478	pop3_silico	TGCAGAAAGGAAACATATTTAGTTTCACAGTATTCTATTTTACAATTTCTGTATTCAAAGTTCAAACTA
3630186	5	47.7478	pop3_silico	TGCAGCATAGGATGTACCAGAAAACTGCAAGTAAAACAAATTTTACAGATCGGAAGAGCGGTTCAGCAG
3632877	5	47.7478	pop3_silico	TGCAGTGAAACAATAAATATGGGAAAAATTATACACACAGATACCCAATTTAGCCACTAAACCGAAGCT
3633766	5	47.7478	pop3_silico	TGCAGTGCAAATCATGCCACGGTTGTCTAGGAGCCCTTGTTCCAGACTATCACACAAAAAAAACAAACC
3638217	5	47.7478	pop3_silico	TGCAGAAAGGAAACATATTTAGTTTCACAGTATTCTATTTTACAATTTCTGTATTCAAACTAGTTTACA
3638661	5	47.7478	pop3_silico	TGCAGTATTTTTCCCGAATAACTATACAAGAAATTCAAAACTTGAACAAGTGCTTCAGAAAGATAACTT
3661514	5	47.7478	pop3_silico	TGCAGTCTTTGTCTGAGCTTCCTTTTGTACAGCAAAACCCTGAAACAATGTAATACTATACAGCTCAAA
4079080	5	47.7478	pop3_silico	TGCAGGCTTTCTATTTCACACGCTGTAGCAAAAGGGGAACAAAAGAAGACAGGAGAAACTTATAATTAG
4082483	5	47.7478	pop3_silico	TGCAGCAAGGATAGAAGCTACTATCGACTCTCTTGTGCCCAAACAACGAGAAGATGGTGCTGTTTCTAT
4085832	5	47.7478	pop3_silico	TGCAGTATCTTCATCCGTATATTAGCACTGTGACACCTATACTTGACCGATACGCAGTGCTGTTTACTG
4087839	5	47.7478	pop3_silico	TGCAGCCTTTGTCTGAGCATCCTTTTGTACAGCAAAACCCTGAAACAATGCAATACTATACAGCTCAAA
4090902	5	47.7478	pop3_silico	TGCAGTGCAAATCATGCCACGGTTGTCTAGGAGCCCTTGTTCCAGACTATCACAAAAAAGAAAAAAACC
4091627	5	47.7478	pop3_silico	TGCAGTATTTTTCCCGGATAATTATACAAGAAATTCAAAACTTGAACAAGTGCTTCAGGAAGATAACTT
3635582	5	51.8019	pop3_snp	TGCAGTACCAATTGATCATATGAATGACAAGCAAAGAGGTGACACCAAAGATCATCCACTGAGCCAGTG
3637683	5	51.8019	pop3_silico	TGCAGAAAAAAATTTCAATGTTGTAGCTTGGTTGCTAGCCATGACTGTTCTATAGGGCTATTCAAAATT
4079930	5	51.8019	pop3_snp	TGCAGGTATGATTTCTTGCAGACCTGAAAATTTGCTTGCTTCATTGCTTTATCTTTGCACCTGCTATTG
4081020	5	51.8019	pop3_silico	TGCAGCAGAAACATTATGAGATGGCTCAACAGCAGCCACAAGTTGAAAGTTCTTACAGATCGGAAGAGC
4083397	5	51.8019	pop3_silico	TGCAGCACCAACTCAGGCCTCACTTCCAAACCTGCTAACCCTCAAGCCCAAGCAATGCACCAACCTTAC
4084111	5	51.8019	pop3_silico	TGCAGGGAAGGAAAGGGCAGATATTCATAAAGGAAGAGTTACTCCTTATGTTATCATTGCTTGCATAGT
4084503	5	51.8019	pop3_silico	TGCAGTTATGAATTTTCCCGTAAAAGCTGCTAAAGCTGCAAAATAAAGTAAGATTGGTTCTTGGAAGTT
4084673	5	51.8019	pop3_silico	TGCAGCATGTGTTGTCAAACCCCCAACTGCCATTTTCCTGATTCTTTTTCTTTTTTCTTTCTTCAAAAA
4087609	5	51.8019	pop3_silico	TGCAGTAGGAATTTGGATATGTTGCAGGGCTATTTTAGTGTTAGCAGTATGGTTACAGATCGGAAGAGC
4106108	5	51.8019	pop3_snp	TGCAGGCAAAACAATTCCCGCTAGACACAACCCCTGCCTAATATTCTCCCATTGACTTCTCATGTTATG
3632811	6	0	pop3_snp	TGCAGGTGATTTTGAGAATGCAGTTACCATAGAAATAGTGGGAAGATATCCATCACATTACAATGAAAT
3636823	6	0	pop3_snp	TGCAGTGTTCTTCAGTAGTATAATTTTCTTTGATGCTATTTATTCTATTCGATTTTGACGTAAGATTTA
3639474	6	0	pop3_silico	TGCAGAAGCAGAACCACTTGTTTGAGCATCAAGTCGCCCTCCTGCATTTCTCTGACCTCATGAATTTGT
4081254	6	0	pop3_snp	TGCAGGTTCTGGACGTCTATTTCGAAACATTTGAGCACAAATGAAGAGAAAAAACTTGCAGGGAGTTTG
4081624	6	0	pop3_snp	TGCAGATGTATCGGGGCTTCTTTTTGGATTTGTCTTTCTCCTTAGCCTTATTATGTAAGATGTGCTGTC
4081796	6	0	pop3_snp	TGCAGGGAATCTCAATGAGGAAGAATGGGTAACAGTATATGGGTAATGTCTAAACTCTGCTTTACAGAT
4083723	6	0	pop3_silico	TGCAGTAGCAGGTCACCCTTTGACTAGCTGAAAGGTGTCAACCACCAGTACAACTGTCATAACTAACTT
4087961	6	0	pop3_silico	TGCAGAGAGCAAATGCAAAACTATACACATCTAGAGTACGGATATTACAGATCGGAAGAGCGGTTCAGC
4088389	6	0	pop3_silico	TGCAGAAGCATAACCACTTATTTGAACATCAGGTCGCCTTCTTGCATTTCTCTTAGCATTACCTTAGAT
4088600	6	0	pop3_snp	TGCAGCTCATCTAAAACCTGCAAAAACAAACCAATTCACAACTCAATTCATCAGTACCGATCAGCGGGA
3629767	6	1.26582	pop3_silico	TGCAGACTCAAAGACATGTTTATTACAAGCATTTTACAGATCGGAAGAGCGGTTCAGCAGGAATGCCGA
3631238	6	1.26582	pop3_silico	TGCAGCTTTGGTTGGCCTTTTTAGTGGTCGCAATGTTGGTAAACAAGTGCTTGTTGTTGCACATGAGTG
3631467	6	1.26582	pop3_snp	TGCAGCTGTTGTATCTTCGAAGACGTAGAATCCATCAGTGTAGCAACTGAATTTGCTTCTTCCATTGCT
3631670	6	1.26582	pop3_silico	TGCAGCGAACAATTGATCAAGGTGACTTTTTCTTTACAGATCGGAAGAGCGGTTCAGCAGGAATGCCGA
3633265	6	1.26582	pop3_snp	TGCAGATGCTGCTCATAGTAATCGATCAGCTGAAACATAAAAACAAAACATGAGCTTCGTGCAAAAAAA
3635086	6	1.26582	pop3_silico	TGCAGGACGACTTTCAAACAGAGTAGAAGATTTTCGGAGAACTACACACCACTTACAGATCGGAAGAGC
3635122	6	1.26582	pop3_snp	TGCAGTACAAAAGCCAGCTGTTCTGCCTTCTTTGGAATCCGAATGGAGACATGGGTCCGTGGCTCCTAG
3637378	6	1.26582	pop3_silico	TGCAGCAAAGGTTGGATAGAGTCTCCTCTCAAAGGTGCTGAGGGTAATACAGAATTTCTTGTTCACTTC
3639256	6	1.26582	pop3_silico	TGCAGAAACCAAAACTCTCGACTCCCTTTGTGATCTTCTCAAGAACCTGAATTTAGAATACGTCAATCA
3639598	6	1.26582	pop3_silico	TGCAGAAACGCTATATAAACAGACCAATTGTCGAATTTGAGATTGCAGCTCAGGAGCAAATGAAAATTA
4080446	6	1.26582	pop3_snp	TGCAGGTTGAAGTATTCAAAACCAAGTCCGGAATCTATAAGAACATTAGATAAAAAACGATGGGTGATA
4081529	6	1.26582	pop3_snp	TGCAGAGTTGCTTCTAGAATCCAAATGGACGTTTATAACTCAAGAGGTAAATAGCTTGTTTCAATTATT
4081850	6	1.26582	pop3_snp	TGCAGCTCAAATACTTTTCAAAATCGAGCATACTGATGTTCCGCTTTCCTACTATACCGGAATTCTCGG
4081866	6	1.26582	pop3_snp	TGCAGACATAGCAAAAGCTCTATAGTCAGTATCTGCTAGTGGAAATAAAATATCAATAGTGCATGTCAC
4082596	6	1.26582	pop3_silico	TGCAGTGTCAATGACGTCAAAGTCAGTGGTTGAATATGTAATAAGTTGAAACTAATTTGTTACAGATCG
4083658	6	1.26582	pop3_silico	TGCAGCTCAAATACTTTTCAAAATTGAGAACAAAGATGTTCCTCTTTCCTACTATACTGGAATTCTTGG
4084295	6	1.26582	pop3_silico	TGCAGAAAACTATCTCAAAGAATTTATATTCACATATGGATATCGATGATTGTTAGATCGAAATCGAAA
4087272	6	1.26582	pop3_silico	TGCAGGACATGAACGCGTATATGCGACTTTTCACTTATTCATTTTTACAGATCGGAAGAGCGGTTCAGC
4088892	6	1.26582	pop3_snp	TGCAGTCATTCCGTATTTTGGATATGCTAGAGCTGATAGAAAGGTCTGTATGTTTGCTTCGTTTATCTT
4089803	6	1.26582	pop3_silico	TGCAGCTTTGGTTTGCCTTTTTAGTGGTCGCAACGTTGGCAAACAAGTGCTTGTTGTTGCACATGAGTG
4090824	6	1.26582	pop3_silico	TGCAGGGATCAAGCTGTACTCTTCCCATTTAGTGATCCCCCACACCAAATCACCTTCCTTATAATCTTT
4091721	6	1.26582	pop3_silico	TGCAGACCCCAAATCCACTTGTTCTCTTTCCTATTATCAATGTTTTATCTGGTGTATCATTCAAATCCC
4106517	6	1.26582	pop3_silico	TGCAGTCCACTCACACTGTGCCACATGGCACAGCAGGTTTTTTTATTTATTTTATTTACAGATCGGAAG
4122012	6	1.26582	pop3_snp	TGCAGAATGACCAGGAAGGTCCTTTTCAATTTCACTGAAGGGCAAAGGTTGTCCATCTTCATAATCAAA
3632151	6	6.67123	pop3_snp	TGCAGGATGGTCTGTTTGGAGGGGCTGGGGTTGTTTGTCTTCCGCTGCCTGTGTTACAGATCGGAAGAG
3632261	6	6.67123	pop3_silico	TGCAGCTTTGTTGCTTATTCTACTTCCTCGGGAATATGCATCGCCAGGCAGTAATGACCAAAAGCAAAA
3658757	6	6.67123	pop3_silico	TGCAGATTGCTTATCAGTTACTTGCTCAGAGCCATTGACATACACACCTCCTGGATCACCTTGTGGTTG
3661449	6	6.67123	pop3_silico	TGCAGGAGGATCAACATTCGATAGGTTTATTGAAATGATTGTAAAAGAATGAACACATGAAACTTACAG
4084162	6	6.67123	pop3_silico	TGCAGGAAATTCGTTTGCAGGAAATTCGTTTCATATAACTTTCTAGTCTATGTATAACTTCTTACAGAT
4090216	6	6.67123	pop3_silico	TGCAGGAAATTCGTTTCATATAACTTTCTAGTCTATGTATAACTTTTTACAGATCGGAAGAGCGGTTCA
3631292	6	7.28098	pop3_snp	TGCAGGCACATTGAGCTGAGCACAAAATGGAAAAGCCAGAATCAAGCAAACATGTCAAAAGAATACAAA
3632564	6	7.28098	pop3_snp	TGCAGCCTTCCCTTCAATTGTCTGATCTTAGCTTCCACTCTTGCAGTGAACCCAATCTTGGTTTCTTGT
3633281	6	7.28098	pop3_snp	TGCAGTAGAAGCCAATAGAATCTGTCTACGATATTCAGCTATGGCCCATGTTGGAAAAATATCTCTATA
3634430	6	7.28098	pop3_silico	TGCAGTTTTTTAGCATACAAACATGCATCTATGCAACTATACAAAGTCTTCAAGGAATATGTATAATCA
3635726	6	7.28098	pop3_snp	TGCAGTCTCAGCATTGCAATTCAAAAGCATATCTGAAGAACCGTTTTTTGTTCATGGATTGAAGGTTGG
3639897	6	7.28098	pop3_silico	TGCAGATACTTATTTATCGATTTTTATTCTAACAACAAAATGTGAATAAAAAGAAAAGATGAAATGAAT
3640487	6	7.28098	pop3_silico	TGCAGTACCTAGTGATGGTGGCTATATCAATCTAACATGATTGTTGATATAACAGATATGTAATTATAA
3640586	6	7.28098	pop3_silico	TGCAGTAACTCTGTCTATGAACAGGTATTCACTTGAAAGACTCTTGCACATTGGACTTGATGGAGAACT
4079577	6	7.28098	pop3_silico	TGCAGCATATAAGCTTAGTTATTCTTGTGCAGATTTTCGGTTTTTAGCTTTTTCTTCCCCTTTTTTGTT
4081531	6	7.28098	pop3_snp	TGCAGTGGAGTATGTGGAGAAGTTCATCCAAGCACCACTTTGAGGTTGCATAGTTTTCTGAGAAAACTA
4081950	6	7.28098	pop3_snp	TGCAGTCCACTCACACTGTGCCACGTGGCACAGCAGGTTTTCTATTTATTTTATTTTATTCATTATTTT
4082782	6	7.28098	pop3_silico	TGCAGTGTCAACAGATAAAATCAAATATGCAAAAGGGGAAAGAAATTCAAATCTGAATTACAGATCGGA
4083518	6	7.28098	pop3_silico	TGCAGTGGCATGGAACTGTCCTCTTCTTGAAGCTTGCGTCGATAATCTTGATCAAACTTGTCTAAGGCA
4083552	6	7.28098	pop3_silico	TGCAGATACTTTTTTATCATTTTTATTCTAACAACAAAATGTGAATAAAAAGAAAAGATAAAATGAATA
4084590	6	7.28098	pop3_silico	TGCAGAAGTTATGTATTGTTGGTGCTCTTGCTGGATGAGTAAGTAAAAAACCTTGTTACAGATCGGAAG
4085299	6	7.28098	pop3_silico	TGCAGACTACTTCATGGACAGGTAGTTATACCTGTGTTCTATAGAGTAGATCCATCACATGTTCGTTAT
4088786	6	7.28098	pop3_silico	TGCAGTGGAGTATGTGGAGGAGTGCATTCAAGCACCTCTTTGAGGTTGCATAGTTTTTTGAGAAAACTA
4090315	6	7.28098	pop3_silico	TGCAGCCATATGTGAAATGAAAAACATTGTTGTGCATCATCACCATTGCAATATAATTACAAAACAATA
4090857	6	7.28098	pop3_silico	TGCAGAGAAGTACATGGACAGGTAGTTATACCCGTGTTCTGTGATGTAGATCCATCCCATGTACGTCAT
4091392	6	7.28098	pop3_silico	TGCAGTAACTCTGTCTATGAACAGGTATTCACTTGAATGACTCTTGCACATTGGAGTTGATGGAGACCT
4091790	6	7.28098	pop3_silico	TGCAGACAAGAGAGAAGAGTTGAAAATATTTTCGGGCGAAATGGTGCGATGCAAAGATCCTCAGTGGCA
3632972	6	9.81263	pop3_snp	TGCAGTGGTGATGTTGCAGTTGAAGCTTTGGTTACAGTATGTCGCGCTGTTTCTCAACTCGAAATGGGG
3633841	6	9.81263	pop3_silico	TGCAGTTCAGGCAGTATAATGAATTTGGAAACTCAACCAAATAGAAATGCGCATTCAATACTATTAGGC
3635274	6	9.81263	pop3_snp	TGCAGCTCTTTGTGTAGAGCGTCAATGGTTATGTATCTTGGTTGGCCCATCTTGCTCAGGGAAAACTAA
4081991	6	9.81263	pop3_snp	TGCAGTCTTTGGCTGAGAAAGGAGGGCCTGATCTTGAGAAAGTTGTGGCACATTCAAATTTCTTTGTTC
3635341	6	13.7087	pop3_silico	TGCAGTATGACTAGGTGGATCGATCTTTTTTGGTCTCAATTCCTGCCTTGGCTCAGTTGTGCCAATTAC
3638558	6	13.7087	pop3_silico	TGCAGTAGAACCCATCAAATTTCAAGGTATGAAACAAAATGACTAACAGAGTCTTATAAAGTAAACTAA
4080606	6	13.7087	pop3_snp	TGCAGAGTTTCATATGAAAAATTATGCATATGAAATTTTGATTTCTTTGGTAATTTCCTATTACAGATC
4085585	6	13.7087	pop3_silico	TGCAGAATCTGTCTATAACAACAGTTTATATTATTACAGATCGGAAGAGCGGTTCAGCAGGAATGCCGA
4086904	6	13.7087	pop3_silico	TGCAGAATTTGTCTATAACAACAGTTTATATCATTACAGATCGGAAGAGCGGTTCAGCAGGAATGCCGA
3634109	6	14.3185	pop3_snp	TGCAGATGCAAACTATAACTTTTTCTGGAGGGAAAGCACCCTGTTATCTGGATCAGGCCCTGTCCTTCT
3635978	6	14.3185	pop3_silico	TGCAGTAAACTTAGATGGTAAGGACTCCAAAGGGTAATATGCCCAGCGGAGATATTTACAGATCGGAAG
3636807	6	14.3185	pop3_silico	TGCAGTAGATACAACAAACAAATATCACCATAGATATCTAATTACAGATCGGAAGAGCGGTTCAGCAGG
3636853	6	14.3185	pop3_silico	TGCAGAACCAGAATCAGGGATATGCATCATTTACATTCAACAAAAATATTTACAGATCGGAAGAGCGGT
3639132	6	14.3185	pop3_silico	TGCAGGGAAGTAGGGCCATTAGAAGCATAGCTACCGACTTGTCGATAATAAAGGATCTGAAGTTACAGA
3639391	6	14.3185	pop3_silico	TGCAGCAAACAAATTAGTAGAAGATTCTCAAACATCATTGTAAGTAACTTTGCCTACAAAAATATCTAA
3658779	6	14.3185	pop3_snp	TGCAGTCGGATGTCCTTGCACAACTACCAACTGAATTGGCTTACAGATCGGAAGAGCGGTTCAGCAGGA
4081708	6	14.3185	pop3_snp	TGCAGGGGCGCATGGGTTCGAACTTGCGACATCCCACTTATTCCAGCCACTTGGCTATTAGACAAAGAA
4083823	6	14.3185	pop3_silico	TGCAGAACCAGAATCAGGGATATGCATCATTTACATTCAACAAAAATATTTTACAGATCGGAAGAGCGG
3633889	6	14.9282	pop3_snp	TGCAGCCACTGCCGAGGAGTTCAATCCGTGCGGCAGTACATCGACACCGACACCTTCTCAGCTGCCTAC
3636471	6	14.9282	pop3_snp	TGCAGGTGTAGTTACTCTCTTTGTAAATACCAGTATTTTACAGATCGGAAGAGCGGTTCAGCAGGAATG
4087420	6	14.9282	pop3_silico	TGCAGCCTCCTCTTGTGTGCCTATAGGATATGATTAGTCCAGTGACTGATCCAGAAAAATTTTCTTATC
3629882	6	15.538	pop3_silico	TGCAGAGATACCAAGTCCATTGAGACCTGGTAGATTATTGACAGTTGCAGATTTATATCCAACATTACA
3630010	6	15.538	pop3_silico	TGCAGATATACGAAGCCCATTGAGACCTGGTAAATTATTCACAGTTACAGGTGAATATCCAATATTACA
3659294	6	15.538	pop3_silico	TGCAGCAAGAATAGATATTGGTATCAATGGAACTGTACCAATGCATATTCATCCCGATGCAACCGAATT
4082334	6	15.538	pop3_silico	TGCAGAGATATCAAGTCCATTGAGACCTGGTAAATTATTGACAGTGGCAGATTTATATCCAACATTACA
3632828	6	18.0696	pop3_silico	TGCAGGAGCAGAGGATGCCCCTAACCCTGCTACTATAGAAACCAACATTGATGTTGGGTACTTTACAGA
4085775	6	18.0696	pop3_silico	TGCAGGAGCAGAGGATGCCCCTAACCCTGCTACTATAAAAACCAACATTGATGTTGGGTACTTTTACAG
3631087	6	21.9658	pop3_snp	TGCAGATACTAGAGGAAGAAAACCACCTTGCTTGAACTTTATCATTTGCGCTGATAAATAAACAAGTTC
3631694	6	21.9658	pop3_snp	TGCAGTAAAACAGTAATATAAGTCTGTCCCACTTGTTACAGATCGGAAGAGCGGTTCAGCAGGAATGCC
3633382	6	21.9658	pop3_silico	TGCAGAGTGGAGCCAAGGCCAACTCTCAAAATATTAGGTCCACATATAGCTGTTCAATTACAGATCGGA
3633726	6	21.9658	pop3_snp	TGCAGGTGGTAATTTGTTATATTTCCTTTATCAAATGAGAGCATGTTACAGATCGGAAGAGCGGTTCAG
3636275	6	21.9658	pop3_snp	TGCAGTGTTTATAGAATTACAGAAAGAGACCTATAGACATGGACCTAAGGAGCAAATTTTCTGTCGCGG
3638691	6	21.9658	pop3_silico	TGCAGCTGCTCTTTTCAAATTATAAGAGGGTCCAAGGAATCGATAGCCTTTACAGATCGGAAGAGCGGT
3639869	6	21.9658	pop3_silico	TGCAGACCTTAGAGTTTTGTTCATTGTAAGAAGCTATGATCTGTTTTCTTTGTTTTGATTGATATCTAT
3659977	6	21.9658	pop3_silico	TGCAGCTTCTCTTTTCAAATTATAAGAGGGTCCAAGGCATCGATAGCCTTTACAGATCGGAAGAGCGGT
4088980	6	21.9658	pop3_silico	TGCAGAGATGCAGAGGATAACCCTAAACAACAACAAAAAAAAACCAAAAACCCTAAAATCAAATTACAG
4090087	6	21.9658	pop3_silico	TGCAGCAGGAAAGCTTCGTAGGTCAAAACCAAATTACAGATCGGAAGAGCGGTTCAGCAAGAATGCCGA
3630391	6	29.6046	pop3_silico	TGCAGTGACCGCGATGACCACTACTGCAACATCTGTAATTGCAACAACGACTACAACTGCAATATAAAA
3632796	6	29.6046	pop3_silico	TGCAGTGACCGCGATGACCACTACTGCAACATCTGTAATTGCAACAACGACTACAACTACAATTTACAG
3637318	6	29.6046	pop3_silico	TGCAGTAAAAAAATAATTTTATTCACTAAATACAAGTTATTGTAAGTATTTACAGATCGGAAGAGCGGT
3637933	6	29.6046	pop3_snp	TGCAGAAAACTCAGGCCAGACAGAATGCAAGGTTATTCCCCAAATCATTCTTCTAAACAAATTTATGTT
3638052	6	29.6046	pop3_silico	TGCAGTAAAAAATAATTTTATTCACTAAATACAAGTTATTGTAAGTATTTACAGATCGGAAGAGCGGTT
3639582	6	29.6046	pop3_silico	TGCAGAGACAAAACCAGTAGCATCCATTCAGCACAGATTTACAGATCGGAAGAGCGGTTCAGCAGGAAT
4079689	6	29.6046	pop3_snp	TGCAGGGGCTGAGGCGGTGGAGCCAACAAATGGGGTGGCAGAGCCAACAAATGCAGCTATATTTCTGGA
4081480	6	29.6046	pop3_snp	TGCAGTGAATTCTTTGTCTCCTTTCCTCTTCACCTCAAAACCATCCTGTTGTGCAGATGAGCGAGCACT
4087319	6	29.6046	pop3_silico	TGCAGTAGCAACCAAAGAAAAAAAAATGTGCTATGAAATCGCACTAGCAAGAAAGGTCAGTGTGTCTTA
4089808	6	29.6046	pop3_silico	TGCAGAGACATTTGTTTGCCCGAGGGGTCATAATCAACAACGAGAGCCCTTTTTACAACTGAGAACACC
3629947	6	30.2144	pop3_silico	TGCAGTAACATGGAAACCATAAGTTTCCTAAGCCATTCTATCTTCCTTTTCACCTTCATAGCAAAGGTG
3630475	6	30.2144	pop3_silico	TGCAGCAATGAATCAAGTCGTAAGCGTTACCAGCGAATGAAAAATGTAACAGTGTAACATAATGTGAGT
3630746	6	30.2144	pop3_silico	TGCAGCAACTATGGTTTCACATTGCTCCGCAGTTGCAAAATTAGGAAAATAAAGAGCTCGTGGCTTCCA
3631859	6	30.2144	pop3_snp	TGCAGTCCCTTTTGAACAAATGTAACAAGAGCACCTGGTGGTACCAAATTCCCATCAATGGGACATTTG
3632249	6	30.2144	pop3_snp	TGCAGAGATTCTTGTCCATGCAAGATAGGGTAGCTGCAAAGGCCATGTGATCATTGCACTAGGACTTAT
3632363	6	30.2144	pop3_silico	TGCAGTTATAATATGGCGTTTTTATGAAACCGTCACTTTACAGATCGGAAGAGCGGTTCAGCAGGAATG
3632618	6	30.2144	pop3_silico	TGCAGTTTTTGTGAACATTTTGCAAAAAGAACCGCCCCATTTGGATAAACGAGCACAAAGTTATGAATT
3632849	6	30.2144	pop3_silico	TGCAGCAGAAACAATGGTCACTCACCCTGACACTGTCAAAAATTCCAAACAAACCTGGAACATACTCCA
3633314	6	30.2144	pop3_snp	TGCAGAAATAAAAATAGATAAGTAGAAAATGAAGTGACTATATTATTATTATTCTTAGCAGAAATTACA
3633778	6	30.2144	pop3_snp	TGCAGCCTTATAAGCACGACCTCTTTCTTGTTTTGTAGCTTCTTTGATTTCATCTAGTGGCCTCACAAT
3634065	6	30.2144	pop3_snp	TGCAGAGAAGAGGAAGGAGATGCATGGATAAGATTGAGAGATGCAAACAATTTTCTTCTTACAGATCGG
3634159	6	30.2144	pop3_silico	TGCAGAACAATGTTGTGCTAACTATGAAGCCCAGATAATCGACATGGGTATGAAGATATATGAAATTCA
3634453	6	30.2144	pop3_snp	TGCAGGGTGTAAAATCAATTAGAGAAAACAAATTGATTGTTTTAGTAAAATTTTTAGTATAATTCTTGT
3634951	6	30.2144	pop3_snp	TGCAGCCTCCTCTATTTATTAGCCACCGACAAGTATATCTTCTGCCCATGGAGTGTAATGGTGCTAGTA
3635344	6	30.2144	pop3_snp	TGCAGATATCATAGTATTGCCTAATGCCTAACATATCATATAATTACAGATCGGAAGAGCGGTTCAGCA
3635420	6	30.2144	pop3_snp	TGCAGCCAATCAAAATATGACAATAGTTATAATTCTAGTGGTCAGGCTTTTTCCAATTCCATGCAGCGT
3637967	6	30.2144	pop3_silico	TGCAGATTTGAACACCTTCAAGTATCTTGCAATTACAGCTCCCAAGGGCATCAAGATTCCCTCACTGCA
3638000	6	30.2144	pop3_silico	TGCAGTTGACGCCAATGCTCTTCCAATTGATATTGAAATAGTTCCCTTCAACAAAAACACTGAGAGAAT
3638836	6	30.2144	pop3_silico	TGCAGTTGCAAAATTAGGAAAATAAAGAGCTCGTGGCTTCCAGCTCAAAACCTAAAAGACGGTAAACAG
3639497	6	30.2144	pop3_silico	TGCAGGCAAATATCCCATAAAAGCGTTCACCAAGGATCGAACTCGCGATATTGTGGATGCTGTAGGCTA
3640070	6	30.2144	pop3_silico	TGCAGGCTTCTATGCTGAGCAAAGTGGTCCACATATGTGTCATTTTGTTGTCATGGTGCTGCTGATTAT
3659033	6	30.2144	pop3_silico	TGCAGTTCGATATTTGTTGACTCAAACTGTGGAAGAATATAATCAATTTACAGATCGGAAGAGCGGTTC
3659149	6	30.2144	pop3_silico	TGCAGATCCTACAACACTAAGCCAATACAGGTGGATTTCTTCAACTTATTTCCCTATCCTCACTTATTA
3659431	6	30.2144	pop3_silico	TGCAGATTCAGTGAAAATTTTCATGTTATTACAGATCGGAAGAGTGGTTCAGCAGGAATGCCGAGACCG
3660356	6	30.2144	pop3_silico	TGCAGATTCAGTGAAAATTTTCATGTTATTACAGATCGGAAAAGCGGTTCAGCAGGAATGCCGAGACCG
3661063	6	30.2144	pop3_silico	TGCAGCAATGAATCAAGTCGTAAGCGTTACCAGCGAATAAAAAATGTAAAAGTGTAACATCATGTGAGT
4079888	6	30.2144	pop3_snp	TGCAGTAACAAATACTTTCACTCCTATGTACTTAGCTATCTGAATTGCAAATGTGCCGATTCCACTTGA
4079892	6	30.2144	pop3_snp	TGCAGCAGAAGGAGTCGTTCTCGTCTAGGCTAACTGCAAAAGGTTTGGCATCTCTTTTGCTATTATGAG
4081463	6	30.2144	pop3_snp	TGCAGCAAACTGACTGGAAAAAAGTAACAAGACAAAGAGGAAAACAAGAGCTTTGATTGAGACTTATGA
4081881	6	30.2144	pop3_snp	TGCAGATTGCAAGGAAGATTCACACCCATCACAGGATACACTTGTTGAAGATGATCATAACATTGTGCC
4082565	6	30.2144	pop3_silico	TGCAGAAGCATAAGCCTCTCTTTGAACTTCACAAACGTCTGCAATAGGAGTATGTTCAGTTATTGTTTT
4082750	6	30.2144	pop3_silico	TGCAGATGATTCATTTTTGTGAAATTCATTACAGATTGGAAGAGCGGTTCAGCAGGAATGCCGAGACCG
4082755	6	30.2144	pop3_silico	TGCAGACTTTACACAACATTGATGAAGGTTTGTTAGCTTATACTTAGTTTTTTGTTGGGTGATATGTTA
4085394	6	30.2144	pop3_silico	TGCAGAAGATACGCGGAAATTTTCTTATTACAGATCGGAAGAGCGCTTCAGCAGGAATGCCGAGACCGA
4085533	6	30.2144	pop3_silico	TGCAGTTTTTAGGAGTATTTTGAAAAAATAACCGCCCCATTCGGATAAATGAGCACAAAGTTATGAATT
4085649	6	30.2144	pop3_silico	TGCAGGTTGTGTGATAAGTTTCGATGAAATTCGTGAAATTGTATTGCTGTATGCTTAGAAATTACAGAT
4085864	6	30.2144	pop3_silico	TGCAGAATGGAACATGACTTTGAAAAATTGTACGAGTTTCCGGAAAGAAAGAAGAAATCAAAGAAAACA
4086181	6	30.2144	pop3_silico	TGCAGGTTGTGTGATAAGTTTTGACGAAATTCGTGAAATTGTATTGCTGTATGCTTAGAAATTACAGAT
4086391	6	30.2144	pop3_silico	TGCAGAACAATGTTGTGCTAACTATGAAGCCCGGATAATCGACATGGGTACGAGGATATATGAAATTCA
4086808	6	30.2144	pop3_silico	TGCAGGGAAGAAGATCAGACATATGCAGGATAGAAATGAGTTCAACAGTTTCAATGCAACTGAGCTCCA
4087170	6	30.2144	pop3_silico	TGCAGCAGTAATAGATATTCATTAGTCCACATAAGCAATGAATCAATCCTCAAAATTTGAAAAGAAAAG
4089303	6	30.2144	pop3_silico	TGCAGTTTTTTCTAGTAACTTCAATCTCTCTTATCCTCTGTTCTGATTTACAGATCGGAAGAGCGGTTC
4089904	6	30.2144	pop3_silico	TGCAGGCTGGGAATTGTGTAAGTGAATCAGAACAACAAACTGAGCTGGACAACCAACATCACAGCTTGC
4090086	6	30.2144	pop3_silico	TGCAGGTTGTGTGATAAGTTTTGATGAAATTCGTGAAATTGTATTGCTGTATGCTTAGAAGTTACAGAT
4090626	6	30.2144	pop3_silico	TGCAGCGAATTATGAGGCTGTGGCTTCCTTCTCCGTCTACCACTCTCATTATTTTTACTACTTGTAGCA
4091151	6	30.2144	pop3_snp	TGCAGTCAAGAGATTCAAGAAACATATTAGTAATTGAGAATGACTATTTCTTCTTTTTTTTTTTTTTTT
4091221	6	30.2144	pop3_silico	TGCAGCTGAAACTCGTAAACCTGGTAGATCCTTCTCGGTGTTGGTATTTCATGTTGATTTTCTTCAGTA
4091543	6	30.2144	pop3_silico	TGCAGTAAATTATCTAACAAACATAAATCACACATCGGGGGCTTTCCAACGGTTCAAACGGCACTCAAA
3629827	6	30.8242	pop3_silico	TGCAGCTTTCCAATATTGATTGCTTTGATGTATGAACAAATTGGATATCATTGTACCTTTTACAGATCG
3630656	6	30.8242	pop3_silico	TGCAGGGAGAAGAGAGGACAAAGAGATTCACCGAGAAGGTCGCAGGAAGAGGAGAAGAACCGGAACAAG
3630811	6	30.8242	pop3_silico	TGCAGTCCAAAAATCATATATATAACAATTATTTCACATATTTACAGATCGGAAGAGCGGTTCAGCAGG
3630825	6	30.8242	pop3_silico	TGCAGCATTGCATTGAAGCCCATGCATATAGCAGACTTTGAATGAGTTACTTCAGTTCAGCCCAATAAG
3630902	6	30.8242	pop3_silico	TGCAGGTTCTGTGAGGATTTGTGACGAAATTCGTGAAATTGCAGTGTTGTATTCTTAGAAATTACAGAT
3630910	6	30.8242	pop3_silico	TGCAGACCTTCATGTTCTGTCCACTCATCATCTTTCTTACAGATCGGAAGAGCGGTTCAGCAGGAATGC
3632383	6	30.8242	pop3_snp	TGCAGCAACATGAGAGTCTATATTATATGCCAGTATAAAAATCATTATTGTATATTATATTACCATAAC
3632883	6	30.8242	pop3_snp	TGCAGCATGGATACAACTAACAATTATTATTTTTTTTATTTTTACAGATCGGAAGAGCGGTTCAGCAGG
3633254	6	30.8242	pop3_snp	TGCAGCATTAGCATAGTTATTAGCAAGGTTTATCTCTAATATAACCATGTCTGACAATAGCTAGCAAAC
3633734	6	30.8242	pop3_snp	TGCAGAAGAAAAGATAAAAGAACATACCTCCTCATCACTGTGGGACTTATTTTGTATTACCATGACCCC
3633967	6	30.8242	pop3_snp	TGCAGTCCACTTGTTCAATACTTCAACGCCCCACATCACTGTTGTAACCCTTGATCATCCTTCGTCATA
3634208	6	30.8242	pop3_snp	TGCAGAAAAAGAAATTGAGCAATTATGCATGGAAGCACAAATCTTCATTATATAGCAATGAAGGGAATA
3634422	6	30.8242	pop3_snp	TGCAGTGAAAAGTACAAGTTACTAAGAAGGGAGTAAAAAAATGCAGTGTCTTACTGTATTGGCAAGCAA
3634548	6	30.8242	pop3_snp	TGCAGAAATTTTTCTGCTAACTCCAGTGGCCATAGAGAGAGAGAGAGAGAGAGAGAGAGAGAGAGAGAG
3634835	6	30.8242	pop3_snp	TGCAGAAAGCCACAGGTGACATTATAATGAGTTGTTTGTTGGTATTTGAACACACCAATATTTAGTTTA
3635001	6	30.8242	pop3_snp	TGCAGAAGTCTACTCTGAGACAAATATTTTCTTTATCTGCTAACTTGTTTCTTTGTTACTTCAAAATCA
3635427	6	30.8242	pop3_snp	TGCAGCTTCAAGCACTTCGTTCGGAGTTCGAATTACTTCGAATAAAATCAGGAGAGTCAGTTACAAACT
3636616	6	30.8242	pop3_snp	TGCAGTTTTTCCGAACACCCTCTGCTCCTTTCGCTCGTGGCTACACTCTGGTTTTTATTGAATCCAATT
3637245	6	30.8242	pop3_silico	TGCAGAGGTTTTGGAGTGTGATCAAATGCAAATCCCTTGTGCAAGGCTCCAAGAATGGGCTTTTTGATT
3637712	6	30.8242	pop3_silico	TGCAGTAAATTATCTAACAAACAGAAATCACACATCGGGGGCTTTCCAACGGTTCGAACGACACTCAAA
3637763	6	30.8242	pop3_silico	TGCAGTATTCTTTATTTTAGTTAGATATAGAAACCCTCAAATAATAAATAATATAATCAAATGTCACCA
3637966	6	30.8242	pop3_silico	TGCAGAAAGAAATGTTAGAGAAAAAAAAACAATAGCAATTATAATGCATTAGATGGATTTAGGCGTAGC
3637974	6	30.8242	pop3_silico	TGCAGGTGTTCCTCTTTTACGAATCTCAGCAGAATTCTTCTTTACAGATCGGAAGAGCGGTTCAGCAGG
3638654	6	30.8242	pop3_snp	TGCAGAATGGTTTCTAACGCTTTCACAACTTCACTCATTGTTGGTCGGTCTGAAGCTGATTCCTGGACG
3638666	6	30.8242	pop3_silico	TGCAGGAACCAAAGCATGGGTTCAACTCCCATAGATGTCATTTTTTTTACAGATCGGAAGAGCGGTTCA
3638798	6	30.8242	pop3_silico	TGCAGAGATACGTTGGTCAAATGACATAACTACCACAAACTCATTGGTCAAAATCGGCTAGAATTATCC
3638998	6	30.8242	pop3_silico	TGCAGTCTCTGCCGGGAAGTTACTAAAGCATGTGTTCATATCAGAGCTCTTGATTTTGGGAAGAAGGCT
3639205	6	30.8242	pop3_silico	TGCAGAGAGAGGTTTTGTAAAAGCATCTGCCCACTGATCTTGGGCAGGCACATGAGACACAGTGAGGTT
3639533	6	30.8242	pop3_silico	TGCAGGTGCGGAGGGTTTTGCAGCGGTTCTAGACCTCACCATTGAAGGAGAGAGAGAGATATGTGAAGA
3660008	6	30.8242	pop3_snp	TGCAGTCATTCATCGAACCACTACGATTGCTTATTCCTTCAAGTTATCCGTCTTGCTCTCTTGTTATTC
3660016	6	30.8242	pop3_silico	TGCAGAAATTGGCGATATTTACACAGTGCAACCGTTAGTTGAGATTGATCCAGTCGTGGCTTCATTCTT
3660033	6	30.8242	pop3_silico	TGCAGGGTGGTATGACGTTGGGTTTTGGCTGGGATGCATAGGTATGAGTATGGTACTTGTATTGGGTAT
3660041	6	30.8242	pop3_silico	TGCAGGAGAACATGGGATATGATGGATTTGATAAGGAGGCTTGCAGTTCTCTCATCCCTTATTTTAGGG
3660292	6	30.8242	pop3_silico	TGCAGTGATAAGATCCAATGCATATTTTCATACTTAGACCACTCATGCTGTGATAAAATAGCCACATTT
3660811	6	30.8242	pop3_silico	TGCAGAACCAATAAAGTGCCTTGAAGTAAAGAACAATAAAACCGGAAACTGAATGTGGTCAATACTTAC
3661206	6	30.8242	pop3_silico	TGCAGTTCATTTCATTAGAAGAAAATTGAGACACAGATCGAGAACACTAAAATCCCAAGGATTGCAGAT
3661442	6	30.8242	pop3_silico	TGCAGCTACTGTTTCTGTGATCGATCCAGTGTAAGTAATACGTTCATGGAACTGTGTTTTTTCACATAT
3661490	6	30.8242	pop3_silico	TGCAGTATTTTGCTCACTGAATCCAATGGTACCAATGGTTTACATTCTCGTGGCCTCAATCATACAAAT
4079102	6	30.8242	pop3_snp	TGCAGCCATGGACATGTGCTTAGTACCAGACTTGTTACTCCCTACAAATTTTACAGATCGGAAGAGCGG
4079372	6	30.8242	pop3_silico	TGCAGGAAATTTAGGAATTTCCAAAAGCAGTCAATCGAAATCCACATTCTAGAAGGCCACATTTATGAC
4079481	6	30.8242	pop3_snp	TGCAGAGTTATGATAGGATCAAATGCATTAGTGCTAGTATGATCGCACTTGATATGCAATGCGCTTTAC
4079764	6	30.8242	pop3_snp	TGCAGCAATAAATTGTAGGATGTCCTGAGTTACTATAATAAATCATTACAGATCGGAAGAGCGGTTCAG
4079887	6	30.8242	pop3_silico	TGCAGTTGTGATCTGTCACAGTACACTACAACACACAGAAATTAGAGAGTAAGAAATGGCAGTTACAGA
4080116	6	30.8242	pop3_snp	TGCAGCTAAATGAACCTTATGTGATCCTTTATTGATGTCGTTGTTTTGTTGAACTAAAGGATTTACGTT
4080169	6	30.8242	pop3_snp	TGCAGGGTTATCTTCTAGGTTTCTTCTATTCAAGAGAAATATTTACAGATCGGAAGAGCGGTTCAGCAG
4080331	6	30.8242	pop3_snp	TGCAGACAACAGGAGTCTAAAATCCAAATTCTTCCATCAAGATTGGCAGAGAACTAAGTGTGACCATGT
4081911	6	30.8242	pop3_snp	TGCAGAATGCAAACATGTTCAACTAAAATTTACAAGAATCTTTCCTAATAATCAAGAAAACATGGAAAC
4081920	6	30.8242	pop3_snp	TGCAGAACCTGGACTCCATATAATTCCATCGGTTGAGAGCTTTATGAGATTGTCGGTCGCTATGACACC
4082162	6	30.8242	pop3_snp	TGCAGAGTTTTGGTATAGTTTTAGAATGCTTGAGGTATCTATTGTCAGTTTTGCTAATGCTGCTTTTAT
4082331	6	30.8242	pop3_silico	TGCAGCAAATTACGACGAGCATCACTTGATGCAAATTTTTCCTTCAACTCCCTCATCAATTTACCGAGA
4082447	6	30.8242	pop3_silico	TGCAGTATATATATAGTGAATTCAATGGCCATCCTCAATGAATATGTTGTCGTTTTGGAGTCCAATTGA
4082605	6	30.8242	pop3_silico	TGCAGTTTACAGCCAGGCATATTACAGATCGGAAGAACGGTTCAGCAGGAATGCCGAGACCGATCTCGT
4082848	6	30.8242	pop3_silico	TGCAGTAGAAAATTCGCTTTGAAAACAGTGTTGATGCTTGCAGATCAACTGATAAACCAAAGTGGTTAT
4083179	6	30.8242	pop3_silico	TGCAGGTTTCGTGTTGGAAGTTTTTGAAATAATTGAAAAATGGAGATTCACGATTTTAGATGGAAGAAG
4083508	6	30.8242	pop3_silico	TGCAGCAAATTACGACGAGCATCACTTGATGCAAATTTTTCCTTCAACTTCCTCATCATTTTACCGAGA
4083650	6	30.8242	pop3_silico	TGCAGCATTAGCATAGTTATTAGAAAGGTTTATCCCTATTATAACCATGTCTGACAATAGCTAGCAAAC
4084553	6	30.8242	pop3_silico	TGCAGCAAATTACGACGAGCATCACTTGATGCAAATTTTTCCTTCAGCTTCCTCATCAATTTACCGAGA
4085199	6	30.8242	pop3_silico	TGCAGTTATCATCGACGGTAATTACCACATGCTCAAATTCACTTTTAGCTTCACAAAATTACCACATGC
4085254	6	30.8242	pop3_silico	TGCAGGTATATCCAATGTACAAGGCTTATATTGAGCCAGATCTCCGAACAGCACACATAAAAATAACCA
4085522	6	30.8242	pop3_silico	TGCAGAAATGATGTGGATTCAGTCTCTCCTCACTGAACTTCAACGTCAGTTTCAGACTCCTAAAATCCT
4085813	6	30.8242	pop3_silico	TGCAGGAGGAAGCCGTTCCCGTTGGCCATAAACATGCTTACAGATCGGAAGAGCGGTTCAGCAGGAATG
4086042	6	30.8242	pop3_silico	TGCAGCTTGCTCCCATTTTTTCCCCTATAAATACCTATCCATTTTCAGCAATTGGGGGGGAGAATTTAC
4086399	6	30.8242	pop3_silico	TGCAGAGTGCGAGTGTCTAGTCAAGGTAAACTTGTATGAGCGGCCTGAATTGAGATTGTGATAAAAATA
4086611	6	30.8242	pop3_silico	TGCAGGATTTAGAGGTTGGTCCTCTTTGATGATGAGGTATAGTGACTATTTTCCTTGTATAATAGTGTT
4086675	6	30.8242	pop3_silico	TGCAGAATGTTTGAAGACCAGTTGCTGATCTGAAGCTCATAGGCAAGTATTTTGCCTCTCTTTATCAGT
4086770	6	30.8242	pop3_silico	TGCAGAAAACATGGATTAGAAAAACAAAAGAGAAGAGAAGAAGTGAATACAAACCAAATTTGTGTCCAA
4087309	6	30.8242	pop3_silico	TGCAGAATGTTTGAAGACCAGTTGCTGATCTGAAGCTCTTAGGCAAGTATTTTGCTTCTCTTTATCAGT
4087869	6	30.8242	pop3_silico	TGCAGTCTGCACTAAAACGATCATAACGAGAGTTCCAAGAATCTGATCGAGGCGTTTTACAGATCGGAA
4087993	6	30.8242	pop3_silico	TGCAGCATCATAACACAAATCATGAAGAAAAACTATCAAATCCATTCCACTTGCGGCGTCTGCTTACAG
4088266	6	30.8242	pop3_silico	TGCAGAATTGTTTCTTTTTGAAATTTAGGGACTTTCATATCTGCCGGCCAAGTTTGCCTGATCCATTCT
4088362	6	30.8242	pop3_silico	TGCAGTTGTGATCTGTCACAGTACACTACAACACAGAAATTAGAGAGTAAGAAATGGCAGTTACAGATC
4088556	6	30.8242	pop3_silico	TGCAGGTATATCCAATGTACAAGGCTTATATTGAGCCAGATCTCCAAACAGCACGCATAAAAATAACCA
4088612	6	30.8242	pop3_silico	TGCAGTTATAATATGGCGTTTTGATGGAACTGTCACTTTACAGATCGGAAGAGCGGTTCAGCAGGAATG
4088631	6	30.8242	pop3_silico	TGCAGTAACTCGCGTGTGTGTTGTTATGAGTCTATCCCCATCTCTTCACAGCCTCCAACCTTTTATAAT
4088712	6	30.8242	pop3_silico	TGCAGGAAATTTAGGAATTTCCAAAAGCAGTAAATCGAAATCCACATTCTAGAAGGCCACATTCATGAC
4089250	6	30.8242	pop3_silico	TGCAGAACTCTCAAACCATATACGGTCTTGTGCAGTATACACCTGAGTTATCATCACAATATCGTAGTG
4089516	6	30.8242	pop3_silico	TGCAGTTACAATAGGGGGGCTACTCACAAAAAGAAAAATCACACACGACCATGTTCATACGTGAAGAAC
4090088	6	30.8242	pop3_silico	TGCAGCAAATTACGACGAGCATCACTAGATGCAAATTTTTCCTTCAACTTCCTCATCAATTTACCGAGA
4090962	6	30.8242	pop3_silico	TGCAGAAGGCTTTTCTCAAGTATCTTGAGATAACACCGGGTTCGTGATAAAGATTTCGGATCCAAGAGC
4090993	6	30.8242	pop3_silico	TGCAGATTGAAGTGCCATTGGAAGAACAGTAGAGGAGCAAAGTTGTATAGCATATGAGAAACCTTCTTC
4091095	6	30.8242	pop3_silico	TGCAGCAAATTACGACGAGCATCACTTGATGCAAATTTTTCCTTCGACTTCCTCATCAATTTACCGAGA
4091510	6	30.8242	pop3_silico	TGCAGGTATATCCAATGTACAGGGCTTATATTGAGCCAGATCTCCAAACAGCACACATAAAAATAACCA
4105748	6	30.8242	pop3_silico	TGCAGTCCACTCACACTGTGCCACGTGGCACAGCAGGTTTTCTATTTTATTACAGATCGGAAGAGCGGT
4105761	6	30.8242	pop3_silico	TGCAGAATTTGCTATTCCACGAGCAACCGACACATGCACATTACAGATCGGAAGAGCGGTTCAGCAGGA
3639566	6	31.4339	pop3_silico	TGCAGGTTGGAACGAAAAAAGAATGGGAATAAGAGGAAGAAAAAGGAGAATTTACAGATCGGAAGAGCG
4083613	6	31.4339	pop3_silico	TGCAGCTCTAAAAAACCAACTTTGCAACTCTAATAACTCTGCAACTTGAAAGATCCTAAGTTCTACAAC
3630845	6	32.6685	pop3_snp	TGCAGGAACTGGTTCGTAGTAATGAACTTATTCCTGATACGTTATTCGACAGTCTCTCTATTGTTATAT
3633374	6	32.6685	pop3_snp	TGCAGCTTCAAACGAAATTCTGGAAAATATGTGCTCCGAATATGACTTCGAATCCAACACTAAAGTTGT
3634539	6	32.6685	pop3_silico	TGCAGACCTTTTTAGAACGCTAGGTCCTGACAAATGTTGTTACAGATCGGAAGAGCGGTTCAGCAGGAA
3638662	6	32.6685	pop3_silico	TGCAGCTTTGGTTTTGGGCTCAAGGTTCTGGTCCAAGCACATCCTTTTTTTTTATTATTCTATTAGTTT
3639498	6	32.6685	pop3_silico	TGCAGGTCTATCTCTGCCAAATTTCAGAGGCTTATCTAACATATGGGCATCACATTCTTTTTATAGGCT
3660377	6	32.6685	pop3_silico	TGCAGTAGTATGATCCAATTGATAATATTATTTACGTTATATTACAGATCGGAAGAGCGGTTCAGCAGG
3661029	6	32.6685	pop3_silico	TGCAGTTTATTGTTTGATTCGGACAAATTTCGGTATTTCAATTTGTGATGAACGCATTGCGCTAGCACC
4086464	6	32.6685	pop3_silico	TGCAGAGTGATAACTGTAACTACATAACAATGCCATGATGAAAAAGCTATGGATATACAAAAAGAAGAT
4087432	6	32.6685	pop3_silico	TGCAGGAAAAAAAACAGATTAGCCGGCAGGCACTATTTACAGATCGGAAGAGCGGTTCAGCAGGAATGC
4089992	6	32.6685	pop3_silico	TGCAGTTTCGAAGTAATGTAAATTATCTTATAAGTTGAATTGTATCATTCCGCCACAGCTTATGTATTT
3629801	6	33.2782	pop3_snp	TGCAGGGTATGAGAGTGAAAATTGGGGTCTGGCTTCTGCGGAAGAGTTTGAGCCTATACCGCGATTTTG
3631257	6	33.2782	pop3_snp	TGCAGATCTCCAATCCTAAGAATGGAAGGGTGTGTTGATAGTCTCCCATCAATTAGAGATATGACCTTA
3631284	6	33.2782	pop3_silico	TGCAGCGTGGGAGCCCCTCAGAAGAAAGAGCTTCACTTGAAAATCGGTTTGCGCGGGAAGTTACAGATC
3631490	6	33.2782	pop3_silico	TGCAGACGAGGATGCAGGAATACCAAAGTTTTTGCTGCCAGACAAGAGGTGCATTTATTACAGATCGGA
3631554	6	33.2782	pop3_silico	TGCAGAGTCTTGAGCAGCCAGAAACATTCAGAATCAAGAGGGACTTCAATTCACTTATTGTATCTGGAA
3631875	6	33.2782	pop3_silico	TGCAGTTGATTTAGTGTCTGCATGAAATTTATATATAAGAATTACATTATTGCCCTATCTCAATAAAAG
3632018	6	33.2782	pop3_snp	TGCAGCCCTACTTCCTGCCTATTGGTCGCTTCGAGAGAAGGTATGTATTTTTCCTTGGAACAATTTCGT
3632143	6	33.2782	pop3_snp	TGCAGGCATCCACATCAGGACCATAACAAACACAGATATTTCTTACAGATCGGAAGAGCGGTTCAGCAG
3633792	6	33.2782	pop3_snp	TGCAGTTCTGGAATATTCTTTTGAATATTTATTGTTTATATAGTACACTTATTATCAAGCTTGAATTTC
3634164	6	33.2782	pop3_snp	TGCAGAGGGTAACATAACCTTCCCCTTTTCCTGTTCCATTTTTCATTTTTCATTTTACAGATCGGAAGA
3634255	6	33.2782	pop3_snp	TGCAGGATCCTGAATGGTTCCTGCAAACCAAAAATAGTTTCCTTATTATTATGTGAATGGTAATGACAT
3634379	6	33.2782	pop3_snp	TGCAGAATTGTCAGTGACAGATGAATTTGTAATGTGAATCACAATTTTGTCTCCTAACTTTTTATCATA
3634490	6	33.2782	pop3_snp	TGCAGCAGACGTCAACTCACAGAGCCGCTCTGTGTCTATCCTGACAAATTTCTCATCATAAGACTTCCG
3635208	6	33.2782	pop3_snp	TGCAGATGAATCTGACCTGGGGCCTTTCTATTATTAGACGTAGCCTCTTATATACATGTGTACAAATTA
3636406	6	33.2782	pop3_snp	TGCAGAAAAATGAGGATACATTTTGTCATATAGAAAGTGAATATATTAGATGGGCCAAACTTATTTGTG
3636462	6	33.2782	pop3_snp	TGCAGTATGGGAAGGAGATGATGGGACATGATAGTACCTGTTCGATCTGTTTGTGTGAGTATAAGGATT
3637788	6	33.2782	pop3_snp	TGCAGCATTTGATCCAATCAGAAAAATTGATTGAAGCATGTGCCCTACAAAACATTTCAATAACTAGAT
3639009	6	33.2782	pop3_silico	TGCAGTCCACTCACACTGTGCCACGTGGCACAGCAGGTTTTTCTATTTATTTTATTCATTATTTTCTTT
3659834	6	33.2782	pop3_silico	TGCAGCCACAATAATAGCCACAACATCAAAGATGCCTCCACAGTGCCACTCATATTGAAGCCACAACAT
3659840	6	33.2782	pop3_silico	TGCAGCTTGTGTATCCATACTCCTTCCGGATTTCTCACCGAATTTCTCACCAGATTTCTCATCATTTTC
3661245	6	33.2782	pop3_silico	TGCAGCTGGTTTTACGTTCGATCATGACTTACAGATCGGAAGAGCGATTCAGCAGGAATGCCGAGACCG
4079528	6	33.2782	pop3_silico	TGCAGCGTGGGAGCCCCTCAGAAGAAAGAGCGTCACTTGAAAATCGATTTGCGCGGGAAATTACAGATC
4080346	6	33.2782	pop3_snp	TGCAGATAAACACAATGATCAACATGTTAGAAACCAAAAAAGGTTAGCCAAATTTAGATTAGTCGAACT
4081047	6	33.2782	pop3_snp	TGCAGTAAATCAAAATCAACTGTCACACAGCCAAACATGTAATATAAAATTTACACATACATGGTTTTG
4081606	6	33.2782	pop3_snp	TGCAGCAATTATTTTCTCAATATCTTTGCGAAATCCCATGTCTAGTAAATGATCAGCTTCGTCGAGCAC
4083123	6	33.2782	pop3_silico	TGCAGTCTGAGTTATGCATTGGATGAATTTTCTGTGTTATTTCAGTTCTTAGAATCTAGCCTCAATTAC
4083805	6	33.2782	pop3_silico	TGCAGCGCGGGAGCCCCTCAGAAGAAAGAGCGTCACTTGAAAATCGATTTGCGCGGGAAGTTACAGATC
4085447	6	33.2782	pop3_silico	TGCAGCGTGGGAGCCCCTCGGAAGAAAGAGCGTCACTTGAAAATCGATTTGCGCGGGAAGTTACAGATC
4086506	6	33.2782	pop3_silico	TGCAGTTTAGTCTCTAAACTATATGAAAATTCGTCAATTTGGTCTCAAATACCTTACAGATCGGAAGAG
4086982	6	33.2782	pop3_silico	TGCAGCGTGGGAGCCCCCCAGAAGAAAGAGCGTCACTTGAAAATCGATTTGCGCGGGAAGTTACAGATC
4088100	6	33.2782	pop3_silico	TGCAGAAACTTCAGTGCCAGATGAATTTGTAATGTGAATCACTGATGCAAACTATCAAAAAATGATATT
4088399	6	33.2782	pop3_snp	TGCAGTTTGACAAACATCTATCAATGGACAATGTGCGAAAACTAATAACTGAAGCAGACGGGTATCAAC
4089190	6	33.2782	pop3_silico	TGCAGCGTGGGAGCCCCTCAGAAGAAAGAGCGTCACTTGAAAATCGATTTGCGCGGGAAGTTACAAATC
4089314	6	33.2782	pop3_silico	TGCAGCTTTACTTATGCAAATAACCGGAATTTTGGTTGCTCAGAAATAAGTAGAATTCATCTTTCAATT
4089689	6	33.2782	pop3_silico	TGCAGGCAACTGCAAAGACTAATCGATCGAGGACTTACAGATCGGAAGAGCGGTTCAGCAGGAATGCCG
4090994	6	33.2782	pop3_silico	TGCAGCGTGGGAGCCCCTCAGAAGAAAGAGCGTCACTTGAAAATCGATTTGCGCGGGAAGTTACAGATG
4091595	6	33.2782	pop3_silico	TGCAGAACCAAATGACAAAACAAAAATCCAATCTTACGATCTCAAACATTTTTGACTTGAAGATGCATT
4122230	6	33.2782	pop3_silico	TGCAGCTGTATATGAGAGTAGGGTTCCCCCCTTTCAGCGTGTGAATCCGTAAGAATATATAGAGAGATA
4122269	6	33.2782	pop3_silico	TGCAGAGAGATATGAGGTTCTTTCATCTTTCTTATCACAGACTGAGGAGTATCTACATAAATTAGGAAG
3630296	6	33.888	pop3_silico	TGCAGTACATGTGCTAAATAGGTGCCCAACCAAAAGGCTTGGCTCGATGGTTCCAGAAGAAGCTTGGTC
3630829	6	33.888	pop3_silico	TGCAGAATTCTTCAAATTCTCTTGATGTAAACTCCCCACCACCACCTGTTCTGAGAGTTTTACAGATCG
3633300	6	33.888	pop3_snp	TGCAGCCACTCTAAGCTACCACATTGAAACCTTGGAAAATTACATGAACCACCATTTTGAGTTCAACCA
3637300	6	33.888	pop3_silico	TGCAGCCTCCTGGTTTCATGTGCAATAGGGAAGAGAAAAAGGTGTTACAGATCGGAAGAGCGGTTCAGC
3639799	6	33.888	pop3_silico	TGCAGGTGAACTCGTCACAAGTAGGTTGAAAAATATATCATTTTTCTTTGAACTCTCATTTTGGAAATT
3639817	6	33.888	pop3_silico	TGCAGGGAACAAGGCATAGTGCATGAAGTGATTATGCCATACACACCTTACAGATCGGAAGAGCGGTTC
3640287	6	33.888	pop3_silico	TGCAGTCATGTGTGAGTGTCTAGGATCACTCATAAATCTGCTGACCAAACCTACACTGGAAGTTATTTC
3640339	6	33.888	pop3_silico	TGCAGAACTGAATTGCAGCTGACAAATATATCGACCAAGCCATTGAAGAGTGAAAGATTCAAAGAACTA
4080253	6	33.888	pop3_snp	TGCAGAGATGGAAGTACCAAGCATGCTTGAAATGGAGTGTGATAAGATGGTAGTCCTTTATTCAAGGCT
4084486	6	33.888	pop3_silico	TGCAGCACAGAGAGATGAACTCGAGCTAGAGCTTGGAATTTGATTTGTAGAGATTAGAGAGTTGGATTT
3629611	6	36.4196	pop3_silico	TGCAGAGGGAATGATTCAACAATCAGAAAATGAAAAGTCAGAATCTTATATCAATGCATAACTTCAAAA
3632952	6	36.4196	pop3_snp	TGCAGCAACTCAAAACTCTCCAACAACAACGCTACTATGAACATCAATTCCACTACTACTTTGAATTCA
3633857	6	36.4196	pop3_snp	TGCAGCAGGGCCATAAAGTTTTGTTCCAGTTTTCCCCCAAACCTTCAAGTTCAGTCATCATCAGTACGT
3634025	6	36.4196	pop3_snp	TGCAGGCTAACTAATTTCAATGTGAAACGAGGGCCACATTCCTGCATTTTTATAGGTAAGTTATTGCAC
3637186	6	36.4196	pop3_silico	TGCAGTTGAGTCACAAGAGGATGCCTCCACTCCCCCAAAATCTTCGCAATAGGTACTCTCGTGTTCGTC
3640230	6	36.4196	pop3_silico	TGCAGAAGCTGTTCTTTGTGGTTGTTATGGAAGGGAATGGAAATGAGGAAGATAAGTATGTTTGAGAAA
4082957	6	36.4196	pop3_silico	TGCAGAAGCTGTTCATTGCGGTGGTTATGGAAGGGAATGGAAATGAGGAAGGTTACAGATCGGAAGAGC
4083282	6	36.4196	pop3_silico	TGCAGGGCGTAGGTCATTGGACTGTTTGATACCATTTTGTAACATAGAATCAAGACTTAGGTCTTTTGA
4085276	6	36.4196	pop3_snp	TGCAGCCCCTTTGTTTTTTTCTCACTGTAAGTCTTCCACCCCTTGCCATTACATTTACAGATCGGAAGA
4086844	6	36.4196	pop3_silico	TGCAGTTGAGTCACAAGAGGATGCCTCCACTCCCCCAAAATCGTCACAATAGGTACTCTCGTGTTCATC
4087989	6	36.4196	pop3_silico	TGCAGCTACTCTATGATACATTATGAACACTTATGATCACATGACCTACGCCTTACAGATCGGAAGAGC
4091129	6	36.4196	pop3_silico	TGCAGTTTTCTTCCATTTCTCTATTATTTCTCCACTGTTTGTCATATTTTCACACACCAACCCATCATA
4090649	6	39.0863	pop3_silico	TGCAGACATGTCCGTTCCACCCGGTCCCCTTTTTCTCTGGGCTTAGACATTACAGATCGGAAGAGCGGT
4083529	6	40.385	pop3_silico	TGCAGAAAGAAATGTTGTTGGGCCCAACAAGCTAAACCGAAAAGGCCCATGAGAAGAGCACAAAAAATC
4088802	6	40.385	pop3_silico	TGCAGTTGTGTAAAGCATGGCCTTAGAAACATAGAAAAATAGTTTACAGATCGGAAGAGCGGTTCAGCA
4090527	6	40.385	pop3_silico	TGCAGCACCACTTTGTAGTACGTTTCAACAAGAACCGCATAAATATGAATAATAATAATATTATTACAG
4091682	6	40.385	pop3_silico	TGCAGCACCACTTTGTAGTACGTTTCAACAAGAACCGCATAAATATGAATAATAATAATAATATTATTA
3632871	6	42.9166	pop3_silico	TGCAGCCAATATTCCCCTGCCATAATTCGAATCAGCTCGTAGCATCAGAGTCACGAAGAGAAAACATAC
3632893	6	42.9166	pop3_silico	TGCAGTAATTCGGTGCAAGATTACATGTTTCGCAATTTGACATCCTTGGTGGTATCACAATGCAATAAT
3633115	6	42.9166	pop3_snp	TGCAGTGCCATACTTGTTCTAATAAATCATGATAATCAATAAGGTCCATCTTCTGTGTGTATTCGAAAG
3636051	6	42.9166	pop3_silico	TGCAGTGCTAACAATCATGTCGGTCCATACAAAGTTTTTTGGCTTTACATAGGAGCCGCTGTTGAGGCA
3639833	6	42.9166	pop3_silico	TGCAGGCACATAACCAAAGAGATATTATTTGCACAAAAAGAATAATCATTGTGTGGCTTGTTTACAGAT
3659087	6	42.9166	pop3_snp	TGCAGTTCAGCGTGGATCACTCTCTTCGGTCTCAGTATTCTCTTGTTCCTCTCAACGGAGACTCTTTAT
3660184	6	42.9166	pop3_snp	TGCAGTGATTTGGTGCAAGATTACATGTTTCGCAATTTGACATCCTTGGTGGTATCACAATGTAATAAT
3660929	6	42.9166	pop3_silico	TGCAGTGCCATACTTGTTCTAATAAATCAGGATAATCAATAAGGTCTATCTTTTGTGTGTATTCGAAAG
3661334	6	42.9166	pop3_silico	TGCAGTTAGCAGTTAGCAGAATTTGAACCTGAGACTTCGAGAGGAGCACACTCTCCAGTCCCAAGCATT
4079262	6	42.9166	pop3_silico	TGCAGCCAATCAATGACACTTTCTCCAAGGATGGAAAGCATAAGGCAAATTTTCCAGGGTAGAAACACC
4079678	6	42.9166	pop3_snp	TGCAGTAGCGGATGAAGAGATTTTAGAGAAAATCGAGTCAAGGATAAGGGAAAACAATGTCGATCGTTC
4080283	6	42.9166	pop3_snp	TGCAGCCTCACGCATCGCACACTTACCGCAGAGTTACAAGAGAGTGAAAGAAAAATGTCAGTTACCTTT
4080438	6	42.9166	pop3_snp	TGCAGCTGCGACAGGCATTGGTACAGCGTTTTCATCTCCAAGGGCAAGGGCCAATCTCATGTCCTTCTG
4081033	6	42.9166	pop3_snp	TGCAGTACTATGGGAAAAAAAGCAAGTCCAATGAATCATGAAAACTGAGTTGGAGCTTTGGCTATATAG
4081198	6	42.9166	pop3_silico	TGCAGTTAGCAGTTAGCAGAATTTGAACCAGAGACTTCGAGAGGAGCGCACTCTCAAGTCCCAAGCATT
4081831	6	42.9166	pop3_silico	TGCAGCAAATGAGGTAATTCACAACTTTGAGTATTGAAACTAAAAGCATTCATGTGTAAAATTTGACGA
4082324	6	42.9166	pop3_silico	TGCAGCCAGTCAATGACACTTTCTCCAAGGATGGAAAGCATAAGGCAAATTTTCCAGGGTAAAAACACC
4082901	6	42.9166	pop3_silico	TGCAGGCACATAACCAAAGAGATATTATTTGCACACAAAAAATAATCATTGTGTGGCTTGCTTACAGAT
4083170	6	42.9166	pop3_silico	TGCAGTGTTATTTTTAGTAAAATTTGTTACATTTTATATTTCACTATCTTTATCAATTACAGATCGGAA
4083200	6	42.9166	pop3_silico	TGCAGTAAGCAGTTAGCAGAATTTGAACCAGAGACTTCGAGAGGAGCACACTCTCAAGTCCCAAGCATT
4083401	6	42.9166	pop3_snp	TGCAGAGTCTCACTTTACTCCAATTACTAATGTTCCATTTATTCTATTACAACGCATGATGTATGTCAC
4083427	6	42.9166	pop3_silico	TGCAGTATGTGAGGCAGGTGTTCATCTCATGTGATGATGTGCTGCGAAAGAAACAATTTTGTTACGTAC
4083538	6	42.9166	pop3_silico	TGCAGACTCCAGGTCTTCCTGTGTTAGTTCCATTACTAATGGCACACTTACAGATCGGAAGAGCGGTTC
4083722	6	42.9166	pop3_snp	TGCAGCTGTTGTCAAGAAATGCAAGTATACAATTGCAATGTTATCTGATCCTTCCGCTGCTTTGTCGGT
4084005	6	42.9166	pop3_silico	TGCAGTTAGCAGTTAGCAGAATTTGAACCAGAGACTTCGAGTGGAGCACACTCTCAAGTCCCAAGCATT
4084953	6	42.9166	pop3_silico	TGCAGGCTTCTTGCTACCCGAAACAGGAGCTTCAAGGAAATCACCACCTTTTGCTTTTATTGCCTGTAG
4085439	6	42.9166	pop3_silico	TGCAGAAGATGGCCAACTGGTAATACTTGCTGCTGGCCACCAGGTATTCTTACAGATCGGAAGAGCGGT
4086264	6	42.9166	pop3_silico	TGCAGGTTCTTTCCATATTTCATTGTCTTTTCTTTTATTTATTTATAATTACAGATCGGAAGAGCGGTT
4086523	6	42.9166	pop3_silico	TGCAGGCACATAACCAAAGAGATATTATTTGCACACAAAAAATAATCATTGTGTGGCCTGTTTACAGAT
4086853	6	42.9166	pop3_silico	TGCAGGCTTCTTGCTACCCGAAACAGGAGCTTCAAGGAAATCACCACCTTTTGCATTGATTGCCTGTAG
4086954	6	42.9166	pop3_silico	TGCAGCCAATCAATGACACTTTCTCCAAGGATGGAAAGCATAAGGCAAATTTTCCAGGGTAAAAACACT
4086981	6	42.9166	pop3_silico	TGCAGTTAGCAGTTAGCAGAATTTGAACCAGAGACTTCGAGAGGAGCACACTCTCAAGTCCCGAGCATT
4088181	6	42.9166	pop3_silico	TGCAGAAGAATACATTAGTCCCCATCCCACCCTTCACACACTTTGATATATCTAGAGCCGACATAAACA
4088386	6	42.9166	pop3_snp	TGCAGCAATGGACTCTGAAGTTCTCACGAGCGAAGTCTCTAAACTTTCAAAAGGAATCGCGCACATTAC
4088486	6	42.9166	pop3_silico	TGCAGTGCTAACAATCATGTATTGGGTCGGTCCATACAAAGTTTTTTGGCTTTACATAGGAGCCGCTGT
4088709	6	42.9166	pop3_silico	TGCAGACTCCAGGTCTTCCTGTGTTAGTTCCATTACTAATGGCACACTCAATTTTGTGTCATCTTCACT
4089296	6	42.9166	pop3_silico	TGCAGAAGATGGCCAACTAGTAATACTTGCAGCTGGCCACAAGGTATTCTTACAGATCGGAAGAGCGGT
4089507	6	42.9166	pop3_silico	TGCAGTTTGCATGGATGGAGTTGATGGTTGTTTGTAAGGTGGTTTACAGATCGGAAGAGCGGTTCAGCA
4089936	6	42.9166	pop3_silico	TGCAGCAGATTCAGCCACTCCTCCGCCGTCACTGTTTTCCGGCCAACATTCCAGCGAGCAATTTCAACA
4090690	6	42.9166	pop3_silico	TGCAGGTTGTGTGATAAATTGTGATGAAATTGTGAATCAATTGATGTGAATGATGTATGTTATTTACAG
4091438	6	42.9166	pop3_silico	TGCAGGTTAGAGAGGCTCCTGAGTAACTTATTGAAAACATTTATTTTACATTTTACAAAAACAAAGTTA
4091487	6	42.9166	pop3_silico	TGCAGGTCACAGAGGCTCCTGAGTAACTTATTGAAAACATTTATTTTACATTTTACAAAAACAAAGTTA
4122178	6	42.9166	pop3_silico	TGCAGCAAATGAGGTAATTCACAATTTTGAGTATTGAAACCAAAAGCGTTCATGTGTAAAATTTGACGA
3633815	6	43.5264	pop3_snp	TGCAGAACAGCAGCTATCGCAGCACCGTTCCTACCTGTCATTGTCTGTACACCACTATAACAGAAAATA
3639834	6	43.5264	pop3_silico	TGCAGGCGATGACTCAGACCATAAAAAAATAGCAGCGCAACTTATTATTCTTATTATTCGTTTGTCCTT
3639941	6	43.5264	pop3_snp	TGCAGAAAGAATTGTTAGAAAAAAAGAAACAAACAATAGCAAATGGAATGAATCAGATATATTTAGGCC
3658756	6	43.5264	pop3_silico	TGCAGATGAAAATTTTCCTTATTTTAGATTTATCAACAAATTGGTTTTTACAGATCGGAAGAGCGGTTC
4079097	6	43.5264	pop3_silico	TGCAGTAAGTTTCTACAATCTATTTGCATAACGAAGAATGAAATAAAGTCAAACTGTTTTCATATTAGT
4079674	6	43.5264	pop3_snp	TGCAGTAAAGAACATTCAGATAAACACAAGAAGTCAAATGACATCATGTGACAGAACGGCTCAAATGGC
4079875	6	43.5264	pop3_snp	TGCAGAGCAAGAGGAAGCAATACGCGAGCGTCGTGTGAAAGAGCTTCAGGATTTATTAGCCGAGGGAGA
4081210	6	43.5264	pop3_snp	TGCAGATCAATTCATAATAAAATCGGTAATTTACCAGAGGATTCGGTCTGTGACGGTAGCCGAGCATCA
4081501	6	43.5264	pop3_snp	TGCAGGAACATCATAGGCTGAGTTCTTGCCTTAGTCTGTATTTCCTTCTAAACACCCAATTTTGCATTT
4081777	6	43.5264	pop3_snp	TGCAGCAAATACTGCCACTACGATAATTCTGCAAGAGGATAATTTTGTTTTTGATAAATATTTACAGAT
4081922	6	43.5264	pop3_snp	TGCAGTAGGTGTGAAGGAGGTACTTCCATCAGAACACTTATTGTGTGAAGCAAGGTTTGGTCCACTTGG
4082659	6	43.5264	pop3_silico	TGCAGCTTGCCTCTTTACGAGCATTTCTTAGTTGTAGGTCAATAGGTCTTGCTCTGGATTCACTTCTTT
4082849	6	43.5264	pop3_silico	TGCAGATTCAATTCCCTTTTTTCCTTTCCCTCTAAATTACAGATCGGAAGAGCGGTTCAGCAGGAATGC
4082972	6	43.5264	pop3_silico	TGCAGAATCCAAAGTTCTTCCTCCAAAAATTTCAACCATCCAAGCTCCATCCAATTCGTTATTCCAAAT
4083996	6	43.5264	pop3_silico	TGCAGATTTTCATTTGTTTTTCCTCTACCGTTTTAGCTCATTTTTCTTCCTCTCCTTTTTCATCTGTCA
4086415	6	43.5264	pop3_snp	TGCAGGCTATTTGTAGCTTGGATGATATTTCTTTTGAGAAGAACCTGTCTCATTTTTTCCCTCTTCTCA
4087853	6	43.5264	pop3_silico	TGCAGGAATATGGAGGCAACCTAAACGAAGCTGTGAATGCGCACTTTATTGAAGGAAACAGGCTCATGT
4089010	6	43.5264	pop3_silico	TGCAGCATCCGAAGCCACCACACCATGTAGTGATGATCAAGGACTATTATCATCACCACAAACAAATGA
4091213	6	43.5264	pop3_silico	TGCAGACAAAAGTTTGAAAAAAAGTTTCAATAACTTTTCTTCTTTTACAGATCGGAAGAGCGGTTCAGC
4091361	6	43.5264	pop3_silico	TGCAGATTTTCCCTTTTCTCCTTTCCCTCTAAATTACAGATCGGAAGAGCGGTTCAGCAGGAATGCCGA
4081141	6	44.761	pop3_snp	TGCAGTTTCTTCGAACCGGCAACACCATCTTCACAAGAAGAATCACCTCTCTCCAACAAATCAAATCCG
4086209	6	44.761	pop3_silico	TGCAGTTTGTGCAGGTTTTGAAGTAGGGACAACAGGTATTGGTGTTGCAGATATGGTACTTGCATAAAC
3640515	6	45.3707	pop3_snp	TGCAGGTATATCCAATGTACAAGGCTTATATTGAGCCAGATCTCCAAACAGCGCATATAAAAATAACCA
[truncated: 440 more rows]
