# Supplementary material for: A consensus linkage map of lentil based on DArT markers from three RIL mapping populations
Source: PLoS One. 2018 Jan 19;13(1):e0191375. doi: 10.1371/journal.pone.0191375 (PMC5774769; doi:10.1371/journal.pone.0191375)
Supplement: S4 Excel File — (XLSX) [file pone.0191375.s004.xlsx]

## Sheet: lentil_consensus_map_for3pops
Marker Name	Linkage Group	Position (cM)	Source	Sequence
4083962	1	0	pop1_silico	TGCAGGAACAGCCATAAACAAAGTAAACCAACATAGACCAGAAGAAATTCAGCTTGATTGCAAGCATGG
3633348	1	0	pop2_snp	TGCAGTTAGAAAATTAGCAATCAAGCAATCCAGACTGTTCAATCTAGATAAAACTTTACAGATCGGAAG
3634045	1	0	pop2_silico	TGCAGTATCCAATTTACAATCAAAAAAAGAAAAAACAAATCTTCACATATATAACCATACAATTCCCTA
3636355	1	0	pop2_silico	TGCAGTCATGAAAATAAATTTATTAGTAATAATATAACAGCCTCAACAATGATAATGATAACCTTTACA
3637046	1	0	pop2_snp	TGCAGCAAATAGAAATCATCCACACGAATGCAAACAGAACGAATGAAAAAACTTACATCATAGCCATCA
3637531	1	0	pop2_silico	TGCAGATCTGTTCAATTGATGTATATCGTTTACAGATCGGAAGAGCCGTTCAGCAGGAATGCCGAGACC
4079105	1	0	pop2_silico	TGCAGCCGGACAATGGAATTCCATGAGGTTTGCTTACAGATCGGAAGAGCGGTTCAGCAGGAATGCCGA
4082233	1	0	pop2_silico	TGCAGTCATGAAAATAAATTTATTAGCAATAATATAACAGCGTCAACAATGATAATGATAACCCTTACA
4083592	1	0	pop2_silico	TGCAGATTCTGGTCCATCAGATTCTGCCTTTGTCTTACAGATCGGAAGAGCGGTTCAGCAGGAATGCCG
4083686	1	0	pop2_silico	TGCAGTTGAGTCATCTAAACCCATTTCTGCCCATTTTCTTACAGATCGGAAGAGCGGTTCAGCAGGAAT
4087790	1	0	pop2_silico	TGCAGAAAAAGGCATCAGCTGTGCAAGTTCAATTTTATCAAGGTTATCTAGGTTTCTAAACAGGTTTGC
4106302	1	0	pop2_snp	TGCAGCAGAAGGAAAGAAGAAAACCATCAAGAGCAAGACCATTGTCATCCACGGCCAAGATAGAGCACG
4118543	1	0	pop2_silico	TGCAGGTTGGAATGGATGAGGCTTTTGGACCCGAAACCGCCCAACACGGCCCATTGTCCAACCCTAGCC
3635149	1	0.232559	pop3_silico	TGCAGTGTTCAATACATATTGAGAAGTATAAAAACCGATCAATAAACATGTTTGGATAAAATTCCCATT
3635737	1	0.232559	pop3_silico	TGCAGATAAAGGATGGTTTTGCTGAAGGTAAAGACCTCGTTGTGTCTGTGATGTCTGCAATGGGCGAGG
4079537	1	0.232559	pop3_silico	TGCAGATAAATCATATATGTGTTTCAGAAGAATGCTTCAGAAATAAGCAAGTTTATTACAGATCGGAAG
4080565	1	0.232559	pop3_silico	TGCAGAACAAGTTAGAACAAAAACAATGCATGTAATCAACATTACAGATCGGAAGAGCGGTTCAGCAGG
4081566	1	0.232559	pop3_snp	TGCAGAAAGTGGAATAGAGATAAGGAAAGCAAGAAACCAAATATACAAAAAAACACTCGGAAAAGTATT
4083041	1	0.232559	pop3_silico	TGCAGGAACTCATATGGTTTTCTTTGTCCTGAATGTTGTTGGAGGACTTGGAGTGGTATTGATGTGTAC
4084911	1	0.232559	pop3_silico	TGCAGGTATTAGCGGGACTGCTTTCGAGATTGAGCTAAGTAGCCTCTCTTTCAAGATGATGGTGTGGCA
4085612	1	0.232559	pop3_silico	TGCAGATAAATCATATGTGTTTCAGAAGAATGCTTCAGAAATAAGCAAGTTTATTACAGATCGGAAGAG
4085618	1	0.232559	pop3_silico	TGCAGAAATAACCAAAAGACTTATTTACATCATTCATTTACAGATCGGAAGAGCGGTTCAGCAGGAATG
4086621	1	0.232559	pop3_silico	TGCAGCGTCTGGGCCACCACCTTAGGCCATTTTTTTACAGATCGGAAGAGCGGTTCAGCAGGAATGCCG
4087222	1	0.232559	pop3_silico	TGCAGAACACGACAAGATTGTCGATGAAACACGAGCTCTTACTCTACAAGATTTACACGAAACAGAACA
4087238	1	0.232559	pop3_silico	TGCAGTATGCATACTTTTCAAAGATTGACTGGAGCTTACAGATCGGAAGAGCGGTTCAGCAGGAATGCC
4090169	1	0.232559	pop3_silico	TGCAGGATGAGGGAAACTACAATCACCTCCGGGAATTACAGATCGGAAGAGCGGTTCAGCAGGAATGCC
4091220	1	0.232559	pop3_silico	TGCAGAAATATCCAAAAGAGTTACTTACATCATTCATTTACAGATCGGAAGAGCGGTTCAGCAGGAATG
3629770	1	0.581397	pop2_silico	TGCAGCGCTGCAATCCATAAACCCAAAAATGTATTGTGCCACATAGAGCCATTACAGATCGGAAGAGCG
3630666	1	0.581397	pop2_snp	TGCAGAGCTGGAAGAGGAGCAAAAAAGGGTTGTATTTTACAGATCGGAAGAGCGGTTCAGCAGGAATGC
3631785	1	0.581397	pop2_silico	TGCAGGAACTCATATGGTGTTCTTTGTTCTGAATGCTGTTGCTGGACTTGGAGTGGTATTGATGTTTAC
3632032	1	0.581397	pop2_snp	TGCAGATAGTCGTTCAAACAAAAATGCTTGACACAGGCTTTTCACAATAAACCCTAATCCCAAATCTTC
3632755	1	0.581397	pop2_snp	TGCAGCGGGTCTTCCTTGTACTACTGATGCAGATTGTCCAGTATCATTGATTAGCCGTGACATGCTGAG
3632759	1	0.581397	pop2_snp	TGCAGGATGAGGGAAACTACAATCACCTCCGGAAATCAACTTGTGAAGCAAAAGGAGGCAGAATGAGTT
3634501	1	0.581397	pop2_snp	TGCAGTTGAACTGCATGCATGTGTTTGGTATGTCGGTATGATGGTCTTGTATTGACATGATTCAACCCT
3636135	1	0.581397	pop2_snp	TGCAGCATCTCTTTCTTTCATATGCTGCACTAATTCCTCCTTCTCTCTTTGATCCTTCAGTCTTTCTTC
3637600	1	0.581397	pop2_snp	TGCAGTCAATTAGTATTCATTATTGTTCAAAGTTAGCATTCATGCCTCCTGAAACATGGAGCAATTACA
3638680	1	0.581397	pop2_silico	TGCAGAGGAGCACAAGAAGCTTTAGGCGTGCAGTGAGGAGGTTCCACCTTACTTTGTTCTTGGTGATTT
3639565	1	0.581397	pop2_snp	TGCAGGAACACGGAAGGTACTCATTATTAGTCAGATTTATTTGGTCACTTGTACTTGAAGACTTCACTG
3659078	1	0.581397	pop2_silico	TGCAGAGAGATACACAGAGTAAGATGCAATGACATCAACATTCATAACTGGACAAGCGTGAAAGAAAGT
3659302	1	0.581397	pop2_silico	TGCAGTAAATAAAATTGATTTTCTGTTCCCGACTCTAAATCAATCAACATTATCACACATGTTTATGAT
3660265	1	0.581397	pop2_silico	TGCAGGAAAATAGACAGCACTGTAACAGTCAATAATTTGGCATAAAAAAGCTTACAGATCGGAAGAGCG
3660893	1	0.581397	pop2_silico	TGCAGCATTAGATCTTCGAACTGCTTCTTCTGTTAGAAGAAAGATTGAACCAAGAAAATGAAATCAACA
3660960	1	0.581397	pop2_silico	TGCAGGATCACATTTTGACTAATGAGATTACAGATCGGAAGAGCAGTTCAGCAGGAATGCCGAGACCGA
4079150	1	0.581397	pop2_silico	TGCAGTATAGGCTTTACGGTGCAACTTCAACTCAAACAAACCAAGAGAGTTAGTTTAGGAACTTGCAAA
4079180	1	0.581397	pop2_silico	TGCAGCTAAAATAGTGCACTTCAGAATGAGATCAAATATTCCAAAAAGAAACCTCAATTCAAATGTCAG
4079444	1	0.581397	pop2_silico	TGCAGCATCAGCAGCTATACTAAATTTCTCTGCTATTGTGTGTCCTATAGCAGCCAAGGGAAGCTCTAC
4079750	1	0.581397	pop2_snp	TGCAGTGCTCGCTGCTTCATAGGATGCATGCCATTGTTCGAACTCGGAATTGTTTAGTTCTTTCATTCC
4079850	1	0.581397	pop2_snp	TGCAGTGAAGTCAAATGAAACAGAAACAAATCAAGAAGATGAATCTGGTCTTGTAAACAACATAAATCA
4080073	1	0.581397	pop2_snp	TGCAGTGTTTGGTAGGGCTGCAATGCTTAGAAAAATTTCAAACCATGTTGAAAACAATGTTTGCATATT
4080151	1	0.581397	pop2_snp	TGCAGCTTTCTGCAACTTTTCTGTATTTGCTTTGTATAACTAGACCCCATATAAACTCTAGTTTTCATC
4080707	1	0.581397	pop2_snp	TGCAGAAGATTCAAGTTTTCTTTTGTTTTATGGTTACACAAAAATTATAAAGGTAGAAGAAAGTATGAA
4081379	1	0.581397	pop2_snp	TGCAGAAGGTTTGGGATGTGAAATTGATGAAGATTGTCCAGTCGAATCAACTAGTCCAAATACCCTGAG
4081449	1	0.581397	pop2_snp	TGCAGAAAAGCAATCACCAGGGCGAGATCTGCATGTTTTTCTCGAGGAAACATAGAATCGACTACTATT
4083544	1	0.581397	pop2_silico	TGCAGATAGGAGAGAGGGATTTGAAAGCGGAACATTTTTTCACTCTAATTTGGGGAAGATTTATGTGTT
4083864	1	0.581397	pop2_silico	TGCAGACCAAAACCAGTCCATACAAAACCAAAAGAGAAAGGTAAACTTTTTTTTTTACAGATCGGAAGA
4084617	1	0.581397	pop2_silico	TGCAGAGAAAACATGCAGCAGGCTGTCTTGACTGAAAAGGAAGGTTTACACAAATGCAGTGGGATGTGG
4085011	1	0.581397	pop2_silico	TGCAGAATGAAAAATAGACAATAACAATTATGCTCTATCATAGTACTCCATTGTGAATATAAATATATT
4086216	1	0.581397	pop2_snp	TGCAGAGGGTTGCCTATCCAAATGTGTTTCAGTTGATGCATCTTTGAATGCAGATTGTTTTTTAGGTCT
4086994	1	0.581397	pop2_silico	TGCAGCAGATCCTGCATAAGCCATGGTAGGATGTGATGGTTTGAAAGACTTACAGATCGGAAGAGCGGT
4090589	1	0.581397	pop2_silico	TGCAGAGAGATACATAGAGTAAGATGCAATGACACATCAACATTCATAAACACCTTATAAAATTCTATA
4091600	1	0.581397	pop2_silico	TGCAGAAATAACCAAAAGACTTATTTACATCATTCATTTTACAACATACTTACAGATCGGAAGAGCGGT
4091724	1	0.581397	pop2_silico	TGCAGTATATGATGTGCCTTTTTTTGGTTCCCAAAAACTATTTTTCCATGCAAGACCTTACAACTATAG
4119128	1	0.581397	pop2_silico	TGCAGAGGTTTTGTTGCAGGTTCAAGAGTATAGTAGGAGCAAATATTTGGTGTCTAATATTCCAACTCA
4119133	1	0.581397	pop2_silico	TGCAGCCTGCATATAAAACCTGTGTTATACATTGCTTATAAATTATGTTTCAAACTTTCACTACATTTT
3633019	1	0.561798	pop3_silico	TGCAGCAAAGCATTTCCTCATCATTTCACCAATCATTTCTAATTCTGAATCGAACAATGACACTGTATG
3639822	1	0.561798	pop3_snp	TGCAGCGTTGGAATGCAGACCTAATGAATGAACGAACTGTCACTTGAAGTTTGGGTTTGGCGTCTGGGT
4079253	1	0.561798	pop3_silico	TGCAGAAGCGAGTTACTACTGAGTTACAGATCAGAAGAGCGGTTCAGCAGGAATGCCGAGACCGATCTC
4082066	1	0.561798	pop3_snp	TGCAGAGGAGAAGCAGATCAACACTTCTTCTCTCAAAGTTTGGCTTGATGGCTTGAAAGATGCTGTCTA
4084222	1	0.561798	pop3_silico	TGCAGCCGGAACCCTAATCTTGACTTAGATATTATATAATTTGGTTCCTTGTAGTGAAATCATGCTCAG
4087119	1	1.47425	pop3_silico	TGCAGTTTATTGTTACTAATAATGAAATGAAACACTAATAATACTAGAGCAACAGTATGCACTACCTGT
4088817	1	1.47425	pop3_silico	TGCAGAATAATTACAAAGGTTTACAATCTCCTATAAGCTATTATTCCCAGTTTGTAAGTACACAGTAAT
4090144	1	1.47425	pop3_silico	TGCAGGTGGAAGCTTTTGGATTTTGAGTGTAATAGCTGAGTATATGACTGTGTTGCTATCCATGGGTCT
4091671	1	1.47425	pop3_silico	TGCAGAAGAATTACAAAGGTTTACAATCTCCTATAAGCTATTATTCCCAGTTTGTAAGTACACAATAAT
3632667	1	2.36711	pop2_snp	TGCAGCTCAAAACACCAAACCAGCATCACATGCTTCCCAGAACAAATGGCTATCTTGTTTCACATGTTG
3637136	1	2.36711	pop2_snp	TGCAGTCCATCATTGACAACACTGGTTGTGGAATCGGTCCCTTGTAAATGCAATGTAAGGATGCCTGCT
3659538	1	2.36711	pop2_silico	TGCAGAAGGGTAGTGCATGTTTAGTATCAAGGTGAGTTACAGATCGGAAGAGCGGTTCAGCAGGAATGC
3660266	1	2.36711	pop2_silico	TGCAGTTGATAGTGCCTGGGGTAGTAAGATTTGATGAAACTGAAATTCCAGTTAGATCTTTCCCAGCCA
4080930	1	2.36711	pop2_snp	TGCAGGTGGTGCTGCGATTACTTTCACATGCTGTTGCCCTGACTGGTTTGGCTGCTTTTTCGTCTCTTC
3636658	1	2.36711	pop3_snp	TGCAGTTTATATTTATGCAGCTCAATAGAGAAGGTGTTTTGCTTTTACGTGGCTTGGATTCAAGGCTAT
4089379	1	2.36711	pop3_silico	TGCAGCTGTAATTGTTGCGGAATGCAATTTACAAATCGGAAGAGCGGTTCAGCAGGAATGCCGAGACCG
3634517	1	4.05405	pop1_snp	TGCAGTGATTCTCTACGCAACACCACCAAGAGTGGTGGCTCTGGCTGCTGGTTTGTACTTTTTACGTCA
3639138	1	4.05405	pop1_silico	TGCAGCCATCGATATTAGAAGTAGAAAAGTTGGAATTTACAGATCGGAAGAGCGGTTCAGCAGGAATGC
3639340	1	4.05405	pop1_silico	TGCAGGATATTGTTCCCACGTCGTTACAAGAGGGAGGATTGAGTTCTTAGAGGTCTTTGTCATCCACTT
3639529	1	4.05405	pop1_silico	TGCAGTTTCTCAAAGATGGAAAATGGGTCAGTGTTGAATCAATAAAAGGAGCCATTGTCTCTAACATTG
3659895	1	4.05405	pop1_silico	TGCAGTTTCTCAAAGATGGAAAATGGGTCAGTGTTGAGCCAATAGAAGGTGCCATTGTCGCTAACATTG
4079252	1	4.05405	pop1_silico	TGCAGAACTGGAGAATGACTTTGAAGGTGTTACAGATCAGAAGAGCGGTTCAGCAGGAATGCCGAGACC
4082170	1	4.05405	pop1_silico	TGCAGAAACTATTTCTCTTCCATCAAAATCAGCAACATAGTTACAGATCGGAAGAGCGGTTCAGCAGGA
4082315	1	4.05405	pop1_silico	TGCAGAACTGGAGAATGACTTTGAAGGTGTTACAGATCGGAAGAGAGGTTCAGCAGGAATGCCGAGACC
4089860	1	4.05405	pop1_silico	TGCAGGTGATAATTCAAAGCATGCAAATATTAGCTTGGTGGGTCTGCTTTGATTCATGTATCTTCTTAG
4106013	1	4.05405	pop1_snp	TGCAGTGCCAACCATCCAAAATCTGAAGTATTATGCATTCATTCACATGTGAGTCTTTGCTCCTTACAG
3632504	1	4.05405	pop2_snp	TGCAGAAGAGCTAGTGAGTGAGCAACATCCTGCAAAATACAAAGCATATAATTTTGGAAAATATTATGC
3633511	1	4.05405	pop2_snp	TGCAGGTTTCACCATAGTATGGTGACCTGGAAAAAGGAAGAATGGATAGGAAAATCTATCTTTCACTGA
3638507	1	4.05405	pop2_silico	TGCAGCTGCAACTATGATAGGAGGGCATGCGTGCTCTTTGCAAGGAGTTAGAGACAACAACCTTATTTT
3638976	1	4.05405	pop2_silico	TGCAGATAAACCCAATCGCAATGATTCCAATTTTCGAGTAGCTTGGGCAGAAACAATGGGTTATATATT
4118699	1	4.05405	pop2_snp	TGCAGATAATCATGACGCTTCATAAATATATATTTTTATCAATCCAATAGTTGAGTTATCTTTATGATC
3659848	1	4.05405	pop2_silico	TGCAGTATAGAGGTGCATGAAGGGACTGTCTACTAACCTGGAAAATGAATTGAGAATTTGTGATCATCT
3631027	1	4.63545	pop2_silico	TGCAGGCTAACCTAAGAAAACAGCTTAGAGCTTATATGAAAATAGATTGACATCATTTTATCTTTTATT
3631459	1	4.63545	pop2_snp	TGCAGACAATGTGAATGCAGATGGATCAACAAAGGAACAAAATGTAGCAAAGAAGGAAGCAAACGGTGC
3633672	1	4.63545	pop2_snp	TGCAGAAAACACAATATCCTTAGCAGCTGATTTTGGTTGTTGAACACAACAACTACTCAAATCACAAAA
3634254	1	4.63545	pop2_snp	TGCAGGATACTTGCATAAAAATGGAATGCTTCAATATGAAAAGTTATATTTATATTGCAGGTTACAGAT
3636252	1	4.63545	pop2_silico	TGCAGACGTTGGAGGTTTGAGGAGCTACAAGAAGATGTTTCTGAAATAAAAATAGATTCCAAACTCCTA
3659639	1	4.63545	pop2_snp	TGCAGAAGAGGAGGATGTTTATTGATCGAGAGTCTGTTTCTCAGTTTTTTTGTTTTGTTAGTGTTATTG
4079409	1	4.63545	pop2_silico	TGCAGGAAGTAATTTATGCTATTTGTAACTTCGATTTCGCAGAAGGATAGTATTCCCTATCATAAAACT
4080334	1	4.63545	pop2_snp	TGCAGGGTTGCCCTTTGGCATCAACTAAACTAAACTAATTATTATTGTCCATAAAATTCTCCCATCCTT
4080459	1	4.63545	pop2_snp	TGCAGGAAGTAATTTATGCTACTTGTAACTTCGATTTCGCAGAAGGATAGTATTCCCTACCATAAAACT
4082106	1	4.63545	pop2_snp	TGCAGTTGAAAGAAAAATGAGCTGGCGAAGAGTCTGTCGAAATTGGGTTTTACAGATCGGAAGAGCGGT
4091082	1	4.63545	pop2_silico	TGCAGTAGCCTCAGCCGAAGACCAAAAATAGACATTATTACAGATCGGAAGAGCGGTTCAGCAGGAATG
3631194	1	5.21685	pop2_snp	TGCAGATTCCTTCCCTAGGTCAATGTTTCTATGAACCCTACAAGCACCAAGAAGGGCACCCCAAACTCC
4083173	1	5.21685	pop2_silico	TGCAGTTTCATAGATGAAAGTTTTGCCCTTCCATTTGCCCTACAATAAAATGATTCATTATAAATCAAA
4086243	1	5.21685	pop2_snp	TGCAGCTAATAGTTCTACTAGAAACAATGACACAAACATGATATACAAGTACAATATTGACATTTTGAT
4088420	1	5.21685	pop2_silico	TGCAGAAGAAGCAATTTACGATATCTGTTTCTATCTCTTTTGGTAGTTTATTTTCCATATACAATATGC
4090021	1	5.21685	pop2_silico	TGCAGTCAAAAGAAAAAATTAGCAGGCCAAGAGTCTGTTGAAACTAGGTTGTAACTACTATACGACAAG
4119004	1	5.21685	pop2_silico	TGCAGTTAGCTCACACTTGCAGTTACCAATTGGGCTTCAAATTCACAGCCACATAGAGCCAATAACCCG
3635218	1	5.79824	pop2_snp	TGCAGTTAGATTCCCACTTTAGGATTTTTGCAATTTACAGATCGGAAGAGCGGTTCAGCAGGAATGCCG
4082772	1	5.79824	pop2_silico	TGCAGAACCAATAAAGTGCCTTGAAGTAAAGAACAATAAAACCGGAAAACTGAATGTGGACAATACTTA
4085034	1	5.79824	pop2_silico	TGCAGGTTGTTCCTTTTGTATCTGGTCAAGTTGACTGAGGAAAGAAACGGAACTATGAACCTGTTGAGA
4082210	1	6.37964	pop2_silico	TGCAGCCAAGGACACCACAACCTAGTTCGCTAAAGCTCTGGCCAATTTTTTTTTTACAGATCGGAAGAG
4083180	1	6.37964	pop2_silico	TGCAGGTTTCAATCCTTTCTTAGATTTTGAGTTTTTACTTTTTAGAACTATATCCTGTTATTGCAGATG
4086999	1	6.37964	pop2_silico	TGCAGTTTTTCTTACAAATCGACAACTAATAATAAAGGAACAAAGATATCTAGCTACTTGATTATTGAA
4089183	1	6.37964	pop2_silico	TGCAGATTTCATTTTTACAACCAATTGAGTCATCCCCATTCTTCATCCTCGTTTAGTCTACAATGTTTA
4091453	1	8.27092	pop1_silico	TGCAGAACATTACAGAAACATGCGTTTACAGATCGGAAGAGCAGTTCAGCAGGAATGCCGAGACCGATC
4079223	1	10.5698	pop1_silico	TGCAGATTTTTGTTGGGTTCATAAATTATGGGGCCCAAATATTCCACTTGTTTATTGCCAAAGATGTAC
4083491	1	10.5698	pop1_silico	TGCAGAGAGGACAAACATTATTATATGCCGGGAATCATTTTGAAGAAAAAAAAGAAGAAAATGGGATCA
4087653	1	10.5698	pop1_silico	TGCAGCATCTAGCAGAGGTTGAAGAATGACTAGTGTTGCTCTGAACTGTTTCAAGAGCGAAACATCAAG
4089362	1	10.5698	pop1_silico	TGCAGCACTGAAGATTAGACAATCCCTCACAATGTCAAAGGAATAAGGCGATGTTTTGACTTACAGATC
3636389	1	14.7364	pop1_snp	TGCAGCACATTGTGCTTCACATGTTCTGTTAGATATGAAAATAACAAATTCTTTTTCACATTCCTCTGC
3660203	1	14.7364	pop1_silico	TGCAGTTATTTATGTCTGCAAGGAAGATTTATCCTTACTCTTACAGATCGGAAGAGCGGTTCAGCAGGA
3660551	1	14.7364	pop1_silico	TGCAGAGTCCTGCAATTAGACAAATAATAATCAATCATATGAATGTGTGAATTACAAATAATTTTGATT
4080818	1	14.7364	pop1_snp	TGCAGATAATTCTCCAGATATCTGAAAATGAAGATTTAGCAAAGAATATTTACAGATCGGAAGAGCGGT
4084075	1	14.7364	pop1_silico	TGCAGCAAGAAACTGATAGAATCAATTTAGCATCTAGGTAAAATTTACAGATCGGAAGAGCGGTTCAGC
4086935	1	14.7364	pop1_silico	TGCAGATGAAGATGAAGAAGTTGAACGAGATTTTGATTTGTCAGGACCACTGCACATCCTTCAATTACA
4089038	1	14.7364	pop1_silico	TGCAGCATAATTGGCCACTCTGTGCGAGTATGTAGAAAGTGAAACTCAATCAAAGATGAAACAAACATA
4090592	1	14.7364	pop1_silico	TGCAGAAGAAGGTTCAAATAACATCAAAGACATGAAAAACCTAACCGTTCATACTGATGATTCTTTTTC
4105744	1	14.7364	pop1_silico	TGCAGCGTGTACAAAACTCAGGAAGTTTCTCATATTCAATCTCAACAAAGAAGGCAAAACCAATACTTT
4105791	1	14.7364	pop1_silico	TGCAGTACCAAAGCTGAAAACCTGCAACAGAACCAAACTATATTTGACAAAGTTACAGATCGGAAGAGC
3630048	1	14.7364	pop2_silico	TGCAGTGGCTTTCGTGGAATTCAATAGTCCTGGTCCTGCCTCTCCTCACTACATTTTTTTATTTCAAAA
3630948	1	14.7364	pop2_silico	TGCAGCACATTGTGCTTCACATGTTCAGTTAGATATGAAAATAACAAGTTCTTTTTTACATTCCTCTGC
3636025	1	14.7364	pop2_snp	TGCAGCTTAGAAATTCAGAACTGCCCGAAAAAAGAGGATACAACAGAGGAGAGGGTTTTGAACACGCCA
3637564	1	14.7364	pop2_silico	TGCAGAACTACTATCGCAGTTATTTGACAACACTGAATAAAATGATTGCTTCTGCTACCAATTCCTAGG
3638038	1	14.7364	pop2_silico	TGCAGTACTATAGTGTAGCCGAAATTGAACAAATTGCAGTTATTCCGTGATACATTATTACAGATCGGA
4082240	1	14.7364	pop2_silico	TGCAGTACTACAGCGTAGCCGAAATTGAACAAATTGCAATTATTCCGTGATACATTATTACAGATCGGA
4083412	1	14.7364	pop2_silico	TGCAGTACTATAGCGTAGCCGAAATTGAACAAATTGCAATTATTCCATGATACATTATTACAGATCGGA
4088375	1	14.7364	pop2_snp	TGCAGCACCCAATCATCTCACTCAACAGCAAGAACAGCCAATTGATCCTTTTTTTCTTCCCAATCAATG
3659093	1	14.7364	pop3_silico	TGCAGTATATGTGGTATGGCTAGAAGCTTGAATGAGAGCTGAATAGGGAGTATGGAAAGCTGCAAAATT
4084872	1	14.7364	pop3_silico	TGCAGAATTTCACATCATAAAACCAAACCATCGTACGCAATCCAGTAAATAAGCATTCTAAATAATCCA
4086582	1	14.7364	pop3_silico	TGCAGAACTACTATCGCAGCTATTTGACAACACTAAATAAAATGATTGCTTCATGCTACCAATTCCTAG
4088805	1	14.7364	pop3_silico	TGCAGTACTATAGCGTAGCCGAAATTGAACAAATTGCAATTATTCCGTGATACATTATTACAGATCGGG
4090763	1	14.7364	pop3_silico	TGCAGTTTGGCACTAGTTTTGTCTCAGTTGTGGTTTTGTACTGATTTTGTTGCAGTTGCTGTTCGATGT
3632086	1	16.7069	pop2_silico	TGCAGTATAACATTATGTAGGCACAGGTGACATTTGGGTAGTGTGGTTCTGTATGAGGAAATGCGGTGA
3633758	1	16.7069	pop2_snp	TGCAGCTCACTGCTATAAAATATTCACACATTTCCAAATATTCAAAGTATAGGATACAGCTGGGAGACA
3636919	1	16.7069	pop2_snp	TGCAGCCGCAAGTTCCACCGGCCCTAAACACATGAAAACGATCCTTATTACAACTCCAATTATGACTAT
4081627	1	16.7069	pop2_snp	TGCAGGCGTAGGCATTTGATATATTTCTGCAAACAAAATGATATATACAGAACAGGTGCGAAAAATAGA
4090223	1	16.7069	pop2_silico	TGCAGTATTGTGTTGGCATGGTCCAGAAAATATTATTGGCTTTAGATGATAGACACTATTTCCAGGTAC
3631649	1	17.0353	pop1_snp	TGCAGATACTTTGAACTCTGCATGATCAACCTTACTATGTGTACCAGCCAAACCATCTTCTGATATTGA
3632040	1	17.0353	pop1_silico	TGCAGGATCAAAAGTGAGGATTGCACAATCCAACACTTTCTACTTCCGGTGCCAACATAATTCTTAGAC
3636539	1	17.0353	pop1_snp	TGCAGCTACACAGCAAAAATTTATATCGGCAAGAAAGTGAAAATTACAATTGATGAAGATTGAAAAAGA
3637065	1	17.0353	pop1_snp	TGCAGAAAACTATATAGGTTTCCTTGCTGATAGAAATGAGTTAGTTTTCTGAATGAATGACAGTCTGAT
3661565	1	17.0353	pop1_silico	TGCAGATAATCCATATAAAACCAGCAACATGAAAAAGATCAGTTGCTTCTCAAATTCCTTATCTGGTGA
4085564	1	17.0353	pop1_silico	TGCAGCAAAGTAAACAATTGTCATGTGATAATAGGAAATATTATTGATATATTTATCACATGGCAAATA
4089357	1	17.0353	pop1_silico	TGCAGGAATGAACAAGCTCGATTCATGCTATGTTATAACTTTTTTTACAGATCGGAAGAGCGGTTCAGC
4090045	1	17.0353	pop1_silico	TGCAGTATACATTATCTAGGCACAGATGGCATTTGGGTAGTGTGGTTCTGTATGAGGAAATGCGGTGAG
4091243	1	17.0353	pop1_silico	TGCAGTGAGAGGCCCAAAATCTGATAACATAAGGATGCTTACTCTGCAAATAATCTATATAAAACCAGC
4091454	1	17.0353	pop1_silico	TGCAGTTCTCTTTTGTCACACCAACTTCTCAATTTACAGATCGGAAGAGCGGTTCAGCAGGAATGCCGG
3635250	1	17.0353	pop2_snp	TGCAGTGACGTTGGTAGACCATCCGTTGGAAATGAAATGAGAGACGGAATTTGATAGAGATGCAAGTAT
4079876	1	17.0353	pop2_silico	TGCAGCTCACATTTGAGAACATTGGGAAATTATTTATGGGCAAGGAACCAAGCCCTCTTCTAAATTCTT
4087113	1	17.0353	pop2_silico	TGCAGCCTTCGGTTGTACTTCTTCGAAATCGTCATCATCATCATCATCATCGACATCGTTACAGATCGG
4087590	1	17.0353	pop2_silico	TGCAGTGCAGGGAAACCATCCAATGAAAATGATGTAAGTGCATCACAGCTATCCATTACAGATCGGAAG
3631847	1	18.2118	pop2_silico	TGCAGTAAACAATATCATATGTCTGTTAGCAACCAAGAGTAATCAAGAATAAAAACTCGCTCCAGTCCA
3634345	1	18.2118	pop2_silico	TGCAGGGAATCTATATATTTTATTCTAACTCAGATTTGACAACAATGGAGTGCACATAGGACGAAATGC
3639534	1	18.2118	pop2_silico	TGCAGCAATATTATAGTTTTTCATTGACTAAGGTAGTTCATCTCCATTACAGATCGGAAGAGCGGTTCA
3640738	1	18.2118	pop2_silico	TGCAGAAGTTTACTTTTGTTCCATGCTAGAACCAGAATTGTTGTTGCAGCTCCACGGTAAGATGATGCA
4079088	1	18.2118	pop2_silico	TGCAGCGACGACGAACACGAGTTCTAGTTTCTCCACCCCTGCTTCTATTCAGATTTTTCAACGTTAGTT
4079094	1	18.2118	pop2_silico	TGCAGAAATACCCCATAATGATTTTTGTTAGCAAGGTAAAACAGGGAAGGGCATATGACAAAGAAAAGA
4079328	1	18.2118	pop2_snp	TGCAGTATTTATGCCTGCAAGGAAGATTTATCCTTACTCTTACAGATCGGAAGAGCGGTTCAGCAGGAA
4079591	1	18.2118	pop2_snp	TGCAGAGCAGATACGAATTTCAGAATTCAGCATACAAGTAGATGGCTGATGATGCAGATCCTTATGCAT
4082335	1	18.2118	pop2_silico	TGCAGCTTCACACGAAATTCTGGGAAAATGTGCTCCGAATTTACAGATCGGAAGAGCGGTTCAGCAGGA
4083155	1	18.2118	pop2_silico	TGCAGACGGCCTAGTTGAAGGTGGAAAGTAAGTTTCTCATTTATTCTATGGATATAGCTTTTTACAGAT
4087356	1	18.2118	pop2_silico	TGCAGAAATGGTGCACACACAACGTGAACGTGTGATAATAATAGCACGGTTACTTTTTTTGACAGGTAC
4091230	1	18.2118	pop2_silico	TGCAGCCTTCTCTAGGAAATCCTGAACCCTTTGACTCCCCTTTGGAGCAAGTCTAATAAACTCCAGAAC
4119045	1	18.2118	pop2_snp	TGCAGGCACAAGGTCGAGGGTTCAACACCCCTTGACCGCCCTTTCCTATTTTTTTACAGATCGGAAGAG
3629604	1	18.7932	pop2_silico	TGCAGAAGTCAAATTTCAAATTGACACAGAGACTCATGATCCCCTTGATATTAGCATGTACCAAATCCG
3631958	1	18.7932	pop2_silico	TGCAGAGTTGGAGCGCCGTAAAGAAAATTTCACAAAGGAGATGGATTTTGTTGTTGCTAATGTGGTAAC
3633341	1	18.7932	pop2_snp	TGCAGTTACTGCTGGACTTATTGCCAAATTCTTCTATGGCTGTCCCGAAAATGCTTTTCAAGTTACAGA
3639990	1	18.7932	pop2_silico	TGCAGAAGAGATAAAAAGTGCAGTAAAAGTTGAGAAAAAGATGTTTACAGATCGGAAGAGCGGTTCAGC
3640521	1	18.7932	pop2_snp	TGCAGCAGCCTGAAAAAGTAGAGTTTATCATTCAACCTAAAGATATAAACAGAGTTTACAGATCGGAAG
4079445	1	18.7932	pop2_silico	TGCAGCTGCAACTATGATAGGAGGTGCTTTTCTCTCTGCAACTGTTCAAACCTTAGTTGAGATTCAATT
4081203	1	18.7932	pop2_snp	TGCAGCATATTTTACTGTTAGAACTGCAAATACATACTGGGGATCTCTGCTGTAAGATTATTTGATTTA
4081678	1	18.7932	pop2_snp	TGCAGTAACTGGCCTTGCTATTGCTGGGGCATCATTGGTGGCAGTGCACTATACCGGAAATGCTATGTA
4118767	1	18.7932	pop2_snp	TGCAGTAGTTTTGATAATAAGCTTGTGAAATATTAGATGGAAAGAAAATTCATGAAAAAATGAAGCAAA
3629638	1	21.202	pop1_silico	TGCAGCATTTTATACGCATAAAAAAAATGCTAAATGGAAGTAATAATTTATATTACAGATCGGAAGAGC
3630098	1	21.202	pop1_snp	TGCAGTGTGGATCGAGTAACATCTCAAAGTAGAAATACATCATACCTTTACAGATCGGAAGAGCGGTTC
3630699	1	21.202	pop1_snp	TGCAGCAATTCACCAATCCCAAACTCTGAAATTTCCTCCCTTTTTTACAGATCGGAAGAGCGGTTCAGC
3637321	1	21.202	pop1_snp	TGCAGATGAGTTATCTTGCTGGAACCCTCCTCACTCTTTAGGCTGTGTTGGATGATGCAGAAGAGAAGC
3638597	1	21.202	pop1_silico	TGCAGTATTCCATACGCTTTCCTTCTGTTTTTCATTTTCAATACCTTGTGGTGCAACAAAGGCCACACA
4083697	1	21.202	pop1_snp	TGCAGAATTCGTTGCTCAAAACCATTTCCAAACTTCACCCTAAAGCTCTTACAGATCGGAAGAGCGGTT
3633060	1	22.3514	pop2_snp	TGCAGAAGACATGCAGAATTACTTTCAAACAGCGACCATTCAGTGGACCCTGGAGAATGCACATCTACA
3634861	1	22.3514	pop2_snp	TGCAGTCACTACATATTTCTTACTGTGAGAATTTAGCATTCCTGCCTCCTGAAACATGGAGCAAGTACA
3637139	1	22.3514	pop2_silico	TGCAGTTCTTTGAGAGAAGGTAATTGTTCTAGTGGAAGAACTGTTATGAAATACTTATAAGAACTCATG
3637541	1	22.3514	pop2_silico	TGCAGTATCTTTGAGCTTCACGTAGACTTGCCACTGTTTACAGATCGGAAGAGCGGTTCAGCAGGAATG
3638018	1	22.3514	pop2_silico	TGCAGAACAAGACATACCATTGCCATCAACATGAAGCACAACCACTTTCCTAATCATTTCATAAATACA
3658725	1	22.3514	pop2_silico	TGCAGCTATTGCATACGGCCTTGACAAGAGAACTTGTTGCGTAGGAGAACGCAACATTTTTGTCTTTGA
3660908	1	22.3514	pop2_silico	TGCAGATAAATGATATTGGTAGAGCGGAAACAAAATTGGCCTAGAGTTCTATGGCATGACAAGGGGGAG
4080418	1	22.3514	pop2_snp	TGCAGTTACTATCTTTCAGTTTCACAACAATAAACGTCTTCATTGTTATCCTGTAAACTCTGTTATTTG
4080596	1	22.3514	pop2_snp	TGCAGAAGGGAAGAAATTCATAATGCCCACAGAGCAAGTATAACTCTCTGTTCAACAGAAATACAATTC
4085622	1	22.3514	pop2_snp	TGCAGAGGAGAAGCAGATCAACACTTCTTCTGTCAAAGATTTGCTTGATGGCTTGAAAGATGCTGTCTA
4085872	1	22.3514	pop2_silico	TGCAGATGCCAAAAATGCCACTAGATAGAAAATATCTTCGTCCGGAGTAACAACCGATGTCCTCTTGTC
4090196	1	22.3514	pop2_silico	TGCAGTAGTAATTTTCTTTATGTGGTTCTTGTTTGTTATCTGTGTTGTAGCTATCTCCCCTGTTTTTTC
4118954	1	22.3514	pop2_snp	TGCAGGTAGAGAAGTGAGTTATGATTACAATTGCTGCAAGGGGAATATCAAGGGATTGAATAAAATTTG
3629992	1	23.5008	pop1_silico	TGCAGAATTCCCTCCGGATGTTAGAGTGAACCAGTCTCCTCCAAACACATTTACAGATCGGAAGAGCGG
3631689	1	23.5008	pop1_snp	TGCAGAAACAACACTCATGCACAGAGTACGTTCATTCCTAGTAATAATTTTTTTTCTCTTATTGCTATT
3635725	1	23.5008	pop1_silico	TGCAGTTCTTGCTGGTAAGTAGCGAATTTGAATTCAGTTGAGCTACCGGTGCAATTTACATGTTCGCCC
3637240	1	23.5008	pop1_silico	TGCAGATTGCATAGACTTCCTATATTCTTTGGCATCTTCTTTATAGAATAGGGAAGTTCAAGATGACGT
3638591	1	23.5008	pop1_silico	TGCAGTAGCATATGGGCTAGAAAGTAATGTTCGGGACATAGCTTGTGAGGTGCAAGCTTCTCTCGATTT
3639281	1	23.5008	pop1_silico	TGCAGAAGTTGGATTGTTTTGTAGTTGAAGAGCAGAGCGGATCAGATCTTACAGATCGGAAGAGCGGTT
3639945	1	23.5008	pop1_silico	TGCAGATGGAAAAGCTTGCATGTTTCAGAAGGCAGCCTTTCAATATTAGTGTGAGAAAGATTTACAGAT
3659260	1	23.5008	pop1_silico	TGCAGACACTGTCTTACTTTGTTGTGGGAGAGCCAAGTGGGTCTGATATTGAGGAGTTACAGATCGGAA
3660977	1	23.5008	pop1_silico	TGCAGTTCTTGCTGGTAAGTAGCAAATTTGAATTCAGTTGAGCTACCGGTGCAATTTACATGTTCACCT
4079128	1	23.5008	pop1_silico	TGCAGACAAAACTGAATTGAGTTGCTCTGTTCTTGAATGCAGACACTTTCAATACATCTCCCACGTTGT
4081069	1	23.5008	pop1_snp	TGCAGATTGTAAAGCTTGCATGTTTCAGAAGACAACCTTTCAATCTTAGTGTGAGAAAGATTTACAGAT
4084176	1	23.5008	pop1_snp	TGCAGGCTTTGCGCCGCGAGCGCCCCTTCGCACCGCGAATGCGTTACAGATCGGAAGAGCGGTTCAGCA
4084781	1	23.5008	pop1_snp	TGCAGATTTTCCTAGTTTGAAATGTTTGTTACTAAGTAAGTGCCCGAAACTGCGAGGAGATATACCTCA
4084941	1	23.5008	pop1_silico	TGCAGATAAATGATATTGGTAGAGCGGAAACAATTGACCTAGAGTTCTATACGGCATAACAAGGGGGAG
4086175	1	23.5008	pop1_silico	TGCAGTGCTCGTGTAGTTATTCCATGAGAAAGAAAAAATTTGTTTAGTGTCTACTGTTAGTGAATGTTG
4086696	1	23.5008	pop1_silico	TGCAGTTTATGGAGGCCTTTTTATAAATCATTGTGGATATTATCTTGAGGGAGTTACAGATCGGAAGAG
4087604	1	23.5008	pop1_silico	TGCAGGTCTAACAAATTTCCAATAGATTTGGGAACCTTAGTGATACTCTTGTAGTTTGATAGAGACAAC
4090031	1	23.5008	pop1_silico	TGCAGAAAAAACGTTGTTCCAAGCTTAGATTTAGACAAAACAGACGAAGTTGAGCTACAAAATGCAATT
4091422	1	23.5008	pop1_snp	TGCAGTAAAAATTTCATGAATTATGGAGCATATTTCGAATTTCTATGAATTACAGATCGGAAGAGCGGT
4091709	1	23.5008	pop1_silico	TGCAGTTCTTTGAGAGAAGGTATTTGTCCTAGTGGAGGAACTGTTATGAAATGCTTATAAGAATCGATG
3630980	1	23.5008	pop2_silico	TGCAGTTTTTAGTATTACCCTTCACATTTGTCGAGGTTTTGGAGATGGCCTTTTTTACAACTTTTCTAG
3631128	1	23.5008	pop2_silico	TGCAGGTCGTCCAGTTGCCGTAAAAGCTTCTTCAAATCTCGATTTACTTGGATTTGGCATCAATGCTGA
3634982	1	23.5008	pop2_silico	TGCAGGAATGACAAAAACATCTCCCGGAGACAACTTAGCTTTATAATTTTGCACTTGTCCCTTTTTCTC
3638015	1	23.5008	pop2_silico	TGCAGCATTTTATAAGCATAAAACAAAAGGCTAAATGGAAGTAATAATTTATATTACAGATCGGAAGAG
3640079	1	23.5008	pop2_silico	TGCAGTACCTGACAGGAGGAACCAAAGTGATAAAGTCATGTTACAGATCGGAAGAGCGGTTCAGCAGGA
4084069	1	23.5008	pop2_silico	TGCAGCACCATAATTGAAACCAACATCGAAAAAAACATTACAGATCGGAAGAGCGGTTCAGCAGGAATG
4085400	1	23.5008	pop2_silico	TGCAGTTTTAGGTTTGAAATGTGAATAGATTATTTTTACAGATCGGAAGAGCGGTTCAGCAGGAATGCC
4089613	1	23.5008	pop2_silico	TGCAGTTTTCAACGGTTTTGAGGAATTGTGGTTGTTCAATGTTTGTTACAGATCGGAAGAGCGGTTCAG
4089705	1	23.5008	pop2_silico	TGCAGAGTTCTGTTTCCTGCAACTAACAAAGACCCACCCATAATATCCAGTACAAACCGATTTTTTACA
4090227	1	23.5008	pop2_silico	TGCAGGTAATTGAACATTTGACGTATCTAAAAATTCTCTTGACTGCTGTCATGTGTGATGTTTTAGCTT
4090276	1	23.5008	pop2_silico	TGCAGAGTGAAATCAACAAGGTAGGGTACGATGGAAAAACCAACAAACACTACCCTCTTTCACATCCAT
4118876	1	23.5008	pop2_snp	TGCAGTATTTCCTCATTTCTTGACTAATTTTCACATAAACGGAGTGTTACATAAATGTTACAGATCGGA
3634169	1	23.5008	pop2_snp	TGCAGAGTGTTTGCGTGTGATATTCTTCAGCTCTTTTGCTATCTCAAAATCAGGGTCACTTTGCTCCAA
4079843	1	23.5008	pop2_silico	TGCAGTCAAATAACAACAAATTCGGATTGATTTTGGCTGTTTACAGATCGGAAGAGCGGTTCAGCAGGA
4083477	1	23.5008	pop2_silico	TGCAGTCAAATAACAACAAATTCGGATTGATTTTGACTGTTTACAGATCGGAAGAGCGGTTCAGCAGAA
4090571	1	23.5008	pop2_silico	TGCAGAAACAAGTGTATCACTGTATTGGATAAACTGATTTGGAGCAATAGTAGTAAAGGTGTTATGTTC
3629761	1	24.3831	pop3_silico	TGCAGAAGTGCACATTTATCTATAGAAACACAACACAAATATTGAATCAGTAAAACTAATGCTTGTAAT
3632294	1	24.3831	pop3_snp	TGCAGATTGATAGACGACGGTCCTGCTGGCGAGATCTTCCCAACCATTTCATCATCAGTTGCCAGGAGA
3633403	1	24.3831	pop3_silico	TGCAGTTTCGTTCTTGGCTTCGGTTCTTCCATCGTAAGCATGTGTAGGTTTGTATGTCAATACAGTGTC
3635106	1	24.3831	pop3_silico	TGCAGAGGAGAAGCAGATCAACACTTCTTCTGTCAGAGATTGGCTAGATGGCTTGAAAGATGCTGTCTA
3636073	1	24.3831	pop3_snp	TGCAGCAAAGTTTTATCGCCACCAGCACACAAAAAAACTTGTTTGGACTCTAGAGTTTGTTTAGAACCT
3638525	1	24.3831	pop3_silico	TGCAGCATCATTTGCTTCAATAATGTTTGCTCCTCAAGGAGAATTATCCTTACAGATCGGAAGAGCGGT
3640464	1	24.3831	pop3_silico	TGCAGTTTATGGAGGCCTTTTTATAAATCATGGTGGATATTATCTTACAGATCGGAAGAGCGGTTCAGC
3658755	1	24.3831	pop3_silico	TGCAGCATTTTATACGCATAAAAAAATGCTAAATGGAAGTAATAATTTATATTACAGATCGGAAGAGCG
4080472	1	24.3831	pop3_snp	TGCAGAAGACATGGAGAATCATTTCCATGTAACGACAATTCAGTGGAACCTCGAGACATCAAATGTAGA
4082347	1	24.3831	pop3_silico	TGCAGACACCATCAAAATTCAAAATCTATAAAAATAAAAATAGATCAAAAACATATAAAGTTTACAGAT
4082623	1	24.3831	pop3_silico	TGCAGGGCCTGTTTTGTTCTAATTCCTCAAATCCCATTTTCTTTATACACAACCCATGTTGTTTTTTTA
4083370	1	24.3831	pop3_silico	TGCAGTGAATGTTTAGCAATATATATACATGTCATATGTAGTATTGATGTTTGGTTACAGATCGGAAGA
4083632	1	24.3831	pop3_silico	TGCAGCAAAGTTTTATCGCCACCAGCACACAAAAAAAACATGTTTGGACTCTAGAGTTTGTTTAGAACC
4083925	1	24.3831	pop3_silico	TGCAGCAGTAGGTTCATTGATTATTCGCATTTCCTGATGATTTTCCTGGCGTGTTTAGGAGGCATATCC
4085208	1	24.3831	pop3_silico	TGCAGTCAGATAACAACAAATTCGGATTGATTTTGACTGTTTACAGATCGGAAGAGCGGTTCAGCAGGA
4085748	1	24.3831	pop3_silico	TGCAGTATTTTTATTCATACACATACATCCAATACAGTATTACAGATCGGAAGAGCGGTTCAGCAGGAA
4086687	1	24.3831	pop3_silico	TGCAGAAGTTGCCTTATTTTATAGTTGAAGTGCAGAGCGGATCAGATCTTACAGATCGGAAGAGCGGTT
4087062	1	24.3831	pop3_silico	TGCAGTTCAAAAAAGGGGGAATATGACCATTTCTTCCAAGTTACAGATCGGAAGAGCGGTTCAGCAGGA
4089513	1	24.3831	pop3_silico	TGCAGGGAGAGTTGCAAAGTCTTGCATTCCTCCACTCCGTCCCCCAGTCTTCTGTCTGCACCCCTTTTC
4090367	1	24.3831	pop3_silico	TGCAGTGGTTGTTCTTCAATGCTTTCTGTCTCATTCTGAAACTCGTTCCTGTTTTATTTTTTACAGATC
4090607	1	24.3831	pop3_silico	TGCAGCATCATTTGCTTCAATAATGTTTGCCCCTCAAGGAGAATTATCCTTCAGCGAAGCATTATCCAG
4080000	1	24.6244	pop1_snp	TGCAGGCTCAGAATAAATATTGTTCAGGCAACAAATATTATTCAAGTTATCCCTAGTTTATCTTTGATC
4089307	1	24.6244	pop1_silico	TGCAGCAACGACAAACCAAGTTTTATATTTATTATTAGTAGTAGGAGAGCGTGTGATAAGAGTTGAGTG
4089994	1	24.6244	pop1_silico	TGCAGATATAACTGACATAACCTAAGGTTATGAATTCTAATCATTCAATCAAAACTACAGTAAATTACA
4106682	1	25.748	pop1_silico	TGCAGATTTTGCGGTAAGGAGAGTAGATTAGATGGAGAGAAGTCAAACAATTAGAGGGAGAGGAAGATC
3629706	1	26.3036	pop1_silico	TGCAGCATAAAGATTGAGAAACCAATCTTATTTTCATGTCATTACTCTAGAAAACAGTAAAAAAAACTT
3630415	1	26.3036	pop1_silico	TGCAGTAAGTAACAGTAACATATTATCTTTGCATTTAGAAAAGTAACCAATAAAAATCTGAGTTACAGA
3630512	1	26.3036	pop1_silico	TGCAGAGAAATTGCAATATCATGTATTCAAGTTTCACATTCACTATTTCAGACATAATGTTAGTTTTTA
3630529	1	26.3036	pop1_silico	TGCAGTACTCTCTAATTGAAGGATTTTAGCTTTGGAATGAGATGTCATGAATGACTAAGTGTAGGAAAT
3630955	1	26.3036	pop1_silico	TGCAGTCTCTTAGACTCTGCTTGCTGCATCGAGTACTTAGTGAGAATGTTTCTTCTTCTTGGAACTAAT
3632048	1	26.3036	pop1_silico	TGCAGGAAATTTCTCTGCTAACAATTTTCCAATGGTTTTCACGGGTTATGTGACAATGTTGAAGAATAA
3633593	1	26.3036	pop1_silico	TGCAGACAAGTAAGATTTCTAAGATGGTGAAGATTCTAAGAGGGCTAATTGCAAGCTAGTTCGTAAACA
3633966	1	26.3036	pop1_silico	TGCAGCTTGGTTTGCCAAAATAATTTTTTATGTAGCATGGAGCCTGAGTTTTGATTTGGTGATCTCTTT
3635028	1	26.3036	pop1_silico	TGCAGGTTGTGACCTGTATTAGTTGAAGAACGTTGATATCCTCTCCTACTTGTAGCTCTGCCACTCTTT
3635734	1	26.3036	pop1_silico	TGCAGCTGTTGGAAGTTTTTAGCATAGCAATTAGAAGAGAAAACTCATAGCCAAACCAACTAGGACTCA
3636103	1	26.3036	pop1_silico	TGCAGGAACTCACAGTACCCCTCCTGATCTGAGAGCACAATTATAACAGCGCGAGGAACAGCTGTTACA
3636111	1	26.3036	pop1_silico	TGCAGTCTAACATTCAAGATTTGGTTACATGTCTGTTTCTATGCTCACTTTTTTGGTACCAAACTTCTA
3636403	1	26.3036	pop1_silico	TGCAGTTATCCTTGTTGATTAGGCCGGAATTTTGAAAACACATCATGAGTTCAGCTCGTTAGAAAACTA
3636754	1	26.3036	pop1_silico	TGCAGTGTTTATGAGTATTTTGCAAAAAGAACCGTCCAAATCGGATAAACGAGCGCGAAGTTATGAATT
3637456	1	26.3036	pop1_silico	TGCAGCTGGCTATCGATGTTGCACATGTTCCATGTATGTTGGAAGCATTCATTGAAAGTAAATTTTGAT
3637602	1	26.3036	pop1_silico	TGCAGTTTACCTTTTTCAAAATTCACTTCGCTGAATTATTACAGATCGGAAGAGCGGTTCAGCAGGAAT
3637754	1	26.3036	pop1_silico	TGCAGTCGAAGATGTAGGCACAGTTGGCCGAACTTCGTTATCAAATATCGCATGTTCTCTTTATGTACT
3637876	1	26.3036	pop1_silico	TGCAGGTTGTGACCTGTATAAGTTGAAGAACGTTGCTATCCTCTCTTACTTGTAGCTCTGCCACTCTTT
3638079	1	26.3036	pop1_silico	TGCAGTTTCATTTATTCATTTTCTTATGAGTTAGCACTGAACCTTACAGATCGGAAGAGCGGTTCAGCA
3638414	1	26.3036	pop1_silico	TGCAGCTACGTGCACTGTTCACATGCAATTTGAAGAGGGGTTACAGATCGGAAGAGCGGTTCAGCAGGA
3638540	1	26.3036	pop1_silico	TGCAGAGGTTGAGTTTGTGTACTACTGCTACTGCTAGTATTGTTAGTTATCATCCTTCATGCCCTGTGA
3638767	1	26.3036	pop1_silico	TGCAGTAGCATATCGGGCTCTTCTTCGCATCTTATTATTCTCAGACAGGGATTATGTGCTAGAAAGTAA
3639331	1	26.3036	pop1_silico	TGCAGAGACAAGATAGAATAGAATAAACATGTTACCGTACTGTGTATGTTTGAATAGACTTTGAAAGTG
3639370	1	26.3036	pop1_silico	TGCAGAAATTTCTAACATCACAAGTTTTACAAGGAATTGTGAAACAGATCTCTTGCAATTGATAAACTA
3639397	1	26.3036	pop1_silico	TGCAGTAGCATATCGGGCTCTTCTTCGCATCTTATTATTCTCAGAGGACAGGGATTATGTGCTAGAAAG
3639531	1	26.3036	pop1_silico	TGCAGATTGTAACCCAAGTAGTCCTTGACAAGAATGCATATGATTTGTTACAGATCGGAAGAGCGGTTC
3639912	1	26.3036	pop1_silico	TGCAGGGTATTCTTGGGAATTCGACTAACATAATATATTAGTCTATACAACTGGTCTTTCGTGCAGGCA
3640210	1	26.3036	pop1_silico	TGCAGTGTTCTTAGAGAAGAATATTTATGTCTTGTCGTTATAGATTCTTTGGTCAGACATATCAAAAAA
3640324	1	26.3036	pop1_silico	TGCAGAAGTGGATACAATAACACCTTTTTCCATTGCTAAGAAAGTGGCTATTGCAACAACATCTTCATA
3640392	1	26.3036	pop1_silico	TGCAGCATAAAGATTGAGAAACCATTCTTATTTTCATGTCATTACTCTAGAAAACAGTAAAAAAGAACT
3640914	1	26.3036	pop1_silico	TGCAGAAGCATTTAGATTTTAGACTGCGTTACTAGCTGTTACAGATCGGAAGAGCGGTTCAGCAGGAAT
3658854	1	26.3036	pop1_silico	TGCAGTCTTTTAGACTCTGCTTGCTGCATCGAGTACTTACAGATCGGAAGAGCGGTTCAGCAGGAATGC
3659074	1	26.3036	pop1_silico	TGCAGTCCACTCACACTGTGCCACGTGGCATAGGAGGTTTTTTATTTATTTTATTTACAGATCGGAAGA
3659184	1	26.3036	pop1_silico	TGCAGAGTACTACAAAATAGTCCCACATGTTCAAAATTCAAATTCCAATAATATTGATCGAACCAATTG
3659384	1	26.3036	pop1_silico	TGCAGACACGTTTTTCTTTTAGGTTATAGGTAGTTATTAGTTAGTTACAGATCGGAAGAGCGGTTCAGC
3659799	1	26.3036	pop1_silico	TGCAGACACTTTTTTCTTTCAACAACTTATATCAAGGGTTAGCTACTGTCATGCAGTGGTACAAATTTC
3660313	1	26.3036	pop1_silico	TGCAGTTGGAATTCTGAATTTCAGCCCCCAATCTGAGAGTTACAGATCGGAAGAGCGGTTCAGCAGGAA
3661071	1	26.3036	pop1_silico	TGCAGTAAGTAACAGTAACATATTATCTTTGCATTTAGAAAAGTAACCAATAAAAATCTCTGAGTTACA
3661148	1	26.3036	pop1_silico	TGCAGTATATACTTGCATTAGGAGAGTTGCAGGTCTAAGTAAACGTCCAAACACGTTACAGATCGGAAG
3661541	1	26.3036	pop1_silico	TGCAGTTGTCAAAAATGCCTCATCATCATCAAGGGAAGACCTGCGAAGAATGAATACAATATAATTACA
4079291	1	26.3036	pop1_silico	TGCAGCTTTTTTTGTGTGTAGTGGCTTTTTCAGTGTGTGTGGTTTATAGTAAGTTTACAGATCGGAAGA
4079560	1	26.3036	pop1_silico	TGCAGCAAACTTGCTTCCAATAACGGGCATATATAGATATCCAAGTTTTTACAGATCGGAAGAGCGGTT
4079809	1	26.3036	pop1_silico	TGCAGGAGCTTTAGCCTGAGAAGCCCGATACCCCAAAATTGCTAAAGTATTGGTGTTCAACGCGCATCT
4083405	1	26.3036	pop1_silico	TGCAGAAATTTCTAACATCACAAGTTTTACAAGGAATTACGAAACAGATCTCTTGCAATTACAGATCGG
4084320	1	26.3036	pop1_silico	TGCAGATAAACTGGTTTAGAATTCAAATTGTAAATAATAAAGACTGACTCCTTTCTATTGTGTTTATCC
4084387	1	26.3036	pop1_silico	TGCAGGAGCTTAGCCTGTGAAGCCCGATACCCCAAAATTGCTAAAGTATTGGTGTTCAACACGCATCTA
4084947	1	26.3036	pop1_silico	TGCAGTCTAACATTCAAGATTTGATTGCATGTCTCTTTCTATGCTCACTTTTTTTGTACCAAACTTCTA
4085051	1	26.3036	pop1_silico	TGCAGGTAATATCATTGTATCATTATATTTTACATAACTCGTTGAAGGAAGTACTTATTTCCATGTTGT
4085188	1	26.3036	pop1_silico	TGCAGAGTTTCTGCAAAATGCTATGGGCATTGAGGCAATATTGCAGAGGTTTTATAAAAAGGGCTCTGT
4085636	1	26.3036	pop1_silico	TGCAGTTGTCTCATACCCTTGTACTTATTTTGAGCCTTACAGATCGGAAGAGCGGTTCAGCAGGAATGC
4085644	1	26.3036	pop1_silico	TGCAGGTACTGTAGTAGGTGTTTTGGCTTATTGGTATACTGCACATTGTTGGACAAATTGTTTTACATT
4085998	1	26.3036	pop1_silico	TGCAGAGGAACGATGACGCACAGTTGACAACCCAATATAAGATTGAGTTAGGTCTTGGACTTTTATGGC
4086117	1	26.3036	pop1_silico	TGCAGAAAGTTTGGTCAAATGGGGTAAGGGCTGAGAGTTGTCAGAAAAAATGAAAGAAATTGAATTACA
4086187	1	26.3036	pop1_silico	TGCAGCTTGGTTTGCCAAAATAATTTTTTATGTAGTGTTGGGCCTGAGTTTTGATTTGGTGATCTATTA
4087448	1	26.3036	pop1_silico	TGCAGGGAGAGGTAAAGAAAGAGTTGGGATGAGATGAGAATCAGGTGGTGTAAGAATACAACATGCATA
4088011	1	26.3036	pop1_silico	TGCAGGTATCATACCTCAAGCCTTTACAGATCTGAAGAGCGGTTCAGCAGGAATGCCGAGACCGATCTC
4088051	1	26.3036	pop1_silico	TGCAGCTGTTGGAAGTTTTTAGCATAGCAATTAGAAGAGAAAACTCATACTAGGACTCATGGAACATAA
4088287	1	26.3036	pop1_silico	TGCAGAGAACAATCTTTTGAACGAGCTAAAGTCACGGTGTGCGGCAAAATTATCATTATTGTTACAGAT
4088886	1	26.3036	pop1_silico	TGCAGCAAATCAAAGTCTGAAAAAAAATAATAATAAAGACCGATTCCTTTCTATTGTGCTTATCCATTG
4089050	1	26.3036	pop1_silico	TGCAGTTGTCAAAAATGCCTCATCATCATCAAGGCTAGACCTGCGAAGAGTGAATACAATATAATTACA
4089511	1	26.3036	pop1_silico	TGCAGAGGAGCATTGCAAAAGGAAGTTGGTTGTTTACGATTCAAAGAAGCATACTTTTCAGGTTACTAG
4089791	1	26.3036	pop1_silico	TGCAGCGGAATTTGTCATGGACGTGACTTTGGAGTTTCAGATCTAAATAAAAAACAACATTCTTTTTTC
4090024	1	26.3036	pop1_silico	TGCAGGTAGATATATCATTGTATCATTATATTTTACATAACTCGTTGAAGGAAGTACTTATTTCCATGT
4090604	1	26.3036	pop1_silico	TGCAGGTACTGTAGTAGGTGTTTTGGCTTACTGGTATACTGCACATTGTTGGAAAAATTGTTTTACATT
4090880	1	26.3036	pop1_silico	TGCAGCTCCAGTTATGACATTTTCATTGAAAGTTGTTAGTGTTGAAAATAAAAAACGAAAATCAAATAA
4091418	1	26.3036	pop1_silico	TGCAGCAACAACATCAACTTGACTATCATTGTCAACCTTATTTTTTTTTACAGATCGGAAGAGCGGTTC
4091467	1	26.3036	pop1_silico	TGCAGCCGTGCAACATGAACACAACATCAGTTGTGAAAGTACACCAAATCCTAGATCATAGGCTAAGAG
4091484	1	26.3036	pop1_silico	TGCAGAGACCCAATTTACAATGTTCTTATTGGCTTCCATTGATGAAGCATTGGAACAACCACGAGAACA
4091516	1	26.3036	pop1_silico	TGCAGGTATGCATCTCTAACACATTCATGTCTCCTTTCTTACAGATCGGAAGAGCGGTTCAGCAGGAAT
4106583	1	26.3036	pop1_silico	TGCAGTCGGAGACGTAGACACAGTTGGCCGAACTTCGTTGTCAAATATCGCGTGTTCTCTTTATGTATT
4106664	1	26.3036	pop1_silico	TGCAGTCGGAGACATAGGCACAATTGGCCGAACTTCGTTATCAAATATCGCGTGTTCTCTTTATGTATT
4106694	1	26.3036	pop1_silico	TGCAGCAACAACATCAACTTGACTATCATTGTCAACCTTATTTTTTTTACAGATCGGAAGAGCGGTTCA
3630022	1	26.3036	pop2_silico	TGCAGCGTGTTCATGAATGATTCGCATGACATGAAGCCAACAATAACCCCGGCATCTTTAGTAGCTTGA
3633860	1	26.3036	pop2_snp	TGCAGATCACATTAGAAGGAAATTGAATCATGCTTCAGGCTTCGAAGAAACAAGAGATCTTGACAAATA
3636635	1	26.3036	pop2_snp	TGCAGCAGAGACTATAACAACAATTCACAGCCCTGCCACTGATGGTGCCTAGACAGTGCTGAGGATCAG
4082522	1	26.3036	pop2_silico	TGCAGATTCCATTACTCCCTACAAAATGTATTACACATCGGAAGAGCGGTTCAGCAGGAATGCCGAGAC
4084507	1	26.3036	pop2_silico	TGCAGATTCCATTACTCCCTACAAAATGTATTACAGATCGCAAGAGCGGTTCAGCAGGAATGCCGAGAC
4085061	1	26.3036	pop2_silico	TGCAGCCACGACTGAAAATGAATTGGCCACTTCCACAATTGATCCCAATCATCATTGGTATACTTTTCT
4088968	1	26.3036	pop2_silico	TGCAGAGTTTGACGCAAAATCCTGTAATGCTCACCCGAAGCAGTAAACCCTTTCCATATAGTTGATGCA
4089214	1	26.3036	pop2_silico	TGCAGCAAATGTAACAGCATGTTGTTCTGCTATCCCTACATCGAAGCATCTTGCTGGGAAACAGAGAAG
4089316	1	26.3036	pop2_snp	TGCAGTAACATTCAGTCTCCAAGCATGGTGCATTGCAAGGAGAGGACCTGTTTTCTTTTCTATGTTTAC
4089541	1	26.3036	pop2_silico	TGCAGTCGGAGACGTAGGCACAGTAGGCCGAACTTCGTTATCAAATATCGCGTGTTCTCTTTATGTACT
4090704	1	26.3036	pop2_silico	TGCAGCAAACTTGCTTCCAATAACGGGCATTCATAGATTTCCAATACTTTACAGATCGGAAGAGCGGTT
3634521	1	26.6876	pop2_snp	TGCAGAGACACCTACTAGTTCAGGCCAATTTGTTTTTGCAGCCTTGTTTGTCCCTAGAAGTTGGTTATA
3636655	1	26.6876	pop2_snp	TGCAGAAACAAGTGTATCACTATATTGAATAAACTGATTTGAAGCAATAGTAGTAAATGTGTTCTGTTT
3637681	1	26.6876	pop2_silico	TGCAGATTGCTTAGACTTCCTATATTCTTTGGCATCTTATTTATATAATAGGGAAGTTTACAGATCGGA
3638580	1	26.6876	pop2_silico	TGCAGAAGTTGAATTATTTTATAGTTGAAGAGCAGAGCGGATCAGATCTTACAGATCGGAAGAGCGGTT
3640660	1	26.6876	pop2_silico	TGCAGCTTTTTTCTAAGCTGGTTTCTTCAGTCAAAGCATCTATTACATGCCCAAGCTGAGATAAAGATT
4082840	1	26.6876	pop2_silico	TGCAGTTTTTAGGAGTATTTCGCAAAAAGAACCGCCCCAATCGGATAAACGAGCACAAAGTTATGAATT
4084587	1	26.6876	pop2_silico	TGCAGTTGCCTGACCAGTCGAGAATTCATCCCGGTTTTCATGTTTCTCTATTACAGATCGGAAGAGCGG
4085415	1	26.6876	pop2_silico	TGCAGTTTGTAAGCAATTTCACCAACTTCGACTTGATGGATTCTCCTCCATTTCTATCAGTATTATAGA
4090084	1	26.6876	pop2_snp	TGCAGAAGAAGCTGAGAAGAAAATAAAGGAAGAGATGCCTGAGGCTGACATTCAAGTGGTGCCACATGA
3630314	1	26.8591	pop1_silico	TGCAGCCACTACGCCAAATAAGGGAAAAGAGGGCGCTTTTTTTGGCCTATAACAGCGCTTTACAGATCG
3630327	1	26.8591	pop1_silico	TGCAGTTGTGCATCTGTGTTGGCTGCATGATGTAGATTTACAGATCGGAAGAGCGGTTCAGCAGGAATG
3630594	1	26.8591	pop1_silico	TGCAGGCATATGAATCTTCAAAGCTTTACTAAGAAAGAGTGAAAAGTATCATGACAGCCGAATTCTCCC
3630682	1	26.8591	pop1_silico	TGCAGCGCCGTTAGTCTCTATCATCCGCGACTACCTTACAGATCGGAAGAGCGGTTCAGCAGGAATGCC
3630808	1	26.8591	pop1_silico	TGCAGTCAATAGATATAAAATACAGCAATGTGTGGATTACATAAAAGGTGATCTAGCCTTTTATAGGCA
3631081	1	26.8591	pop1_silico	TGCAGCAAGTCTTAGAGTAAATCTGCTTTAGATGGATGCAGAGATAAACTAGATGATAATAGGTGTGAC
3631151	1	26.8591	pop1_snp	TGCAGTAGCATATGGGGCTCTTCTTCGCATCTTATTATTCTCAGACGAATGGAATTATGTGCTAGAAAG
3631347	1	26.8591	pop1_snp	TGCAGTTGTCCAAGGCCCTTTCTTCAGTACAACTCCACCAACAACACCAACACTAACACTTCCCCTGTT
3631940	1	26.8591	pop1_snp	TGCAGTAAGGAAGAAAAAAATAAATGTCCCACGAACATAAGTGAAAACAAGACACTTGCCACGTGTATA
3632465	1	26.8591	pop1_snp	TGCAGGTCATGAATTTGATGTTTCGCGCCAACAAACTCTTCTAAGGGCTGCCAGTTATGGGCAGGCCTT
3633122	1	26.8591	pop1_snp	TGCAGAAATATATGAATAATCATTTATTGATAAATATATGAACATTACAGATCGGAAGAGCGGTTCAGC
3634168	1	26.8591	pop1_snp	TGCAGAACTAAACACGGCGCTTTGTCTAATATAAAATTATTGCATTCAATTTTTTACAGATCGGAAGAG
3634381	1	26.8591	pop1_snp	TGCAGTCAAACGAAAAATAACAAGGTAAAAAGATTTTTATATATAGTATGGAAAATATATTTTACAGAT
3634775	1	26.8591	pop1_snp	TGCAGACCTTGTTGTTGTTTGGTTGTTGGTGTCTTATTGAATTGCCTGTGGACATGGGAAAATTGGTTA
3635334	1	26.8591	pop1_silico	TGCAGGGATATTGTCATACTCTAATTTTTGCTCCTAAGATTTTTTCATCTAACGCTAACCTCCTTTTAC
3635525	1	26.8591	pop1_snp	TGCAGGTAAATTAGTTTTATTTGAGTATATTAGTTCCTTAGGTTTCCAAAATTTACGTGATGCAACAAA
3635549	1	26.8591	pop1_snp	TGCAGCATATCTTTTTGTCTGGCAAAAAACGAGGTTATAAGGCCCGACTCTTACCACTAAGCAAAAAGG
3635906	1	26.8591	pop1_snp	TGCAGAACCTTCCAACTCCTCTCCACTACTCAATCTCACTGCTGAACAGATTCAAGACTTACTATCTCT
3636010	1	26.8591	pop1_snp	TGCAGCACTAATTCTATCAGCAAATGAAACATTTTCCATTCCCAAAGTATTTGAACCCGACATAAATTT
3636204	1	26.8591	pop1_snp	TGCAGCACTCACTCTGTCATCAAATGAAACCTTTTCCATTCCCAAAATGTTTGAAGCTGACATAAGTTT
3636934	1	26.8591	pop1_snp	TGCAGCTGAAAGCTATATACCTAATTCCACCACTGTCATTTGCCATCTTGGTGCCGGCCTCAGTCAATT
3637735	1	26.8591	pop1_silico	TGCAGAAAAATATCAAAACAAATTTCTCTCATAATAAGCATAACAGCAACCTTATTCTCATCATAAAGA
3638285	1	26.8591	pop1_silico	TGCAGCTGTTCTCGCGATTGAGATAAGCACAAGGTCCATGTAAGTGGGATATTACAGATCGGAAGAGCG
3639301	1	26.8591	pop1_silico	TGCAGCCTTCACCTTCCCTTCAACAACTCCACCAAACACTTTCCCACAACCACGGGTTAGGAAAATGGA
3639721	1	26.8591	pop1_snp	TGCAGATAAAAAATTTCATCCATAACACTTGCAGCCTTGACAATAAAAACAAGAGCCTCTTTGTCTGAA
3640117	1	26.8591	pop1_silico	TGCAGTAGCAACAGGGGCATAAATTTCCCTTGACCGAAGACATGAATATTTAGTCAACAAGGGTTTATC
3640315	1	26.8591	pop1_silico	TGCAGCCTTCACCTTCCCTTCAACAACTCCACCAAATACTTTTCCACAACCACGGGTTAGGAAAATGGA
3640496	1	26.8591	pop1_silico	TGCAGGAATATCTGATTTACAATGGAGGTTTCAGGGCATGATTATAGAATTTATTTTACAGATCGGAAG
3659760	1	26.8591	pop1_snp	TGCAGTGTGGTTTGTCAAAATAATTTTCAATATAGCATGGAGCCTGAGTCTATTGATTTGGTGACCGCA
3659870	1	26.8591	pop1_silico	TGCAGCAGCTGCTATGATTTCTGATCCAAAATTTTCAACAAATCTTGTTGATGCAATAACTTCCATTAT
3660789	1	26.8591	pop1_silico	TGCAGGATAGGAAGACTCATGGTGGCAATTTGGATCTTACAGATCGGAAGAGCGGTTCAGCAGGAATGC
3660832	1	26.8591	pop1_silico	TGCAGAAAATGCTCTTGAAGCTGGTCGTAAGGGGGGGAAGATCCAAGGAATTACAGATCGGAAGAGCGG
4079213	1	26.8591	pop1_silico	TGCAGCTTCAAACGAAATTCTGGAAGATATACGCTTCGAATATGACTTAGACTCCAACACGAAAGTTGT
4079274	1	26.8591	pop1_silico	TGCAGCGATAGTTCAGGTTTGCTTTAGTTCCTTATCTCGCTCTGCTCCTACTTCTCTTGTTGTTGTTGT
4079589	1	26.8591	pop1_snp	TGCAGTGAAAGTGAAGGTAGGTCTTTTGCAGTAAAGCTTTATTTTATTCTTTCTTTTATGATACTTACA
4079625	1	26.8591	pop1_snp	TGCAGCCAAGAGTTTATTGGGTTTGTTGAGATATGGAGAAGAGAAAGATGAGTGTTTGATAATGTCAAG
4080304	1	26.8591	pop1_snp	TGCAGTTTCCATCAAGGGTTCAAAAACTGATTGGCAACCAATGTCAAGAAATTGGGGTCAAAATTGGCA
4080356	1	26.8591	pop1_snp	TGCAGAAAAAGATCCAGGTTTATTGGAAACCAAAGCAAGAGACCAAAGCAAGCAGTAAGAAGAGACCTA
4080511	1	26.8591	pop1_snp	TGCAGTACACATATATGATGATTGAATTTTGAAAAATGTTGTGGTAATTTTCTGATGTATGTGATATTT
4080910	1	26.8591	pop1_snp	TGCAGCATTTCAAAGGCATTTTCTGAAGTAAATCTGATGCATGTATGCTGAGATTTTACAGATCGGAAG
4081080	1	26.8591	pop1_snp	TGCAGAGAATCTTGTCCACAAGTTTCCAATAACGTAACCTCCACTTCTTCCAAAACATGACAAGACAAA
4081211	1	26.8591	pop1_snp	TGCAGCTTTCCCACCTTTTCCTTTTCCTTTGGAAGCATTCTCATCACTTCCACTTGCTGCCTGCTTTCC
4081573	1	26.8591	pop1_snp	TGCAGGGCCTTACGAATATATGGAAATAATAGTATCTGCAATGTTTTCATACATTCGCAACCATAATAA
4081913	1	26.8591	pop1_snp	TGCAGGGCTTCCTGTTGGCCTGCAAATGATTGGTGCAGCATTTGATGAGGTATTGAGTTTTCCTATCTA
4082021	1	26.8591	pop1_snp	TGCAGCGTAGTAAACATGCCAGTCGTAACAAAGCGTACAAGCAATTGTATGTACATTCTTATATGTATG
4082608	1	26.8591	pop1_silico	TGCAGAGGTACTAACAATTTTGCTCTCCTCTGTCATGCTCAATTCATCAATGGAAAGAGAGTGACCACT
4083606	1	26.8591	pop1_silico	TGCAGCACTTTGGCAATGTTTTTGAGCTTACTTGGTGTCTGTTATCAGTTGTGGAATGCCTCTTCAATA
4084212	1	26.8591	pop1_snp	TGCAGCTTGGTTTGCCAAAATAATTTTTTATGTAGCGTTGAGCCTAAGTTTTGATTTGGTGATCTCTTA
4084731	1	26.8591	pop1_snp	TGCAGTCCCTACATTTCAGATGCCAAGAAGCAGTTTGAAAACTGCACTGAATGCTAGAGATAACACCTA
4085325	1	26.8591	pop1_silico	TGCAGGTTGCATTCTTCTAGGTTAGATGAGTATTGTCTTTTTCTTTTGGACTGAAAACGGCGTAAGGAT
4086483	1	26.8591	pop1_silico	TGCAGCAGCGAGATCCCCAGTAACCAGCAGGTTACCCTGCACGACTCCATCACGTAAACCGTCATAAAC
4087150	1	26.8591	pop1_silico	TGCAGCCATTGTTAGACGATGGGCTAGGATCTAGAAGGGGGGTTGAATAGATCCCTTTCCTTTTTACAG
4087906	1	26.8591	pop1_snp	TGCAGCAAAACAGCACTACTATGGCACGAAAATTCTATCCAAAACTCAACCAATACAGCATTATGCACA
4088260	1	26.8591	pop1_silico	TGCAGCCGTGACACAAACCAAAACAACCCTTGTTTTCCATCATACACAGTGGTCACATGTGAATCACCA
4089479	1	26.8591	pop1_snp	TGCAGACGGGCTTGGTACTTGCACCTATGTCAAAGGTAGAAAGTTTCCCCTATTCTCAAGCATCTTTGT
4089878	1	26.8591	pop1_snp	TGCAGGCATTACTCATAATCTATAGTATTTTGTAGTGCTATGGATAGCTGAGAGGCAAGGTTTGTAATC
4091110	1	26.8591	pop1_snp	TGCAGCTCGTACATCCGCCAACCAAGTTTCGCCCCGTTCGCTCTGCGAACAACCATTTTTACAGATCGG
4091577	1	26.8591	pop1_silico	TGCAGGGAATCTGTTTCCGTTTATGTATCTGTCAGTGCAACATGACGAGAGTGATAATAATGCAGACCT
4105937	1	26.8591	pop1_snp	TGCAGCTGCCGATCCTCCGGACGATCCTCCTGGTACCCTAGAAACATCCCACGGGTTGGCAGTCACCTA
4106330	1	26.8591	pop1_snp	TGCAGCTTGGTTTGCCAAAATAATTTTTGATGTAGCGTTGAGCTTGAGTTTTGATTTGGTGATCTCTTA
4106458	1	26.8591	pop1_snp	TGCAGATATACTTGCAATATATTTTTTGCATGTAATAGTATCAATTTTTCAAAGTAGAAAATGGTGTGT
3638020	1	26.8849	pop2_silico	TGCAGCAAAGAAAAATAAAAAAGAGGGCACACACAAAAACCTTCAGTCACATATACGAACAAACATACT
3659718	1	26.8849	pop2_snp	TGCAGATTGAAGAGGTTTATATTTAGTGGTTGAGTTTTTGTGAGATTTTACAGATCGGAAGAGCGGTTC
3660401	1	26.8849	pop2_silico	TGCAGTCGTATCTGGTGCTTATAATGGTGTGGATTTGGGTTTACAGATCGGAAGAGCGGTTCAGCAGGA
4089198	1	26.8849	pop2_silico	TGCAGCATAACACACCCAATTTAGAATAAGTCATCATTCAAACAGATGTGAAATACAAGTTGATGAGTA
3630480	1	27.4147	pop1_silico	TGCAGCCTGAAAATTATTTTAGAAGAGGTGACAACAGTACCACTAGTTATTATCAACCACTAATAAAAT
3635044	1	27.4147	pop1_snp	TGCAGCTGCTCTGCAGTCGGAGACGTAGGCACAGTTGGCCGAACTTCGTTATCAAATCTCTCGTGTTCT
3635882	1	27.4147	pop1_snp	TGCAGATGAAAGAGGAGTTTGGTATGTAAAAATTCATATATTTGTGTTTCTCAGGTTTGGTCCATGCAC
3637420	1	27.4147	pop1_silico	TGCAGGAAAAAAACCAGTCCAGAAATGCTTTGGAGCAAGCGAGAGCCAAACAGTTTTAGCAAAGATACA
3638929	1	27.4147	pop1_silico	TGCAGGAAGTGAATAGAGTGTCTCAGGTACTTCATTTTATCAGCACTTATTGAAAGAACATCATATCAT
3639542	1	27.4147	pop1_silico	TGCAGTGTTCAAGGTCATGATGATTTGTTTGTTTTTAGCTTTACAGATCGGAAGAGCGGTTCAGCAGGA
3640550	1	27.4147	pop1_silico	TGCAGCCTGAAGATTATTTTAGAAGAGATGACAACAGTACCACTAGTTATTATCAACCACTAATTACAG
3659395	1	27.4147	pop1_silico	TGCAGAGGCTTTGGATGCAATAGTTCTGCGGCCGCTACTGAGGTTCTAAATCCTAAGGAAAAATTACAG
4084630	1	27.4147	pop1_silico	TGCAGTCAGTGATATCAAGTGCCCTCAAAACAGTTGTCCTACCATACTTGAACCGCCAATTACAGATCG
4106223	1	27.4147	pop1_snp	TGCAGAAAAACATGTGCAGAATCAATGTGTATGCCTTGCAATCAAAGGCCGGAAATATAAACAGTGAAT
4083637	1	27.9702	pop1_silico	TGCAGAGAAGGCAACTAGCAATGTTGCAAATTGCCCAGAGATCTGTGTCTAGTCCACCCCATTTAGGCA
4084474	1	27.9702	pop1_silico	TGCAGTTCAAAGAATCGGTTTTGCTCGTCAATTTGAAGCCTTGTCTGATACCGAGTATTTCCACAACTT
3630482	1	28.5258	pop1_silico	TGCAGTTTCTTCCAAAGTATTCTCTCCTTCTTCTTTCACAGTTCCTTCGGCTATCCATTGCCGAATCAA
3639807	1	28.5258	pop1_silico	TGCAGAAGGAATAAAAAAAAAGTACCCAAAAGATGCTGCCCTTAGAAAACATAAGCTTACAATCATCTT
3659851	1	28.5258	pop1_silico	TGCAGAAAGATATTTATCAGAGTTGATCCATAGAAAGTTGGTGCAAGTATCTTCAGTTAGAGTTGACGG
3630185	1	29.0813	pop1_silico	TGCAGCTAATACCACTAACCCCAAACTCTGCATCTGATTGGGCAGAGCATACTACTGGTGATGGGAATA
3630223	1	29.0813	pop1_silico	TGCAGAACCAAACACACACATAGTGTCATCTTCAAAACCAAAATGTGTTTGGAAAATAAAACTATATAG
3631193	1	29.0813	pop1_snp	TGCAGAGGGCTAAAAGGCTAGAAGATGTTTTGGTTCAAATGGTTGTTGAAAATTCCGCAGACTGCGAGG
3631840	1	29.0813	pop1_silico	TGCAGTGTGGAAAAAAAATTCTATCTTGATTGAATCATGCAATTTCAACTATTCATAAGCCAATGGAAT
3632244	1	29.0813	pop1_snp	TGCAGGTATAACAAATTTCCAATAGAGTTGGGAACCTCAGTGATACTCTTGTAGTTTGACAAAGACAAG
3632669	1	29.0813	pop1_snp	TGCAGATAGGATCACCCAATAAGTCAGTGACAAGAGAAGGTTTTCCTCTCTGTCCAACTTCACAAAGTC
3633662	1	29.0813	pop1_snp	TGCAGATGCAAGCTTTGCTTGCTCAATTGACTCCTTTACAGCTGAAATTTCTTTCGACAGCTCAGATAA
3634072	1	29.0813	pop1_snp	TGCAGCACGGTTCTGGTGTAAACATATAAACTGGATCATAGTATTACAGATCGGAAGAGCGGTTCAGCA
3634284	1	29.0813	pop1_snp	TGCAGCAACTTCTATACTTTCTTATGTGGAACCCTCACTGGTCCTTCCATTTGTAGCATCTCGTTTTCA
3634347	1	29.0813	pop1_snp	TGCAGATAGAAAGGATTGACAAAGTTTGTTGCGAAATCTCAAGCAACAAGAAGTGAAGGAAAATCTCAA
3636075	1	29.0813	pop1_snp	TGCAGAACTAGAGGCCATTTTGCTGTCTCATTCCTCCGTCGAAGACGCAGCTGTCATACCGTAAGTAAC
3636987	1	29.0813	pop1_snp	TGCAGTCTGCAATGCATTGGTAATTAGCATTCATATTTCATATCCTTTACAATGCTTTCCTCCCTGTAA
3636992	1	29.0813	pop1_silico	TGCAGCTAATACCACTAACCCCAAACTCTGCATCTGATTGGGTAGAGCATACTGCTGGTGATGGGAATA
3637012	1	29.0813	pop1_snp	TGCAGTTGCATAGTAAGCTTGTTCAAGTTGAAACTTGAAAGGTGAAAAATGAGGACTGTATTGAGCATG
3637061	1	29.0813	pop1_silico	TGCAGAGGACCTAGAGACGGTGTTCTATTTCTTGGATTTCCAGCACAAACGAGAAGATCCCAGGATGAC
3637117	1	29.0813	pop1_snp	TGCAGTGCAGAAGTACTAAATAATTGTAGAAAACCTTCTCTTGCAGCAAATCTAAGAGCAGTTGGGTAG
3637157	1	29.0813	pop1_silico	TGCAGAAAATGAGTATTGGGCTTTGGCATCTCTGACATGTGAATTACAGTGGTTAGACTACCTTTACAG
3637195	1	29.0813	pop1_silico	TGCAGAATAAGTAGGAGCTATTAGCTTAGATTGTTGACCAACAAACCATTTCAATTACAGATCGGAAGA
3637370	1	29.0813	pop1_silico	TGCAGCAGTAGATTCAAATTCATCTGGATGCATTGTGTCGATGCCATTGCTTCCTTTGGATCCAAAAGC
3637843	1	29.0813	pop1_silico	TGCAGCTATAACATATGCTTTTATAGTGCTCCAAATGGCTTTGAAGAAATTAGCTCCATATCCATCAAT
3638058	1	29.0813	pop1_silico	TGCAGCCACTCTAGCTACCACATTGGAACTTCTTCCTCAAGCATCCAATTTGATCCAACCAAAATCCAC
3639440	1	29.0813	pop1_silico	TGCAGGTTTTGACTGTGATGGAACTAATTGTGGAATGATTGATTGCAGGGTCCCCTTGCTCATGGAAGG
3639991	1	29.0813	pop1_silico	TGCAGACACATTGATACTGCGGTAAATCCACCACCCATTGCAGCAGTAGAACTTGCGATAATAATCCAC
3640017	1	29.0813	pop1_silico	TGCAGTAAATCCACCACCCATTGCAGCAGTAGAACTTGCGATAATAATCCACGCACTACTTACAGAAAT
3640291	1	29.0813	pop1_silico	TGCAGCAACAACAATCAACTGGGCAATGGCAGAAATGATGAAAAATCCAAGAGTATTGGAAAAAGCACA
3661342	1	29.0813	pop1_silico	TGCAGGATGCAGGAAGAAAATTCATCCAATCTCTTCGTCATTTGTTCATTCACATATCATATCTGGCAT
3661576	1	29.0813	pop1_silico	TGCAGTTACAAATATAACAAAAGCTCTAATTCTAGTTTCAACTCAGATGGAGCAACATTACAGATCGGA
4079499	1	29.0813	pop1_silico	TGCAGGTTATCGCAATTATTTACACCAACAATTATACTCATTATAAACTCTTGAGTTTGTTTTACAGAT
4080846	1	29.0813	pop1_snp	TGCAGCACTCTGAGGTATTGAGGATGGCCAAGGTTGTCCAGCAGGAGGTACAAGCATTTGAGGTGGATG
4081481	1	29.0813	pop1_snp	TGCAGTTGATCGGGAAGAAAGGAATGTGTTGTGCTTCATTCGTGATAAGCCAAAATCACACACCTATTC
4082474	1	29.0813	pop1_silico	TGCAGATGGTCCAAATCATCTCTCTTTTGGAGTATGAACTTAGTTTGTCTATTTATTTTCGTGTTCGTT
4085129	1	29.0813	pop1_silico	TGCAGCTTTGGTAATGTTCTTTACTCTTATCTTACAAATCGGAAGAGCGGTTCAGCAGGAATGCCGAGA
4085732	1	29.0813	pop1_silico	TGCAGTAACATTGAAACTACAAGTTTCATCTTGAGCAATCCCACCAATACCTTCAAGAACAGAAGAAAA
4088986	1	29.0813	pop1_silico	TGCAGTAGAAAATTTCATTTGAACAAATTTGAAAAAAAATTCTGTGTAATTTTTTTTCCAAAATATTTA
4089231	1	29.0813	pop1_silico	TGCAGCTGTTTAGTAGTGACTAATCTCTGTCAAAAAATTTGTAGGACATACAAGGCAGGTTTTCAACTT
4090248	1	29.0813	pop1_silico	TGCAGTTTCTAACTCTTCTTTCCAGGCACCATTGATTCCATCCGAGTCGCCGTTCTTTTGTTTCACCTG
4091430	1	29.0813	pop1_silico	TGCAGCACTACGCTTGAGCAACTGTACCCTTACAGATCGAAAGAGCGGTTCAGCAGGAATGCCGAGACC
4106044	1	29.0813	pop1_snp	TGCAGAAAACAACACTGCAACTTTTGCGAAATTCATCCCAAATCCAACCAAAACAGCATGCGAATACAT
3634682	1	29.6369	pop1_silico	TGCAGAAGAAGTATTATGGTAAAAGAAAGTCATGATACATACAAACACTTACAGATCGGAAGAGCGGTT
3639400	1	29.6369	pop1_silico	TGCAGTAAAACTTACACACAAGGTATAAATATTGATAAAAATATATACTGTAATCAGAACTGTAATAGT
3639462	1	29.6369	pop1_silico	TGCAGCCACATAGAGATCTGGCACGTGAAGCGGTTCAAAAGTCCTTGGTTCTGTTGAAAAATGGAAAAG
4080798	1	29.6369	pop1_silico	TGCAGCCATATAGAGATCTGGCACGTGAAGCGGTTCGAAAGTCCTTGGTTCTGTTGAAAACTGGAAAAG
4082439	1	29.6369	pop1_silico	TGCAGCCACATAGAGATCTGGCACGTGAAGCGGTTCGAAAGTCCTTGGTTCCGTTGAAAACTGGAAAAG
4083203	1	29.6369	pop1_silico	TGCAGCCACATAGAGATCTGGCACGTGAAGCGGTTCGAAAGTCCTCGGTTCTGTTGAAAACTGGAAAAG
4084017	1	29.6369	pop1_silico	TGCAGAAGAAGTATTATGGTAAAAGGAAGCCATGGTACATACAAACACTTACAGATCGGAAGAGCGGTT
4085225	1	29.6369	pop1_silico	TGCAGCCACATAGAGATCTGGCACGTGAAGCGGTTCGAAAGTCCTTGGTTCTGTTGAAAACTGGAGAAG
4088751	1	29.6369	pop1_silico	TGCAGCCGCATAGAGATCTGGCACGTGAAGCGGTTCGAAAGTCCTTGGTTCTGTTGAAAACTGGAAAAG
4088993	1	29.6369	pop1_silico	TGCAGCCACATAGAGATCCGGCACGTGAAGCGGTTCGAAAGTCCTTGGTTCTGTTGAAAACTGGAAAAG
4091503	1	29.6369	pop1_silico	TGCAGCCACATAGAGATCTGGCACGTGAAGCGGTTCGAAAGTCCTTGGCTCTGTTGAAAACTGGAAAAG
3635127	1	30.0264	pop2_snp	TGCAGCTGATGAAGGAGTCAAAACATGGGTGAAGCAAGTTAGGGAAGCAGCTTTTCGCATAGAAGATAT
3661265	1	30.0264	pop2_silico	TGCAGCCAAATGAAAATCCAACATTGATTCTTGTTGCTCCTTTTTTAGACAACAAAAATTATCACATTT
4081451	1	30.0264	pop2_snp	TGCAGGATTTGGATTGGTCCTTTCCCTTACACAACTAGCTTTCAAGAAGGTTTTGAAGAGTGAGAGTTT
4081725	1	30.0264	pop2_snp	TGCAGCTGCTGACGCTCCTGCTCCTGCGGAGCATAAGAAGAAAAAGAAGGCCGCTGATGCGCCAAGTGG
4088127	1	30.0264	pop2_silico	TGCAGTTCTGGCCTGCTGTTGGGTGGATAAATTACAAATTCATGCCTCTTCGTTTCCATGTTGTTTTCC
4090068	1	30.0264	pop2_silico	TGCAGTAGGAGTATGTATAGTTATCATCATTTAGAGGTTCCTTGTCCATTTCATTCGAAGACTTACAGA
4090959	1	30.0264	pop2_silico	TGCAGATTTCCATGATACAGCAAACTCTACCTTAGTATCATATTTGCATTTGACTATGGATTGAGCTTT
4118545	1	30.0264	pop2_silico	TGCAGGATATGGATTGGTCTTTTCCCTTACACAACTAGCTTTCAAGAAGGTTTTGAAGAGTGAGAGGTT
3630486	1	30.1924	pop1_silico	TGCAGCATTATTACAGTTTTAGCAAGCAATATAACAGTTACAGATCGGAAGAGCGGTTCAGCAGGAATG
3631312	1	30.1924	pop1_snp	TGCAGAGTTCTGAGTGGCAGAGTTTGGTAACTGTTGCTCATTATTTGCCGTTATGTTGCCAATAGCGCT
3633922	1	30.1924	pop1_silico	TGCAGTAAATACATCATGCAGTTACAGATTCACTACAGCGTTGTTGCTTATCTAAATTTTACAGATCGG
3634129	1	30.1924	pop1_silico	TGCAGAACCTGGTATTGGAAGCATTACTCTGATGGTTGTCTATGTTTCTATTGCAATTGGAAGTTCCTT
3638871	1	30.1924	pop1_silico	TGCAGCTTCTGGAGATATGCGAAACGCTCTTTCCATATGCAGGTCTGTCTTTTGTGACCTTATTATTTA
3640000	1	30.1924	pop1_silico	TGCAGACAGCAAATAATTTAGAAAAATGTATTGTTTTTACAGATCGGAAGAGCGGTTCAGCAGGAATGC
3640145	1	30.1924	pop1_silico	TGCAGTTGATGAAACAGGAGTTGCCAAAGCCATCCAATAATTGCTTGCAATTTCTAAAACCAGTGAGTA
3640578	1	30.1924	pop1_silico	TGCAGTTATATAAATCATATGCGGCGATATGCAAATCATCACTAATTCCCCCAGCTGGAATCATGGAAT
3660826	1	30.1924	pop1_silico	TGCAGCTTCTGGAGATATGCGAAATGCTCTTTCCATATGCAGGTCTGTCTTTTTTGTGACCTTATTATT
4083688	1	30.1924	pop1_silico	TGCAGTAGAGAAGGCTTCCCACCAATAATGTAAAGGCATTTGAGCTTGAACAAGTAAGGTTAGTCCAAA
4086233	1	30.1924	pop1_silico	TGCAGAGACCTTTCAAAAAAGCTTGTAATAATTGTAAAAATGTATGTTTCTTAGACGATTTTTCTTTGT
4087187	1	30.1924	pop1_silico	TGCAGCAAATCTGTTTCTTCAAAATAAACCAGCGAACGAAAGAGTTGTCAACATGTTATACATACTCTA
4088906	1	30.1924	pop1_silico	TGCAGTAAATACATAATGCAGTTACAGATTCACTACAGCGTTTGTTGCTTATCTAAATTTTACAGATCG
4091371	1	30.1924	pop1_silico	TGCAGTGACAACATCCCTAAGTGAATTCATTTGTAATCCACTGTCACGCCCATACCATCTCAAAACCAT
4106095	1	30.1924	pop1_snp	TGCAGGATAAATAGATGGCTTATTGGTCAAATAGTAGGGAAGAAGTGGTTTTCTCCTACTTTTCCAACG
3631786	1	30.748	pop1_silico	TGCAGATAAAAGGAGAACTTTACCATCCACTATATCTTCTTCTTCAATCCTCTTATTTTCACTATCTAC
3632117	1	30.748	pop1_snp	TGCAGTATATATCATACATATCAATGATTCCCATTGATTCCTCCCCAAAGAATCACCAACAAACATAAT
3632570	1	30.748	pop1_snp	TGCAGCAGGTATGATCTATGTCATGAAACAAAAAGGGAATCAATGAGTGTCATGAAAGAAGTGATAAAT
3633443	1	30.748	pop1_snp	TGCAGAGACGAGTAAAAGGAGCAGCAAGAATAACCGAATCATGAAAGCCATTTCTTTGCATAAAATTAT
3633596	1	30.748	pop1_snp	TGCAGCTGTCTACTAGACTTGTTTGAAGGTTGGTTGGATAAATTGACATTTTTTTATCGGCTTTTATCG
3635132	1	30.748	pop1_snp	TGCAGCCAGCACCTGATCCCTTCCCCAAGGAGATCCACCCCCAGATTCATCAATTCCACCACTAGAAAG
3638198	1	30.748	pop1_silico	TGCAGGATGTAAAGGAAATGAAACAAAATTTTCAGTTAGTGTTTTTACAGATCGGAAGAGCGGTTCAGC
3638518	1	30.748	pop1_silico	TGCAGTGACTAAACTTTCACAAATTCATAATCAAAGGAGACTGATTATTTATAAACCACCTGTAATACC
3639608	1	30.748	pop1_silico	TGCAGGTACTAAACTTTCACAAATTCATAATCAAAGGAGACTGATTATTTATAAACCACCTGTAATACC
3640749	1	30.748	pop1_silico	TGCAGAGTTGCAAGGCCTTTGATCAACATTGCTGAAAGATTTTACAGATCGGAAGAGCGGTTCAGCAGG
4079275	1	30.748	pop1_silico	TGCAGCTTATGTTAGTTGTTGTTGCTATTATTATTACAGATCGGAAGAGCGGTTCAGCAGGAATGCCGA
4080463	1	30.748	pop1_snp	TGCAGTGGATGGGGAAATCTTTTTGGTGCAGACCAGAAAGGAGCTCCGGTACTAGTTACAGCATCTTCA
4080503	1	30.748	pop1_snp	TGCAGGATTATAGAAACTTCATAAGTTATATCTGTAACGCTTATAAAGGCACTGATGCACCGAAAAGCT
4081452	1	30.748	pop1_snp	TGCAGGCTTCTATCCTGTAGGTGAAAATGCTTATTCATTCGCCATTTGGTTCACACAAAAACACAAACA
4082258	1	30.748	pop1_silico	TGCAGCTTATGTTAGTCGTTGTTGTTATTATTATTACAGATCGGAAGAGCGGTTCAGCAGGAATGCCGA
4082793	1	30.748	pop1_silico	TGCAGCCTGCAACAACAACAAATATTTTACAGATCGGAAGAGCGCTTCAGCAGGAATGCCGAGACCGAT
4083023	1	30.748	pop1_silico	TGCAGAGTTGTTGATCAGAATGTAAAAGTCCTTTTTTGTTACAGATCGGAAGAGCGGTTCAGCAGGAAT
4086644	1	30.748	pop1_silico	TGCAGCTTATGCTAGTTGTTGTTGTTATTATTATTACAGATCGGAAGAGCGGTTCAGCAGGAATGCCGA
4086888	1	30.748	pop1_silico	TGCAGCCTGCAACAACAACAAATATTTTACAGATCAGAAGAGCGGTTCAGCAGGAATGCCGAGACCGAT
4087649	1	30.748	pop1_silico	TGCAGGAAAAAATGTGGGGTGTAATCAGGAAATGTGATGGGCTTACAGATCGGAAGAGCGGTTCAGCAG
4087754	1	30.748	pop1_silico	TGCAGCGTACGGGGTGCCCGAGATTGCTCGACTCTCCTCCTCTAAAATGAATGGTAAAGCAGAAATAAA
4088134	1	30.748	pop1_silico	TGCAGTGGTGGTTCTACTGACTCTCAAGTCACTGCCTATAGCACAAGCGTTTCATCTTTCTATGCAGAT
4088653	1	30.748	pop1_silico	TGCAGCTTATGTTAGTTGTTGTTGTTATTATTATTATTATTACAGATCGGAAGAGCGGTTCAGCAGGAA
4106549	1	30.748	pop1_snp	TGCAGCTACAATGTTCCCATGGAGATGGATTCAAGGAGAGAAGGAAGAACCATATTTGAACCAGCAAGA
3660233	1	31.3036	pop1_silico	TGCAGTGATAATAACTCGTCAGGAATTTATCAGTATTTAGCCGAAAACTTAGAGTGATAGCAAAGCAAA
3631442	1	31.9166	pop2_silico	TGCAGTAAATGTGAAGATGCAAGCACATACAAAGCATACTGTGCAACTATAAAAGTTCAGTTATGATTT
3634275	1	31.9166	pop2_snp	TGCAGCAAATCTGTTTCCGTAATGATGAGGTAAACAACTAGTTTTTTTTACAGATCGGAAGAGCGGTTC
3635242	1	31.9166	pop2_snp	TGCAGCAAATCTGTTTCCGTAATGATGAGGTAAACAACTAGTTTTTTTTTTACAGATCGGAAGAGCGGT
3635331	1	31.9166	pop2_snp	TGCAGCTGGAGCTTTATTGAGTGCCGCCATCTCCTAAACCCATACGATGGCACTCTGTTCAGATTATTT
3636806	1	31.9166	pop2_snp	TGCAGCAAATCTGTTTCCGTAATGATGAGGTAAACAACTAGTTTTTTTTTACAGATCGGAAGAGCGGTT
3640075	1	31.9166	pop2_silico	TGCAGAAAAGTATAGAAGTATATTTTAGAAATTTATCTATGGATTGCAGGAGTGGATTCTCTCCAGTCA
3640447	1	31.9166	pop2_silico	TGCAGAAAAGTATAGAAGTATATTTTAGAAATTTATCTATGGATTGCACTCTGCACTCGCCTCTCTTAC
3640491	1	31.9166	pop2_silico	TGCAGTAAATACATAATGCAGTTACTGATCTCGATGGTCTGATTTACAGATCGGAAGAGCGGTTCAGCA
3660600	1	31.9166	pop2_silico	TGCAGGGCTATATATTTATTATTTATCTTTATCTATGATGCATATATAACGATTGTCAAAATAAAAAAT
4083597	1	31.9166	pop2_snp	TGCAGAACCCGGTATTGGAATCTTTACTCTGATGGTTGTCTATGTTTCTTTGGCAATTGGAATTTCCTT
4084053	1	31.9166	pop2_silico	TGCAGAAGTTGGCTAAATGGGTTCTGATGTTCGCCTAGCCAACCCTGATGATCGCCAGTGGCTAAACGA
4088876	1	31.9166	pop2_silico	TGCAGCAACAACAATCAACTGGGCAATGGCAGAAATGATGAAAAATCCAAGAGTATTACAGATCGGAAG
3629880	1	31.9812	pop2_silico	TGCAGGTTCCAGCATCCAGCGGTAAACAGCTCTCTGAATAACCACAAAATTACAGATCGGAAGAGCGGT
3631708	1	31.9812	pop2_snp	TGCAGGTAGTTCTATCCGAAGTTGACACTTTGTGAGGCAAAGATAACACCGTTTTGCATGCCAGCATAG
3632518	1	31.9812	pop2_snp	TGCAGCAAATGAAAAGAAAAAAAAAAGGTTTTCACATGTTGATTATTCAAAGTGGTGGCTGACAAAAAT
3634759	1	31.9812	pop2_silico	TGCAGTTTGCTCAGAGATTTCTACACCAATTATCAATTTCACGACATTCAACTATACAACCAAAAGGAA
3640162	1	31.9812	pop2_silico	TGCAGACAGGCCAAACAATAAAAATATCTCAAATAATGTTCCACACAACACAAAGACTAAGGCAACAAA
3660477	1	31.9812	pop2_snp	TGCAGCAAATGAAAAGAAAAAAAAAGGTTTTCACATGTTGATTATTCAAAGTGGTGACTGACAAAAATT
4085738	1	31.9812	pop2_silico	TGCAGTTGATACCGTCAACCATCAAAGTTGTATGAGTATTACAGATCGGAAGAGCGGTTCAGCAGGAAT
4087387	1	31.9812	pop2_silico	TGCAGGTGATGGATTTTTATTTATTATTGCAAGTGATGGAGAAAAAAGATTACTTTACAGATCGGAAGA
4088403	1	31.9812	pop2_silico	TGCAGCTAATAAGATGGTTTGGATTTGGAGTCTAAAAATGGAGGGGGATCTGTGCGGATAATCAAATTA
4088922	1	31.9812	pop2_silico	TGCAGGTTTAGATGTTATATCTCTATAATCGAATTTGATGTATAGTTATTATTACAGATCGGAAGAGCG
4091585	1	31.9812	pop2_silico	TGCAGGTAATCTCAACCATTTGGTTGTTATGATAATTTTTATTTTCTTTTTACAGATCGGAAGAGCGGT
4119123	1	31.9812	pop2_silico	TGCAGCTATATTGGAGGACTTGTAACTGCTATTCTACTTCAGACCATTCTCATATATACTTCCGTGCCC
3629967	1	32.259	pop2_silico	TGCAGAATTCTCAAACCACATACGGTCTTGTGTAGTATACACCTGAGTTATCATCACAATATTGTAGTG
3630305	1	32.259	pop2_silico	TGCAGTAGCATATCGGGCTCTTCTCCGCATCTTATTATTCTCAGAGGACAGAAATTATGTGCTAGAAAA
3631956	1	32.259	pop2_snp	TGCAGTGATACTAACAGAAGATTCGGGTATATGGTAGTCACATCACTAGTGTGATTTCCTTTTGTTTTG
3637901	1	32.259	pop2_silico	TGCAGATTTTCCTAATTTGAAATGTTTGTTTCTAAGTGCGTGCCCGAAACTGCGAGGAGATATACCTCA
4084208	1	32.259	pop2_silico	TGCAGCAGATTACGACGAGCATTACTTGATTCAAATTCTTCCTTCAACTCCCTCATCAATTTACCGAGA
4086574	1	32.259	pop2_silico	TGCAGTTGCTCACAAATATTTACACGCAATCGACCATTGCTAAAGCGGCCCTTCTAAAACATCAATTTT
4091536	1	33.0277	pop1_silico	TGCAGATTCTTGTGTGATGATGGAATTTTAGAAATTGTCGTGGTAATTACAGATCGGAAGAGCGGTTCA
3629954	1	33.6177	pop2_silico	TGCAGTGATTATAATTGATTTTGTAGAATTGATCCTGAGTGAATTGATTTTGTAGATTCTAGTTACAGA
3630990	1	33.6177	pop2_silico	TGCAGCACTACGCTTGAGCAACTGTACCCTTGACAATGCATATATCTTACCCTATTTCAAATGCTTACA
3637149	1	33.6177	pop2_snp	TGCAGCATCCTTTCAGGTTTTGGATGCATGCACCTCTAACATCTTTTTTGCTGCGCGCCAAGCTATCCA
3658890	1	33.6177	pop2_silico	TGCAGTACAGGCAACAAAGGCGAGACAGGCCCCTGCTTTTTTCTTGATCTTTGACTGGGCTTAGGCGAG
3661162	1	33.6177	pop2_silico	TGCAGAAATTTATTGAGTTCATCCTCAATTGGGAACAATCTAGTTTCTAATTGTGGAAAGTTTTATTGG
3661477	1	33.6177	pop2_snp	TGCAGCAATGGCTTCCATGAACTCCTTGGTACCAGACCTTGCAATTGTACCCAAGTTGTTCACCAAATC
4079447	1	33.6177	pop2_silico	TGCAGTTCGGATTGCCTTATGTTTGATTTTTGCAATCTCGAAATATAAGTTATACACTTCCTTTCTTTT
4081564	1	33.6177	pop2_snp	TGCAGTAAGATTCTAGACAAATGCAGAAGGATATGCTTTATGTTACAGATCGGAAGAGCGGTTCAGCAG
4106052	1	33.6177	pop2_snp	TGCAGTAAAAAATTCACAATTTATTGAGCGATTTTCGATTTATTATGAATTACAGATCGGAAGAGCGGT
3635358	1	33.6845	pop3_snp	TGCAGACTTTTGACCTGCGTATAATTGGACACTCTTACAGATCGGAAGAGCGGTTCAGCAGGAATGCCG
3638765	1	33.6845	pop3_silico	TGCAGATATAACTGACATAACCTAAGGTAATGAATTCAAATCATTCAATCAAAATTGTAGTACATTACA
4079972	1	33.6845	pop3_snp	TGCAGAGATTGAATATGCAAAAGTACTTATTGAGAAGCAACACCTTCAACAATTGGAATTGCGGTGGAC
4082571	1	33.6845	pop3_silico	TGCAGCTTCAATAACACGTTGTTCTTTTTCCTCTGGTGCTTTGAAATTCTGGGCTCTTAGTAATAATTT
4084538	1	33.6845	pop3_silico	TGCAGATTGTGTGATGAATTTTGGTGTAGTGTATTATTTGATTACAGATCGGAAGAGCGGTTCAGCAGG
4085312	1	33.6845	pop3_silico	TGCAGTTGTGCCTCCAATCATGTTCCACTCCTCCCACTCTGGCATATCCTCAAAGCATAGAGTCTCCAA
4089708	1	33.6845	pop3_silico	TGCAGTGCGTGGGGATATGATTAGATTTTTACTCAATACAGATATAGAATGTAACAGTGATGGAGAAAC
3631486	1	33.7606	pop3_snp	TGCAGGATCTCTGCATCCAAGGCGCGCCAGTGAAGCCAGATCCGAATCCCGAACCTGAACATAACATAC
3659153	1	33.7606	pop3_silico	TGCAGGGGCAACAATCAATTGATGAATCCGATAGCTACTAAACCTGGAATTCAGAGAATAACAAGCATT
4082433	1	33.7606	pop3_silico	TGCAGATGCTATCCAATCAACAAACATTGATCCAACTGAAACATTGGTGACATTGCCTTCTAACATGTT
4084554	1	33.7606	pop3_silico	TGCAGAGTAAACTCCTTTTTTGGAAAATCTTTTGATGTGCCACTTGATCAGCTGACGTCAAGTTCTTCT
3630353	1	33.8598	pop3_silico	TGCAGTTTATATAAATTGTTCAAATCGAGTCAGATTTGAAATAAACTGTTACAGATCGGAAGAGCGGTT
3635529	1	33.8598	pop3_snp	TGCAGGTTTTTCGTGTGAGTGGTGAGAGTGCCTTTTGTGTTGTTTATGTGAGAGAGAGAGTACAAGAGT
3637730	1	33.8598	pop3_silico	TGCAGTAATGTTTTTGTCAATGGAAATACTGGTCAGGTAATAAAAAAATCCCCCTTTCTAATTTTGAAG
3638847	1	33.8598	pop3_silico	TGCAGCTTTTAGTTGCTCAATTGTTGGCTGCTACCTCACAGGTATAACTTCCTGTTGCTCAGTTGCTGG
4083917	1	33.8598	pop3_silico	TGCAGCTTATGTGTATCTGTAGTACTTGCTTGAATTTCAATCACAATGTGTATCATTCATTCGGATAAA
4122243	1	33.8598	pop3_silico	TGCAGATGCAGCTAAAGTGCATATGAATCCAATCACATACGTTTTTTTTGAAACATTTGTGGAATTCGA
3636535	1	34.043	pop2_silico	TGCAGATTGTATGATAAGTTTTTAGGAAATTCGTGAAATTGCAGTGTTGTATTCTTAGAAATTACAGAT
3660703	1	34.043	pop2_silico	TGCAGAAAGGCCAAAGCAACAAGTTGTAATTGCTAGACAAAACAACTGCAAGTAGTTTACCCTTTTTAG
4082823	1	34.043	pop2_silico	TGCAGAGACGCCCATTTCCTACTCCTGTAACCACAAATAAGGATTTTGTGTCAATGTTCTTGCATATAG
4082948	1	34.043	pop2_silico	TGCAGCCGCAAACAAACTCATAAACATCGAAATCAATAGAAGTGTTATAGATTCTTCAACAACATTAGT
4084303	1	34.043	pop2_silico	TGCAGAGACGCCCATTTCCTACTCCTGTAACCACAAATAAGGATTTTGTGTTACAGATCGGAAGAGCGG
4087966	1	34.043	pop2_silico	TGCAGTAATTTCAAGGGCATATCTTATAAACTATATGCCAATACTTACAGATCGGAAGAGCGGTTCAGC
3629969	1	34.3633	pop2_silico	TGCAGAATCATACGAAGCAACGTGCTGAAAAGCTTTCCATGCCAGCTTTACAGATCGGAAGAGCGGTTC
3630069	1	34.3633	pop2_silico	TGCAGAATATTTGTCCTTGGTAAAACAAGAGTTAGTAAAATTGCTACCATGAATGCTATATTTGGTTAC
3630114	1	34.3633	pop2_silico	TGCAGTATGGCAGAACTCCTTTCTAACATCTTCACTTCCAACAGGCCATTACAGATCGGAAGAGCGGTT
3631924	1	34.3633	pop2_snp	TGCAGTATTATATAACCAATTTAGAATTCGCAAGTTGCATTTCTTATGTATCAAAAATATTTCAGTAAA
3634373	1	34.3633	pop2_silico	TGCAGGAGAACTCCAATTGGGGCATCTCAGTCGTCTCCTATTGATACTGCTACTGAGGTTACAGATCGG
3635860	1	34.3633	pop2_snp	TGCAGGACTGGTAGCAAAAATAATCGGGACAAATTTTAGGGAGTTTATCGATATGTTTTATATCTATTT
3639616	1	34.3633	pop2_silico	TGCAGCCTCCTGGACGTGTGTGTAGTGTGTGTAGATTGATCGTTACGAATATTTATTTCATATGTAGCT
4081084	1	34.3633	pop2_snp	TGCAGCAAAACAACAGGTCTTCATGATCTATTTGCACAAAACTTGTTCCTCAACCGCGCTGGAGCTGTT
4082703	1	34.3633	pop2_silico	TGCAGCCATACGCAAATCTACACGCAGCGGCCTCACACGGTTACAGATCGGAAGAGCGGTTCAGCAGGA
4086007	1	34.3633	pop2_snp	TGCAGGGAAGGCAACCATGTTTTGGTTGATATTGTTCTAATTTAGAGATATACTTGTGCAGATGAATTT
4086416	1	34.3633	pop2_silico	TGCAGGTCCCTAGTCAACAAAGGATTCGGTTATTCAACAATAAGTGATTCAAATAAATGTGATCTTCTG
4087982	1	34.3633	pop2_silico	TGCAGTTTCAGCCCCCTGTGAATCCTTGAAGGTAACATAAGCAACTGTGTATGTTGGTTAGGGCTCAGT
4088162	1	34.3633	pop2_silico	TGCAGATCAGAGATGGTTAGTAGGGAATTCTCCCACTGGTCCCACATTTTTGTGATTATTCTGTAATTT
4089576	1	34.3633	pop2_silico	TGCAGGTATAGTATGCTAGTTTTTTTTACTTTTTCCCAATTTACTTGTATGTACTTGATGTATGTAATA
4091037	1	34.3633	pop2_silico	TGCAGGTGGACCACAATAGGAATAAAGAAGGAATTTTCAACACAATACTGTTTTTGGAGTATAGTTGCA
4091762	1	34.3633	pop2_silico	TGCAGCAGATCGTCAATAAAGGCATGTTTTGGGTGATCACTATTACAGATCGGAAGAGCGGTTCAGCAG
4118771	1	34.3633	pop2_silico	TGCAGATGTCACAAAAATATTCCCCCATACTGATACCACAGTTAGTGCAGACTTGAGCAACCTTCAATA
4118864	1	34.3633	pop2_snp	TGCAGCATTCTACCAAATCAGAAAACCTTCGGATCCTCTGATATCTGATAGCCTGTTTACAGATCGGAA
4118940	1	34.3633	pop2_snp	TGCAGGTGACATTCTATTGTTTGGAAATAATGAGCGGCTTGATGTTGATAACAATGAGGTTGAAGATAT
3640157	1	34.4927	pop3_silico	TGCAGCTGTCTACTAGACTTGTTTGAAGTTTGGTTGGATAAATTGACGTTTTTTTATCGGCTTTTATCG
4087791	1	34.4927	pop3_silico	TGCAGTCAATTGTATGCTTATGCCTTGAACTTTGAAAAATTCTTCAAACTCTTTGAGGTAAATTCACCA
4088371	1	34.4927	pop3_silico	TGCAGAAGTCATTTTCCTAGTAAGAGTACATCTTCAACTTCTGAATGTGAAGGAGTTTCAAGCTTGGAA
3629675	1	34.7518	pop1_silico	TGCAGATTGGTAAAAGATCATGGAATCTGACATTGCTCCGTTCTTACAATGATCAACCTGCCCGTCGTC
3631145	1	34.7518	pop1_snp	TGCAGTAAGCCACCGAATCCAGCTCTGACAAGGTTATCTAGAAAGCTGTCATCAACATTGATAATGGTA
3631315	1	34.7518	pop1_snp	TGCAGGGAGCTATAATGGGGCCATTGATAACAACAGTGATGATTGCTCTAAAGGATTTGTACGCCGAAT
3631418	1	34.7518	pop1_snp	TGCAGGACACTCATTATGCGTCAATTTATTACTAACAAGACCAAAACTATTACAGATCGGAAGAGCGGT
3631916	1	34.7518	pop1_snp	TGCAGAATATACTGAGCACTCAAAAAATAAGTGAGATGCGCTTTCGGCCATTCCACCCTATGCTGAGTA
3634911	1	34.7518	pop1_snp	TGCAGCTAAAGGATCATAAAATTCAACCCGACAAGACCCACTGGATTTTCCACTAGCTCCATTAGAATA
3635551	1	34.7518	pop1_snp	TGCAGTGTTTTTGTAAATATATGCTTATACGGATTTGGAATTGCCTACATCATTACAGCATCCATCAGC
3636466	1	34.7518	pop1_snp	TGCAGTATGCCACTATCTTTTGGGATGTTTTTGGTAGCTCTTTCAACTCCATACCTTCGTATCTGCTAA
3637075	1	34.7518	pop1_snp	TGCAGCTCTCCCATTCTTCTAGTACTTGATTGCCCCATACCTTCTATAAATTTATTATTATAGTACAAA
3637100	1	34.7518	pop1_snp	TGCAGAACAACACACCGATTTCAGTCAATCTAACTATGTCACGGGGCATAAGATAAGTGTATTTACAGA
3637436	1	34.7518	pop1_silico	TGCAGAACCAAACACTCACTCGGTGGTCATGCCATAAGCTATTTACATAGCTCTCTCAAACCGGATCAA
3637956	1	34.7518	pop1_silico	TGCAGTGAGATAGATTGCAAAGCATCTTTCACTTTCACCAGTTACAGATCGGAAGAGCGGTTCAGCAGG
3639819	1	34.7518	pop1_silico	TGCAGACATGATTACTCCAAATTCTTCTAGCTACAACAACCAACTAGTTTCTTTGTCACAAGACTTTAC
3639978	1	34.7518	pop1_silico	TGCAGAAACAAAACACCGTAGTGTCTAAATAACAGAAACGAAATTGAAGAAAACGAAAATCAACAAGGA
3640014	1	34.7518	pop1_silico	TGCAGAACCAAACACTCACTCCGTGGTCATGCCATAAGCTATTTTTACATAGCTCTCTCAAACCGGATC
3640058	1	34.7518	pop1_silico	TGCAGAGAAGAGAAGGAGAGAAAGGAAGGAAAAAATTGTACATAAGAGAGAGATAGAGAGGGAGGAAAG
3640273	1	34.7518	pop1_silico	TGCAGTGATATAGATTGCAAAGCATCTTTCACTTTCACCATTTACAGATCGGAAGAGCGGTTCAGCAGG
3658929	1	34.7518	pop1_silico	TGCAGTCACTGCTCTGTTTTCTTTTAGTTAGTTTAGGGGCCTTGCGAGTTATGTTTTTGGTCACTCTTC
3661121	1	34.7518	pop1_silico	TGCAGCTATAAAACTGAGCACATAAGGAAGAACAGTTTGCAATGAATCCGCAAATGATGAAGTACCGCG
4080079	1	34.7518	pop1_snp	TGCAGCGAAAAGATAAGTAAACAAACACAATAAACACCAAGATTTATATCGGTTCGTTGACCAATCTGT
4081125	1	34.7518	pop1_snp	TGCAGAATACAACAAAAAAACATTAGTATTCAATTAGTTATTTGCTATATATGAATCTTATGATACTTT
4083400	1	34.7518	pop1_silico	TGCAGAAACAAAACACTGTAGTATCTAAATAACAGAAACGAAATTGAAGAAAACGAGAATCAACAAGGA
4084942	1	34.7518	pop1_silico	TGCAGATTGGTAAAAAATCTTGGAATGTGAAATTGCTTCAACGTAACCATGGTAATTTTTCCGCTGCCA
4087218	1	34.7518	pop1_silico	TGCAGAAACAAAACACTGTTGTATCTAAATAACAGAAACGAAATTGAAGAAAACGAAAATCAACAAGGA
4089695	1	34.7518	pop1_silico	TGCAGTTTAGATGGTGCAATGTTAGAAGATACAGGCTTACATAGATTTTGGGTTTACAGATCGGAAGAG
3630546	1	34.7518	pop3_silico	TGCAGGACGTAGTTACAGTGTACGCATGACCATTTACAGATCGGAAGAGCGGTTCAGCAGGAATGCCGA
3631340	1	34.7518	pop3_silico	TGCAGCAACTAACAAACCTTATACACTCCTCGAGTTTGAATTCCTCACCATATAAACTTTCAACTTCAG
3631594	1	34.7518	pop3_snp	TGCAGAATGCAATATGTATGTGAAAAACTGTTGTGAATTTGTGTCTTGTAGTCTCTGATACTCAGATCT
3633797	1	34.7518	pop3_snp	TGCAGTGTGATCATGAATGACAACAATATTCTATTGAGTTCAAATGATCTATACGTATTTTATACACTA
3634888	1	34.7518	pop3_snp	TGCAGTGTTATAAGTGGGGAGAGGTTGGGGATAATACATATATGGTGTATCTCAAGTGGTTGAAAGGTA
3635635	1	34.7518	pop3_silico	TGCAGCTTGTGCTCCAACCAGATTCCCTATCACCGATAACTGACTCGTCGGGTTCGCAACCGTCGATAA
3635835	1	34.7518	pop3_silico	TGCAGTAGTTGAAAAGATAAGACGCGAACACCACCCGAAACCACATAGCATGAGTGTGTTTTGGTTGTC
3636077	1	34.7518	pop3_snp	TGCAGTCACTATTGGTATCCATTTCCTTGTCATCACCTATCATTACAGATCGGAAGAGCGGTTCAGCAG
3636240	1	34.7518	pop3_silico	TGCAGTCCTCTAATCCCAAAAAAAATGATGTTAGAAAAGAAGGTATCAGAATTGAAAATAAAAAGCAGA
3637208	1	34.7518	pop3_silico	TGCAGTTGAGAAATGGTGCAGTCACACACAGTCACTGAATTGTAGCCTATTTGATTGAAATCTGATTAT
3637492	1	34.7518	pop3_silico	TGCAGGACGTAGTTACAGTACACGCATGACCATTTACAGATCGGAAGAGCGGTTCAGCAGGAATGCCGA
3638828	1	34.7518	pop3_silico	TGCAGGACGTAGTTACAATATACGCATGGCCATTTACAGATCGGAAGAGCGGTTCAGCAGGAATGCCGA
3640728	1	34.7518	pop3_silico	TGCAGGTTCTTCTTTTCGAGAAGCAGTATTTTGGTAATCAAATTATTGAACAGAGGGATTACAGATCGG
3660035	1	34.7518	pop3_silico	TGCAGCACTCTTCTAATGAAACAATGGGAGATTCTTTGCTGGAAATGCTACGAACAGCACAATCTAGTT
3661006	1	34.7518	pop3_silico	TGCAGATTGACATTCCCTTTCCCACTTTTTCTTATCCTGTCTGGTAGGAAGAGTAAAAGTAATCGGACC
3661381	1	34.7518	pop3_silico	TGCAGGACGTAGTTACAGTATACGCATGACCACTTACAGATCGGAAGAGCGGTTCAGCAGGAATGCCGA
4079165	1	34.7518	pop3_silico	TGCAGTTTTGAAATCTTCATGTGTCGTTTTGTGATTTCCTTTGAAATTGCAGCAACGAAAATGAAAATG
4081510	1	34.7518	pop3_silico	TGCAGAGGGAAAACCTCCAACATTCTATCTCTTACAGATCGAAAGAGCGGTTCAGCAGGAATGCCGAGA
4083245	1	34.7518	pop3_silico	TGCAGATCGACATTCCCTTTCCCACTTTTTCTTATCCTGTCTGGTAGGAAGAGTAAAATTACAGATCGG
4083432	1	34.7518	pop3_silico	TGCAGAAAAGAAAGATATCATCAGCATAAATGATATGTGTAGGAATAGTCATTTATCTAGTAGCCTTCG
4084863	1	34.7518	pop3_silico	TGCAGGATACACCTTCTAAAACTTATGTGACGTTTCGCTGGAGATAAAATCTTTACAGATCGGAAGAGC
4085162	1	34.7518	pop3_snp	TGCAGCATATAGGTAAAAAGAACTAATATAGACAAATAATTACTTTTATTTTACAGATCGGAAGAGCGG
4086361	1	34.7518	pop3_silico	TGCAGTTGAGAAATGGTGCAGTCACACAGTCACTGAATTGTAGCCTATTTGATTTACAGATCGGAAGAG
4086390	1	34.7518	pop3_silico	TGCAGCAATTCGAGTCCAACTCTACACAAGCAAAAAAAGGAAAGAATTCAAGAGTTATTCATTTACAGC
4086769	1	34.7518	pop3_silico	TGCAGAGAAAAAAGAGACTCATATTACATCTATGATGAACTAGAGTACAAGCTGCTGCAAATGTGTGTC
4087317	1	34.7518	pop3_silico	TGCAGATTCTAGAAATAGGCCAACTTTCAACATGCCAAACTCAGTTCTGAACTGCACTCACATGATTTT
4087371	1	34.7518	pop3_silico	TGCAGGAAATATTTACTTTGCTATGCTTTATTTTTTTATTCATTTTGTTTATTTGTTTTTTTCATTTCA
3634428	1	34.9589	pop2_snp	TGCAGAGTTATTGTTATAATTCTTATTATGTTATGTGACATTACAGATCGGAAGAGCGGTTCAGCAGGA
4118848	1	34.9589	pop2_silico	TGCAGCCACCTTACTGTGTCATTTGGGTTGCCTTCTTTGGAGCTTCCAACACTTTCGGTTGGTTTTGTA
4119097	1	34.9589	pop2_silico	TGCAGGTATAAACCAACATCTTTTGAAATATCTTTCCCAGAACAAAACATGCCAAAAATATCAAGTCAA
3629748	1	34.9945	pop2_silico	TGCAGCATGTAGTAGAAGTGGTATAGTTCTGGCTTTTACAAGTAGAACCATTCATGACAAATTTTATAT
3631746	1	34.9945	pop2_silico	TGCAGTACAATGCATGTGTTTGACAAAATGCCTCCATAAGAAAGCAACCTTTTTTGCAACTTGTTTGAA
3632885	1	34.9945	pop2_snp	TGCAGTTTACCTTTTTCAAAATTCACTTCGCTGAATTATAAACGGTCATAATACTTGAGATAAACGGGC
3635029	1	34.9945	pop2_snp	TGCAGGGCAGTGTTTTTTCTCTTCAATAAAAGAACCTAAAACAAATATTATAATCGGTCTCTGTTTATT
3635789	1	34.9945	pop2_snp	TGCAGATCTGAAGGATCACCTTTCCACAGTCCTGGCAAACCAAAGAATGCAACCCTTACTTCTCCATCC
3636293	1	34.9945	pop2_silico	TGCAGCACTAGTTCGAAGTGAATCCAACCCTTTTATTCCCAATCTCCCTCTGACTTTGTTTAGGTCACG
3639983	1	34.9945	pop2_silico	TGCAGGTTGCTTTTACTCACTGTATTGATCTTGCTGCAAACTCCCGCAGAATGATGTCGATGACAAACA
3640254	1	34.9945	pop2_snp	TGCAGATGCAGCTATACCCCCTCAGTTGAGAGGTTGTCTCCACAAATAGAATCCATGATCAGTAGGTCA
3659310	1	34.9945	pop2_snp	TGCAGTGCACATACATGTAGAATATCAACTTTACACTCATAAGAAATAACTAGCAAACTCTTGTTGAAT
3660539	1	34.9945	pop2_silico	TGCAGCATGTAGTAGAAGTGGTATAGTTCTGGCTTTTATAAGTAGAACCATTCGTGACAAATTTTATAT
3660634	1	34.9945	pop2_silico	TGCAGAAAAACATGTTCAAAATTCACGTCTTGCAGTTACAGATCGGAAGAGCGGTTCAGCAGGAATGCC
4079606	1	34.9945	pop2_snp	TGCAGTATCATTGACCTGGGAGCAAGTGTACCAACTTCTTACAGAAGAGACAAAACTTCTGAGAGGTTT
4079705	1	34.9945	pop2_snp	TGCAGAATTTTTCCATGAATGCATCTTGAATATGCAACTTACACGGTAAAAATGTACACAGTTTTACAG
4080382	1	34.9945	pop2_snp	TGCAGGTCAAAATATGATTTGCAAGAATTTTTGAAGCCTAGTTTGCGAATTGTGTCTGGAAAAAGCAGC
4080666	1	34.9945	pop2_snp	TGCAGCAGCGGTACAACATTGTAGCATAGTAGAATTTGAACAAACCGCCATTTTCTGCGAGTGACAACA
4081332	1	34.9945	pop2_silico	TGCAGCTTGGTTTGTCAAAACAAAAACCTTTTTCAAAGCATGCAGCAGCCTAGCTTTTTGATTTGGTGA
4081369	1	34.9945	pop2_snp	TGCAGAATCATACGAAGCAACGTGCTGAAAAGCTTTCCATGCAAGCTTTAGCCTGAAATGATGGTCTTG
4081857	1	34.9945	pop2_snp	TGCAGATATTGCACATGATGCTATTATTGGTAATCTTGTTTTCTGAAATCCACTAACTTTTGTACCTAT
4082626	1	34.9945	pop2_silico	TGCAGAATAAAATTTGAGGTTGTTTGATGTTTTGGACGGGCGAAAGGTGGCTTCTAATCCCACATTGTT
4084035	1	34.9945	pop2_silico	TGCAGCAAATCAAAGTCTGAAAAAATAATAATAATAAAGACCGATTCCTTTCTATTGTGCTTATCCATT
4084920	1	34.9945	pop2_silico	TGCAGAAAAACATGTTCAAAATTCACTTTGCATGTCTTGCAGTTGAAGAAATTCGCTTTATCTATCTGA
4086227	1	34.9945	pop2_silico	TGCAGATTGATATCTCAAGTAATGCCGATGTTTTGCTTTTATCACCTTACATGAATTGCGAATTGAAAC
4086871	1	34.9945	pop2_silico	TGCAGACATAGGTAGGAACAACTGATTACAGATCAGAAGAGCGGTTCAGCAGGAATGCCGAGACCGATC
4086983	1	34.9945	pop2_silico	TGCAGGGTAAATAGAGAAAACTGAACCATAAAGGAGTAAATCGAGAAATAGAGAAAACAGGACAATACA
4087921	1	34.9945	pop2_silico	TGCAGCAGCATCTCCGTTAGTACCATAGAATTGGGTGTAACGCCTTATAATCAAGTTTCATTAGTTTTG
4090190	1	34.9945	pop2_silico	TGCAGACAGTTGATCAATATTTTCAGACTTGACACTATAAACAACAGTCTCATAATTTGAGATTACAGA
4091289	1	34.9945	pop2_silico	TGCAGATAAACAGGTTTAGAATTCAAATCGTAAGTCTTGTAATCAAAGTCAACAAAAAATAATAAAGAC
4118618	1	34.9945	pop2_snp	TGCAGCAATTTGGCTCTTTTTTAGGGTGCTTGAGGTGTGTAAACTCAGTTCTCAAATGTACCTTTACAG
4118758	1	34.9945	pop2_snp	TGCAGTTTGAGGAAATCGGGTTGTTTGTGCTCTCCCTTGAAGATATCGATATCAACAGTTTCAAACTCA
4118829	1	34.9945	pop2_snp	TGCAGTTGTGGAATTTTTTGAAGGGTCATAAAACATTGAAGATGTTCAAATTTGAACCTGAAAAATATC
4079269	1	35.7339	pop2_silico	TGCAGAGTTGTCAACATTGATTGTGAGTTTGCAGATACGGTGATGATACTCCATGGACAGAAGCAACGT
4118982	1	35.7339	pop2_silico	TGCAGGATCTTGTCTCCACCATGGATTCCAAAGCGTCTACGGTTCTTGTTCTTGCAGGATAATGGTTTT
3632725	1	36.1354	pop2_silico	TGCAGCTGTACTTATTATGCAACTAAACTAAGATAGTTGGATGGTTCTGCTGTAACATCAATTACGAAT
3632918	1	36.1354	pop2_silico	TGCAGGTGAATGTTGAACAGATGGCTAATCGACTAAAATGAGGTTAGATACATGCGTTCATTTATATAT
4085762	1	36.1354	pop2_silico	TGCAGCTCCCTGACAAGAGTACAATGCAACAAAAGTAATTTTGATCATCATACAATAAGTTTTATTGTA
3630113	1	37.6588	pop1_silico	TGCAGACTATTCTCATATATACTTCCGTGCCCTACGTGAACAATAAGTTGATGAATTATAGAGACAAGT
3630534	1	37.6588	pop1_silico	TGCAGCATGAGTCTGCCACTCAGTTCCAGCAGCCTGCGATGATGCTACAGATGGAGTTACAGATCGGAA
3630608	1	37.6588	pop1_silico	TGCAGTCTATCTTCTCTTTTCTTTTTGTCATAACTGTTTATCCTCCCATATTACAGATCGGAAGAGCGG
3630884	1	37.6588	pop1_silico	TGCAGAGTCAAATTTTCGCAACAAATGTTTTACAGATCGGAAGAGCAGTTCAGCAGGAATGCCGAGACC
3630929	1	37.6588	pop1_silico	TGCAGTCTATCTTCTCTCTTTTTTTTGTCATAACTGTTTATCCTCCCATATTACAGATCGGAAGAGCGG
3631147	1	37.6588	pop1_snp	TGCAGCCAGAGTTGATACAAATAAATAACACACATATATTACAGATCGGAAGAGCGGTTCAGCAGGAAT
3631430	1	37.6588	pop1_silico	TGCAGGATTTGGATAATCTATTTTGATTTCATATTTATTTGTTGCCTTATTTGTTTTGCATTTGGAAGC
3631812	1	37.6588	pop1_snp	TGCAGGATGGATTCAATGATTATTTCTGAAGCTTCTAAGTTTCGGATGCAGATGAAGGAAGTACCCGGA
3631980	1	37.6588	pop1_silico	TGCAGTTATATAAATACCCTGTGTAATGGTTTGGTTTGTGACCAACATTGGAAAGACACCAAATAAGAG
3632288	1	37.6588	pop1_snp	TGCAGGTATTCAATTTATTTTATTTTATATCACTCAACACAGGATTTTTGGTACTAACCATATTTTTCT
3632406	1	37.6588	pop1_silico	TGCAGAAGAAGAAGACCAACAAACTGCACTTTTATCGTTGTTGGTTACTGCAATTTGTTGTTATTGTGA
3632486	1	37.6588	pop1_snp	TGCAGACGGAAGAATGGAAGATGATAGAACCTTGCAGTTTACTTTCTTTGGTAAAATCATTATCTCTTC
3632578	1	37.6588	pop1_silico	TGCAGCACTAGTTCGAAGTGACTCCAACCCTTTTATTTCCAATCTCCCTCTAACGTTGTTTAGGTCACG
3632789	1	37.6588	pop1_snp	TGCAGTTCCATGAATCATGGCACTTTTGGGTATTCATTGCACAAAGGTTTGTATTTTGGAGCTTCAAAA
3632899	1	37.6588	pop1_snp	TGCAGCCGTGCCTTTTGGCTGATGCCAAAGCACCTTTTCAATGGAGTCCCCATCGTCCTCTTCAATTTC
3633026	1	37.6588	pop1_silico	TGCAGAATATATTTTGGCCTAACATAAAATAATTTTACAGATCGGAAGAGCGGTTCAGCAGGAATGCCG
3633233	1	37.6588	pop1_snp	TGCAGTGCCACGTCATTGAGGAAATAACCCTTTCCGTAATCTGCACCAGGTTTTACGGAAACAGTTACG
3633604	1	37.6588	pop1_snp	TGCAGACATAGGCTAACATGAGTGCTAAAGGGAAATTACAGATCGGAAGAGCGGTTCAGCAGGAATGCC
3633799	1	37.6588	pop1_silico	TGCAGACTCAGGAGAGCCACCACAGCAAATCCAACGCATAATCATCTCATTGCCCAAATGAATTTATTG
3634355	1	37.6588	pop1_snp	TGCAGAATTATGATGAACTTATTTGTATTGATGTAGGATTTATTGACCCTGAGTTGGAGGGCAGTCTGA
3634488	1	37.6588	pop1_snp	TGCAGTCTATCTTCTCTTTTTTTTTGTCAAAACTGTTTATCCTCCCATATTACAGATCGGAAGAGCGGT
3634638	1	37.6588	pop1_snp	TGCAGATGAATTGATGAATATACTATCCAATTTAGAATAAATCATTAGGATTTTAGAAACCGACCAAAA
3635342	1	37.6588	pop1_silico	TGCAGATTATGATTGTGTCATTGGAACCAAGGTGGAAGCAATGGCATCTCAGGTATAAATTTCCTCTTT
3635402	1	37.6588	pop1_snp	TGCAGATGTTCAAAATTTGTTGAAAAACAAGACTAACATTTCACCTGATTATTTTCTCTAAACCTCGTG
3635682	1	37.6588	pop1_snp	TGCAGAAAGGTAAGGCCTTTTTTTCAACTTGAAACTTTCCCAATTTACAGATCGGAAGAGCGGTTCAGC
3636018	1	37.6588	pop1_snp	TGCAGTAAGACAAATCTTAGTTACACAAGAAAATGCTAATAACTCTGACTGTAATGTCAACCAAATCAA
3636523	1	37.6588	pop1_snp	TGCAGCTGAGCTCCGCCATGTCATGACAAATCTTGGTGAGAAGCTCACAGACGAGGAAGTTGATGAGAT
3637930	1	37.6588	pop1_silico	TGCAGCTTCAGTCAGAGGAGCAAGACACAGATTTTCCTACGCATTCAATAGGTATACTGTTTTACAGAT
3638139	1	37.6588	pop1_silico	TGCAGTCGAAGATGCAGGCATAGTTGGCCGAACTTCGTTATCAAATATCGCATGTTCTCTTTATGTACT
3638287	1	37.6588	pop1_silico	TGCAGTAGACCTATACATAAATTTATCAGTAGAATGAATGTTACAGATCGGAAGAGCGGTTCAGCAGGA
3639121	1	37.6588	pop1_silico	TGCAGCTAATTTCCAGGGGTCCTCATGATGAGTATCCAGAGACAATGGAGGAGGTTGCAAAACCGATAT
3639889	1	37.6588	pop1_silico	TGCAGAATGAGAGCTTCATGGGTCTAAGTGATACATAATCATTCAGCCAATCGCCGAGCACCCTGAATA
3658718	1	37.6588	pop1_silico	TGCAGTTTACACAATTCTATCACTTGTAACTAAATTTTTCCATGTTGTTTCGTTGTTACAAATGAGTTG
3658983	1	37.6588	pop1_silico	TGCAGAAGCAAGGGAAAGAGTGGAGTAAGATTTCTCACATTCCCAAAATATTACAGATCGGAAGAGCGG
3659194	1	37.6588	pop1_silico	TGCAGAAACAATTGATCTCAAAATTGGTCATTTTCATAAATCCTGCAAGATACTTGAAGAGGGGGAGAG
3659790	1	37.6588	pop1_silico	TGCAGATGAAGAGGGGGAAAGAGAAACAAAAGCTTTTTCCTTTGCCTCACGAATATTCATGTATAAAAA
3660050	1	37.6588	pop1_silico	TGCAGTTTGCGAAAGCCTAGATGCTTATTGAGTTCCATTTTGAACTTTTGATTTACAGATCGGAAGAGC
3660066	1	37.6588	pop1_silico	TGCAGAACTAACAGTTCAACCAGTGAGCTCTTCCATTACAGATCGGAAGAGCGGTTCAGCAGGAATGCC
3660279	1	37.6588	pop1_silico	TGCAGTGTTGTTGTGTCCAAATAATAACCTTCACAACATGGAGCTTAGTGATTCGATTTTTGATTTGGT
3660588	1	37.6588	pop1_silico	TGCAGTCGAGAATCAAACTAGGAAATTCAAATTTAGAAATTTACCAGGTGTGCTATTACGGAAGAGATG
3660781	1	37.6588	pop1_silico	TGCAGTAGATAAATAGTAAGAGTAAAGTGACACGAGATAACAAGTAGCAATATCATAAAAAATTAGCAA
3661238	1	37.6588	pop1_silico	TGCAGTAATACTCATATCACAGCAACCCATCCACCCATGGCTTTCTTGACCTTACTATACATGATAGAC
3661429	1	37.6588	pop1_silico	TGCAGCTGTTGTTCTTTCATGTGGTGATCTCTCCTCCGATTGAATACCTGAATTTGTTTTCTCGAATCA
4080512	1	37.6588	pop1_snp	TGCAGGTACAACAAATTTCCAATAGATTTGGGAACCTCGGTGATACTCTTGTAGTTTGACAAAGACAAC
4081204	1	37.6588	pop1_snp	TGCAGTTTACACAATTCTATCACTTGTAACAAACTTTTTCCATGCTGTTTCTTTGTTACAAATGAGTTG
4081231	1	37.6588	pop1_silico	TGCAGCTATATTGGAGGACTTGTAACTGCTATTCTAATGCAGACCATTCTCATATATACTTCTGTGCCC
4082312	1	37.6588	pop1_silico	TGCAGAAAAATTGATTCATAACTCACTGCATATGTCTTTCAATTACAGATCGGAAGAGCGGTTCAGCAG
4082326	1	37.6588	pop1_silico	TGCAGATGAAGAGGGGGAAAGAGAAACAAAAGCTTTTTCCTTTGCCTCACGAATATTCTATGTATAAAA
4082875	1	37.6588	pop1_silico	TGCAGAGAATAATCTTTTGAAGCAGTGAAGTTCATAATTGACAGTTACAGATCGGAAGAGCGGTTCAGC
4083274	1	37.6588	pop1_silico	TGCAGCCTTCAACCCACCATTATCTTTGCTGACAACAAAGTCGGACAACAATTGGAGATTTTCTAGTTT
4083875	1	37.6588	pop1_silico	TGCAGTATGGCAGAACTCCTTTCTAACATCTTCACTTCCAACAGCCATTACAGATCGGAAGAGCGGTTC
4083963	1	37.6588	pop1_silico	TGCAGAACAATTTGCAAACATTGGATTGTGTACAAATTTGATCTTATATCTCACCAAAGCACTTACAGA
4084015	1	37.6588	pop1_silico	TGCAGTTTCTAGAAAAAAGATCAAATTGTCTGTGACCAGATATAGAAGGTATTGTGACTTCGTTACAGA
4084110	1	37.6588	pop1_silico	TGCAGTGTGATTTGTCAAAACAATTTTCAATATAGCATGGAGCCTGAGTCTCTTGATTTGGTGACTGCA
4084531	1	37.6588	pop1_silico	TGCAGAAGAAGACCAACAAACTGCACTTTTATCGTTGTTGGTTACTGCAATTTGTTGTTATTGTGAAGA
4084633	1	37.6588	pop1_silico	TGCAGCAGTACTAGTTCGAAGTGAATCCAACCCTTTTATTTCCAATCTCCCTCTAACGTTGTTTAGGTC
4084884	1	37.6588	pop1_silico	TGCAGTAACAAATACTTTTACTCCTATGTACTTAGCTGTCTGAATTGCAAATGTACCGATTCCGTTTGA
4084935	1	37.6588	pop1_silico	TGCAGGGTTACTAAACCCTCTTCCAAGTTGGGAAGACGTTGCTATGGACTTCATAACTGGCTTACTTAG
4084938	1	37.6588	pop1_silico	TGCAGGAATTGACGGTGGCTCAAACAAATGAGCAGAGTGTGGCAAATGACTTTCACGTGCCGAAAAGAC
4085515	1	37.6588	pop1_silico	TGCAGGGTTACTAAACCCTCTTCCAATCCCCAACAAAGTTTGAGAATACATTGCTATTATGCACTTCAC
4085855	1	37.6588	pop1_silico	TGCAGTGATTCTAACTGAGCCACAAATAATTTTGAAAATACAGATAAAATTTATTGTGTAATAGCAATA
4085974	1	37.6588	pop1_silico	TGCAGGCATAACTTATAAAACAGCAAACATGGAAAAACTTGATCACTTTTTTTTCTGGTTGTAGAAATA
4085982	1	37.6588	pop1_silico	TGCAGGGCTAGGAAAATTTTCCAACCTACTTGGAAAACTTTCCATCACACAGCTACAAAATGTTACAGA
4086116	1	37.6588	pop1_silico	TGCAGGCTGCATCATTTAGTTCCTTATAAAAATCCTATATCTCTGATCACCGTGAAATAGGCAATGCTA
4086421	1	37.6588	pop1_silico	TGCAGTACACTCTGCGAACACTAACTTTTTATTTTTCTTTTTGAGGAATGCGAACACTTTACAGATCGG
4086424	1	37.6588	pop1_silico	TGCAGCTGCTTTGGCCAAGTGCAGGTTCTAATACAGTATTTGTTTCATAATTTACTGCAAATGGGAATT
4086700	1	37.6588	pop1_silico	TGCAGATGCAAAAATAACATGATACAAACCAAAACGAAATGTGAGCAAAAGTTACTAAATACATCCAAA
4087191	1	37.6588	pop1_silico	TGCAGTTATATAAATACCCTGTGTAATGGGTTTGGTTTGTGACCAACATTGGAAAGACACCAAATAAGA
4087696	1	37.6588	pop1_silico	TGCAGAAATCCAAGTTGAAGAAATCTGAGAATTACAGATCGGAAGAGCAGTTCAGCAGGAATGCCGAGA
4087807	1	37.6588	pop1_silico	TGCAGTGTAAAAAGGAATGTCCTCTAAAGTCTAGCAACTGCACTTACAGATCGGAAGAGCGGTTCAGCA
4088548	1	37.6588	pop1_snp	TGCAGATTTTCCTAGTTTGAAATGTTTGTTTCTAAGGAAGTGCCCGAAACTGCGAGGAGATATACCTCA
4088789	1	37.6588	pop1_snp	TGCAGCTAACAAAAGTCAAAGTGAAAAAATGAATTTCTAAAGCTTGTTTCATCTTTTTCTTGTAGTGGA
4089464	1	37.6588	pop1_silico	TGCAGCAGGTAGTGTAGTAGCCTTGTAGGTGCTTTGGCTTACTGTTGGGCTAATTGTTTTACATCATGG
4089717	1	37.6588	pop1_silico	TGCAGCTTCCATAACTACAAAACAAAAATTGCTAATAATTCAGAATTCATCTCACAAATAATAAAATAT
4089771	1	37.6588	pop1_silico	TGCAGCTTCCACCCAGACATATTCTGGTGGTATTGGGATGGAATCCATTATTGCATTACAGATCGGAAG
4090686	1	37.6588	pop1_silico	TGCAGTGTAGTGTAGTGTATTCTGCTCGAGCCGGATTTTTCCATTACAGATCGGAAGAGCGGTTCAGCA
4090736	1	37.6588	pop1_silico	TGCAGAACAGAAAATTTGGCTATATTTCAAACCTCAGAATCAATAAACCGGAAAGGAATCAGAATACAA
4091215	1	37.6588	pop1_snp	TGCAGGATACGCTGGTAGCTTTTTGCCTGAAAAACACTTATATTTGTTACAGATCGGAAGAGCGGTTCA
4091226	1	37.6588	pop1_silico	TGCAGCAAATCAAAGTCTGAAAAAAAATAATAATAAAGACCGATTCCTTTCTATTGTGCTTATCGAATT
4091281	1	37.6588	pop1_silico	TGCAGTTCTGATCTTGACATGGCAATACCACAAGTGGGCACACAAGAATGGATCAAGTCATTCAATATG
4091611	1	37.6588	pop1_silico	TGCAGAGACCCAATTTACAATGTTCTTATTGGCTTCCACTGATGAAGCATTGGAACAATTTCCATTGAT
4091668	1	37.6588	pop1_silico	TGCAGATTATGATTGTGTGATTGGAGCCAAGGTGGAAGCAATGTCATCTCAGGTATAAATTTCCTCTTT
4091774	1	37.6588	pop1_silico	TGCAGTTTATCAGCTAAACAATGAGTCTCATATAATATAATATAAATACCAATATTACAGATCGGAAGA
4091801	1	37.6588	pop1_silico	TGCAGTATATACTTGCGTTGGGAGAGTTGCAGGTCCAAGTAAACGTCCAAACACGTTACAGATCGGAAG
4105824	1	37.6588	pop1_snp	TGCAGTCCTTTTCCCCATACTCTGATAATAAATCATTACAGATCGGAAGAGCGGTTCAGCAGGAATGCC
4106467	1	37.6588	pop1_silico	TGCAGGTCATATATTTCGAAACTTGTTCAATCTACAGCCCCTTGAAATTGTTTACGAAAACTATATAGT
4106672	1	37.6588	pop1_silico	TGCAGCTTGGTTTGCCAAAATAACTTTTTATGTAGCGTTGAGCTTGAGTTTTGATTTGGTGATCTCTTA
3632314	1	37.6588	pop2_silico	TGCAGACAGGCCAAACAATAAAAATATCTCAAACAATGTTCCACACAACACAGAGACTAAGCCAACAAA
4084072	1	37.6588	pop2_silico	TGCAGTCTAAGATAACTAAAATGGTCATGGTCCATTACAGATCGGAAGAGCGGTTCAGCAGGAATGCCG
4118910	1	37.6588	pop2_snp	TGCAGAAACAAGTGTGTCACTATATTGGATAAACCGATTTGGAGCAATAGAAGTAAATGAGTTCTGTTT
4118921	1	37.6588	pop2_snp	TGCAGATGATAAAGCTTGCATGTTTCAGAAGGCAGCCTTTCGATATTAGTGTGAGAAAGATTTACAGAT
3633395	1	37.7015	pop2_snp	TGCAGCATTGAGAACTTATATGTCAAAAGCACTGGTTGATTTGACTGTGGTAACCTTTCCTCTCCTTCG
3634740	1	37.7015	pop2_snp	TGCAGGATATTGTAGAAATTATCGTTCAGGATGTTATGGTCGATGGCCACGCGTATGTTTGAAATTTTA
3635704	1	37.7015	pop2_snp	TGCAGGTACATTTCAGCGATAAATTTCGTAGATCATTCACAAAGGTGCGGCCGCAGAATAGTAAAATCT
3636094	1	37.7015	pop2_snp	TGCAGTTCCAAGTATCCAGTGCGCAAAAAACCACACACTTCTTCTTTTGCACCCCCTGTGAACAAGAAG
3638266	1	37.7015	pop2_snp	TGCAGAACATGATGCGACAGCATGAGAATAGTTGAGAAAAACCAGATAACGATGTTTGTTATGAGAAAA
3659424	1	37.7015	pop2_silico	TGCAGTTCATCAAGCATGATGAAGAGTGGAAGTATGTCTGGAATTGGTTCAACTTCCAAAGATCCCAAA
4080185	1	37.7015	pop2_snp	TGCAGCTTCAAACGAAATTCTGGAAAATATACGCTTCGAATATGACTTCGACTCCAACACGAAAGTTAT
4081589	1	37.7015	pop2_snp	TGCAGCTATCTCATTGATCTTCCTCTCTGCGTTACCTTTTCTATAACCTTTATATAGCTCATTGTTTAC
4083269	1	37.7015	pop2_silico	TGCAGCGGAGCAGTATTTGAACAAATTCTCATTTACAGATCGGAAGAGCCGTTCAGCAGGAATGCCGAG
4083973	1	37.7015	pop2_silico	TGCAGAGACACTTCCACTGTGAGGCTTCTTGCAAACCTTACACTGCGGAAGATGTGTTTTGGCTGCATA
4089662	1	37.7015	pop2_silico	TGCAGTATCTGAGTGGCTATGGAAGCCAAGTGTGGGAGGTACTCTACTTTACTACTTTATGTTGAACTA
4118654	1	37.7015	pop2_snp	TGCAGTCAATAGATATAAAATACAGCAATGTGTGGATGTAATGATGCAGATTACATAAAAGGCGATCTA
3635555	1	38.2144	pop1_snp	TGCAGCAGATAGCTCATAGCTCCATGCAAAACCCCTATTTCTCCTTTTGTTACAGATCGGAAGAGCGGT
3635905	1	38.2144	pop1_silico	TGCAGAAACTTATCACATTACAACACATCAGTATATTGAATTTTCCATTACAGATCGGAAGAGCGGTTC
3638991	1	38.2144	pop1_silico	TGCAGTGGCAGCTGGTAGATACATGTTGCCAGCTGGTAGATACATGTTGTGAAGATAAACTTACAGATC
3639173	1	38.2144	pop1_silico	TGCAGAAACAACAAGTGTTGCTTCACATACTGTTGCAGCAGCAGCTGCGTCTGATGTGTAAATGGGACG
4080859	1	38.2144	pop1_snp	TGCAGTTGAAACCTCAATGCAAGAGAGAGAAGAAGATAAAAAATTGGAAGATTCAACAAATACTGATGG
4081728	1	38.2144	pop1_snp	TGCAGAGACTGAAAAGGGAATATTTGATGCAATATTGGAAGGCCATATTGATTTTGAAAGTGAACCGTG
4083614	1	38.2144	pop1_silico	TGCAGCAATTCAAGACTAAAGAAAATATTGAACGTTAGTATAAATTCATTTGGTGCATTTACAGATCGG
4085212	1	38.2144	pop1_silico	TGCAGGCAACTAAAAGAAATCTTCTCCAGCTAGCTGAAGCTGTTCATTTTGAACAACTTTTAGGAGGAT
4086690	1	38.2144	pop1_silico	TGCAGAGAAAGGTGATGATGGTAGATTACACATATACGATGTTGAGCAATTAGAAAATGCATACACAAG
4086695	1	38.2144	pop1_silico	TGCAGGTGCTGGAGTCAAATTCCCCCTACTGCAATTTACAGATCGGAAGAGCGGTTCAGCAGGAATGCC
4087776	1	38.2144	pop1_silico	TGCAGGCATCTAAAAGAAATCTTCTTCAGCTAGCTGAAGCTGTTCAATTAGAACAACTTTTAGGAGGAT
4088379	1	38.2144	pop1_silico	TGCAGAGAAAGGTGGTGATGGTAGATTACAAATATACGATGTTGAGCAATTAGAAAATGCATACACAAG
4089344	1	38.2144	pop1_silico	TGCAGGTGCTGGAGTCAAATTCCCTCTACTGCAATTTACAGATCGCAAGAGCGGTTCAGCAGGAATGCC
4089406	1	38.2144	pop1_silico	TGCAGGCAACTAAAAGAAATCTTCTTCAGCTAGCTGAAGCTGTTCATTTTGAACAACTTTTAGGAGGAC
4089905	1	38.2144	pop1_silico	TGCAGAAAAATATCAAGACAAATTTCTCTCATAATAACCATAACAGCAACAACAACAAAACCTTATTCT
4090427	1	38.2144	pop1_silico	TGCAGGAATATCTGATCTACAATGGAGGTTTCGGGGACATGATTATAGAATTTATTTTACAGATCGGAA
4090534	1	38.2144	pop1_silico	TGCAGCAGCAGCTGCGTCTGATGTGTAAATGGGACGAGTACAAGGAGGTGTGAACGTGTGAATGCAAGA
4091057	1	38.2144	pop1_silico	TGCAGGCAACTAAAAGAAATCTTCTTCAGCTAGCTGAAGCTGTTCATTTTGAACAACTTTTAAGAGGAT
4106606	1	38.2144	pop1_silico	TGCAGCTAAATTCACAGAATTTATTTGCAAGTAATTTCACAGTAAAATGCATAGGTAAAATCGCAGGAA
3629677	1	39.338	pop1_silico	TGCAGCAATTGTTGAATCAAATCATCTGAGATAACCATACAAAAGAGCGATTACAATTGAATAAAAGCA
3631307	1	39.338	pop1_snp	TGCAGTTCTTGTGCAACATTTCGGATATTCATTATAAAGGGTCTTGTCAAAGAATTATTTTCTATTGGC
3631824	1	39.338	pop1_snp	TGCAGCTGATCAAGTCTGTGACATATTTTTATTCTCGATGAACACCAATTTGATATTCTACTGCCAACT
3636387	1	39.338	pop1_snp	TGCAGGATCACCACCGGTGGTAATAGCACACGGCGGATTTTCGGGGCTATTTCCAGATTCTAGTTTACT
3639262	1	39.338	pop1_silico	TGCAGCAATTGTTGAATCAAATCATCTGAGATAACCATACAAAGGAGCAGATTCATCCACTACCTATGC
4081226	1	39.338	pop1_snp	TGCAGAAAAACGCGTTCAGAAGTCAATATGTATGCCTTGCAATCAAAGGCCGGAAATAAAAATACTAAA
4088552	1	39.338	pop1_snp	TGCAGTCGGAGAGGATGACAAAACACAATCGCCAATGTCGGCGGAATGGGTAAGAAGCGGAAGCTTGAT
3630016	1	41.0621	pop1_silico	TGCAGCAAATATTTTTTCAACATGCAGTAGCTGGTATTTGATGTTATTCATCAAAAAAATCTTCCATTG
3630367	1	41.0621	pop1_snp	TGCAGTTGACGCAAACACGTTATTGAAACTCACTCCAAAAGGAAAATTACAAGAAATATAGGGAGTAAG
3630871	1	41.0621	pop1_silico	TGCAGTAGCCAATGATTGATACCCAGAATCTACTTCACACATTTACAGATCGGAAGAGCGGTTCAGCAG
3634419	1	41.0621	pop1_silico	TGCAGCTAAGCGCATGTACTCCACAATATGGATATTTTACAGATCGGAAGAGCGGTTCAGCAGGAATGC
3635040	1	41.0621	pop1_silico	TGCAGCAAATATTTTTCCAACATGCAGTAGCTGGTATTTGATGTTATTCATCAAAAGAATCTTCCATTG
3635247	1	41.0621	pop1_snp	TGCAGTAATACAAGAAAGGGCCATTCAACAAAAGGACATTGTAACAGAACTTTGAAAGACTCGTAAATT
3637197	1	41.0621	pop1_silico	TGCAGGTATTTGTAGAGACATCAAACTCTCTTTTGACAATAAAAACTTTGAGGTGAATGCTTTGGTGTT
3637494	1	41.0621	pop1_silico	TGCAGGATTCCAGAAAAAAGGTTACCAAGGAAGTTGAAGAGATGCGTTTGAAGATAGATTTTTTTAGTC
3637557	1	41.0621	pop1_silico	TGCAGGAAGAAGAGTGGAAGCTGTGTTACAAATCGGAAGAGCGGTTCAGCAGGAATGCCGAGACCGATC
3637729	1	41.0621	pop1_silico	TGCAGTAGATGCACGCAAATACAGACTGAGACCACCGAAGAAAATTCATCCTATTCAAGTGATTGTGAT
3638042	1	41.0621	pop1_silico	TGCAGTGGCTTCATCAAAGGATTATCCGCATTATTCTAAGAGGTTTATAGGGAAGTTTTGGATGACTGA
3638313	1	41.0621	pop1_silico	TGCAGCTGCTTGGAATGGACGTGCTAGTTGGTCCTGGCGACCTTGCTGACCAAGGTCAAGATTTTGGTT
3639148	1	41.0621	pop1_silico	TGCAGGTTAGACAAATCAATTGGCTCATCCAATCCACCTAAGCTAAACTCATTCTTTTCCTTGACATTC
3658863	1	41.0621	pop1_silico	TGCAGGAGATGGTAATAATGCTTCTCAGCCAATTACTTTCAGTCCCATTTACCGCAATTAGGCAATGTC
3659627	1	41.0621	pop1_silico	TGCAGAGAAGCTAACTAACCCATTTCACTGCTCACTATTTTGTCAACTTTCATTCATTGATTATTACAA
3660149	1	41.0621	pop1_silico	TGCAGTGTTACCAATTTATGGAGCAATATCATAATTTTGACTAGTGGATGCATTACAGATCGGAAGAGC
3660360	1	41.0621	pop1_silico	TGCAGAAACTTCCCATGCAAGTAACAATTATACAATTTCTCAAGAAAAATATGATCAATTACAGATCGG
3660542	1	41.0621	pop1_silico	TGCAGAAGTTTCAATCTACTTATGAAAAAATTGCAAATTGTTTTTTCTCCTCTTTTTACAGATCGGAAG
4080256	1	41.0621	pop1_snp	TGCAGAGTATTGTACGTGGGCCGATTTCTGACTCTATTGTGGGCATGTCCGCGCCCAGCACGTTACAAC
4082407	1	41.0621	pop1_silico	TGCAGATTGGAGAAAAAATGTTCATTCAGCTTTACAGATCGGAAGACCGGTTCAGCAGGAATGCCGAGA
4084547	1	41.0621	pop1_silico	TGCAGCAAACCACTTACACCACATCACACTGAGGAGCGTATCTTGAACAAAAAGATCTTTACAGCAGAA
4087509	1	41.0621	pop1_silico	TGCAGATGAAGCAGCTGTCAAAAGAAAAAACATGAAGTTGGCAGTGTTGCTTCATCCGGATAAGAACAA
4087981	1	41.0621	pop1_silico	TGCAGTGGAAATTTATGAGTCAGTTACAACATTACACATCGGAAGAGCGGTTCAGCAGGAATGCCGAGA
4089269	1	41.0621	pop1_silico	TGCAGATGCAGGTCCAATGGTGGATGATGCTTTAGAATTTTGGTTAGCCGATCAAGAACCTTGGTTACA
4090145	1	41.0621	pop1_snp	TGCAGCTATATGAGATTGATAACTCTGTTTTCAACTTTGAATTAGTAACAAGGGTTCAAACTAAATATT
4090755	1	41.0621	pop1_silico	TGCAGGAGATGGTAATAATGCTTCTCAGCCAATTACTCAGTCCCATTTACCGCAATTAGGCAATGTTTT
4091166	1	41.0621	pop1_silico	TGCAGCAATTCGAATCCAACACTACGCAAGCAAAAAAGGAAAGAATTAGTCATTTACCTCTCATCAATT
4105736	1	41.0621	pop1_silico	TGCAGTAAGTTTCAGTCCAAGAACCGAATAATAATCAAGCTTCCCATTATGTCTGAACTCGGAAGCAAG
3636600	1	41.0621	pop2_snp	TGCAGCATCTTCCAGGGTTTCTTCTTTTCGTAAAGACACCAATGATGAATCTGTGCAGCACGAGGTCAT
4088647	1	41.0621	pop2_silico	TGCAGTAGTGAAGTTATGATCCCAAAATATAGGTGGCTTGGCCGCATGAGCTATTAGAGTAAGGCACAT
4089273	1	41.0621	pop2_silico	TGCAGTATACTTGATGAAGAGACTAACTACAAGTGCTCTTCCTAGATTCACATCACCATTTGTTGTAGT
3630783	1	41.6361	pop2_silico	TGCAGCACCCACAACCACATCCGGGACCACCTTTTACAGATCGGAAGAGCGGTTCAGCAGGAATGCCGA
3633664	1	41.6361	pop2_snp	TGCAGCATTTTGAAAATTTTCCTTCTTATCCACCTTTTCACTTTCATAGTATAATAGTTCTTTTCAATG
3634764	1	41.6361	pop2_snp	TGCAGATCCTTTCTGGTTTCAGCTCCATGTAACTTTTCCATTTGCTAATTGCTTTTACCTTCTTTAGGT
3635284	1	41.6361	pop2_snp	TGCAGGTGCAAATTCTCAAGAAACTTTCACACAAAGTGCATCTGAATCCTCTGTCACAGACAATTTTAT
3637584	1	41.6361	pop2_silico	TGCAGTATTTTTTTGGCAAACGATATTCTATTTATGAGCTAACTTGATGCATTTATAATAGCCTTTGGC
3638323	1	41.6361	pop2_silico	TGCAGTGTTTTGGTTCTCCTTTAGCTATAACTCTAATACAATGTTTCCAATAGCCTAGAGTGGTTTCTA
3639059	1	41.6361	pop2_silico	TGCAGAACTAGCAGGTGAAGCAGGCCCTGAAGCCGGAAAGGAGATAGAGTTCCGGGGGAAAAGATAGCA
3640892	1	41.6361	pop2_silico	TGCAGTGTTTTGGTTCTCCTTTAGCTAGAACTCTTCTACAATGTTTCCAATAGCCTAGAGTGGTTTCTA
4079463	1	41.6361	pop2_silico	TGCAGGTACAAGGACATGGGTTCAAACCCCATGGATGTCATATCTTTTTTTTACCATTTCTTTTATATT
4079921	1	41.6361	pop2_snp	TGCAGAGCTACAACAACGCAATGTTGAACATTCATGGCCGTTTTGTGCTGTGTAAGCTATAAAGTTTCT
4080020	1	41.6361	pop2_silico	TGCAGTCATAAGGGGAAAGCTGCACGTGAAAACTGCAAAAAGCACACAAAAGACCTTACCTTCATCTCC
4080505	1	41.6361	pop2_snp	TGCAGCACATAGAATGACAGTTTAGAGAGAAATAACAAATAAGATTTACATTTTTCTGCAACTTTAGGT
4084479	1	41.6361	pop2_silico	TGCAGCAAAACTGACTGGAAAAGGTAAAAAGACCAAGAGGAAAACAAGGGCTTATGGTTAGAAAAAAAG
4084879	1	41.6361	pop2_silico	TGCAGCATGCCTTTATTTATATAGTAGGCTCTTAGGGTTTTTTGATGCCCCAAATTTTTAGGATTTTGA
4087151	1	41.6361	pop2_silico	TGCAGGGTAGTCCATGTAAAATTTCAAAGCAATTGGACTAAAGGATGTGGAATGGCATCAAAAATCGAT
4087486	1	41.6361	pop2_silico	TGCAGATGGAAGTAGGCTTACCCGAAAAATATGCTCAAAAGGTGATCAAGAGTATAACCACTACTAAAA
4087974	1	41.6361	pop2_silico	TGCAGTTCCCCTTTACCGAAGATTTTGCCAAGCAACTGGCTATGGGGGAACCATTACCCGCCGCGAGGT
4089976	1	41.6361	pop2_silico	TGCAGTGACACAAGGTCGGCTGAATATCAAGCAGATAAGAGAACTTACAGATCGGAAGAGCGGTTCAGC
4090593	1	41.6361	pop2_silico	TGCAGTGTTTCTGATACAAATATTAGTACCTCCTCTTGCAGCAATACCCCAAGTGAATGTCCAACCATT
4091113	1	41.6361	pop2_silico	TGCAGAATATATAAACACTAAAATTGCAAAAAAAAGAGAGTGCAGAATTCCCACAGAGCTTGTCTCTTG
3633029	1	41.6368	pop1_snp	TGCAGTGACTGAACAAAGCATGTAAACTCAGAGAAAATCTGCACGTGCACACCCAACATCACATGCTTT
3635499	1	41.6368	pop1_silico	TGCAGATTTTTTTAGCTCTTTTTCTTCTTTTGCAGAGTTTATATTTTGCTCTTTCTTCCTCTCCGTTTC
3638539	1	41.6368	pop1_silico	TGCAGAAATAATACTCTTCCTCCATTCCCAAATTAGCTCCATAAAAATCATTCCAAAATCTCAAAAATC
3658970	1	41.6368	pop1_silico	TGCAGGAAAGCACATTCCTTTTACATTTGTTTCTTCTTTCATCAATTATATATTTATTTACAGATCGGA
3661555	1	41.6368	pop1_silico	TGCAGAACTAGCAGGTGCAGCAGGCCCTGATGCCGGAAAGGAGAATTGAAATCCAGGGGAAAAGACAGT
4080795	1	41.6368	pop1_snp	TGCAGTATACAACCATGAGCACAAGTTCCTTATGGTGAGATACAGCTAGCTAATATAATCGCTCATGAG
4081645	1	41.6368	pop1_snp	TGCAGCTAGGAGAAATTTAGGGTACCTATCTTGTGGGAGTGGAAATCCCATTGATGATTGTTGGAGATG
4081731	1	41.6368	pop1_snp	TGCAGGTGCACATTCTCAAGCAACTTTTGCATAAAGTGCATCTCAATCTTCTGTCACAGTAGGCACACC
4083345	1	41.6368	pop1_silico	TGCAGAACTAGCAGGTGCAGCAAGCCCTGATGCCGGAAAGGAGAATTGAAATCCTGGTGAAAAGACAGT
4083498	1	41.6368	pop1_silico	TGCAGACAACAGAAATGTCCACGTGATATTGAATTGGATGCAATTTCCTGGTTTACCCTCAAACAAACT
4085373	1	41.6368	pop1_silico	TGCAGTAAAGCACATTCCTTTCATATTTGTTTCTTCTTTCATCAATTATATATTAGTTATATAAATGTG
4086972	1	41.6368	pop1_silico	TGCAGCTCTCTTATGCTAACAATATAAGCATGCTACGTCCTTTTCTCTCACGTAAACCACAATACAAAG
4088325	1	41.6368	pop1_silico	TGCAGCACCAACAATCAACAAATAATCAAAGCAGGCATATTTATAAAAGTTGTTTTTGCCTTTCTTCTC
4089104	1	41.6368	pop1_silico	TGCAGAACTAGCGGGTGCAGCAAGCCCTGATGCCGGAAAGGAGAATTGAAATCCTGGGGAAAAGACAGT
4091759	1	41.6368	pop1_silico	TGCAGACTTGTCTTCCTAATACAGAGGGTAGAGCATATGATGCAGTATGTTTTATGAGATACTCAAACA
4084367	1	41.6368	pop2_silico	TGCAGAGCTACCAAAAACATTGTAAAAAACTGCAACCTGCAACCAAGAGAAAATCTTACAGATCGGAAG
4090220	1	41.6368	pop2_snp	TGCAGACTAAAGAGGATTATATTTAGTGGTTGAGTTTTTATGAGATTTTACAGATCGGAAGAGCGGTTC
4085803	1	41.6435	pop2_silico	TGCAGATTTGCAACCTCAATGCAATAGTGCATAGAGATAGATGAACTCTAAGGGACTCAACCAAGCCAA
4087132	1	41.6435	pop2_silico	TGCAGTGTGATTGTTACTTTTTCAAAGTCCATTACAGATCGGAAGAGCAGTTCAGCAGGAATGCCGAGA
4088138	1	41.6435	pop2_silico	TGCAGTGTTGGATCAATAGGGCCAAGATGAGTAAATTACAGATCGGAAGAGCGGTTCAGCAGGAATGCC
4089746	1	41.6435	pop2_silico	TGCAGTGTGATTGTTACTTTTTCAAAGTCCATTACAGATCGGAACAGCGGTTCAGCAGGAATGCCGAGA
4118554	1	41.6435	pop2_silico	TGCAGTTTTGGTCTTAGCCTTTATATATTCCCCATGAAGAGTGCTTTTCCTAAACAGAAAGAATAAAAT
3633479	1	42.82	pop2_silico	TGCAGCAATAACAGGAAATCCATCTGTTGAAGAATTTTGTTCGTCACCATCATCATCATCATCAATATC
4085682	1	42.82	pop2_silico	TGCAGAGATCTGCAATTTTTATGAGCATTTTTCAAAAAGAACCGCCCCATTCGGATAAATGAGCACAAA
3631141	1	43.381	pop1_snp	TGCAGTTTCATTTGATTCTTATTTTGATTTTTGGAACTGGTGTTTAGGACATCCAACCCTCGCTCTATC
3635015	1	43.381	pop1_snp	TGCAGACATCAAGACCTGAATACAATCAATTATTTGTGAAGAAGACTGGTGGTGGACCAGAACTTTGGC
3636536	1	43.381	pop1_snp	TGCAGTTGGATTCTGAAGAAACAGAGAAATTTGAAAAAGAGAAACTTCTCAGTGAGATGTACAACAAGT
3637199	1	43.381	pop1_snp	TGCAGCCAATTATTACCAATTTCTCCAATGACACTAGGCTACGAGACGTAGTCAGTTGAAATAGGGAGA
3637980	1	43.381	pop1_silico	TGCAGACGTTATCCAATGGATGCACTTGTATCAAAGTTGTTTACAGATCGGAAGAGCGGTTCAGCAGGA
3638861	1	43.381	pop1_silico	TGCAGAATTCCTTATCCTCGAGATAGAGATGTTCCATGTACTACATCACCATATATACTGAAGCTCTAA
3639048	1	43.381	pop1_silico	TGCAGTCTGTAACAGTATGCGTTGCATGCACATATTAGAGAAACACGCAGCATGAGAATCCACAAGCAT
3639239	1	43.381	pop1_silico	TGCAGTAGTGAAAGGTCCAGAGACACAGAAATTGTATTACAGATCGGAAGAGCGGTTCAGCAGGAATGC
3639448	1	43.381	pop1_silico	TGCAGTATTTTTTTGGCAAACGATATTCCATTTATGAGCTAAGTTGATGCATTTATAATAGCCTTTGGC
3640460	1	43.381	pop1_silico	TGCAGCAGTGAAAGGTCCAGAGACACAGAAATTGTATTTATGTTCGTTTTACTTCATTTCTTACAGATC
4082794	1	43.381	pop1_silico	TGCAGGTACAATTCATGCGTATGTTTTTTTACAGATCGGAAGACCGGTTCAGCAGGAATGCCGAGACCG
4084438	1	43.381	pop1_silico	TGCAGTTGCTTCCCTGATATTCCAACTCCTTACAGATCGGAAGAGCGATTCAGCAGGAATGCCGAGACC
4089220	1	43.381	pop1_silico	TGCAGTTGCTTCCCTGATATTCCAACTCCTTACAGATCGCAAGAGCGGTTCAGCAGGAATGCCGAGACC
4079121	1	43.4014	pop2_silico	TGCAGAAAAAAACCCCACCATATTTTGATCATTATTGAGGAAGTTGTAGTTTTCCCTCCGAAATCGAAA
4083394	1	43.4014	pop2_silico	TGCAGTTTTTTACTATACCACCCCATGAAAACTGCAACATTTACCCACTATTATCAGTATATGCTTCAT
4088927	1	43.4014	pop2_silico	TGCAGCTTGATCATACATACACACATATATACTTCATACTTACTGCCTTGCCTTCATACACATTGACTT
4082074	1	43.4717	pop2_snp	TGCAGGAAGAAAAGGAATAGATAGTCCTGAAGTCATTTCAGCCGGAAGAAAGAGATTGGACACTCCTGA
4084962	1	43.4717	pop2_silico	TGCAGCCTTTCTTAGAATTTCAGGAAAGAATTTGTGAAGAAACGGCACCATCGTCGTCACGCCTCCTGA
3630092	1	43.9366	pop1_silico	TGCAGCAAGTATCTCACACATTCTTCCTACTGAATATTTATAACGTAAATAACTTTGAAGCCATGTCGT
3634404	1	43.9366	pop1_silico	TGCAGTTGAGTTGATTTTGAGTATGTTGTCAAGCAAGATTTACAGATCGGAAGAGCGGTTCAGCAGGAA
3639106	1	43.9366	pop1_silico	TGCAGAATTTATATAATACCACATGTTATGGAAGAACTAACCAATGTCATTAGGTCGATACTCTATTTT
4082119	1	43.9366	pop1_snp	TGCAGAGTTGTGTGTTTTGAAACAATAACTTCGTGTAAAATCAATCCCCCGGTTTATTTTGTTCTGATT
3629580	1	43.9896	pop2_silico	TGCAGATGAAAGTAGAGGATCTACTACATCAGGCACTGATTGGAAAGTAGGTTATCTTTTTGGAACCGG
3631804	1	43.9896	pop2_snp	TGCAGACTTGCCACTCTGTAAAATGATAGGGCTGTGCCTTACAGATCGGAAGAGCGGTTCAGCAGGAAT
3632528	1	43.9896	pop2_snp	TGCAGAAACTAAAGCTACTTATGGAATGCAAAAATGAGGGAACAAATCAGCAGCGTCGTTACGTTTACA
3633315	1	43.9896	pop2_snp	TGCAGATCTTCAAGGGTCTGCACATCCTTGGCCCTTTCCCTACCGCCACAATTCTCTCACAGGTACAGA
3635969	1	43.9896	pop2_snp	TGCAGCCAGACCCTGTAGCAGAAATTGCTTTGACCGGGTTGAGATTGCTCGGGTTATGAATGCTGCTGG
3639135	1	43.9896	pop2_snp	TGCAGCTATTGTGTATACTCTACCCCACTATTTTTTATGTGGGACATTACAGATCGGAAGAGCGGTTCA
3659124	1	43.9896	pop2_silico	TGCAGTAATGAGTGAAGAATCTGGGGACAAATCACAGTTCAATAAGTAAACGAGTGTCTGATAAGTTAC
3659524	1	43.9896	pop2_silico	TGCAGGAACATGAGTATTTTACTTGGAGATAGAAATATGATGCAAGTTACAGATCGGAAGAGCGGTTCA
4079183	1	43.9896	pop2_silico	TGCAGTAATGAGTGAAGAATCTGGGACAAATCACAGTTCAATAAGTAAACGAGTGTCTGATAAGTTACA
4079880	1	43.9896	pop2_snp	TGCAGATGTTGGGAAATTAGTTGAAGAGATATTGCAAAAAACATCAAAGTTATTGCTTTCAGAGGTAAA
4081590	1	43.9896	pop2_snp	TGCAGGGACACAGGAATTTCCTCCTCTTATCGCCCCACCTACAACTGTTGAGAGAGAATCAGTATTTGC
4083064	1	43.9896	pop2_silico	TGCAGCGGTAAATTGAATTGGTAATGTATAACTATTTTTCTTGAAGCATAAATATAAAAATTTATTTTT
4084399	1	43.9896	pop2_silico	TGCAGCAGAGAGAAATCTATGAGATATCGACTCCATTCCATCCTCCTCTGTCACAATTGCCTGCAAAAC
4088276	1	43.9896	pop2_silico	TGCAGATAATAATATCACGCATCCTCTCGGTTTACAGATCGGAAGAACGGTTCAGCAGGAATGCCGAGA
3629589	1	44.4921	pop1_silico	TGCAGTACTTCCATCTTGATCAATCCCTAGTTGTGAAAACACAACTCCAAAGGTATTACAGATCGGAAG
3629924	1	44.4921	pop1_silico	TGCAGCAGCTCGCCCTATTATTGCAAAGGTATATTTCTTCTTTTGTTTGAGATTCTTGCAGTCTGTATT
3630369	1	44.4921	pop1_silico	TGCAGTGATGATGAAGATTGAGGCATGGCAAGGTTATGCCAATGTTGTCAAGGTAGCAGAATAGGGACA
3632248	1	44.4921	pop1_snp	TGCAGAAGTATCAGCACGCAATATGTGAACACATGAGGAGTTACAGATCGGAAGAGCGGTTCAGCAGGA
3632466	1	44.4921	pop1_snp	TGCAGATTGGACCTGTCTTCCTCCCTTTCGACCCCATTCCACAAATGGTACAGCTTCATCTACGTCATA
3632492	1	44.4921	pop1_snp	TGCAGCTCAAACCAAGATATCCATTTTGGATTTACAATTTACAATATTACAGATCGGAAGAGCGGTTCA
3633414	1	44.4921	pop1_snp	TGCAGATGGTTTGAAGGCTGAATGGGTAGAACAGTATGAGAATGGTGTTTACATCACATTGACAACCTC
3633582	1	44.4921	pop1_snp	TGCAGACTATGCATAGTCAGCAAACTTATTTTGCTTCATAATAAACATCTTGAAACTATTTTACAGATC
3633689	1	44.4921	pop1_snp	TGCAGACTTTGTCTTCACCTAATTTATTTTCAAACCCAAGTTGAAAGCTCATAAACACATAATTCAATT
3634158	1	44.4921	pop1_snp	TGCAGCTTCAGCTTCTCCACGATCCAAAATAGCATCCAGTTCTTTAGCCATCTAAATAACCCAATAAGA
3636131	1	44.4921	pop1_silico	TGCAGAATGTTCTGCCTAAGGTTGATAGGTTGGTGGTGATTGGGATTGAAGAGGGTTGAGATTGGAGAG
3636664	1	44.4921	pop1_snp	TGCAGGGGCAGACCTAGAGTATAGAACATTAGTATATATTGAACAGTTATATGAATAGTACTAAGGCGC
3636822	1	44.4921	pop1_snp	TGCAGCACCAAAGCTCTCCTGTAATACATCATGCCACGTACTGAAAATCCAAAGAGGAAAAGGATTGAA
3636984	1	44.4921	pop1_snp	TGCAGATGGCACTAACAGTGGCTGATGCATTCCTCTCCGCACTTCCGTTGGATACTCCCTATCATGATT
3637542	1	44.4921	pop1_silico	TGCAGTTGTCATATAATCGTAGAATAAGCACACTTGAGCGGACTACATAAACAAACATTATTCAATTAT
3637680	1	44.4921	pop1_silico	TGCAGGCCTGCGTGGCTGGCTATGTTCGGTTATGCCTGCAAAATTACAGATCGGAAGAGCGGTTCAGCA
3637691	1	44.4921	pop1_silico	TGCAGGCCTGCGTGGCTGGCTATGTTCGGCTATGTTCGGTTATGCCTGCAAAATTACAGATCGGAAGAG
3639086	1	44.4921	pop1_silico	TGCAGATTGGTGCAGCGGATGGTTGATAGCAATGATGATCCCAGGAGCTTTAGAAACTCAGCTTCAGGT
3639977	1	44.4921	pop1_snp	TGCAGTATCTCCCCATCCTCTTTCAAAACCCCACTGCTTACAGATCGGAAGAGCGGTTCAGCAGGAATG
3640554	1	44.4921	pop1_silico	TGCAGTATCAATATTATTCAGATGAACAAGTCTCCCATAATAGGAAGTCTCATAAGGAAAAGATATATT
3640597	1	44.4921	pop1_silico	TGCAGAATTCTCACTTCCCAATCAACTCCATCACTCCACTCAAGTCATTCAACTCATTCAAGCACACAA
3640667	1	44.4921	pop1_silico	TGCAGTAGATGCACGTAAATACAGACTGAGACCACCAAAGAAAATTCATCCAATTCAAGTGATTGTGAT
3640860	1	44.4921	pop1_silico	TGCAGCACCAACAATCAACAAATAATTGAAGCAAGCATCTTTCTAAAGGTTGTTTTTGCCTTTCTTCTC
3659148	1	44.4921	pop1_silico	TGCAGAGCCATCGAAAGATGTAGAAGAAGGAGAAATTGATTGATGTTTGCCCCAATTACAGATCGGAAG
3659555	1	44.4921	pop1_silico	TGCAGGGTCGGAATTTGGAGAGGTTTGAAAGTCAGTTTGAAGTTTTGAGTTACAGATCGGAAGAGCGGT
3660747	1	44.4921	pop1_silico	TGCAGCTTTGCAACTGAGCTCAACATGTCGTTTATCATTAGACTCTGTCAGTTTAGACGACAAAATGGA
3660848	1	44.4921	pop1_silico	TGCAGTCCTCATTGGCTTTAGATACTCCAATCTCAATTTTGTCAACCAAAAATGATATTTTACAGATCG
4079077	1	44.4921	pop1_silico	TGCAGCTTTGCATCTGAGCTCAACGTGTCGTTTAGCATTAGACTCTGTCAGTTTAGACGACAAAATGGA
4080589	1	44.4921	pop1_snp	TGCAGGTCCACCTCTCATCCACATTAGACCATTTCCCACTTCATCTCTTCCATCTGTAACAACACCCTA
4085271	1	44.4921	pop1_silico	TGCAGCTTTGCAACTGAGCTCAACGTGTCGTTTAGCATTAGACTCTGTCAGTTTAGACGACAAGATGGA
4086850	1	44.4921	pop1_silico	TGCAGAAAACACATGGATTAGAAAATCAAACCATACAATTTGGGCACGATAATTTTTCATTAGTGATGT
4090699	1	44.4921	pop1_silico	TGCAGTTTCTGAACTATATAGAGAATATACAAAAAATATTACTATATCACTATTCTTACAGATCGGAAG
4105803	1	44.4921	pop1_silico	TGCAGCATGGGAGTATGCTGTGAGTATGGATGGAAAACTATATGGTTACCATAACATGATTTTCAGTTG
4106624	1	44.4921	pop1_silico	TGCAGATTGGAGGAGAGATCAAGCTAGCTTACCCTATGGTGGAAAGGATTGAAAAAGGAATCATGATGG
4081802	1	44.5778	pop2_snp	TGCAGGCACTTGATGATTGCATAAGATTGTGTTCAGAGCAAATAGAGCAGTTTACAGATCGGAAGAGCG
4082628	1	44.5778	pop2_silico	TGCAGCATATTTTGAAGTTTCAAGTCACCAAATGCAAGCCATTTGAGTCAACCACACAATACATATTCA
4085600	1	44.5778	pop2_silico	TGCAGGGATGTTACAGCATTACTTGAGGCTGATATGGATGTCATACTGTTATGCACGTCTATTTCATCG
4087455	1	44.5778	pop2_silico	TGCAGTACAATTTTTTCTTTGGGTTTTTCTATAAAATTTTGCAATGATGCATAGGCATTTATTTTGACG
4088170	1	44.5778	pop2_silico	TGCAGAACCAAATTGAACAGCCAAGAGTAATAGATATGGCTTTGCATTTCTTACAGATCGGAAGAGCGG
4091169	1	44.5778	pop2_snp	TGCAGCAATGGATTGACCTTGCACGTGATACCGGACTGCAAGTTAGAAAGACCGAGTCACCCGACCCAC
3634691	1	44.7699	pop2_snp	TGCAGAATAGAAACTAAACAATACCAATAACAATGTCGCGTTGCCAATCGATATGCTTCCCATGCCATG
4081771	1	44.7699	pop2_snp	TGCAGAAAATATTCAACAGAAAACTTACAAGCATGATGGGAAATTCTAGGATTCTAGTTATTGTTACAG
4087581	1	44.7699	pop2_silico	TGCAGTATCTAATATTGTGATGTCCGTGGTTGTTTTTTTACAGATCGGAAGAGCGGTTCAGCAGGAATG
3635268	1	45.0477	pop1_silico	TGCAGCCTTGTTATTTTTCTTTTTTATCTCCCTTAGGCTTGTTTACAACCCCTGGCCCAATTATATTAT
3635709	1	45.0477	pop1_snp	TGCAGTTTGGCAGCCAGCCATGTGATTTACCGCAGACCGAGAGAAAGAACCTAAAAAAATAATAATGGA
4085790	1	45.0477	pop1_silico	TGCAGAAAGCACTATCTCCTCTGCAATTTTCACAAAACCAATTCTCAATTACAGATCGGAAGAGCGGTT
4090428	1	45.0477	pop1_silico	TGCAGAAAGCACTATCTCCTCTGCAATTTTCACAAAACCAATTCTCAATTTACACACAAAATTATTACA
3631623	1	45.1661	pop2_silico	TGCAGCGCCACAGCTTTTCATGGCACTATGTTGAAATCCCACAATCCATCATGGTGTCGCCGTAACCGT
4082381	1	45.1661	pop2_silico	TGCAGCGCCACAGCTTTTCATGGCGCTATGTTGAAATCCCACAATCCATCATGGTGTCGTAATTTGATA
4080032	1	45.3513	pop2_snp	TGCAGTGTGATCTATGTTGGAATTCACCTAGAGCAGGAGTTTGGGCCACGTAATATTTCTTTTTATTTT
4090577	1	45.3513	pop2_silico	TGCAGTCACCAGGTATTCCTTTTGCTTCACCTTCATCCCTTTTGCTTGCCATTACAGATCGGAAGAGCG
3630799	1	45.6032	pop1_silico	TGCAGCTAATAAATTGTAGTGGAAACGGTAAGTGAAAACCCTAACCAACTCCAATTTGGGGGGAAAAGG
3631846	1	45.6032	pop1_snp	TGCAGTTCCTGTTGTAGTCACAGCATTCACATTTCATTTCAATGGTACTAGTTACAGATCGGAAGAGCG
3632353	1	45.6032	pop1_snp	TGCAGCAGTCTATGCTTGTGCCCAAGAGCAAGGCTTTGACATATTAGAGGTATGACCCGTTATTATTAC
3632783	1	45.6032	pop1_snp	TGCAGATCACCGGGCTAGTTAGAATGCCTAGCAAGAGACGCCCAGATTTTGTACAGAGAATAGCATTTG
3633080	1	45.6032	pop1_snp	TGCAGGGTTTTTATATGGAAATATTTGTGATCCTCTGCGGGTGGTTGTAGGTGGAAATTTTTTACATGA
3636229	1	45.6032	pop1_snp	TGCAGGACATAACACATCAATCTAAGATAAGGGGAAAAAAATGGTCTAATCTGATTATAACAAGAAGTA
3636399	1	45.6032	pop1_snp	TGCAGATGTTACAGAAATAAAAGCCCTAGAAAGAGAAGTATAAACTAAGGAATACCTTTGCTAACCCAA
3638453	1	45.6032	pop1_silico	TGCAGATTTTGGGTTAGCAAAGGTGTTCCTTAGTTATACTTCTCTCATTTTCTGATATTGCTCTATAAA
3638552	1	45.6032	pop1_silico	TGCAGCTTTTCCTCTACTGCATGCATCCGTTCAACACTAATTTCAACATTTAGATTTCACCATAAAATT
3639464	1	45.6032	pop1_silico	TGCAGATTTTGGGTTAGCAAAGGTGTTCCTTAGTTTATACTTCTCTCATTTTCTGATATTGCTCTATAA
3640591	1	45.6032	pop1_silico	TGCAGCATATTTTGAAGTTTCAAGTCACCAAATGCAAGCCATTTGAGTCAACCACACTACATATTCACA
3659649	1	45.6032	pop1_silico	TGCAGCTTTTCCTCTACTGCATGCATCCGTTCAACACTAATTTCAACATTTAGATTTCACCATAATTTA
3659796	1	45.6032	pop1_silico	TGCAGTAGCTACTGCTGAACCACATACTGCTGAAACACATCTTTCCCTCATTCCGAAATCAAGTTCCCA
3660225	1	45.6032	pop1_silico	TGCAGGACAATCCAATATCATTAGGCCAAGACGCACTATTCTTGTTACAGATCGGAAGAGCGGTTCAGC
3660902	1	45.6032	pop1_silico	TGCAGATTTCCCTCAAAGCATTGAAAAATCATGCAATGCATGATGAAGTTGTAAGGAAGAAGTAGTATG
3661176	1	45.6032	pop1_silico	TGCAGTTTTTGGTTGTTCTGTTTTACTGCGGTGAATGTTTAGCAATATATACATGTCATATGTAGTATT
4081551	1	45.6032	pop1_snp	TGCAGAGCAAGTGTCCTAGAACTGGAAATGACAATGTTCACCAACCATTCGACTTCCAAACTCCGACTC
4091828	1	45.6032	pop1_silico	TGCAGCGAAGCATGGTAAAAAGGACAAGTTTGTTGGCATCATTGATAAAAACAAAGCTAAGAAACCAGA
3630571	1	45.7543	pop2_silico	TGCAGAAACTGGGGTTTGCATCTTGCGAGCGTATCTCAGGTGCAACAGAAGGAATTACAGATCGGAAGA
3634883	1	45.7543	pop2_snp	TGCAGTTGCCACGGACACTCTAATAGTTGTCATTTTTACTACTAGACCAAAGATATATAAGTAATCAAG
3635141	1	45.7543	pop2_silico	TGCAGAGTCCACCGTTCACACAACAAATCACTATCCACCAATTTTGCCGACACATCACAGCCAACAATT
4091526	1	45.7543	pop2_silico	TGCAGGAAAATCTAAGATATGATGGATTTGATAAGGAGGCTTACAGATCGGAAGAGCGGTTCAGCAGGA
3630885	1	46.1588	pop1_silico	TGCAGATGAATTCTAACCAAATTTTTTTGATATAGATGACTTAGGAGTCAATGAACCAACAGGCAAGTT
3631842	1	46.1588	pop1_silico	TGCAGGATTTATAGGTTGGATCACATTCACCCCAGCTTGTGGTGATAATGAATTGGTACTAACATTGTT
3633732	1	46.1588	pop1_snp	TGCAGTATCATGCGATCAAGAAGCCAATGATAATGTTACTTTGGAGCGTTATTATAGTTATTGCAGAGA
3640600	1	46.1588	pop1_silico	TGCAGGCTCCTGCCTTTTCCTGAAATCCTGCTCTCATAACAAAAAAATCATATAACCATAAAAAAAAAG
3659387	1	46.1588	pop1_silico	TGCAGCCTTGCAGAAAGATGGAACATCAATTTTTCAAGTCCAATACTGATCAGTGGCCGATTTACTATT
3659814	1	46.1588	pop1_silico	TGCAGTAATAATAATGAAACATGATTTATACTTATTTTATATTTCAATAACAAACCATTACAGATCGGA
3661119	1	46.1588	pop1_silico	TGCAGGCTCCTGCCTTTTCCTGAAATCCTGCTCTCATAACAAAAAAAATCATATAATCATAAAAAAAAA
3661544	1	46.1588	pop1_silico	TGCAGAAAATGGGAAGCCACGAGTTGACATGCAACCCTAGTAATTGCTACCAACAAATCAAAAGAGTTA
4079987	1	46.1588	pop1_silico	TGCAGCAGTCCCTGAAATTCCAGCACCAATAACTATAACTGACGGAACTGGTCTTTGTTGGCTATCAAT
4083756	1	46.1588	pop1_silico	TGCAGAAAATGGGAAGCCACGAGTTGATATGCAACGCTAGTAATTGCTACCATCAAATCAAAAGAGTTA
4084821	1	46.1588	pop1_silico	TGCAGCGCTCCCAATTTAGGTTTTACACATCGGAAGAGCGGTTCAGCAGGAATGCCGAGACCGATCTCG
4089074	1	46.1588	pop1_silico	TGCAGTTGGATATATCTTGAATCGTGTGTTATTTGCTTTTCTTGTTGTGCTGTTTTACAATGTTCTACT
3630478	1	47.2824	pop1_silico	TGCAGCCGCAACTACATCCGCGACCACAACTGCAATTTACAGATCGGAAGAGCGGTTCAGCAGGAATGC
3630942	1	47.2824	pop1_silico	TGCAGCTAGAATCCATCAGACAGTTTCTTCAAGAGTTTGTATCAAAACTCATAATTTCATAATTCAAAA
3638065	1	47.2824	pop1_silico	TGCAGGTGTTGTGATTGAACTCATTGTGCTTGCCGCGATGCGCTGCGTGAATTTTGACTAAGATGTATT
3639746	1	47.2824	pop1_silico	TGCAGCTTTTTCATATTGCCTCATCAAGTTTACAAGTTTCATCAACTTTTTCATTACAGATCGGAAGAG
3659120	1	47.2824	pop1_silico	TGCAGAGGTTTTTGTCATAGACCACCATGTCCCTTTCCTGCCATGACAATGTCTCTGTAGCGTACATTG
3659658	1	47.2824	pop1_silico	TGCAGTGATTATGGGTGCAATGATCAATTTTGTCTTCAAATTTTCAAAATCAAGTAAGTAATCATTATC
3659961	1	47.2824	pop1_silico	TGCAGCAGCATTTACCAGATAATGATTATATTACAGATCGGAAGAGCGCTTCAGCAGGAATGCCGAGAC
4083469	1	47.2824	pop1_silico	TGCAGGGATCACGCTATACTCTATCACAAAATTGTTACACCATTCATTTACCTTTCAAAATCATCCGGG
4087051	1	47.2824	pop1_silico	TGCAGTACTAATGATCTTGTTATGATTCTTGTAAGCAGGCATTTGCAAATCAGTATCAGGATTCTTGAT
4087862	1	47.2824	pop1_silico	TGCAGGTGTTGGAAAAGTTGGAGTGACTAGCAATTTGGTGGAATGGGTTTGGAGTTTACACAGGGAAAG
4106610	1	47.2824	pop1_silico	TGCAGGCACTGCTCAATTCATATCTTGCTACCAAAGCACAAGAAACTACTATATTATACTATAATATTT
3637880	1	49.0266	pop1_silico	TGCAGTACTGAAACTTCCTTGTTCCTCTGTCTGTATTGATCTCCACTGTAGAATTCTTGAGACCATGAT
4080168	1	49.0266	pop1_snp	TGCAGTCATAGTCTCTAAACATTCGGCATGAAAGGTGTGACTGCGTATCAGTACAACGACAATGAAGAG
4088791	1	49.0266	pop1_silico	TGCAGGAAGGTTATGGTTCTGCGGCAGTTTTACCTGAGGAAGGCGTATATTTACAGATCGGAAGAGCGG
4090535	1	49.0266	pop1_silico	TGCAGCACATTGGGATGATGAAGATTTGACAGGATCTGTGCCTCTCTCCAGAAATCTTTTGCCAACCGT
4106289	1	49.0266	pop1_snp	TGCAGGATGCTTCAACACTTGTTCTTGAGGAGCCCATTTCACAATGTATCCTCTTCCTCCCAAATTCTC
3630700	1	52.641	pop1_silico	TGCAGTCAGGTAAAATAATTACACTTTCATGCACTATGATAATTATGAGTAACATGTTACAGATCGGAA
3631272	1	52.641	pop1_silico	TGCAGGACTACCGGGATTCACAGTGGTTACAGTTACGCCGATGTGTGATTTAGTTCGTGAAATTGAAAG
3639524	1	52.641	pop1_silico	TGCAGATCCCACAATCATCACAATGACATTGTTGTTTCCCCGTCTACGTAATGAAGTGAATAACAGAAA
3640516	1	52.641	pop1_silico	TGCAGCAAATGAAAGAAATCACAAAAATGATTCCTACGAAGTGATAAAAAATATACTCAGACAGATTGT
3640862	1	52.641	pop1_silico	TGCAGTGAAATCTCAACCGTGCTCGTATTTTGGATAATCGAATTCATAATTCTCTTCGGTGTGATTTTA
3661164	1	52.641	pop1_silico	TGCAGCACATCAATAATGTGTGACAATAATTCAACAATAATTGTCAAAAGAATCCAGTCATGCAGGACA
3630162	1	53.1966	pop1_silico	TGCAGATCTAGTAAGATGTTGAAGCATGGAAGTGAACTATTGTATACATTTACAGATCGGAAGAGCGGT
3638650	1	53.1966	pop1_silico	TGCAGATACGATATGTCTACGCATTAGTGTAGTTTATGTATTAGTGGAGTTGTGTTCAAGTTACAGATC
4086537	1	53.1966	pop1_silico	TGCAGGGATGAAGGTACCAAGCATGCTTGAGATGAAGTGTGATCAGATGGTTATCTTTGTGCAAGGCTC
4106605	1	53.1966	pop1_silico	TGCAGCACATCAATAATGTGACAATAATTCAACAATAATTGTCAAAAGAATCCAGTCATGCAGGACAAT
3633759	1	53.7584	pop1_silico	TGCAGTAATTTTGAGTTTTGTTTTTCATCTCTGATTCATTCTTGTCTTTACAGATCGGAAGAGCGGTTC
3659610	1	53.7584	pop1_silico	TGCAGAATCGAAAATGATTACGATTCGATACCTGAGATGTGGATCGAAAATGAGAAGCTAGGGTTGATT
3660897	1	53.7584	pop1_silico	TGCAGCCCGGCTCTGCTTGTTCACCCTAAAACCGTGAAAACAATAAACAAACATTCATTATGCAGTTTT
4090499	1	53.7584	pop1_silico	TGCAGGAATCATCTCAGGTTTAGAAACAAGTCGACCAATTACAGATCGGAAGAGCGGTTCAGCAGGAAT
4091200	1	53.7584	pop1_silico	TGCAGGTGAGGAGGGCACCGGAAAACCTCAATGATTCTTAGGTCCTTAGGAGGATGGGTCTTGATGCTA
4091556	1	53.7584	pop1_silico	TGCAGATCTAGTAAGATGTTGAAGCATGGAAGTCAACTATTGTATGCATTTTTTTTACAGATCGGAAGA
3638956	1	57.3298	pop1_silico	TGCAGTGTAGTGTAGTGGTAACAGTCATGGTTTCATAAACTTTTGACGGTCTGTTGAATTTCTTACAAC
3660444	1	57.3298	pop1_silico	TGCAGCTTTACGAGGATGATGAGCACAAAAGGATAGTTTATGTTAGTGATGATGCTTGTGCGACAAATT
4083372	1	57.3298	pop1_silico	TGCAGTGTAGTGAGTCTCTAAAGGCTGAGACAAGAACTGACAGGCTTTGTTGGCTGCAAAGCTAATCTC
4091485	1	57.3298	pop1_silico	TGCAGTGCAGGGAACAAAGTAAATAGATTCACTTGATTTCTACTTCTACCTATGTTTTTTATAAAAAGT
3630115	1	57.8916	pop1_silico	TGCAGCACACAAAATAGTAAAAAACACATCAGAAACCCCAATAAAGAGGGTGGATCACATGGAGAATAG
3630954	1	57.8916	pop1_silico	TGCAGCCAAATACGTGAAAAAATTCCAACACATCAATAATAATTACAGATCGGAAGAGCGGTTCAGCAG
4088048	1	57.8916	pop1_silico	TGCAGCAGAAATACAAACAACTTTTTGTGAAGAGTTGTAACCACATCTCTTACCAGATATAGCACAACT
4090486	1	57.8916	pop1_silico	TGCAGAATGCACATGCGATGAAGAAGACGAAGATAGAAACAAATCCAAAGCTCTTCGTTACAAGATAGC
4091407	1	57.8916	pop1_silico	TGCAGACAACCTTGAATGTTCTCACAATCAAATAACATGATCAAATGTATGCAGTTTCCATCTTTCAAT
3631622	1	59.0152	pop1_snp	TGCAGATAATTGGTGTCAAGTGATGTGCCAACATAGTTGGGCTGTCTCTTGGCCTAATGTCACTCCTTT
3636088	1	59.0152	pop1_snp	TGCAGAGGCTGGCTGTCCAATCTTGAGGGCAGGTAATAGGAGAGACTAACAGTTTATGGATTCTAGACT
4091567	1	59.0152	pop1_silico	TGCAGTGCCAGAGGTGTGTGAGGTCCTCACTTGCTGCATTGAAACATACTTCCTGTTTTGGCAGGAGGG
3634036	1	59.5708	pop1_silico	TGCAGCCATCAAACTATGGATAAGTTCTCCCAAACCCAAAGCATATCCTTGGAATGAGAGCATAAAATG
3659773	1	59.5708	pop1_silico	TGCAGCAGCAAGAACCCAGTTCACGTTCTGGCACTAATCTAAATTGTCATCATTGTTTATTTTAGTTTT
3660308	1	59.5708	pop1_silico	TGCAGGTGAACATGAGTTGTATATGGAAACTTTTACAGATCGGAAGAACGGTTCAGCAGGAATGCCGAG
4087743	1	59.5708	pop1_silico	TGCAGCCATCAAACAATGTATAAATTCTCCCAAACCCAAAGCATATCCTTGGAATGAGAGCATAAAATG
4088983	1	59.5708	pop1_silico	TGCAGCAGCAAGAACCCAGTTCACGTTCTGACACTAATCTAAATTGTCACCATTGTCTATTTTAGTTTT
3631160	1	60.1263	pop1_snp	TGCAGAAACCACCATTTTCTTTTGTCATTGCGTGTAGTTAGTTGTGTGGTTGATACGTATTGTGTCGTT
3634092	1	60.1263	pop1_snp	TGCAGGAAGATGGGTATATTTTCATAACTGTTTGAAGTATTTACAGATCGGAAGAGCGGTTCAGCAGGA
3638692	1	60.1263	pop1_silico	TGCAGTTTATACCACCTATTACCAAGGTGTTGATAAAAGTTATAAAGCATCTGCGACATGAAAGCCAAA
3639060	1	60.1263	pop1_silico	TGCAGAAATATATAATGCAGATGAGGATAGCAGATTGGGCACGTCACGCAATATAATAAAGCAATATAG
4079279	1	60.1263	pop1_silico	TGCAGGTTGAGTAATATCCGATTTGCAACATTACAGATCGGAAGAACGGTTCAGCAGGAATGCCGAGAC
4083300	1	60.1263	pop1_silico	TGCAGTGGGTCTTTGGTCAATTCAGAATAAAATAATTTTACAGATCGGAAGAGCGGTTCAGCAGGAATG
4084355	1	60.1263	pop1_silico	TGCAGTTTATACCACCTATTACCAAGGTGTTAGAGGATAAAAATTATAAAGCATCTGCGACATGAAAAC
4087115	1	60.1263	pop1_silico	TGCAGTAGTACTGTTCTTTCTATCCTCGACAACGATGTGGTCACAATCGTATTGTCTGTTTTCCTCTAC
4090487	1	60.1263	pop1_silico	TGCAGGTTGAGTAATATCCGATTTGCAACATTACAGATCGGAAGAGCGCTTCAGCAGGAATGCCGAGAC
4090574	1	60.1263	pop1_silico	TGCAGTTACGGTTTCCATTGCGACAAGATCGATCGTATTCTTCCTTTTCTGATTCTGATAAGGCATTAC
3633768	1	61.8309	pop1_snp	TGCAGCAAATCGTCCCAGGACAAGCGCCCCAGGAAAACAAGCGCTGTAAACTTTGGCTTCCTTATTCCT
3636267	1	61.8309	pop1_snp	TGCAGAAGATTCAAATCGGTGTAAATGGAGCCAGTCCCGGGACATCATTTAGAATACCAGATGCAGAGA
3636842	1	61.8309	pop1_snp	TGCAGTTTATTGTAACCTAGTGATTATCTGTATTATAACTTGACTTATCTGTTTCAATGTGATTGTGAC
3637132	1	61.8309	pop1_snp	TGCAGCGGATGCACAGTACAACTTGATTCAGAATTTTTCGAAACAAGTTCACAATTTATCCCTCCCGCA
4079821	1	61.8309	pop1_snp	TGCAGATGGGGAGAATTGGTTTGAACCTGTGTGTTTCTTTCTCTCGGCTTTTTATGTCTTTTACTTCAT
4079942	1	61.8309	pop1_silico	TGCAGATCACTCGTTTGCTTTTATTTTTTACAGATCGGAAGAACGGTTCAGCAGGAATGCCGAGACCGA
4081581	1	61.8309	pop1_snp	TGCAGGAATTCTTGACAATGAATCTGAGGGTGAGAAATATTCACAACATTTTGTGAGGAAGTTTGTCCG
4083061	1	61.8309	pop1_silico	TGCAGCTAAGATCGCTAACAGGGCTTTGAAATTAGTTATGTCAAGACTTCAATTTCCGGACGATAAGTC
4083899	1	61.8309	pop1_silico	TGCAGCAACGATAAATATTCAGAATGGGCACAGACACAAAATTACAGATCGGAAGAGCGGTTCAGCAGG
4084068	1	61.8309	pop1_silico	TGCAGTTTTGTATTTGGTGACAACTTCAGGTGAAAACAAATCTGATTCCTTCTCCTCTCTTTCATCATC
4085333	1	61.8309	pop1_silico	TGCAGGGTGAAGAGGATTCGCCTCGGCTGAAGTACTAATATTCAAAAATCCCTTTTTACAGATCGGAAG
4086211	1	61.8309	pop1_silico	TGCAGCTCTGTTCTGTTTGGTTACCCTGAAACAATAATAATCAATTTTACAGATCGGAAGAGCGGTTCA
3632679	1	62.3864	pop1_snp	TGCAGAGTGTAGATGAACATCATGATCCCAAGTGAGGTGAGAAAGTCAGCCAAACCAGAGGTTAGGGAC
3637918	1	62.3864	pop1_silico	TGCAGCACCGGAACGATAAATATTCAGAATGGGCAGACACAAAATTACAGATCGGAAGAGCGGTTCAGC
3638553	1	62.3864	pop1_silico	TGCAGGTTGTATGATAATTTTTGATGAAATTCGTGAAATTGCAGTGATGTATCCTTAGAAATTACAGAT
3639185	1	62.3864	pop1_silico	TGCAGTATAATAGATACATCGAAGTTAGAGGTAAATCAATGAACTGTATGGTGTTCTGTTGTGTTACAG
3659731	1	62.3864	pop1_silico	TGCAGTAGTAATTATAATTCGTACAAAACTAATAAACTTACAGATCGGAAGAGCGGTTCAGCAGGAATG
3660180	1	62.3864	pop1_silico	TGCAGTTACAACCACGTCTTCTTCTTCTTCTTCTTCAACCTTTGGCAATTACCCTCTTTTTTGCGCCAT
3660511	1	62.3864	pop1_silico	TGCAGTACCAACACAAAAGTCTTTTTTATTCGTAACAATTCTACCATACCATTATTGAATACATTACAG
3660681	1	62.3864	pop1_silico	TGCAGTATAATAGATACATCGAAGTTAGAGGTAAATCAATGAACTGTATGGTGTTGTGTTGTGTGTTAC
3661304	1	62.3864	pop1_silico	TGCAGCTCTGTTCTGTTTGGTTACCCTGAAACAATAATCAATTTTACAGATCGGAAGAGCGGTTCAGCA
4082536	1	62.3864	pop1_silico	TGCAGTATTTTCATAAGTCAAACACGAGTGAAGCATTCTCGTAAAAGGTCAACACTACTTCAAAATTCA
4086495	1	62.3864	pop1_silico	TGCAGTATTTTCATAAGTCAAACACGAGTGAAGCATTCTCGTAAAAGGTCAACACTCCTTCAAAACTCA
4087563	1	62.3864	pop1_silico	TGCAGCTTGTTATGGAAATATAAACATGGTTGAAAAACTACTAAAAGAAGGGAATTATGATGTGAATGG
3640485	1	63.51	pop1_silico	TGCAGGCATCAGAGATCCAGGTATTCTACTACCTAGTCTCACACTCAAACTACTTCTCATTCATTCACT
3634597	1	64.0656	pop1_snp	TGCAGCCATTGGAACAGAAAACAAAACATAGTCCTCCAACAAAACAACCCAAATGAATCAATCCTATGG
4082879	1	64.0656	pop1_silico	TGCAGAATGGTGCAGTGGTGCTAGTAGATTACAGATCGAAAGAGCGGTTCAGCAGGAATGCCGAGACCG
4084102	1	64.0656	pop1_silico	TGCAGAGAATGAAAAAAGTACGGCACAGCCAGTTTCTCATAACCAATCCATTTCAGGCATGTTTTGCTA
4084523	1	64.0656	pop1_silico	TGCAGAATGGTGCAGTGGTGCTAGTAGATTACAGATCGGAAAAGCGGTTCAGCAGGAATGCCGAGACCG
4088996	1	64.0656	pop1_silico	TGCAGAATGGTGCAGTGGTGCTAGTAGATTACAGATAGGAAGAGCGGTTCAGCAGGAATGCCGAGACCG
4091818	1	64.0656	pop1_silico	TGCAGAATGGTGCAGTGGTGCTAGTAGATTACAGATCGGAAGAGCAGTTCAGCAGGAATGCCGAGACCG
3631637	1	64.6211	pop1_silico	TGCAGTCATTTTTCATAAGGGCGATTCCTGATGTACTGCTGGATTCTTACATGCTCAGTTATTTTCTTT
3631666	1	64.6211	pop1_silico	TGCAGATTATGGGGAAAATGGCTATCGTGTGTGTCCTCGAATGGCAAGATAACACTTAGCTTATATACC
3637537	1	64.6211	pop1_silico	TGCAGTATTCTGATAATTCTAAATAGTTGGTCTTTGACAGACAAACAATACTTTTTACTGTTATTATTT
3632720	1	66.3257	pop1_silico	TGCAGAAGGAAAATGCTTTCATTTTCATGCAAATATGCAGCATGTTCTTGTCAGATAGATAAGTTTATT
3635963	1	66.3257	pop1_snp	TGCAGTAATATTACTAGATCAGATTACCTTCTCCTTCTCATTCTCTTTCTCCTTCTCTTTCTCTTTCTT
3639911	1	66.3257	pop1_silico	TGCAGAATGGGTCTTCTTCTTTGCCCAATGGCTCAGGCTCAAATCAATCTTACAGATCGGAAGAGCGGT
4087065	1	66.3257	pop1_silico	TGCAGTGTTCTTGTGGGTAGAGCTGCAATGTATGATCTCATGACTGTCTATGCTTGTTATCTTGCAATT
3631784	1	66.8812	pop1_snp	TGCAGTAGTAAAAAGGGGTGTTACTAACAGACACTAAGTGAGCTGCCGGCAAGGAAATAAGAATCTAGT
3633090	1	66.8812	pop1_snp	TGCAGTTCTTTCACATGTCATGAACCCTGTTGCATAGACAGAAAAACCATGCATCTACACTATATAAAT
4080523	1	66.8812	pop1_snp	TGCAGAGGCTTTGTTTCCTGCAACAACAAAAAGTGTGTGGTGTCACATAAACAGTCAAGTCAACGGGCA
4081230	1	66.8812	pop1_snp	TGCAGAGTTGGGTTCATTTGGTTCATTTTTATCGTCCTCGGAAACTTGTTCACAAACTTGTTCGTGTGT
4086670	1	66.8812	pop1_silico	TGCAGATTTCTTGCTTACTGTGCATGACACACAAATTTGTATCGTGATGCAGTGCTTGGATAGTTGGAT
4088704	1	66.8812	pop1_snp	TGCAGCAAAACGCGCCTACCACCAAGCCAAGCACACATTGGTGATAGAAAACGCATTACAGATCGGAAG
4089798	1	66.8812	pop1_silico	TGCAGAGTTTGGTAGTATTTTTTCTAGGACTTATTTATAACTTCATATCAACTCAATCAATATGATTAC
3630324	1	67.4368	pop1_silico	TGCAGCTAAAATACAGCATTATGTGGTTGTGATCTTGTGATTATAAAGGACAAACTCCACCCGATATAT
3637364	1	67.4368	pop1_silico	TGCAGTTAGTATCGTGACACTTGTATTGACCGAAATCTCGAAAAACTTTACACGACAGTTTTTTACAGA
3638512	1	67.4368	pop1_silico	TGCAGTATATGTCATTACTGTCCCGGAATGAATTTGACCAATCTAGGGCTCCACTACGCGTACTGATTT
3640452	1	67.4368	pop1_silico	TGCAGAAGGAGGAAGTTCAAATTCCGATGTCCGATATCAAACCAACACAGTTTGTAGCAGACAAATTTA
3659838	1	67.4368	pop1_silico	TGCAGATTTTCTTCAACTGAAGAATTCTCTATGTTGATACACAACTCCAATATTTACAGATCGGAAGAG
4089596	1	67.4368	pop1_silico	TGCAGCTTCTAATCAACAACATCAGTAGGCCAAATCTAAATATCACCCACTTACTACTTACAGATCGGA
3629759	1	67.9924	pop1_silico	TGCAGGCGGCGGATTGGCAGCATTCCATCTCCTTGCTCATGTACCTAATTTTACAGATCGGAAGAGCGG
3630252	1	67.9924	pop1_silico	TGCAGCTAAAATACAGCATTATGTGGTTGTGATCTTGTTTATTATACTTGGCTTTTCATAATTTACAGA
3631036	1	67.9924	pop1_silico	TGCAGAAGGAGGAAGTTCAAATTCCGATGTCCAATATCAAACCAACACAGTTTGTAGTAGACAAATTTA
3637317	1	67.9924	pop1_silico	TGCAGAGTTTGGTAGTATTTTTCTAGGACTTATTTATAACTTCATATCAACTCAATCAATATGATTACA
3640531	1	67.9924	pop1_silico	TGCAGAAGGAAAATGCTCTCATTTCATGCAAATATGCAGCATGTTCTTGTCAGATAGACAAGTTTATTG
3658976	1	67.9924	pop1_silico	TGCAGAATTTGGAAACTTTCCAATAGTAATGTCACTGAATGTTGCCACCCCTTCTACTAACATAGTAAC
3659586	1	67.9924	pop1_silico	TGCAGAATTTAGTTGAGTACAGTTTAGTTTAGGGTCTAATCACACTCCTGGAATGTCTTGAATGGATCT
3659885	1	67.9924	pop1_silico	TGCAGATTTCTTGCTTACTGTGCATGACACAAATTTGTATCGTGATGCAGTGCTTGGATAGTTGGATTA
4089844	1	67.9924	pop1_silico	TGCAGTTAGTATCGCGACACTTGTATTGACCGAAATCTCGAAAACCTTTACGCGACAGTTTTTTAGAAC
4106654	1	67.9924	pop1_silico	TGCAGATTTTCTTCAACTGAAGAATTCTCTATGTTACAGATCGGAAGAGCGGTTCAGCAGGAATGCCGA
3631669	1	69.116	pop1_snp	TGCAGGGAAATTGAGCTTCTAGCTCGGCTGCACCATCGACATCTTGTTGCATTACGAGGCTTTTGCATC
3631933	1	69.116	pop1_silico	TGCAGTTTTGATTTCTTTTCTCTTCTCGATATTTCCTTTCTCCTGATCCTACTCATTGCTATTCATGTA
3632365	1	69.116	pop1_silico	TGCAGCAACAAGGATGACTAGCTAGACACGTGATCCAGCCTTACAGATCGGAAGAGCGGTTCAGCAGGA
3632846	1	69.116	pop1_snp	TGCAGGTAACAGCTCCAGGAGGGAGAACTAGAGATAGAAAGACCGACTTGCTTGTTATAGCTGATAAGG
3637266	1	69.116	pop1_snp	TGCAGTAGAAGGCTTCATCTCCACCGATCTCACCACTCTCGTAATCACTACAAATCCTTACAGATCGGA
3639502	1	69.116	pop1_silico	TGCAGAGGGTTTGGAGAAGGATGAGGCTAATGGTTTACACACTCAAGATGGGATAAAAGATCCCCAGAC
3640442	1	69.116	pop1_silico	TGCAGTTATGATTTCTTTTCTCTTCTTGATATTTCCTTTCTCCTGATCCTACTCATTGCTATTCATGTA
4079177	1	69.116	pop1_silico	TGCAGCATTGTTCATGCATATACACTTCCAAAATACTGCTATGGATATGATACACCCAAAGATCATGCA
4079179	1	69.116	pop1_silico	TGCAGTTTGCTGCTATAAAGGTGTGTTGAAGGCTGGTTTACAGATCGGAAGAGCGGTTCAGCAGGAATG
4080670	1	69.116	pop1_snp	TGCAGCTGAAGCGGCCAAAACTGGATCAGCTGAGTAGTGAGGGTTCGCAGCAAAGGCTCTTTTCCCACT
3630270	1	69.6778	pop1_silico	TGCAGAATCCACTTGAGAAGTGAGGTTTCAAGCTCCTTTACAGATCGGAAGAGCGGTTCAGCAGGAATG
3632413	1	69.6778	pop1_silico	TGCAGTCAAGTGATAAAAAAAATCATGAATTTTATCAATCACAAAATAAGCATATGCTATGAAACAGAT
3635858	1	69.6778	pop1_snp	TGCAGGCAGCGGGTTTGACGATGTCTTGTTTGGAAGGGAGAGGGGCATCTTCATGCCAAGACTAAGATC
3632792	1	70.2396	pop1_snp	TGCAGGGAATTACTGGAAAACAGTAATTTTAGAGATATAAAAACCACCTATGCAATTCAACCTAATAGC
3633129	1	70.2396	pop1_snp	TGCAGGTTCTTTTTAGGAATGCACTCCCTCGGATTACCTTGCAAATGAGTGAAGAGAAAGGCCTTGATG
3634772	1	70.2396	pop1_snp	TGCAGCGGTACTCTTTTTTGGGGTTTTCCGGAGGAAAAAAACCCTAACTTTTGAAATGGGCCTGGACAG
3636364	1	70.2396	pop1_snp	TGCAGGAGAAGACATGATAACCTTACACACAGTTTCGGTTACTTGTGCAAAATCCGGAATTTGCTCGCT
3638506	1	70.2396	pop1_snp	TGCAGGATTCAAATTAGCAATAGCTGTTGAGTCTTGACGATTTTATAGGCATAAACATAAGAGACAGAA
3640292	1	70.2396	pop1_silico	TGCAGTTGAAGTGATAGTATGTTAGATCTTGCAATTATCTCGGTGTACCATTCCCCTTGGGTGATTACA
3658924	1	70.2396	pop1_silico	TGCAGAACTATCCTTCAATATACAGAAATTATCTTCTATTTGCAATATGTCATTCTTCAATTCACTCCC
3636814	1	70.8014	pop1_silico	TGCAGCTCCACTTTTACCAAAAACAAATGAAAATAAACAAAAGTCATATTTACAGATCGGAAGAGCGGT
4080764	1	70.8014	pop1_snp	TGCAGTCCATTCCTCTCTCACAACCGAATTCACCCATCTAACCAAGTGAACAATTTGTTCGCCTTCTGC
4090483	1	70.8014	pop1_silico	TGCAGTTCCTCAAAACAAGGACCACACGTTCATCTGTTGGATCTCGCAACAATACCTCCTCAACTATGA
3629802	1	71.3569	pop1_silico	TGCAGTTTCATACATGATGCTGTCATTAGCCAAAATGGACGTAAAATAAAATGCTCTATTCTTATTAGA
3629821	1	71.3569	pop1_silico	TGCAGCCGCACACGGGTTATAGGAACACGCCATGTAGGAAATTAGTGTAGTCAGCTTTACAGATCGGAA
3630104	1	71.3569	pop1_silico	TGCAGAAGACTATTCAACTTCCAATTACATGTTATATTACAGATCGGAAGAGCGGTTCAGCAGGAATGC
3630304	1	71.3569	pop1_silico	TGCAGTTGTTTGATGTTACATTTCAATTACATTTTCATTTTTCCCATAGTGAATATAATCTTTGAGTGG
3630344	1	71.3569	pop1_snp	TGCAGCTCAGCTTTTGATGTACACTATACACACGCACTCCCTCCCTTTACAGATCGGAAGAGCGGTTCA
3630458	1	71.3569	pop1_silico	TGCAGTCCAGACCTTAGCCAAATATACAAAATATCAATGAAAAAGAAAGAAGTATTACAGATCGGAAGA
3630678	1	71.3569	pop1_silico	TGCAGGAGCTGGAACTGGAGAAATTCATTACTCACAGAATACCATTTTCAGAGATTACAGATCGGAAGA
3630827	1	71.3569	pop1_silico	TGCAGACCCTAAAATGACCGTTTGACTACGTCCTTGACCTTGGGGAGAGGCGAGAAGCATGGAAGTTTC
3632280	1	71.3569	pop1_silico	TGCAGACGATGCGTGTAACAAAGACTCTTGAGAGCAACTCGAAATTCCAATAGAGGAGCTTCATAATGA
3632477	1	71.3569	pop1_snp	TGCAGAGGTTTTCGATGTGGAGCTTTTGAGGTATTCAAATATAGAAGAAGAAATGGTGGAGATGCTACA
3632938	1	71.3569	pop1_snp	TGCAGAGGTTCATGACTGTGAGCGCTCAACTAGAATGCGGTTGGGTCGCCATGATGAGAAAGATAAGAA
3634180	1	71.3569	pop1_snp	TGCAGAGTCGAAGCGTGACAAGGAGCCACAAAAGTCTTCGATATCAATTGATAGCAGCAAATATGACTG
3636109	1	71.3569	pop1_snp	TGCAGCTAATGATGAGGCCAATATTGCTCAAATCAAACTATTTGATGAATGAGTTTTTCAGTTTTCTTG
3636574	1	71.3569	pop1_snp	TGCAGCTATATATGTTTGAATGTTTCCAACACTATATATAATAAGTTGATTTCAATATCATGCATATGT
3637913	1	71.3569	pop1_silico	TGCAGTTATTCATTATTCTGATGCCTCACTGTTTATTTTACACAATTAGAGAGAAATCCTATCAAATTA
3638118	1	71.3569	pop1_silico	TGCAGCGATTTTGCAAGATTCAATATAAGGGTCCGTTCGGATTGACTTATTTTTACAGATCGGAAGAGC
3639712	1	71.3569	pop1_silico	TGCAGCTATTGAATTTGCTGAAAAGATCTTACAGATCGGAAGAGCGCTTCAGCAGGAATGCCGAGACCG
3639871	1	71.3569	pop1_silico	TGCAGTTGTTTGATGTTACATTTCAATTACATGTTCTTTTTCTCATAGTGAATATAATCTTTGAGTAGT
3640127	1	71.3569	pop1_silico	TGCAGTTGAATTCCATAAACCTAATATGAAAAATAAATGTAGCATATGATACTAGTTACAGATCGGAAG
3640296	1	71.3569	pop1_silico	TGCAGTGCAGTATCTATCAAAAATAACATCTATCAACTATATAATTACAGATCGGAAGAGCGGTTCAGC
3640870	1	71.3569	pop1_silico	TGCAGTGCAGTGTCTATCAAAAATAACACTTATCAACTATATAATTACAGATCGGAAGAGCGGTTCAGC
3659161	1	71.3569	pop1_silico	TGCAGCGTTTTTGCAAGATTCAATATAAGGTCCGTTTGGATTGACTTATTCTTACAGATCGGAAGAGCG
3660169	1	71.3569	pop1_silico	TGCAGTAATACCATTGGATTAGTGAAATAAATCCTCAATTTAGTTCATGTTTAGCTAGCTATTGTCTAA
3661548	1	71.3569	pop1_silico	TGCAGATTGGGATAGCTTGTGCAGTAAGAAAGCCATATCAGAGACCACAAATGCCTGAAGTTGTGCGAA
4080513	1	71.3569	pop1_snp	TGCAGATTTTCATTGGTCTTCTCCTCCTTAGACTCACCAACAATCTCATCTTGTTGTGTGATTTCACCG
4082476	1	71.3569	pop1_silico	TGCAGAATTCAATATATAGAAGCTTACCCCTTTCATGTACTTCTCAACAACATTAGGAAGATCAGTGCG
4082730	1	71.3569	pop1_silico	TGCAGCACCCAATCATCTCACTCAACAGCAAGAACAGCCAATTGATCCTTTTTTTTCTTCCCAATCAAT
4083446	1	71.3569	pop1_silico	TGCAGAAAATGTTGATGATGCATCGAGAGAACTCCCAGATGCTAATATGGTAAAAGTATCTCCTTATTA
4085103	1	71.3569	pop1_silico	TGCAGTAAGTATTCACATGTAACATCACATTACAGATCGGAACAGCGGTTCAGCAGGAATGCCGAGACC
4085144	1	71.3569	pop1_silico	TGCAGCTCCACTTTTACCAAAAACAAATAAAAATAAACAAAAGTCATATCTAATTTACATATTTTTGTA
4085534	1	71.3569	pop1_silico	TGCAGATTGGGATAACTTGTGCAGTAAGAAAGCCATATCAGAGACCACAAATGCCTGAAGTTGTGAAAA
4089374	1	71.3569	pop1_silico	TGCAGTTCTAATTCTTGAAGCATTGCCTGAACTTCTTCCTAACCTATTCTATTGTTATTATCTTTGGAT
4089980	1	71.3569	pop1_silico	TGCAGCTTTTGTATATACACTCCTTCCGGATTTCTCATCGGATTTCTCACTGGATTTCTCACGGGGTTT
4079567	1	74.8863	pop1_silico	TGCAGGAGGCATACGATACAGTTACAGATCGGAACAGCGGTTCAGCAGGAATGCCGAGACCGATCTCGT
4086656	1	74.8863	pop1_silico	TGCAGATTTTTCTCGTGATTCTAACTAGTGAGTTCTCGATGTAGGTACAAGTTCTTTCAAGGGATTTCT
3640231	1	76.0099	pop1_silico	TGCAGCATCATTGCGTCTTCATGAGAATGGGAAATTCCATCTAACGTAATGACTTCCGAAAATTGTAAT
4079185	1	76.0099	pop1_silico	TGCAGGTTTGTGCCAAGGCACTGTATAAACTCCACTCCGGTGTAACAATTACCTAACAAGTCTGATATA
4084118	1	76.0099	pop1_silico	TGCAGCAGGTATTCATGATAGAGCATGACCATTTGACTGAAAAATTCTGAAATAAATGCATGTTGCCCC
4085009	1	76.0099	pop1_silico	TGCAGAACCAAAACATCTCATATCATATGCAGGCTTTCTCCATTACAGATCGGAAGAGCGGTTCAGCAG
4086631	1	76.0099	pop1_silico	TGCAGAACTCTCAGTTGCCAATCTTGAGTTTCTAATAAGGATACCTGATTACAGATCGGAAGAGCGGTT
4087036	1	76.0099	pop1_silico	TGCAGAAAATCAATTATAAAATAATATTACCGGGTGACTATTATATACAAGATTACTAATGCAAAACAA
3630772	1	78.9169	pop1_silico	TGCAGTTCCTGGAACCCGTGAAGCTGTATTCCTCGATCTTGTTTCTATGATCATGGATAATCATTTAGA
3631414	1	78.9169	pop1_snp	TGCAGTAATTTTCATATATGGCTTAGCTTTCGGGGGGAACAAACGGAAATACACAATGAACATCAAGCT
3631928	1	78.9169	pop1_snp	TGCAGACAGCGTCTTCCCCTTTAGGTTGGATTTTTCATTTGTAAAGTCACATTTTCGAAGATCTAATGG
3632599	1	78.9169	pop1_snp	TGCAGGTACCTTGCCTTTCAAATATCTAGGAGTCCCACTCTCTAGTAGAAGGCTCAATATTCACCAATG
3633136	1	78.9169	pop1_snp	TGCAGATGCCACACCAGAGCAAGTGAAACTTTCTGCTGGTAGAAAACTCTGAGACTTGAAGGCGAATAA
3634000	1	78.9169	pop1_snp	TGCAGAACCAAAAAAAGGTAGCAGAAATGATTTTGAGGATCATGCAAATGCAATCGACCTGCTCATGTA
3634207	1	78.9169	pop1_silico	TGCAGGTTATACGAAGTAGAGGGCAAGGCTATCCGATTATAGTGTCTTCGACTCCAAGAGAAACATGTG
3634568	1	78.9169	pop1_snp	TGCAGTGCTTTGCAATCAGGGCTCTGACTAGATAAGTTATTCTGAGTAACATGATATTGTCCGCATCTC
3636924	1	78.9169	pop1_snp	TGCAGGCCTAACATTCCAAATAGTAAGAACATGAAAAAACAGTACACCTAAATACAATAGAAGAGTTCA
3637911	1	78.9169	pop1_silico	TGCAGCTCTTGAGAACAAACAAACATAATCTTGGACCATATTATAAGGTAATTAGATTGTTATTCTCCT
3637941	1	78.9169	pop1_silico	TGCAGGGGTGGAGAAGATCCAAGATAGTAGAGCTCACCTAGAAGAGGCACAAAAAGCACTGGCAAGGGA
3639051	1	78.9169	pop1_silico	TGCAGTCTTCTGAGTTTATTCCGCAGTACATAGATTGGTCTCCCACTGTAAGCATTGTTCCAACTCTCT
3639061	1	78.9169	pop1_silico	TGCAGCCCTCAATTTTACCAACATAAGCACGTACAATTTTCTACATATTTATTTATTTATTTATCAAAT
3639189	1	78.9169	pop1_silico	TGCAGAGTGTATGATAATGAATTACTAAAACTGTAATGTAGATATAATAAGGTCATGATAATAAATAAC
3640513	1	78.9169	pop1_silico	TGCAGCAACAGTCGTGTGGTCAGTTGCAATGGCCTATTGAATCACCTTATTTACAGATCGGAAGAGCGG
3640846	1	78.9169	pop1_silico	TGCAGCAACAGTCGTGTGGTCAGTTGCAATGGCTATTGAATCACCTTATTTACAGATCGGAAGAGCGGT
4080084	1	78.9169	pop1_snp	TGCAGTTGCAGGAGGCATCATTGATGTCGAACCCAACAGGACAGGCATGTGAATTAGACGAATCCATGT
4080423	1	78.9169	pop1_snp	TGCAGATTCTTCCGTTCAGGTATTGACTTTCTTCCATATTACACCTGTTTAGAAGTAGAGGTTAGTAAG
4083707	1	78.9169	pop1_silico	TGCAGTTTCTGGTGATTTACAATTGGCATCTGATCTTTGTCTTGTTTTGGCCAGAAAAGGACATGGCAA
4086710	1	78.9169	pop1_silico	TGCAGGTTATCAATAGTTTTTTTTTATCTCCTGTCTTTTGCTTTTACAGATCGGAAGAGCGGTTCAGCA
4086817	1	78.9169	pop1_silico	TGCAGTAATGCTTAGCATGATAGAGTATGTATGAGAGTATGTATGAGTAAGTGGATATTACAGATCGGA
4087543	1	78.9169	pop1_silico	TGCAGGAAAACTTGAGTGAAAATTATGGTTGTGAGAAAAATGACTGAAAACTGTTATATATAGGCACTG
4087868	1	78.9169	pop1_silico	TGCAGAAACACTGATAAATTAGAAACTGAGCCCAATATAAATCTAGAATTGTTGGCTATGATGAATAAT
4088430	1	78.9169	pop1_silico	TGCAGAGTGTATGATAATGAATTACTAAAACCGTAATGTAGATATAATAAGTTTATGATAATAAATAAC
4090117	1	78.9169	pop1_silico	TGCAGATATAAAAGGGGATGATACAAATGTGTGGACAGATTTGAAATCAACAATCAAAGGAAAGGAGCC
4090579	1	78.9169	pop1_snp	TGCAGACACCCTCAAAACATTATTGCGGCAAGGTGGTTGCAGCTCAGCTGCTTTGCTGAACCTTAGGGA
4091118	1	78.9169	pop1_silico	TGCAGTCTTCTGAGTTCATTCCACAGTACATAGGTTGGTCTCCCACTGTAAGCATTGTTCCAACTCTCT
4091715	1	78.9169	pop1_silico	TGCAGAAACACTGATAAATTAGAAACCCAACTTCCCTGCACAAACACTGATAAATTAGAAACCCAACTT
4106311	1	78.9169	pop1_snp	TGCAGGTATCCATTGGACTTGAGACTCATAGAACTTTCCGTAGTACTCTCAAAATGATGCTCTTCCTCT
3631482	1	80.0405	pop1_snp	TGCAGGGCCTTGTTCCATATGAATCATTTGTGAAGCTTTACAGATCGGAAGAGCGGTTCAGCAGGAATG
3632066	1	80.0405	pop1_snp	TGCAGTTATTGTTCGTGGACTCCCATCTTCTGCATCCTGGCAAGATTTGAAGGTATTGAAATGGTCACA
3632990	1	80.0405	pop1_snp	TGCAGCGATGAACATGCTTTTTACTCCTACATGGCTAGTGTTTTTCTTAGGGGTTATTGTTGGTTGGTT
3635144	1	80.0405	pop1_snp	TGCAGAAAAACCCCAAATTGCAGGGTTTGACATGATAAGAGAAAGAAAAGCGACAATAGCTGGAGAATA
3637313	1	80.0405	pop1_silico	TGCAGTTTGAGGTAGTCCCAATCCCTACCGGCATAGGTGACATCCTTCCCATGTTTGTTTGCTTGCCTG
3638296	1	80.0405	pop1_silico	TGCAGTACAAGTGGAACATCAATGGCATGTCCTCGTCTTGAAGACGTAGGGGCTCTTTTACAGATCGGA
3638463	1	80.0405	pop1_silico	TGCAGCAGTTGTAAGTGTACGGTAACACACTCCTCAAAGACCCAAAGAATGCACTAATATTTGTTTTGG
3639507	1	80.0405	pop1_silico	TGCAGATAACATCCAGCCATAAGATTCTGGAAATGCAAGATCAACAACATGTCACATTGTGCAACATAA
3639892	1	80.0405	pop1_silico	TGCAGCTTGATAGGTTGAAATAACTGGCTAAGAAAATTACAGATCGGAAGAGCGGTTCAGCAGGAATGC
3660985	1	80.0405	pop1_silico	TGCAGAAAGGCACATGTATATGTCGATATCATCATTGATGAATTTGCCATTTATACCTATCTGTAGAAA
4082977	1	80.0405	pop1_silico	TGCAGAAAGGCACATGTGTATGTCGATATCATTATTGATGAATTTGCCATTTATACCTATCTATAGAAA
4085143	1	80.0405	pop1_silico	TGCAGTTGGAAATAGCGGACCTCAGCTTATCCGTCTTCAAAACGGAATACCATGGGTTATAACCGTGGC
4086741	1	80.0405	pop1_silico	TGCAGTTGGAACTGAGCAATGTAATGCAGAGTGAAGATTCAACCGTTGGAACTGAGCAAAAGCAATGTA
4089387	1	80.0405	pop1_silico	TGCAGGAGCTTGATAGCACCAGTTTACCCTTATAAAGTATTTTAGTGTTGACTTCCTAATTTGCATAGT
4090665	1	80.0405	pop1_silico	TGCAGGAACAAAATTATGGGAACTACTCTTATTTTACAGATCGGAAGAGCGGTTCAGCAGGAATGCCGA
4105714	1	80.0405	pop1_snp	TGCAGCAGAAGCAATCAACAAATAAGAATTATCATACACAATAGCTGCAATGCAGTTGCGGAGAAAGAG
4105887	1	80.0405	pop1_snp	TGCAGGGTGGGACGATACTCATGCATAACCCAATTAGTCCTCTTTCCTTTCGGAGCACGGCCGCTGTAG
4106631	1	80.0405	pop1_silico	TGCAGAAATCAACACGGAAACCAGGAAGGTTGGTATCTGAATACTATGATGTATATTGTTGGCTTTTCT
3629627	1	80.596	pop1_silico	TGCAGTCTTCTTGAGATCTATGGGTTTGTTTACCGTGATAGTGTTTTTCTTTTCCAGATAATATTTACA
3630259	1	80.596	pop1_silico	TGCAGTTGAAGTTGATTTAGACGTTCTTCAATTCATTGTTCAAGTTCATTCAAAGAATGCGACATAGAT
3630570	1	80.596	pop1_silico	TGCAGTAGCATGGCAAATTGATAACCACAATGTGTCTCCAATGTCACAGTTACAGATCGGAAGAGCGGT
3634986	1	80.596	pop1_snp	TGCAGAGAAAACACCCGCATAAATGGAAACGACATCAACCCTTGTATATCATAAAAAGTGATTGTGAGT
3637486	1	80.596	pop1_silico	TGCAGTCTTCTTGAGATCTATGGGTTTGTTTACCGTGATAGTGTTTTTGTTTTCCAGATAATATTACAG
3637667	1	80.596	pop1_silico	TGCAGCTCCAGCACTCTGTATCCCTTTATAGAATCCTGTATACCTGTCATATGTGCAAACATTAGTACT
3658952	1	80.596	pop1_silico	TGCAGTGAACCCTAGCTTCACTCATTTTCCAGTCTTTTGCATCTAAAACTATTTTCTCAGGTTTACAGA
4081814	1	80.596	pop1_snp	TGCAGAATGAAATAACATGATTTCCCATAGTAAGTATGTATGCCTAAAAGGAATGACAATGACCGACAA
4088073	1	80.596	pop1_silico	TGCAGTTGGAACTGAGCAAAAGCAATGTAATGCAGAGTGAAGATTCAACCGTTGAATGCAGAGGTATAA
3633356	1	81.1516	pop1_silico	TGCAGTGAATACTGATACACTTCCGAAACTCCACATTTACGGGAATCTTTATTTTTATCAGATTCTTCT
3636885	1	81.1516	pop1_snp	TGCAGAAAATGTGACCATTTGTGGAGTATGTAGAGTGGCATTGCATGTGTGAAACCCGATGTACGTAAT
3638817	1	81.1516	pop1_silico	TGCAGCACTGTTCCCATATTTTCAACACTGGAGGAAACAATACGGTATAGTAGTTACCTTTATCTTCTT
3640179	1	81.1516	pop1_silico	TGCAGCACTGTTCCCATATTTTCAACACTGGAGGAAACAATACGGTATAGTTACCTTTATCTTCTTTTT
3658994	1	81.1516	pop1_silico	TGCAGACATGAGTTATCAATCAGTTTTCTAGCTCATTACAGATCGGAAGAGCGGTTCAGCAGGAATGCC
4081848	1	81.1516	pop1_snp	TGCAGGGAGAAACTGAAATTTCGGACAAAGAAGGAAAATGAGATAAGCAGTTTGGAGAAAGAGATAGAG
4088568	1	81.1516	pop1_silico	TGCAGTGATACACTTCCGAAACTCCACATATACGGGAATCTTTATTTTTATCAGATTCTTCTTTTTACA
4090373	1	81.1516	pop1_silico	TGCAGACATGAGTTATCAATCAGTTTTCTAGCTCATCAAACACACTTCCTTTTATTTTTACGGAATTAC
3630358	1	82.288	pop1_silico	TGCAGCACCTCTGGTTGGAGATATATAACGAAGAATTTCTAGCAAATCTGCCCACTCTGCCAGGATAGG
3630412	1	82.288	pop1_silico	TGCAGTTTTTTTTATCTTTCAGTATACGCGCTTTGTACATCAAATCGGCGATGTACGAAATTTGGTTCT
3630450	1	82.288	pop1_silico	TGCAGTTTTTTATTTCTTTCAGTATACGCGCTTTGTACATCAAATCGGCGATGTACGAAATTTGGTTCT
3630468	1	82.288	pop1_silico	TGCAGCATCTCTGGTTGGAGATATATAACGAAGAATTTCGAGCAAATCTGCCCACTTTGCCAGGATAGG
3632835	1	82.288	pop1_snp	TGCAGTAGAAGAATACAATTTTCCCTTGCAATTCTTCTCTTCGGCGTTGGAATTGCAACCGTTACGGAT
3637671	1	82.288	pop1_silico	TGCAGCTCAATTCAACACATTGGGTCCACTCCATCTATTTCTTACAGATCGGAAGAGCGGTTCAGCAGG
3638269	1	82.288	pop1_silico	TGCAGGTTTGTGCCATGAGACTGAAGGGTAAGACTACGAAAAAGAAGTGGCGTCTTTTATTATTCTTCA
3638879	1	82.288	pop1_silico	TGCAGATGAGATATCATATAGACGGAAGGAAGCGCCAAGCCTTCCCCAATTCAATAATTACAGATCGGA
3638908	1	82.288	pop1_silico	TGCAGTATGTCAAAGGTATGGTCTGGTTTGTTTGAGGTTACATAGTTGAGGTTTTTACAGATCGGAAGA
3640369	1	82.288	pop1_silico	TGCAGTATGTCAAAGGTATGGTCTGGTTTGTTTGAGGTTACTATCTCTGTGAATCGTTGCTGGTGTTGA
3660655	1	82.288	pop1_silico	TGCAGGTCTGTGCCATGAGTCTGAAGGGTAAGACTACGAAAAAGAAGTGGCGTCTTTTATTATTCTTCA
4080840	1	82.288	pop1_snp	TGCAGCTTGAATTTGACATTTTTTAGGCATTATTCCAAATGGACCACTGATTACCAATGTTGCATATTT
4081147	1	82.288	pop1_silico	TGCAGAATGCTAACAATAACGAAGTAAAAAGATGAAGAAATACCAACCTACGAAGGGGAGAGTCTCTCC
4106019	1	82.288	pop1_snp	TGCAGTTGTTTCTATCCTGTGAATGTCTATTACCTTCTTGAAATACTCATGAGCCAAATCACCGGCGTC
3659205	1	83.4243	pop1_silico	TGCAGCACTTTCTCTTCTGCTGCCCCTCATGCCCTCATCTAATGGTTCAGAATTACAGATCGGAAGAGC
3638853	1	83.4243	pop3_silico	TGCAGCACTTTCTCTTCTGCTGCCCATCATGCCCTCATCTAATGGTTCAGAATAATGAAAAATAAATTT
4081444	1	83.4243	pop3_snp	TGCAGAGAGGCTTATTTCAAGCAAAGGAGAACTCAAAACACAGCTTGAAAATTTTCGCAGGGATCCTAA
3632857	1	84.5479	pop1_silico	TGCAGACCAATCGGGCTTATTTCATACCTACCCGATAAAAGTAAGGAAATTTTCATCAAGGATCAAATA
3633655	1	84.5479	pop1_snp	TGCAGAATCATTTGATCCATTGAAGGAGCAGATTATCCAAGTAAATAAAGCCCTTCACGTACGCAATGA
3639840	1	84.5479	pop1_silico	TGCAGCATATTATGAGATTTTGATTGGAAACTCTGTGAGTTACAGATCGGAAGAGCGGTTCAGCAGGAA
3631110	1	85.1097	pop1_snp	TGCAGATAACAAAATCATTATAATGATATAATGAAGGGATATTTTACAGCATGAAAGAGTTCACTGGAC
3637514	1	85.1097	pop1_silico	TGCAGAGAACATCAGGAGCCTTTCCGGGACTTGCAAGCAAGATATTATAGTTATTCATTCTTACAGATC
3638100	1	85.1097	pop1_silico	TGCAGGGGAGTATTAGAGTAACCACTAACTTAGAGACTAAGTTAGTTAGAGGTTATTCATGTAACTAAT
3638411	1	85.1097	pop1_silico	TGCAGTCACTAGGTCATAAATAAGAGCTGAGAAAAGGATGGAGTATGGGAATTTGCATTCATTACAGAT
3660268	1	85.1097	pop1_silico	TGCAGTGCACCAACCATTGATATGTAATAATGAGGGTCAGAAAACAAATCAGAGCCATGTTTACTTACA
4087889	1	85.1097	pop1_silico	TGCAGTGGTTGCGTTATTTCTTTTTTTTGAAGAAATTGTTTTGTTGCTTTAGGATTTTACAGATCGGAA
4087934	1	85.1097	pop1_silico	TGCAGTGGTTGCGTTATTTTTCTTTTTTTGAAGAAATTGTTTTGTTGCTTTAGGATTTTACAGATCGGA
4088301	1	85.1097	pop1_silico	TGCAGTTTTCTTCTTTTCACAATTGAATTTATAAAAACTATATTACTAATTGTCAAATTCAAGAACAAA
4091081	1	85.1097	pop1_silico	TGCAGCTAAAACCCTAATCAGAAAGAAGTTAGTGTCTCCTTACAGATCGGAAGAGCGGTTCAGCAGGAA
4106732	1	85.1097	pop1_silico	TGCAGCTAAAACCCTAATCAGAAAGAAGTTAGTGTCTCCTTATCTAGCCGGAAACCCCTAATTATTATT
3630967	1	86.8339	pop1_snp	TGCAGGAACATCATAGGCTGAGTTGTTGCCTTAGTCTGTATCTCTTTCTAAACACCCAATTTTGCATTT
3638012	1	86.8339	pop1_silico	TGCAGTAATTTTGACACAATCACGCTATTATAATACTGATTGCGCGGTGATAGGTTACAGATCGGAAGA
3639998	1	86.8339	pop1_silico	TGCAGAGGTAGATTTGGGGAAGCTAAATGCAAAGTTTCATATGCTGCAAAAGGTTACAGATCGGAAGAG
3640010	1	86.8339	pop1_snp	TGCAGGCTGGGAATAAACTAGTTTTGGATCATATGAAGTTCCATCCCCCTTACAGATCGGAAGAGCGGT
3660482	1	86.8339	pop1_silico	TGCAGCACCACGTCAGTTGTCTCAGAAGGAAGCTGATATTCAGATGATGTTGGCCGCCGATGTTCACCT
3660558	1	86.8339	pop1_silico	TGCAGCAAATTTTGTATAACGACTTATACAAAAAATTACAGATCGGAAGAGCGGTTCAGCAGGAATGCC
3660870	1	86.8339	pop1_silico	TGCAGATTCCTTGTCAAAGATTGTAACTATATAGAAATATTACAGATCGGAAGAGCGGTTCAGCAGGAA
4084619	1	86.8339	pop1_silico	TGCAGATTCCTTGTCAAAGATGTAACTATATAGAAATATTACAGATCGGAAGAGCGGTTCAGCAGGAAT
4091197	1	86.8339	pop1_silico	TGCAGCAGCCACAGATTCAACTCCGGGAGTAGGAATTGGTTGTGGAGGTGCAACAGCCTCACCCCATTC
4105726	1	86.8339	pop1_silico	TGCAGATTATTGTCAGCCCAAACTGAACGTTGTTCGCTGCTGAGGGTCAACAGAATGCTCTTGCTGCTG
3632318	1	87.3894	pop1_snp	TGCAGAACCTAAACTCCTCAGACGTTCCTCAACATCATCTTATCACTTCATTGACATCAAAAGTACTTC
3632583	1	87.3894	pop1_snp	TGCAGTAATTTCATGTGATCAATGCGTGGAGGTGTTACCAAGTTCAATCAAAGTAGCTGACATACATGT
3633488	1	87.3894	pop1_snp	TGCAGGCAACCAATCCCGCCGCAATGTCGCCAAAAGCTGCCTCCAGGTTTTCCACTACTCTCACCATCG
3634664	1	87.3894	pop1_silico	TGCAGTGCAGAATCAGCCAGAAACAGCAACCACTAACCACAAGAAACTACTAAAACAAAGTACTCTAAC
3636007	1	87.3894	pop1_silico	TGCAGGGTGAATGCGTATGAATCAGAATTGCATTTCTAAAGTCATTGGAGGGCGACTGGTTCACTGTGG
3638021	1	87.3894	pop1_snp	TGCAGAAGCATGGAGGATGGAATTGAGCATTGATTGAGCGGTGTTGAGGTTTAGAGAAGAAAGTGAGAT
4079114	1	87.3894	pop1_silico	TGCAGAGGCTGTTGGTCGGATGTGAAGACAGCTGAACCATGAAATGGATGCCATGTCTGTTAGGCAGTA
4080414	1	87.3894	pop1_snp	TGCAGCTCAAAGTATCCGAATGTCGGGATCAACTAGAGACCTTGTAATACTTGTTGACGAGACAATCAG
4084851	1	87.3894	pop1_silico	TGCAGTGCAGAATCAGCCAGAAACACCAACCACTAGCCACAAGAAACTACTAAAACAAAGTACTCTTAC
4089940	1	87.3894	pop1_silico	TGCAGTGCAGAATCAGCCAGAAACACCAACCACTAACCACAAGAAACTACTAAAACAAAGTACTCTTAA
3632767	1	87.945	pop1_silico	TGCAGACACTGAAAAAGTGACACAGTCTGTAAATAATAAAGCTCGGCAAAAATAATTACAGATCGGAAG
3635077	1	87.945	pop1_snp	TGCAGTTAGTATTGTTCTCCAATATGAAAATATAACATGTCAGATTCTGCTATACTACCATACAGTTTC
3637040	1	87.945	pop1_snp	TGCAGCCAACACTCACACCGTCACTTATTTTGTCCAATAAAAAACAGCTAGTACCATTTGAAATTGAAC
3637104	1	87.945	pop1_snp	TGCAGTGTCGGATCTTGAGATACTTTTTGGGAGGTTGTGGACACAGTGTCAGGAGTGCCAAGGTTCACT
3640439	1	87.945	pop1_silico	TGCAGCGCATCTGACCGAAGAAACTAAAGGCGCAGACAAGAATGGACCCATAGCAATACTAGGTAGTCT
4080306	1	87.945	pop1_snp	TGCAGGTAGGGGTTGTTGAAACAACCCACCTTGGAGCAAGAATTTGAAGCGCCTCTTCCAATTCGTCCT
4084218	1	87.945	pop1_silico	TGCAGGGCTACGGAGCTCAATTATGTTACGAAATACTGTTTTACAGATCGGAAGAGCGGTTCAGCAGGA
4086347	1	87.945	pop1_silico	TGCAGACACTGAAAATAAATAATAAAGCTCGGCAAAAATAATTACAGATCGGAAGAGCGGTTCAGCAGG
4087109	1	87.945	pop1_silico	TGCAGGGCTATGGAGCTCAATTATGTTACAGATCGGAAGAGCGGTTTAGCAGGAATGCCGAGACCGATC
4087205	1	87.945	pop1_silico	TGCAGGCGGAACAATCCTACGATAATTGATAAGATGACATGATACGGTGATAAGACGTAGGTTGAAATA
4091406	1	87.945	pop1_silico	TGCAGAAATCCTATTTATATCTCACAAAATGCTAAAATATTTATAAAATGATTCAAGAATTGTGAAATG
4085657	1	88.5005	pop1_silico	TGCAGGGTATATTCTTTTGGGCTTTGTTCCTTCCATTTCGTTCTGGGCCTTCCTGGCATTTTACTATCA
4106701	1	88.5005	pop1_silico	TGCAGCCGCGTGTATCATAAGTAGGGTTTTAGTGTGTTGCCTTTTTCGTGTGTTAGGGCTGTGTATTTT
3659942	1	89.0561	pop1_silico	TGCAGTGGAGCTTCATAAGAACTGTAGCTCTTATTTAGCATACATATAAATATCAACCAAGTCGGTGAG
4087857	1	89.0561	pop1_silico	TGCAGACGAGACTAAAGCATCAAACCCAACTGCACTCCATACACAAGGGTATTGAAATGCCATTTTACT
3631080	1	91.355	pop1_silico	TGCAGTATCCAAAGTCATATATTTTCAACAATAGGGTGTGTGTTTACAGATCGGAAGAGCGGTTCAGCA
3633911	1	91.355	pop1_silico	TGCAGCAATTCGAATCCAACACTACGCAAGCAAAAAAAGGAAAGAATTAGTCATTTACCTCTCATCAAT
3638930	1	91.355	pop1_silico	TGCAGTATTAGATTTTTGAAGTCTATTTTGATTTTTTTTTACAGATCGGAAGAGCGGTTCAGCAGGAAT
3639451	1	91.355	pop1_silico	TGCAGAATTACGAATCACAGTTTCAATATTTGAAATCAACTCCAAATTTGATTTACAGATCGGAAGAGC
3640112	1	91.355	pop1_silico	TGCAGAATGAAAATTTTCAAAACCAGTGAAAGAGGAAGACCATTTTGTCATGCAATTCAAATGAACCTC
3640705	1	91.355	pop1_silico	TGCAGCATGGACTGGTTTGGCAGTTAGTGTTACAACTGTTAGAAGTTAGTTTAGGGAGCTTTTTTTTTT
4082322	1	91.355	pop1_silico	TGCAGGGATTCCTTCATCAACCGGATTCCACATCTCCTTACTCCTTAGAAATTTCTCCATCATCATTGA
4082349	1	91.355	pop1_silico	TGCAGTCCGCTTCTCTTTTATGCCTCCCCCAATTGCAAGTTGTTTTTGTTTATGTGATCATTATAGTTG
4084187	1	91.355	pop1_silico	TGCAGAGAAGAAGACGACCAGACAAGGTTGAGTCTTTGTGACAAGGTTTTTACTAATTCAAAGAATTTC
4086715	1	91.355	pop1_silico	TGCAGGCAAAAAGCTTCTTCTGCTAGCAACTCTCAAACAAACTTCTAGCCTCTTTCCCCCTCAGCTGTC
4090685	1	91.355	pop1_silico	TGCAGAATTACGAATCACAGTTTCAATATTTGAAATCAACTCCAAATTTGATTTCAGAATTATCAAGAA
3630041	1	92.4786	pop1_silico	TGCAGAATGGAATTATGGGTGTGTCATTGTTTTTCTCTTCTTCTATGCTATAGGAGAATTAGTTATAGG
3635565	1	92.4786	pop1_snp	TGCAGTAGCATTTCAAACGGCGTAAAGATATTGATGATGCTGAACTTCATTGAAATGGCATCAAAACAG
3635568	1	92.4786	pop1_snp	TGCAGCAACAAATGGACCGATTCGGAGAATCAAGTACATTCCAGCCTCATGAACAATCTTTGCAAACTT
3638664	1	92.4786	pop1_silico	TGCAGACCGAGAACACTGTAATTCAAGTCAGTTTGGGTTACATGTGAAAGTGATGAACCTATAACATTG
3640594	1	92.4786	pop1_silico	TGCAGTGCAATAGGGTTCACAATTGGAGCTGCCATTAGCATGATGTGAGTTCAATTATACCATTGGAAA
4081154	1	92.4786	pop1_snp	TGCAGAAGAAGTGACATACGATGGAAGATCTCTTATCATCAATGGCCACAGAAATATTCTCTTCTCTGG
4082502	1	92.4786	pop1_silico	TGCAGAATGGAATTATGGGTGTGTCACTGTTTTCTTCTTCTTCTATGCTATAGGAGAATTAGTTATAGG
4082616	1	92.4786	pop1_silico	TGCAGATGCAGGTTCAATGGTGGATGATGCTTCAGAATTTTGGTCAGCCGATCAAGAACCTTGGTTACA
4086340	1	92.4786	pop1_silico	TGCAGGCATCCCCTCTGTGCGTCCGTGCATCAGACGGACAACTATGACTGTGAAGTCCAGCATCAGTGT
3632374	1	92.4786	pop3_snp	TGCAGGTGGAATGATGGGTTCATTACGTGTAATAGAGCTTCAACTTGTTGCATTTGTATTAGTTTTATC
3639300	1	92.4786	pop3_silico	TGCAGACCGAGAACACGTTGTAATTCAAGTCAGTTTGGGTTACATGTGAAAGTGATGAACCTATAACAT
3659281	1	92.4786	pop3_silico	TGCAGAAAAAAAAGAACAGCAGTGCTCATTACCAATATTCATTCCTAAATCAAACTGCAAGTTAGCAAG
4079651	1	92.4786	pop3_snp	TGCAGCCTTTAGTTGGTCTACCATAAGAGAAAAATGAGTAAATTACTGCTTCAAAACGCAGTGTTTCAA
3636425	1	92.7467	pop3_snp	TGCAGTCTTTCTCTTCTGATATGTGAATAAGCAACATAAATACGGGCCCTGTATTTAGTGTGCTTTCAA
3661273	1	92.7467	pop3_silico	TGCAGATACAGAACTCAATGAAAGAGTACCTTATCATGGTCACAACAATGGTTCACTTACAGATCGGAA
4082197	1	92.7467	pop3_silico	TGCAGGTGAATGGCTAATCGGTTGTTTTTTTATCCCTTCCAATTGCGATCTCAGGCCAATTACTGGTCT
4085648	1	92.7467	pop3_snp	TGCAGAAACTGGTTCAATCTCTTCAGTTACCATTATTTGTTTCCGTTACATAACTGTTTTTTTCTCTGT
4086801	1	92.7467	pop3_silico	TGCAGATACAGAACTCAATGAAAGAGTACCTTATCATGGTCACAACAATGGTTCACTTAGCAGAAGAAG
3635676	1	94.0494	pop3_snp	TGCAGAAAAAGAAAAGGTCCACTTCAAGATCGTATTCTCATAATAATGAAATAAGATCACAAGGCTCTC
4084699	1	94.0494	pop3_silico	TGCAGGTTATTCGTACTAGGTATAATGTGGCTTCTATACTATCCTTACCCGAATGAAATGAGCGGAATT
3629598	1	94.1831	pop1_silico	TGCAGCTGAATCTAGGAAGAGAGGCTTTGAAGGGTTTCTTACAGATCGGAAGAGCGGTTCAGCAGGAAT
3629829	1	94.1831	pop1_silico	TGCAGGCATTTTTACTACCAGAGAGCTAGTCCGGAACAACAGCCAAATGCGCCACCACAAGCAGCACAG
3630445	1	94.1831	pop1_silico	TGCAGTGTTAGCTGCAAGTATGTTGATCAATTCAAGAGGAAAAGAGATGTGCACTATGAGGTCGTTGTA
3634177	1	94.1831	pop1_snp	TGCAGCATTGAAACTGCAAAGGGTTATGATAATACTATCATGTTACAGATCGGAAGAGCGGTTCAGCAG
3634818	1	94.1831	pop1_snp	TGCAGTATGATGATACTATATAGACTCTAACACTCAACCTCACAAGGAACAGAAAGACAGACACATGGA
3635212	1	94.1831	pop1_snp	TGCAGAATAATATTTCGTTGATAGAACTCTACCTATGCCTCCTCTCTAAGAGCAATCCCAGAATAAAAT
3636896	1	94.1831	pop1_snp	TGCAGATTCTCCCAAACTATCACAATTGAAATCAGTTACCAAACACTTGAGAAACCATAGTGAATATAT
3637014	1	94.1831	pop1_snp	TGCAGTGGCCTGAATTGTCTGGTGATGTCTCTGTATGTAATGCGTTGATGAGCTTCTACTTGAAAATCG
3637448	1	94.1831	pop1_silico	TGCAGACAAATTCTTTTCAAGACCATAATCTTTTGTTTCTCATTTTCCTTTACAGATCGGAAGAGCGGT
3638501	1	94.1831	pop1_silico	TGCAGCGTGTGAAGTAGAGAAAGCCTAAGCCTGTAGAAAATAATAAAGCAATTAGTCTTAGTTACAGAT
3639094	1	94.1831	pop1_silico	TGCAGCATGTCATATGTGTTTTTGGTTACAACATTTTTTTGGTGCATTTTCGATCTACTTGGCCATACC
3639384	1	94.1831	pop1_silico	TGCAGCAAGTAAGTCATTCTCAAAGTTTTACAGATCGGAAGAACGGTTCAGCAGGAATGCCGAGACCGA
3639884	1	94.1831	pop1_silico	TGCAGACAAATTCTTTTCAAGATCATAGTTTTTGTTTCTCATTTTCCTTTACAGATCGGAAGAGCGGTT
3640716	1	94.1831	pop1_silico	TGCAGATTTGTAATTACATGTAGATATATTTGCAAAATTTTTTACAGATCGGAAGAGCGGTTCAGCAGG
3659812	1	94.1831	pop1_snp	TGCAGACGTCCCACTTGCGAACTCCAACGAGTTTTGCATGAAGTGCCTCTTGCACATCTCTCCTGTTTA
4079425	1	94.1831	pop1_silico	TGCAGGATAACGAAAATTTGCAAAATTCTGAAAAAAAGAACAGAATATTTCAGTAGTGTGTCAAACATC
4080411	1	94.1831	pop1_snp	TGCAGCCCCTTATGAATCATGCTAAAACAAAGGGTTCAAAAAATGTGAAGGTTCACAGGGAGCTTGCTG
4084360	1	94.1831	pop1_snp	TGCAGCTTTTATAAGCTAGGGTTGGAGAGAAAAAGAAGGAGAGCTTTGAATGGGTTTAGTGTATTTCTA
4084830	1	94.1831	pop1_silico	TGCAGTGATTCGTATTTAGTACTCCTTTTGTTAGATTTTATAATTTTGATCAATTTTCCGTGTTGAAAT
4087029	1	94.1831	pop1_silico	TGCAGCAAGTAAGTCATTCTCAAGGTTTTACAGATCGGAAGAGCGATTCAGCAGGAATGCCGAGACCGA
4087732	1	94.1831	pop1_silico	TGCAGCTAAGAATCTAGCTTCTAAGGTAGAATTGCGAATTTCTGTGAAATCATCTTACCGCGAGCGAGA
4087828	1	94.1831	pop1_silico	TGCAGACGAGACTAAAGCATCAAACACACAAGGGTATTGAAATGCCATTTTACTGTAAAATCAGCTGCT
4088060	1	94.1831	pop1_silico	TGCAGAATCCCTTGATTCAAATGCGCTAGAGCTTTCAAGTAAAGGTGAGCCATGTACATAACTACAAGA
4089678	1	94.1831	pop1_silico	TGCAGCAAGTAAGTCATTCTCAAGGTTTTACAGATCGGAAAAGCGGTTCAGCAGGAATGCCGAGACCGA
4089998	1	94.1831	pop1_silico	TGCAGCATAAGTATGCAATAAAATAGCCATTTCCGGGTCAATGTTTGTTGGTAAGTCAGCGAACACGAC
4090121	1	94.1831	pop1_silico	TGCAGGTTATTCGTACTAGGTATAATGTGGCTTCTATACTATCCTTACCCGAATGAAACGACCGGAATT
3629888	1	94.7387	pop1_silico	TGCAGATAAATATAGATAAAGGAAACTCAAAGTAGTTCCATCAGAGAGATAATGTCATCTAAAAATATA
3629937	1	94.7387	pop1_silico	TGCAGATAAATATAGATAAAGGAACTCAAAGTAGTTCCATCAGAGAGATAATGTCATCTAAAAATATAT
3630331	1	94.7387	pop1_silico	TGCAGGATTTAGAGGTTGTTCTTCCTTGATTTGTCCACAGGTGAGAAGGAGCATTGTCTCGGCTTATAG
3633516	1	94.7387	pop1_silico	TGCAGCAAAAGGAGAGCAAAAGAAGACTGAAGAAACTTAGAATTAGAAAAAAGACCATACTGCAACTTT
3634165	1	94.7387	pop1_snp	TGCAGGAAACATTAGATTTCATGTTGCTTTCTCAAATGGTGTTTCGCCTGTGGGTGGCAAATACAAAGC
3636302	1	94.7387	pop1_snp	TGCAGTAAGATCACTGTCTGAAGCTAATACAACTTTATCATGATCTTCGTCTTCATACTAAACAAAAAA
3639407	1	94.7387	pop1_silico	TGCAGTCTACCACTACTATTGATTTGACCTTCTATTGAATTCCTTTTGCATGAAAATGGGGAAAATGAC
3660031	1	94.7387	pop1_silico	TGCAGAATAAGATCAGATTAGTGGTCCCATGCAGCAATAGTTCATAATAACCAATCTGTTGTTCAAAAA
4079326	1	94.7387	pop1_silico	TGCAGAATAAGATCAGATTAGTGGTCCCATGCAGCAATAGTTCATAATAACCAATCTGTTCAAAAATAT
4082208	1	94.7387	pop1_silico	TGCAGGTGAATGTTGAACTGCTTGCCATTACAGATCGTAAGAGCGGTTCAGCAGGAATGCCGAGACCGA
4083327	1	94.7387	pop1_silico	TGCAGGATTTAGAGGTTGGTCTTCCTTGATTTGTCCACTGGCGAGAAGGAGCATTGTCTCGGCCTTTAG
4083357	1	94.7387	pop1_silico	TGCAGAGTGTGGAGGTATTTTCAGGGATCATAATGGTTCTTCTATTTTAGCTTTTGCTGAACATTTATT
4091172	1	94.7387	pop1_silico	TGCAGAACTGCTATGAAGATTGTTGAAGGCTAATGCAGTGGTTTACAGATTGGAAGAGCGGTTCAGCAG
3659058	1	94.7387	pop3_silico	TGCAGAAAGGAAAAACCAAGTCAAACATAGTAAGCTAATTACAGATCGGAAGAGCGGTTCAGCAGGAAT
3659702	1	94.7387	pop3_silico	TGCAGAACCAAGGGGCTTGGTGAAGATGTCTGCAAGTTGAAACGCAACAGGTACATGTTACAGATCGGA
3659907	1	94.7387	pop3_silico	TGCAGCTCGAATTCTACGTGCAATTAGAATTGCTGCTCGCTTAGGATTTACAGATCGGAAGAGCGGTTC
4079669	1	94.7387	pop3_snp	TGCAGATTTTCTTTGATGACAGTGTTAGAAATGTTGCAAGTGGAAAAGTAGCTGGACTTCACACTGTGA
4081271	1	94.7387	pop3_snp	TGCAGATTACGGTGAAGAGAGGTAAAAGGCTCCAATCTAAGAAGGTAATAAAGCACAATGCCCATACTT
4082487	1	94.7387	pop3_silico	TGCAGCATTCTGTGATCTTCATGGCAAGCTTACAGATCGGAAGAGCCGTTCAGCAGGAATGCCGAGACC
4084601	1	94.7387	pop3_silico	TGCAGAGTGTGGAGGTATTTTCAGGTATTTTCAGGGATCATAATGGTTCTTCTATTTCAGCTTTTGCTG
4089058	1	94.7387	pop3_silico	TGCAGTGTAAAGCACTGATTCATAACTATAGAGACTTGCAGGGTGTTGTATACATGCCATATTTTTTAT
4122155	1	94.7387	pop3_silico	TGCAGCTAGATTCAGATAATGGTGGAGACACCACGAGAAAACCCAAATTCACAAGGAGTTCCTCTAAAA
3632020	1	95.2942	pop1_snp	TGCAGAAGGTAACCAACGTTCAGTTTTATGAATCTAGAGAGTGAGAGAAAAGTGAGAAGATATTTTCAA
3633045	1	95.2942	pop1_snp	TGCAGGAAGGTAAATATCAGTTGTATATACAAAAATCTTACAGATCGGAAGAGCGGTTCAGCAGGAATG
3636671	1	95.2942	pop1_snp	TGCAGAAGGAGCCTTTCGTATTCATATGCATGACGACTTCGATGGTAACTTACTAATGCATAAGGTCCA
3636755	1	95.2942	pop1_snp	TGCAGATAACAATTATATGAAATGCGTCAATGCATTTATTCATTTTACAGATCGGAAGAGCGGTTCAGC
3637766	1	95.2942	pop1_snp	TGCAGCACAATACTTGCAACCACGAGCTATGCGACAAGGTAAACCAATGTAATCAGCCAATCTCTGCAT
3637889	1	95.2942	pop1_silico	TGCAGGTGCAAAGCGTCTTGTTCCAGTTGGACTAGGTGATGATGATCAATCCATTGAGGATGATTTTAC
3658947	1	95.2942	pop1_silico	TGCAGGCAGTCCAATATCATTTCTAAGATAGGTTTTTCTATCTTATAATTTACAGATCGGAAGAGCGGT
3659611	1	95.2942	pop1_silico	TGCAGATCTCTAGTCAATGTAAGCTTAGTTTTCTATTTTTCAATTATTTTCACTCTTCTAGTAGGGTAC
4081037	1	95.2942	pop1_snp	TGCAGTTTCATTGCTGCTGCTGTGTTTTTTATAGCAGCCATTCTACACCGTTTACTATTTCACATATAG
4082065	1	95.2942	pop1_silico	TGCAGCAAGCCCAAAGTCAGCCACTACTTTACAGATCGGAAGAACGGTTCAGCAGGAATGCCGAGACCG
4082188	1	95.2942	pop1_silico	TGCAGGAACTACACTTGAATATTATTCCTGCCAGTGTATTCAACACTTCCAACCTTATTCGTTTTCAGT
4084542	1	95.2942	pop1_silico	TGCAGGCAGTCCAATATCATTTCTAAGATAGGTTTTTCTATCTTATAATTTTACAGATCGGAAGAGCGG
4086159	1	95.2942	pop1_silico	TGCAGAGCTTTTATTATCCATCACACTACAAAACACACTCTTTTGATTTCTCTCTCTCTAATCTCTTAT
4088718	1	95.2942	pop1_silico	TGCAGGCTAAGAGGACTATATCCCTTGTTTGATGGAATTAGGCATGAGAGATGATTTAGTTCAAGATGC
4088862	1	95.2942	pop1_silico	TGCAGGAAAAGGAAATCTCATAACGATACCATTTAGTTTACAGATCGGAAGAGCGGTTCAGCAGGAATG
3637011	1	95.2942	pop3_snp	TGCAGCGCGCCCAGCCGGTTTTACTTCAGCACCTTCTGCTTGCTTATGTCGAAGAGGTTTGCTCTGAAA
3639118	1	95.2942	pop3_snp	TGCAGCCGTTGATAATGGAAAAGATTACTTCAATCATGTTCTTATTTCTTTGTCAAAAAGTGGGAATTG
4079775	1	95.2942	pop3_snp	TGCAGCAAATGACACTGCTCAACAGCTCGATGAAGAGATGGTCCAACTTCCTCCTGTTGATGAGCTGTT
4080938	1	95.2942	pop3_snp	TGCAGTGAGGGCAGAAAAAAAAGACAACCCTGGCTAACAACACACAGTGGTTGTATGCCCGAGCCTCAT
4082369	1	95.2942	pop3_silico	TGCAGGTTGCTGAAGAGATAGGTACAGAAGTCAAGACTCATAAAGATTTTCTGGAACAGCTCGAGAAAA
4083347	1	95.2942	pop3_silico	TGCAGAGCATGTTTGATCGGTATGTTGATTTTTGTATAATCAGAGTGTTCAATATCATTTGTTTTTGTA
4083381	1	95.2942	pop3_silico	TGCAGCACAATTATTTGACATACTGTTAGTATTTTTGATACAACTCATTCTACACAAGTCCTTTACAGA
4083386	1	95.2942	pop3_snp	TGCAGTGAGGGCAGAAAAAAAAAGACAACCCTGGCTAACAACACACAGTGGTTGTATGCCCGAGCCTCA
4089522	1	95.2942	pop3_silico	TGCAGCTGTGTTCCTTTTTTCTTTCGTGTGTAGCTGTAGTTTTCAATGAGTGTGAAGCTTTATATTAGC
4080157	1	95.4998	pop3_snp	TGCAGAGAAAACATGCAGCAGGCTGTCTTGACTGAAAAGGAAAGGTTTACACAAATGCAGTGGGATGTG
4083011	1	95.4998	pop3_silico	TGCAGCATCAGCTGCTATACTAAATTTCTCTGCTATTGTGTGTCGTATAGCAGCCAAGGGAAGCTCTAC
4083634	1	95.4998	pop3_silico	TGCAGTATATGATGTGCCTTTTTTTGGTTCCCAAAAACTATTTTTCCATGCAAGACCTTACCAGAATAG
4087183	1	95.4998	pop3_silico	TGCAGCTAAAATAGTACACTTCAGAATGAGGTCAAAAATTCCAAACAGAAACCTCAATTCAAATGTCAG
3630520	1	98.2012	pop1_silico	TGCAGACGCCTAGTGAGTAAGTGACTTAGAAAGAAATGATTTGAGAGAAATAAAGACAGCCAAATATAA
4087904	1	98.2012	pop1_snp	TGCAGTTATTGCTTATTTTACCCTAGACATGCTACTTAGTACTTGCACTCCAAAATGTCAATTGTTTGG
4091291	1	98.2012	pop1_silico	TGCAGGGAGATAAAATAGTGATATCATAGTTTTTGTTGCCTTTCAACACAGTATCACATGTAATAACCT
3638630	1	99.3506	pop1_silico	TGCAGATTCCGGCAGCCATGGTTAGACGTTGAAGTTTCAGTTTGGTGTCCCAGGACGGAAAACTTGCAG
3639013	1	99.3506	pop1_snp	TGCAGTGAAGTTCTTGAAGAAGAGACTCTATTATTAGTAATAATTGTATTCAGCCTATTACAGATCGGA
4080127	1	99.3506	pop1_snp	TGCAGGTTGCGCATGCTGCACCGTAGACGGCTGCTCAACAATGGTGTGTGTAGCTCCTTGTAAGGCTAC
4080563	1	99.3506	pop1_snp	TGCAGTAGGAGCACATCTTATTGATTCTAAAGTCTATCGTATCGAGTCAATTTTCTTTTCCTTTCTTGA
4081298	1	99.3506	pop1_snp	TGCAGTACCTGACTGGTCAAACCCTGTAATAAGGTAACTTCCGTTTTACAGATCGGAAGAGCGGTTCAG
4106248	1	99.3506	pop1_snp	TGCAGACAGCTGTTTTGACCGCATGCTTACCGAGATCTTATGTGAATTTTGCCACATTCCTCTTTATCC
3636398	1	101.76	pop1_snp	TGCAGCCCCAGTGCCTATCCTCATAACTCGAAATGCATTGTGATTCTAGCATGGTTGTTGTTACATAAG
3659032	1	101.76	pop1_silico	TGCAGAAAAGAAAGTTCTTCATGATCGTAAACATGATGAACTAAAGGTATTCATTTTTATGTCATAATT
4085940	1	101.76	pop1_silico	TGCAGACTCTAGTGTCATGGGTGTGCTCTTTTGCATGTTGCCACTTCAAACCTGTTGATATCTAGACGT
3631210	1	102.923	pop1_snp	TGCAGATAGACACACCAAAACACACTAGAGATTCAAGCACCTTGTTTTTACATAAGGTCCATAATTTTG
3660980	1	102.923	pop1_silico	TGCAGAGAGAAACATTACAACCACAACTTAGTAAGGTGAACTCAACCAAGACACCACAACAGAAATCAA
4084006	1	102.923	pop1_silico	TGCAGATACAATATAGAAAGGTGGTAACTGCTATTCACCAAAGCAACTCAGCTCCAAACCATCCATATT
4085123	1	102.923	pop1_silico	TGCAGATACAATATAGAAAGGTGGTAACTGCTATTCACCAAAGCAACTCAGCTCCAAACCATCCATTCC
4087480	1	102.923	pop1_silico	TGCAGAGAGAAACATTACAACCACAACTTAGTAAAGGTGAACTCAACCAAGACACCACAACACAAATCA
3640363	1	105.674	pop3_silico	TGCAGTGACATTGCATAGCTAGCATCTTTCTTATTCTTCTTGTTCTTATCTTCCCTTTACAGATCGGAA
3659283	1	105.674	pop3_snp	TGCAGTAATAAAAAAAACACAAATCAAACACACAGTTCTTCACATCATCATCATCATCATCAACATCAT
3661458	1	105.674	pop3_silico	TGCAGGAAGAAATCATGGAAATTCAGAAAAATCAAGTAAGTTCAGCTTTCAGAAAATATAATGGAAATC
4080746	1	105.674	pop3_snp	TGCAGCAACCTGCTCCAAGCATTTATTCATTTCATACATTTTACAGATCGGAAGAGCGGTTCAGCAGGA
4088240	1	105.674	pop3_snp	TGCAGCTTCCTAGAGGGAAATGGGATGGAGTTTTTGTTGATTTTGAAGATGGAATATTTACAGATCGGA
4089295	1	105.674	pop3_silico	TGCAGGAAGAAATCATGGAAATTCAGAAAAATCAAGTAAGTTCAGCTTTCAGAAAAATAATGGAAATCA
4089739	1	105.674	pop3_silico	TGCAGAAAGTTGTTTATGGGGGTTTTTGGATCTCTAAAGCAAACTTTGAAGCAAATTTTTTGCAGAATT
3633685	1	105.83	pop1_snp	TGCAGAAGTTTGATCATTTCAGTAGGGCATCTGGGTTGGTGGTTACAGATCGGAAGAGCGGTTCAGCAG
3634115	1	105.83	pop1_snp	TGCAGCAGTCACTTTCCATTATTTTTTGAAACTACTAAAGGTATATTTATGTATTATGTCATTTACAGA
3634680	1	105.83	pop1_silico	TGCAGTGATTAGTAGAATCTTGTATTGCCAATGCATATTTCAATTGTGAACACAAAACTAGTGCTGTGA
3635269	1	105.83	pop1_snp	TGCAGATGTTACACAGATATGCTAGTTTCCAAAAACATGCTACTTTACTACAATAATGAAATAAGATTC
3635908	1	105.83	pop1_silico	TGCAGACTCAATAATCCAAATCAATATATAAATACCAGCTATCCCTTCAATTCTGAAGCAATATCAAAA
3638851	1	105.83	pop1_silico	TGCAGAGGAAAAAACATTTGACAAAATTCAAAGAACGTCACAAAGACTCACGATGCAATGAGCATGGAT
3659490	1	105.83	pop1_silico	TGCAGCATTGCCTCTACAGAATCCCCCGTGCCTTTAGAAAAGAATAGTAAGTCATCCGCAAACGTTACA
3660580	1	105.83	pop1_silico	TGCAGGTAGAGGGCTGGAAACCTCGTCATCCACGAAAAACTTCTTTGAAAAGTCTGGAAAAGCCGGGAG
4081032	1	105.83	pop1_snp	TGCAGGCCAAAAATCCACTATAAAGAGTACATGTAATATAGTATTGCAGCCAAAGGCAAAAGTATGGCA
4084859	1	105.83	pop1_silico	TGCAGCATTGCCTCTACAGAATCCCCCGTGCCTTTGAAAAGAATAGTAAGTCATCCGCAAACGTTACAG
4086525	1	105.83	pop1_silico	TGCAGGTAGAGGGCTGGAAACCTCGTCATCCACGAAAAACTTCCTTGAAAAGTCCGGAAAGGCCGGGAG
4087137	1	105.83	pop1_silico	TGCAGAAGTAAAAACATTTGACAAAATTCAAAGAACGTCACAAAGACTCACGACGCAATGAGCATGGAT
4087443	1	105.83	pop1_silico	TGCAGAAGATCCATCTACATCTACAGTTTTTGTATGATGTACCTAATCATATCATCACGTGTATAGCTT
4088500	1	105.83	pop1_silico	TGCAGAAAGCTGTTGAGAAACTCATGCAGGGAGGTATCACCAGCCACTGCAAATACAATCCAATCAGAT
4089644	1	105.83	pop1_silico	TGCAGGTAGAGGGCTGGAAACCCCGTCATCCACGAAAAACTTCTTTGAAAAGTCCGGAAAGGCCGGGAG
4090524	1	105.83	pop1_silico	TGCAGGAACTACCGAGAATGCATTAGGCTGGTTTTCAGGAGATACTATTACCAATGACCAGATTATGAA
4091410	1	105.83	pop1_silico	TGCAGTAGTAAACTAGAAGAAATCCAACCATGAAAGTATAAATGCTAGAGAAGCTTGAACAAGAAAACT
4091823	1	105.83	pop1_silico	TGCAGACACAAATATAAATGTGTTTTTCTCTATTGTCATTGTACTTGTGTAATGTTTTTCTCATGAGAT
4082736	1	106.386	pop1_silico	TGCAGAAAGCTGTTGAGAAACTCATACAGAGAGGTATCACCAGCCACTGCAAATACAATCCAATCAGAT
4083981	1	106.386	pop1_silico	TGCAGCTCGATGGTTGCAGACACAAAACTCAAGGTATTTGTTACAGATCGGAAGAGCGGTTCAGCAGGA
3630725	1	107.509	pop1_silico	TGCAGGGTATAAAAATCTAACCGTTTGACTGGTCGTATAAAATTTTTTTGCACTGTCAATTTACAGATC
3634714	1	107.509	pop1_silico	TGCAGACGTGTTCTTCGTCACCGAATAGATGCACACAAAGCCCTGCATAATGCACATGTATTTCGTAAG
3638393	1	107.509	pop1_silico	TGCAGGTTGTATGATAATTTTTGATGAAATTCGTGAAAATTACAGTGCTGTATTCTTAGCAATTACAGA
4083328	1	107.509	pop1_silico	TGCAGGGTATAAAAATCTAACCGTTATGATTGACTGATCGTATAAAAAAATTTTGCATTGTCAATTTAC
3629720	1	107.509	pop3_silico	TGCAGGCTCTTCATATGATGATCTTGCAATGCATTGTACTAAATGCTTTACAGATCGGAAGAGCGGTTC
3631038	1	107.509	pop3_silico	TGCAGGCTCTTCATATGATGATCTTGCAATGCATTGTGTACTAAATGCTTTACAGATCGGAAGAGCGGT
3633153	1	107.509	pop3_snp	TGCAGGCATAGTTCCTCCAGTAAAGAAGTATCGCGTAATCCAATCATCTTCATTTTTGTCCTTTATGTA
3634077	1	107.509	pop3_snp	TGCAGACATGTATTGTTCAACAGAAAGTTTCTGTTCTTAGAAGGAAGTATACTGTACAAGCCATAACAG
3634730	1	107.509	pop3_snp	TGCAGACGTAAAAGACAATTGACCCTAGAATCTTATCAAATATCAGAAATGATATTGAGACACATTTGA
3635459	1	107.509	pop3_snp	TGCAGCGAACCCTTCTTATATCAGGTGGAAGAAGTGGAGTATTTCTGTCTTCTAAGAAAGCCTGGAATC
3659826	1	107.509	pop3_silico	TGCAGGAGGATGAATGAACAGGGTAAAAGATCAATGAAAAGAAGGAAGAAACAAAGGGATGATTATTGC
4080479	1	107.509	pop3_snp	TGCAGTTCTGTTTAGTCTAGAGTTATACTTTTGGCTGATCATTTACAGATCGGAAGAGCGGTTCAGCAG
4084267	1	107.509	pop3_silico	TGCAGAAAAGAGACAAGTCAACTAAAAAAAGAGCTTTTCCCCCACGAGTCCTTACAGATCGGAAGAGCG
4088298	1	107.509	pop3_silico	TGCAGCATCACTTATTGCACAAATATTGTACACCATGTTATATTTGTATTTATATTTATATTTACAGAT
4089348	1	107.509	pop3_silico	TGCAGACAAAACTGTTTTAGCCTATTTTATGAATGGGTTTTACACTGACAGGAAAAAAATTACAGATCG
3629681	1	107.509	pop3_silico	TGCAGCCTTCCTCACCCGCAGATGAAGCCGCTGGAATTTTACAGATCGGAAGAGCGGTTCAGCAGGAAT
4084012	1	107.509	pop3_silico	TGCAGCTTCAAACGAAATTCTGGAAAATATGCGCTCCGAATATGACTTTGACTCTAACACAAAAGTTAT
3630567	1	110.45	pop1_silico	TGCAGATAGATAAGCATCACTGTTACAATCTGATGGACCAGAAGAATTTCCTCCTTCACTAGATGATTT
3632141	1	110.45	pop1_snp	TGCAGCAACGATGAGCAGATAAATAACAGTAGATCAAGAAACGATTACAGATCGGAAGAGCGGTTCAGC
3632817	1	110.45	pop1_snp	TGCAGGGCATGCAACCATCTCAACTTCCAGAGAAGAGACTCTTGCCAACGATGTGGTGAATCAAAATCA
3633231	1	110.45	pop1_snp	TGCAGAAACTAACAACCCTCACAATTGTGTCGTGCTCTGGAGTAACGGATATTGGGCTTGACGCTATAG
3634173	1	110.45	pop1_snp	TGCAGCTATTGAGGAGAACAACGCCTTGTTTGACGAGACAAGTGAAACTCCGTCTCTGAACATAGATCC
3637214	1	110.45	pop1_silico	TGCAGTTGCGTCGTCTAATATTATACTAAGAAGATGCTATTTGTGATCTTGAAATTTATGTTTCAGATT
3638114	1	110.45	pop1_silico	TGCAGTTCCAATCTCCTGGTCTGTTCATCTTTCCCTAATTCAAAACTGTGGAAAATACAAAAATTAGAA
3638138	1	110.45	pop1_silico	TGCAGGTCGCTGTGACCTAATTTTGAAAGGTTGCCCATTGAAGGTCATCTGTGGGCCACAAAATCCAAA
3639434	1	110.45	pop1_silico	TGCAGTTATTGTACAATACAACCTAATGCATGATCGTTGTGCTGTCACAGCTTTTCTATGATGTTGCTC
4083413	1	110.45	pop1_silico	TGCAGTACCGCCGTCTCTCGCCGTTTGTTGATATTTGAGCCCAACTTTCTTTCTTTTTTCATCTTACAG
4083458	1	110.45	pop1_silico	TGCAGAAAGATAAGCATCACTATTACAATCTGATGGACCAGAAGAATTCCCTCCTTCACTAGATGATTT
4083814	1	110.45	pop1_silico	TGCAGAGAGGAAATCGGGAACGTTTGCAGCGGCCTTGAAGGGAGAGATTCTGTTACGTTTCCGGCAAAT
4085303	1	110.45	pop1_silico	TGCAGAAAGATAAGCATCACTATTACAATCTGATGGACCAGGAGAATTTCCTCCTTCACTAGATGATTT
4087786	1	110.45	pop1_silico	TGCAGGTTTGAATCTCGCAAGAAAAAACCGTTTGGTCCAAGATTAGATGTGAGCACAATTTGGTTTGCA
4088790	1	110.45	pop1_silico	TGCAGAAAGATAAGCATCACTATTACAATCTGATGGACCAGAAGAATTTCCTCCTTCACTGGATGATTT
4106720	1	110.45	pop1_silico	TGCAGCTTCAAACGAAATTCTGGAAGATATGCGCTCTGAATATGACTTTGACTCCAACACGAAAGTTGT
3634482	1	110.45	pop3_silico	TGCAGCAAAACCAAAGGAAGAACTACCAACAATGACATGGCAGAAACACATTTATCCAATGCCACCAAT
3658901	1	110.45	pop3_silico	TGCAGTGCACATGGAAAAAGATTATATAAGACTGAAGACATGTTCAGTACTTTGATCCCCGTTACAGAT
4082047	1	110.45	pop3_snp	TGCAGGATATGTGGAAGGTACCCGTAGCTTATATATTTGGGGCAATTATTCCAGCTTCAATGATAGCAG
4085753	1	110.45	pop3_silico	TGCAGTATTTGTGATGGACCAAAATGAATCTTTACACTGTTGTTTTATAAATAAATTACAGATCGGAAG
4086599	1	110.45	pop3_silico	TGCAGGATGTTGCGGCGTGATGGAAGCGCGTTGTTTGTTTCATCATATTCACAAATGACAGATATTTTT
4089342	1	110.45	pop3_silico	TGCAGCAAAACCAAAGGGAGAACTACCAACAATGACATGGCAGAAAGAAACACATCTATCCAATGCCAC
4119060	1	110.45	pop3_snp	TGCAGTACTTCGTAACAAAGTGAACCTAAGACAAATTTCTATCATTATATCATCCTAAGAGTGCTCACG
4122157	1	110.45	pop3_silico	TGCAGACTGGTCAGTACAATTATTTTCACTTTCCATTCTTATTTCTAACATCATCATCATCATCATCAT
3630505	1	110.45	pop3_silico	TGCAGTTCCAATCTCCTGGTCTGTTCATCTTTCCCTTGATTCAAAACTGTGGAAAATACAAAAATTAGA
3630810	1	110.45	pop3_silico	TGCAGGTCGCTGTGACCTAATTTTGAAAGGTTGCCCATTACAGATCGGAAGAGCGGTTCAGCAGGAATG
3631509	1	110.45	pop3_silico	TGCAGTACTCATTTGTTCATTTCCAACAATTTCATATTTTGCTACGAAGTGAACGCACCGCATCAGGTA
3631872	1	110.45	pop3_silico	TGCAGTCTTGACACTTGTTCTGTTCAAAATCATGCTAAACTAAATAAATATTTCTACTCTAATATGTGC
3639271	1	110.45	pop3_silico	TGCAGAGAAAATAATAAGATGGGAGAATCTATGCTTGTGAAAGTAATTAGAAAGCAAAGAAAACAAGAA
3640234	1	110.45	pop3_silico	TGCAGCATTGAGGGCTTCGGTTGCAGATTCTGCCAAAGTGAAATGCACAAAGGCATGAGGAGCCACCTT
3640797	1	110.45	pop3_silico	TGCAGTTTTTGCTTCGTTCTTTGTGGATTCTAGCTCACAAAGGGTTACAACTTTTCACTTTCTGTCAAT
3640886	1	110.45	pop3_silico	TGCAGATTTGCAGTATCTATTGAAAAAACAAACGCCTGTGTCAAATCTTCGCGTATTCTTACATTTGGA
4087902	1	110.45	pop3_silico	TGCAGCAACGATGAGCAGATAAATAACAGTAGCCCAAGAAATGATTACAGATCGGAAGAGCGGTTCAGC
4091785	1	110.45	pop3_silico	TGCAGTATGAAGATATGAACCTGCATAAATGGAGCACCCAAACAAATTACAGATCGGAAGAGCGGTTCA
3637765	1	111.587	pop1_silico	TGCAGGGTTCCAGTGGCTCTGAGAGTTTCTCTCAAGTGCTGGAATTATGATAGGTAGTATCACCTGACG
3640704	1	111.587	pop1_silico	TGCAGAGGATCTTGTCACCAATGTCATCGCACCAAGGTGCGTTTCATCTTACAGATCGGAAGAGCGGTT
3630097	1	111.587	pop3_silico	TGCAGAGGATCTTGTCACCAATGTCATCGCACCAAGGTGCGTTTCATCTTACTTACAGATCGGAAGAGC
3630762	1	111.587	pop3_silico	TGCAGAGAAGAAAAACGATAAATATACTTCTGATAAGAAAATAATATCTACAAGCACAAAACAGTTAGA
3637432	1	111.587	pop3_snp	TGCAGGTGTTACAAGAATCAGGCGATTGGGCTAACGTAAAATTTCCTCCAAATGGCTTTATTGTAATTG
3638209	1	111.587	pop3_silico	TGCAGAGAAGAAAAACGATAATTATACTTCTGATAAGAAAATAATATCTACAAGCACAAAACAACTAGA
4087006	1	111.587	pop3_snp	TGCAGCTGCCGAGAACATTGTGTCTATACTTGACGTGGAGACACAGGCGTGCCGATATTCATTACAGAT
3632311	1	111.587	pop3_snp	TGCAGTTGCTGCACCAGCTGCTGCTTCTGGTGCTGCCCCTGCTGCCGCCAAGGAGGAGACAAAGAAGGA
3632331	1	111.587	pop3_snp	TGCAGCTGAAACCAGCTTCAATTTTCCCCTGAAACATCACAACAACAATTATCATTCATTCAATCACCA
3632369	1	111.587	pop3_snp	TGCAGAGGATATCTTTACGGAATTCTTTGGGAGTAGTCCTTTGAATTTTGGATCATCTGGACCTGGAAG
3635622	1	111.587	pop3_snp	TGCAGCATGAGGTTGTTGATATCTGGCCTAAAATCACCGTCGGATGGATTACTTGTTGAGCTTAGATAC
3659635	1	111.587	pop3_silico	TGCAGCATTCAAATTCCGTTTCTTACTCGGTACGAAACCTATTTTTTACAGATCGGAAGAGCGGTTCAG
4079258	1	111.587	pop3_silico	TGCAGATGGTTGATTTTCTCCGTTGTGAACTGCTTACAGATCGGAAGAGCGGTTCAGCAGGAATGCCGA
4081361	1	111.587	pop3_snp	TGCAGTAAAACACAATCCAAACTAGCTAAATGTCACAAAAAGTTTCAATTGATTCCTAAATTTCTAGGA
4082098	1	111.587	pop3_silico	TGCAGCAGTTACGCAGTGTCATGAGATTTGACATAAATCTTTACTAGTAACAAAGGACACTGATGACTC
4082891	1	111.587	pop3_silico	TGCAGCAGTGCGTGGTGACTTGTGAGTTTATTTTCTTTTGTGTGAAGGAGTTGTGTGGGCCCATTAGCT
4084109	1	111.587	pop3_silico	TGCAGTTGGAAAATGTGTTGTACTACCTGCATCTTTTACCGAAGGAGTGCGATAGTCTAACAACTATAA
4084160	1	111.587	pop3_silico	TGCAGTGGATTATTTGGTCTTTAGATATGTGTAAACTATAAATAAGATAATGTTTGGTACACAAATTAG
4084562	1	111.587	pop3_silico	TGCAGCAGTGGTGGTGACTTGTGAGTTTATTTTCTTTTGTGTGAAGGAGTTGTGTGGGCCCATTAGCTC
4089355	1	111.587	pop3_silico	TGCAGCAGTTATGCAGTGTCATGAGATTTGACATAAATTTTTAGTTTTACTAGTAACAAAGGACACTGA
4089978	1	111.587	pop3_silico	TGCAGAAGAATGGGGATAACAACACTATCACCAAAAGAAACTCTTGGAAAAGAGGAGTGTATGGATCAA
3635559	1	111.646	pop3_silico	TGCAGTCTAAAAGAATCTGTAATATTACCTCATGAAGACTTTTCTGTTGCGAAATAGATCCCTCATCAT
3658770	1	111.646	pop3_silico	TGCAGAGGGGTTGTAATACCTTTCTATCATTCGAGTTTAGGGTTATAGATTGCAACTTGTGTTTACAGA
4086610	1	111.646	pop3_silico	TGCAGAGCATAAAGGAGCAAGAAACGTACCTTGAAAGTCGCCAAAAATTCATCGGACTGGCTCCGATAA
4091390	1	111.646	pop3_silico	TGCAGAATGTGGAGAATGGTGATGATAGTTATGGTATGATAATGGTGGATTTTTGTGGATTACAGATCG
3629869	1	115.116	pop1_silico	TGCAGGCTCAGTTTGGACCAGGAACAAAATCCAAACATGCGATGCATGGAATTTTCGCCAACAAAAATA
3630021	1	115.116	pop1_silico	TGCAGGCTCTGCATGGAATTTTCGCCAACAAAAATAAAATAATCATTGAATCTATATGCCTCATTTGAA
3630720	1	115.116	pop1_silico	TGCAGTAATGAAAACATAATTCAAAATTTGTTGCTGCATCGTTCTATATAAATATTGTTCCTAAAGCCT
3636219	1	115.116	pop1_snp	TGCAGACTTGTATATATAAAGTATAAATATGTTGAAATAGATTGGTTGAATCGCATTTCAAGTTTGACT
3638236	1	115.116	pop1_silico	TGCAGTAGCAGAGGTCTTTGACCCGATCCCTTGAAGTCGTCTCATCCATTTGTTCTGTGAAGAAGTAAC
3640817	1	115.116	pop1_silico	TGCAGGAACGAAGTTGGACACCCCACGACTATGCCCTACACTACGCTTTACAGATCGGAAGAGCGGTTC
4081301	1	115.116	pop1_snp	TGCAGCCAAAACTAAGCCTATGATTGTCTGGCATAGAGTAAAACACAAATGGAGACACTTCTTGATAGA
4084419	1	115.116	pop1_silico	TGCAGGGTGAGTTTCCCAAGGAGGAGGCGGGAATGATCCACCACTTTGTGCACCTGTATACAGAACAAA
4084999	1	115.116	pop1_silico	TGCAGTAACGAAAACATAATTCAAAATTTGTTTCTGCATCATTCTATATAAATATTATTCCTAAAGCCT
4088096	1	115.116	pop1_silico	TGCAGCTGTCCTAACAGGGTCTGTGTTTTACAGATCGGAAGAACGGTTCAGCAGGAATGCCGAGACCGA
4089397	1	115.116	pop1_silico	TGCAGGTGAATGGCTAATCGGTTGCTTCTTACCCCTTCCAATTGTAATCTCAGGCCAACTTTCAAGCGC
3636324	1	116.24	pop1_snp	TGCAGCAACCAGCTGTGACCTTGTAAACTCAATCTCGATAGCTATGTAAGAAAGTATAAGGAAAAAATT
4082486	1	116.24	pop1_silico	TGCAGCTCAATTTCACGGAACAATAATAGAGGTATTTTCTGTGAATATGATTTGAATTTACAGATCGGA
4085167	1	116.24	pop1_silico	TGCAGCTCAATTTCACGGAACAATAATAGAGGTGATTTTCTGTGAATATGATTTGAATTTACAGATCGG
3630883	1	116.802	pop1_silico	TGCAGCCCTGATAAAATCGATTCTATGCACAAAGTAAGATTTTATTTTCCCTCTTTTTCTTCTTTTCTT
3632026	1	116.802	pop1_silico	TGCAGGAACTGAGCCTCAATCAACGGGAAAGAATGTGATCGATTGTGCACAAGAAAGAAACTACTCAAC
3634770	1	116.802	pop1_snp	TGCAGAAATAGATTGCTCATACACCTGCATAAATACCGTTTGTGCCAAGTGAAAAAAAGAAGATAAACT
3638421	1	116.802	pop1_snp	TGCAGACTCAAACAGGGGGAAAGCAAGCCTTCAAACCCCATGACAGATCCCGCCAACGAAAAAACACTG
3659081	1	116.802	pop1_silico	TGCAGTCTATAGGACTCAGTCTGAAAATGTGTAACGAGTGTTATGTTGTAAGGTATGTTATTAGGTTCT
3660714	1	116.802	pop1_silico	TGCAGTGCAGCTGCACTCTGCACTCGTACCCGTTCGTTTTACAGATCGGAAGAGCGGTTCAGCAGGAAT
3634281	1	116.802	pop3_snp	TGCAGCAGCAAGTAAATCAGATTCCGATGACCTTCCAGCTTTCTTTGTGACAATCCATTCGTAAGAGCT
4081789	1	116.802	pop3_snp	TGCAGATGGCTGAGTATTCCCTCCACCTTATATATGCATATATTTATTTATTATAATTTATATAAAAAA
4084243	1	116.802	pop3_silico	TGCAGGTATCACCATGGAAGAAAGCAAACTTACAGATCGGAAGAGTGGTTCAGCAGGAATGCCGAGACC
4084940	1	116.802	pop3_silico	TGCAGTGCGGCTGCACTCTGCACTCGTACCCATTCATTTTACAGATCGGAAGAGCGGTTCAGCAGGAAT
4085833	1	116.802	pop3_snp	TGCAGAAAGAAAAACTAAACCATTCAAATGAAACTGATGAAAAATTGAAACGGGTCATTGTCATTTTGT
4086366	1	116.802	pop3_silico	TGCAGCGCAGCTGCACTCTGCACTCGTACCCATTCATTTTACAGATCGGAAGAGCGGTTCAGCAGGAAT
4086556	1	116.802	pop3_silico	TGCAGATCTGAGTTTTTTCCTTCCCTAATTTGTTTGCTTTAGCCTATACTCTTCTTTGTTGTTACAGAT
4084956	1	117.411	pop3_silico	TGCAGTGGATGAAGATGAGGATGACGATGAGTGAATTTGAGTTGGGAGAGAAGTCAATTGTTACAGATC
4085052	1	117.411	pop3_silico	TGCAGTGGATGAAGATGAGGATGACGATGAGTGAATTTGAGTTGTTTGAGTTGGGAGAGAAGTCAATTG
3634902	1	118.912	pop3_snp	TGCAGCCCGTTTTGCGAATTCGTATATTCATGATTCGGATCCGGGTCATACCGATAATAATGCAGTGGA
3637341	1	118.912	pop3_silico	TGCAGGCTCCGTCAGGCAACAACTAGATCATCTTTCTGTAAAAAAAAACATTTGAAACTAATTACCAGG
4079207	1	118.912	pop3_silico	TGCAGAGAATTCCGAATTAGCATAAGGATTGATTCTATAAAAAATTACAGATCGGAAGAGCGGTTCAGC
4091009	1	118.912	pop3_snp	TGCAGGCTCCGTCAGGCAACAACTAGATCATCTTTCTGTAACAAAAACATTTGAAACTAATTACCAGGC
4122151	1	118.912	pop3_silico	TGCAGCCACCAGATATATGGAATGGTGGAGTCGGATTCGTATCCAAGGAAATAATTCGTGCACATTTCC
4082789	1	119.743	pop1_silico	TGCAGCATGCCGTAACACGTATACATCGCACACCAAACATACTGCATCACATATATTTCTGAAATAACA
4084579	1	119.743	pop1_silico	TGCAGTGTGTGAATATACGAAGATTTACTAGGGTTTGCTTTTACCCTTGTTCTTGTATGTGCTGGATTT
4088003	1	119.743	pop1_silico	TGCAGCTTCTTTTTCACATGCATTCAGTCTGTAAGTCCCCTCCCTAGGGCTCATGAAGTGAGTGCTTTT
3631963	1	120.147	pop3_snp	TGCAGGATCAGATGGTATTTCTGTAAAAGAGGTACGCACTTGATTCTTATATTGACTTCTTTGATAGGA
3633835	1	120.147	pop3_silico	TGCAGAGGCTTGCAATTTTACTCAGCTTGAAAATAAGTTCGGTGGCTAGCTACCCAAGTTACAGATCGG
3635645	1	120.147	pop3_snp	TGCAGTATTGCTGCTGAGTGTTGAAAACCAAAATATGGTGGATTGCAGTGGCAATTTTTTGACCACTGC
3639555	1	120.147	pop3_snp	TGCAGCTTGGTTTGCCAAAATAATTTATTATGTAGTATTGAGCCTCGGTTTTGATTTGGTGATCTCTTT
3659913	1	120.147	pop3_silico	TGCAGCTCATTCAATACTTTATCACCTTAGTATTTACAGATCGGAAGAGCGGTTCAGCAGGAATGCCGG
3661423	1	120.147	pop3_silico	TGCAGTGCAGTGCAGATAAAATTGTTACATGGTTTGAAAGGAAATAATAATAATTACAGATCGGAAGAG
4080335	1	120.147	pop3_snp	TGCAGCTAATATGTTGTCCAATGGGGAGTCCCAAGACGGAGCTAGAAGTGGGAAGTTCAAATCTGAATG
4085859	1	120.147	pop3_silico	TGCAGTGCAGTGCAGATAAAATTGTTACATGGTTTGAATGGAAATAATAATAATAATAATAATTACAGA
3636456	1	120.719	pop3_snp	TGCAGGTGTTCCTCCATTACAAATCTCAGCAGAATTCTTATCCGTGTATGTAAGATTGTTGGCAAACTG
4081082	1	120.719	pop3_snp	TGCAGGTCTTTTTATCTGTTTATCATTTTCCTTCAAGCTCAAAATCAACAAAGGTAATTTTCCTTGATC
4084194	1	120.719	pop3_silico	TGCAGTCAGCATTTCAAGCTTCAACTTCTTGACATAGGATGGTTCATTATACTGGCAATAGAAGTGTTT
4084417	1	120.719	pop3_silico	TGCAGTTTCTGGAGATGGAAAAGGACTATGTTACATCTGAAGCTCTGGTAAACATGACGAATACCTGCT
4090452	1	120.719	pop3_silico	TGCAGAAACAAGAATACCCAATAAATGCCTTAGGTAAGGATAGGAAGACTTTGAGAATACTAGAATCCA
4106730	1	120.719	pop3_snp	TGCAGAAACACGAGGGCGAATGCTAAATTGCATCCGAGCACTTTGCAACGCTGACACTGAAGTAGGATT
4088721	1	121.359	pop3_silico	TGCAGATTCTGCATTCAATGCAATTCTTGTTTGAGATTTGGAATCTTTGATGTTATGGATTTGAGATTT
4087633	1	121.984	pop3_silico	TGCAGTCTATCGGAATGATATACCCTATTTTTTTTACAGATCGGAAGAGCGGTTCAGCAGGAATGCCGA
3631153	1	122.046	pop3_snp	TGCAGTATTGTATTGCCTATCAATTTGTTTCTCCTATCCAAAATTATTTAGTTTTTGATTGCTACCAAC
4079096	1	122.046	pop3_silico	TGCAGGGCAGGGAGATGAACTTGTATGAAATATCATTGAACCGTTTACAGATCGGAAGAGCGGTTCAGC
4080131	1	122.046	pop3_silico	TGCAGAGCAGGGAGATGAATTTGTATGAAATATCATTGAACCGTTTACAGATCGGAAGAGCGGTTCAGC
4081163	1	122.046	pop3_snp	TGCAGAAAAACAGAGTCAAAAATCAATTTGTAGGCCTTGCAAGCTGGAAATAAAAAATTTATTTGGCTA
4084529	1	122.046	pop3_silico	TGCAGGGCAGGGAGATGAATTTGTATGAAATATCATTGAACCGTTTACAGATCGGAAGAGCGGTTCTGC
4086454	1	122.046	pop3_snp	TGCAGCTAATATGTTGTCCAATGGGGAGTCCCAAGACGGAGCTAGAAGTGGATAAGTGCGCCCTGCCCA
4087985	1	122.046	pop3_silico	TGCAGATTATGAAGTTACTGGAAAGGGTGAAGAACAGTGTGAAGAACAGTCCGGATTTAGTGGGTTCGG
4089863	1	122.046	pop3_silico	TGCAGCTTGTGTTGGTGTTATAACACCTTTAGGGTTGTTTTTTACAGATCGGAAGAGCGGTTCAGCAGG
4090988	1	122.046	pop3_silico	TGCAGGGCAGGGAGATGAATTTGTATGAAATATCATTGAACCGCTTACAGATCGGAAGAGCGGTTCAGC
4086746	1	122.609	pop3_silico	TGCAGACAGTGTTACAGTTGATAACCATCTCAACAATCTTTGGTATCAACCAGAAGAGATTTTTCCAGT
4090396	1	122.609	pop3_silico	TGCAGGAGCCTGAGAAATTACTGATGAGACTGAAAGTTATAGTTTTTTTGCAAAAACCAGAAGAAAATG
4083232	1	123.314	pop1_silico	TGCAGTTTTGTTCTTGGTTTCGGTTTTTTCGTCATGTTTGTAAGCGTATAACATGCTGTATGTGTGCGT
4087619	1	123.314	pop1_silico	TGCAGCATTTTCATTCACACATATACATATTGACAGCCTTGCAAAATTTCCAAACACACACACACATCA
3637746	1	126.255	pop1_silico	TGCAGTGGCGATCGTTTTTTATGCTAAAAAACAAATTATGATTACAGATCGGAAGAGCGGTTCAGCAGG
3640215	1	126.255	pop1_snp	TGCAGCCACTTGTTCTTTTTCTGTTATGAGTATGCTGCTGTGTCTTTTGTCTCTGTGTGTTTTTTTTCT
3640764	1	126.255	pop1_silico	TGCAGCCACTTGTTCTTTTTCTGTTATGAGTATGCTGCTGTGTCTTTTGTCTCTGTGTTTTTTTCTCTC
4091783	1	126.255	pop1_silico	TGCAGGTAGAGCTTGATTTCATGGAACCAAGACTTATTGTCTGATTCTCTTTTACAGATCGGAAGAGCG
3631461	1	127.392	pop1_snp	TGCAGGCGCGCCTTTAGAGTAGCAGCTCCTCGCAAGGCTGTTTGTTTAGCTCATTACATTTTCTCTTAG
3633150	1	127.392	pop1_silico	TGCAGAAGCAATAAAGTTATATGGTGGGAAGATTATCCGTGAACCTGGTCCCTTACCAGGTATCAACAC
3636811	1	127.392	pop1_snp	TGCAGAAAAATTTGAAAGCTGATAAAGATGATTTGATTCTTGTTTATGGTAAAGGGTATCTCCATGCCA
3638495	1	127.392	pop1_silico	TGCAGATGAATCTCAGCAAGTATTGATATTGATTTATATACACTTTAGATTGAATCAATCAGCTTTATC
3639662	1	127.392	pop1_silico	TGCAGCATTGGGAAAACAAAGATCCTGATATGAAAATTTTCGGTATGATGCCAAAGTCAAAAGGAAACA
3660343	1	127.392	pop1_silico	TGCAGCACTTATGTTTGATGTGAAATCTGAAAATTTGATGAACCCTACATCTCTTGTGTAGTCTCCATT
4084807	1	127.392	pop1_silico	TGCAGTAGACTAACATAACTGCCAAAATTTCCCCATCAACCACTAATAGGGTTTTACAGATCGGAAGAG
4082390	1	127.49	pop3_silico	TGCAGGGAACAACAATATGGGTTTTCATGGAAGAACTTATGTTGAATATCGCGAATCGCAACCTCTTAC
4082964	1	127.49	pop3_silico	TGCAGTACTTGGCCTATACTGGCTACCCAAAACATTGTTCCTGTATGCTTCGATGTCACCTTACAGATC
4086332	1	127.49	pop3_silico	TGCAGCAGCCACGCGTAGTTATTCTCTTAGAATTTCTCTTCTTTTTTTTTACAGATCGGAAGAGCGGTT
4086536	1	127.49	pop3_silico	TGCAGGGAACAACAATATGGGTTTTCATGGAAGAACTTATGTTGGATATCGCGAATCGCAACCTTTTAC
4087281	1	127.49	pop3_silico	TGCAGGGAACAACAATATGGGTTTTCACGGAAGAACTTATGTTGAATATCGCGAATCGCAACCTTTTAC
4091554	1	127.49	pop3_silico	TGCAGGGAACAACAATATGGGTTTTCATGGAAGAACTTATGTTGAATATCGCGAATCGCAACCTTTTAA
3630488	1	127.953	pop1_silico	TGCAGAAGGGTATTGGAGCTACTACAATTCCTCCGGTTGAGGAGAAATGCGGCGAAGCCAAAGAAGCAA
3631412	1	127.953	pop1_silico	TGCAGCCCAAATCCTCTAAAATTTCCTCATAGACCCAGTTCTCATCTGTCCGTATTTCTTTCTCGGCAC
3634626	1	127.953	pop1_snp	TGCAGACTTATAGACATCATTCGTGCCTATTGCGATCTGTTCAAACACAAAACGAGTTACATTCTTACA
3635874	1	127.953	pop1_silico	TGCAGAAGATTAGGGTTTGAGATTTGGAGGAGAACTACTGCAACATTTTACAGATCGGAAGAGCGGTTC
3639401	1	127.953	pop1_silico	TGCAGATGAATCTCAGCAAGTATTGGTATTGATTTATATACACTTTATATTGAATCGATCGGCTTTATC
4083977	1	128.522	pop1_silico	TGCAGGGTGGTTTTTGTGAGCTAGTGGGATATGTTGTTAGTAAGTTAGAAATTATGTTATGTTAGATTA
4085652	1	128.522	pop1_silico	TGCAGGAGCCTGAGAAATTACTGATGAGACTGAAAGCTATAGTTTTTTTGCGAAAACCAGAAGAAAATG
3632598	1	128.626	pop3_snp	TGCAGCTTTTGTTTGAATAAATTTTTTTTGACATTGTAAACGGGTCTTTTGTTTTTCTGACTTATATTG
3634152	1	128.626	pop3_snp	TGCAGAGTAAAAGATACAAGAAGTATCATCAGTTTTTACATAACATCAAGCCACTGTAAAAAATTTACA
3635563	1	128.626	pop3_silico	TGCAGCCTTCGACAGCTCTTCGCAACTCAGCATCAACTTAGTGGTTACAGATCGGAAGAGCGGTTCAGC
3638633	1	128.626	pop3_silico	TGCAGAGAATTGGTGTTGAAGAAAAACATGTTGCTGTTGTGATGACTTCAGTTGTTGTTGCGAGTTTTC
4083433	1	128.626	pop3_snp	TGCAGATTCTTCTCCATCCTGGCCGGTATTGTCGCGTATGGCACATCAATGGTTCAGCAATTAGATGAT
4085452	1	128.626	pop3_silico	TGCAGCCTTCGACAACTCTTTGCAACTCAGCATCAACATAGTGGTTACAGATCGGAAGAGCGGTTCAGC
4086524	1	128.626	pop3_silico	TGCAGCTATGCTGGATCTGATTCACCAAGGGTCATATACTGGGACTTACAGATCGGAAGAGCGGTTCAG
4091537	1	128.626	pop3_snp	TGCAGAGTTTGACGCAAGATCCCGTAATGCTCACCCGAAGCAGTAAACCCTTTCCATATAGTTGAGGCA
4091606	1	128.626	pop3_silico	TGCAGAAAAAAAGCAATAAAACAGAAAATGTCAAACATCATGATTCACGTCGAGTCTACAAATGCAAAA
4122021	1	128.626	pop3_snp	TGCAGCTTTTGTTTGAATAAATTTTTTTGACATTGTAAACGGGTCTTTTGTTTTTCTGACTTATATTGC
3629841	1	130.501	pop3_silico	TGCAGAAACCTCCGTAAGTAACACGAAGATCGTATATACGTGCGCACACATATTTACAGATCGGAAGAG
3630042	1	130.501	pop3_silico	TGCAGCAGACAGAACCTTTGAATGGTGCGTATCATGAAATTTATGCTATGTTATCCATATTTCAATCTG
3632836	1	130.501	pop3_snp	TGCAGCATCCCATTTGTATCTCGCTCTATCTGCTCATAGATAATTGAAAGCATGTATTCATAAATACCC
3633722	1	130.501	pop3_silico	TGCAGGTGTTTGGTAGGATTGGCCTCCCGTATTAGTCATTCCTAGGGTTGGATACCGAGTTTTTTACAG
3635997	1	130.501	pop3_silico	TGCAGCTTTATCATGTGGTAGTTTTGATTGCCATGATGCATGATAAAGAATTACAGATCGGAAGAGCGG
3638695	1	130.501	pop3_silico	TGCAGAAACCTCCGTAAGTAACACGAAGATCGTAGATATGTGCGCACACATATTTACAGATCGGAAGAG
3660973	1	130.501	pop3_silico	TGCAGCCGCAACATGTGAAGCTGATGTCATTTCCTAGGGTTTCTCAGTGAGCAATTACTACAGAACAAC
4081765	1	130.501	pop3_silico	TGCAGTATTATCCACACAAAACTCAAACAACACAGTAATGTCCTCATGTAAATTACAGATCGGAAGAGC
4083142	1	130.501	pop3_snp	TGCAGATAAATGTGTGTAAGTTACAAGAAAACTCCCGAAAATACAGTCAAACAGCTCATTTTATTTCCC
4083472	1	130.501	pop3_silico	TGCAGCTATGCATGACCCGTAATTATGGATGGATGGGTACGTTACAACTTAGTACAACAGACAAATCTT
4084199	1	130.501	pop3_silico	TGCAGATGTATAATGTTGCAATTTTGTCAGCGCAATGGATAAGTTACTGCTATTTATAATAAACTTGGA
4086774	1	130.501	pop3_silico	TGCAGATGTATAACGTTGCAATTTTGTCAGCGCAATGGATAAGTTACTGCTATTTATAATAAAATTGGA
4086970	1	130.501	pop3_silico	TGCAGTATACACAGACCGGCAGCAGTGCAAGGAACAAGGAAATAGGATCATTTTCTTCTCAAACAAATT
4087792	1	130.501	pop3_silico	TGCAGAAGGATGTTGCAGAAGATTATTAGTTGATGATGATGAAGGTTACAGATCGGAAGAGCGGTTCAG
4090596	1	130.501	pop3_silico	TGCAGCTATGCATGACCCGTAATTATGGATGGATGGATGGGTACGTTACAACTTAGTACAACAGACAAA
4091754	1	130.501	pop3_silico	TGCAGAAAGGTGGCCAAACTCAAATTTTGTGAAAAGGGAGATTCCTCTTACAGATCGGAAGAGCGGTTC
3629865	1	132.376	pop3_silico	TGCAGAATCATGCATACATGCAGCCAACAGAAATTCAGTTTAGTTTGTTGTGTCTATTCATGCATGTCG
3637659	1	132.376	pop3_silico	TGCAGTCCAACCATTCTGCACCGCTATCAACTAAATTGGCAAAAGAACTTGCTAAGTATTTTACAGATC
4089584	1	132.376	pop3_silico	TGCAGAATCATGCATACATGCAGCCAACAGAAATTCAATTTAGTTTGTTGTGTCTATTCATGCATGATG
3660603	1	134.908	pop3_silico	TGCAGTGTTGACATAAGCTCATCAGAATCATTTCTTCGAGGAGGAGACAAACCGAGCATTACAGATCGG
4082417	1	134.908	pop3_silico	TGCAGTAATAAAAGGTGTTTACTCATTGAATTGAATATAATAATTGATTATATATGAATCAAAGTTACA
3638315	1	135.466	pop1_silico	TGCAGAATGCAGTATGTATGTGAAAAACTTGTGTCTTGTAGTCTCTGATACTCAGATCTCATTCTGCAT
3640113	1	135.466	pop1_silico	TGCAGCATAGAAATATCATTCTACTGCACCTAAATTTTAGGTTACTCAGACATTACAGATCGGAAGAGC
3639611	1	135.518	pop3_silico	TGCAGTATTCGATGTAGGAAAAAGGTTGCAAACACTAGTATCAACAAAATTACAGATCGGAAGAGCGGT
4080712	1	135.518	pop3_snp	TGCAGGGGTATGCGGAATCAACATGTTAGCTTCATATCCAACCAAGACCAGTCCTAATCCTCCTGTTCC
4083429	1	135.518	pop3_silico	TGCAGTATTCGATGTAAGTAAAAGGTTGCAAACACTAGTATCAACAAAATTACAGATCGCAAGAGCGGT
4091755	1	135.518	pop3_silico	TGCAGTATTCGATGTAAGTAAAGGGTTGCAAACACTAGTATCAACAAAATTACAGATCGGAAGAGCGGT
4086155	1	137.998	pop1_silico	TGCAGAAAAACACAGCGAAGAATTTCCACCTACAAACAAAGCCCTATCACCCAACGTTTCGATCTTTTT
4087415	1	141.047	pop1_silico	TGCAGTCAAGTTTTACCGTTACAAGTAGCTTTTAGAAAGAGGAGAAATTTTTGTAGAGAAGTGAGGTCA
3638567	1	143.516	pop1_silico	TGCAGTTACTAGAGGGAACGAAAGTGGAGTTCAACGATGAGGTTGATCCAGAGTCTATGTTAGCTACTA
3660236	1	143.516	pop1_snp	TGCAGGAGTGAGGTATGCGAAGAATGATAAGTTACGATATACCGTTCTTGCTAAGAAGACGTTTCTTGT
3629782	1	144.678	pop1_silico	TGCAGACGAGGTTACATTTTCTTATGCAAATATTCTTGTTTTTTAGATTTATATGTATGGGATTTACAG
3636769	1	144.678	pop1_snp	TGCAGCACCAAACCTTGCCAATGTGCTCACAGCGCCGGCCCTAACTGTTGCATTCTCAAGATGTACTCT
3639848	1	144.678	pop1_silico	TGCAGGTCACCCTCGTATCATTCATCGAGACATAAAGGGTGCAAACATTTTACAGATCGGAAGAGCGGT
4082800	1	147.765	pop1_silico	TGCAGGTTCTGGTTTTGGAACTTACGGCACGGCCACCACTGCTCTTACAGATCGGAAGAGCGGTTCAGC
4106100	1	147.765	pop1_snp	TGCAGAATCTGGTTTTGGAACTTCCGGCACGGCCACCACTGCTCTTACAGATCGGAAGAGCGGTTCAGC
3629764	1	148.346	pop1_silico	TGCAGGCCCCAAAGGAAATTCCATAGACTCTCTTGTTTGCTCTTTGACTCATGTTTATTTCGTACTTTT
4091177	1	148.346	pop1_silico	TGCAGAACAACCTTCTTTGCACTATCAGACCCTTTACAGATCGGAAGAGCGGTTCAGCAGGAATGCCGA
3632744	1	148.914	pop1_snp	TGCAGTTTTTGTTTGCTTATTTTGGTACTTGAGTTTACAGATCGGAAGAGCGGTTCAGCAGGAATGCCG
3635980	1	148.914	pop1_snp	TGCAGTAAGTATAGGAACCACAGATAAATGTCTAAAGAAAGTATAATCTGACTACACTATATTACAGAT
3639716	1	148.914	pop1_silico	TGCAGAGCCAAATCAAGATCATGCTATATAGCAGCATACTTCGATGCGGAAACGACAATTGGGACACAA
3640847	1	148.914	pop1_silico	TGCAGAGCCAAATCAAGATCATGCTATATAGCAGCATACTTCGATGTGGAAACGATGATTGGGAAACGA
3659480	1	148.914	pop1_silico	TGCAGAATCACAAGTAGAATAATTGTGATCAAACTCCAACAATCTTCACCTCTTTCTGATTTGGGTTTG
3659802	1	148.914	pop1_silico	TGCAGGGTGCTATTCTATAAACGTTTATCTCTACCCAAATCAGAAACATTCAAGGGCAGTTACAGATCG
3660506	1	148.914	pop1_silico	TGCAGTAGAATCCTAGTGGGAAAAGACCCAACATATTTGTGGGGAGTTTATCATCGGGTAGTGCATCAA
4086492	1	148.914	pop1_silico	TGCAGAGCCATGGCCTCCAAAATTTTCATTTTCAATAGGTAAATACACACATTATACTAGGGGCCTGGG
3638711	1	150.659	pop1_snp	TGCAGTCACTGATTGCACAGTCCTCCATAGTCACATTGCAGTCCAACATGATTATATGTCAATTTTGTA
3659700	1	150.659	pop1_silico	TGCAGAACCAAACATGTGATTGTAACTAGTCGTGACTACTAACCAGATATCCAGTGTCCAAACGATTGT
4082097	1	150.659	pop1_snp	TGCAGGAGAAGAATCAATAGGATACTTTGCTTTTGTTCAATTGATTGAAGCGTGTCATGGATAATGACT
4106343	1	150.659	pop1_snp	TGCAGGTAAATGAAAGCCCATTTCAAATATTTCAAAGAACGAGTAAAGCTCTCAAATATAAGAAAAATG
3630224	1	151.22	pop1_silico	TGCAGGACTCCGAGTAATGCATCCTTTTCATTTATATCTTCCTCATATATATGCATATAGATTTTTACA
3630373	1	151.22	pop1_silico	TGCAGAATCATTTGACATACAACTATAGACATTCAAAAGCAAAATCAAATAATCGACAAGAAACAATTT
3631262	1	151.22	pop1_snp	TGCAGCAGGACTTCCGGCAGCCGTTTGAAACGTTGCAAAGGCCGCTGGTACAATAGCTGGTTGAAATAA
3634512	1	151.22	pop1_snp	TGCAGCATAATGTAAATAATACCAAAAGATAATATCTAATCTAACAAGGGAGACTACAACTACAATGGC
3634973	1	151.22	pop1_snp	TGCAGGCAGAGACACTTACTGATCATATAAAGTTCGACCATGGATACACTGCTAAGAGCCCTGCCATTG
3636086	1	151.22	pop1_silico	TGCAGAATCACAAAAAGGAAGGGTGAGTAGAACATAACAATATAACATCCATTCAATTTTATATCAACA
3639663	1	151.22	pop1_silico	TGCAGAATCATTTGACATACAACTATAGACATTCAAAAGCAAAATCAAATAATCTGACAAGAAACAATT
4079353	1	151.22	pop1_silico	TGCAGGACTCCAAGTAATGCATCTTTTTCATTTATATCTTCCTCATATATATGCATATAGATTTTTAAA
4085463	1	151.22	pop1_silico	TGCAGAACTGAAATGGAAATCAGCTAGAAATTTGTACAAAAGCGACACAGATAAATCTTGCTTTCCATT
4090447	1	151.22	pop1_silico	TGCAGAATTTCTTTTTCACAAAAGGATGTTATGGGCCAAGCAGGGTTTGGGATATAATTCACACTGCCT
4106236	1	151.22	pop1_snp	TGCAGAGATGGAAATACTAAGCATGCTTGAGATGGAGTGTGATCAGATGCTAATATTTTGTGGAAGGCT
4106705	1	151.22	pop1_silico	TGCAGAATTTCTTTTTCACAACAGGATGTTATGGGTCAAGCTGGTTTGGGATATAATTCACACTGCCTC
3631346	1	151.782	pop1_snp	TGCAGTCATGGCCAAAGGGTTTCCACTCAATGTCCCGGCTTGGTACATAGGTCCAGCCGGAGCCACCAT
3632028	1	151.782	pop1_snp	TGCAGGCATTTATTTTACAAATTTAGATAGAATAAACTAAAAAAGAATATGCAAATACTTTATACTCCA
3633203	1	151.782	pop1_snp	TGCAGATAGAGAGGACTGAGAGCATTCAAAATGTATCCATTATCTTTGTTTCTTTTTTTGGGGGGAGAG
3636757	1	151.782	pop1_snp	TGCAGTTACAAAGGTCGCTCATGATATCACTGCTACATATAATATATGCTCACAAAGGCGAAAAATGGT
3640294	1	151.782	pop1_silico	TGCAGTGATAGTAGATTACATGCTGCATATGATCTATTAGGGATGGGCATGATTTTTGCTTATGATTTT
3640605	1	151.782	pop1_silico	TGCAGCAACTTCTGCATCATCTGGTTGTCTTCCATTTTTACTGTACAGTTGTTTTTTTGCCTCCTTCAC
3660021	1	151.782	pop1_silico	TGCAGCAACTTCTGCATCGTCTGGTTGTCTTCCATTTGTACTGTACAGTTGTTTTTTTGCCTCCTTCAC
4084353	1	151.782	pop1_silico	TGCAGTGATAGTAGATTACATGCTGCATATGATCTGTTAGGTACGGGCATGATTTTTGCTTATGATTTT
3633114	2	0	pop1_snp	TGCAGACGGAGCCCGGCCGACATATTTGATATCATCATAACCTCCCCTACCCAATGACTTCAACAAAGT
3640506	2	0	pop1_silico	TGCAGCAGATTTTTCACCTGCAAATGATTTTTCAACCACACTTGGCTTACAGATCGGAAGAGCGGTTCA
4087383	2	0	pop1_silico	TGCAGTTGAGGAACAAGCTGTTGAGAAACCAGTTACCGTTGCAAGTGGCAAGAAGAAGAATAGGATGTG
3635223	2	0.561798	pop1_snp	TGCAGTTGTTGCAAACCACTATCCCCCCCCTAGCATGCAATCTGCCAATCTCATCCAGTCCAAAAAGCA
3639184	2	0.561798	pop1_silico	TGCAGCACAAGTCCTTGCTCATATGATCCAGGTGATTGGAGATTATTGGGCTTACAGATCGGAAGAGCG
3639813	2	0.561798	pop1_silico	TGCAGCAGTTGAGATGTTGCGGGGTCCTAGAAGTGGTTCGAATATCCCGATCAGGCTTTCCCACTAGAA
4082950	2	0.561798	pop1_silico	TGCAGTTCAATGATGATGACGGATAATGTTGGGCAGTTACAGATCGGAAGAGCGGTTCAGCAGGAATGC
4085107	2	0.561798	pop1_silico	TGCAGTCCGATAAAATTTTCCCTGAGATATTATTATGCTTGAGTGGTATTATACGAAACTAGTATGAGT
3629703	2	1.11735	pop1_silico	TGCAGCATGATCAACAACATAACAAGATCACAACATATCTATATAAATTACAGATCGGAAGAGCGGTTC
3636039	2	1.11735	pop1_silico	TGCAGCATGATCAACAACATAACAAGATCACAACATATCTATATAAATTAGCATATTTACAGATCGGAA
3661353	2	1.11735	pop1_silico	TGCAGCAGTTTTTCGTTTTACTCAAACTTGGCAGACCAAGTTATAACACATTTACAGATCGGAAGAGCG
4090014	2	1.11735	pop1_silico	TGCAGCAGTTTTTCGTTTTACTCAAACTTGGCAGACCAAGTTATCACACATCTAATACTTGCAACTAAA
4081111	2	1.11735	pop2_snp	TGCAGGACAATTATAAGGCTTCAGAAAAGATTCTAGAGAAGCAAATTACTGAATCAATTTGGTTTATAA
4089160	2	1.11735	pop2_silico	TGCAGAGAACAGTAACACCATCCCAAATTACAGTTACAATTACAACAACAAGGAGAAAAATACATAAAT
4089939	2	1.11735	pop2_silico	TGCAGCCGAGCCCATATCATATAGCGTAAGATCTACAACATCTACAAAGGTGATATTACAGATCGGAAG
3631455	2	3.223	pop2_snp	TGCAGCGAATGATGACCGAGAAGCCTGATGAATATCAACGCATGCTTCAGAATCTTGTTGTCAAAGCTC
3632987	2	3.223	pop2_snp	TGCAGTTTGCTCAGAGATTTCTACACCAAATATCAATTTCACGACAATGTCAACTAGGCTAACCAATAA
3633873	2	3.223	pop2_silico	TGCAGTTGTCACAAGGTGTGTAACAATTTTGAAACGGTATCTTCTAAGGTATGTTATTTGAACAAATGG
3661093	2	3.223	pop2_silico	TGCAGTTGTCACAAGGTGTGTAACAATTCTGAAACGGTATCTTCTAAGGTATGTTACTCGAACAAATGG
4080808	2	3.223	pop2_snp	TGCAGCCACGCAATTTAGTCGGGAGCGCCGTGAGGTTATTTTTGATAGGCTTGCTTGGAGTACACTTTT
3632493	2	4.02433	pop1_snp	TGCAGGCTACGGAGAAGGTTGCCCTATTTCTAGTTTTTCTAGCTGCAATGTTTGCTTTTATTCCACCAA
3633376	2	4.02433	pop1_snp	TGCAGCCGTAGTGGAATCCACTACCAGAGTTGATTCACAGTTCTTTTTCAGAAGTCCTAGAGTCCGATT
3633444	2	4.02433	pop1_silico	TGCAGTTTTTCTTTTAGGTAAAACGTTTATTTTTTCATGAAACCTTGTCTCTTGATTCAATAATACAGT
3635647	2	4.02433	pop1_snp	TGCAGCTGAGTCTCTAAATCAGGTCGCATAGCACGGCATCTACAAAGGTGATATCAAACTCTCAACATA
3636269	2	4.02433	pop1_snp	TGCAGCATCCATGCTATAACAGTTTGTTTCATTGGAACTTTTGGAGCTTGGCACTGATAATATTGTTTC
3639302	2	4.02433	pop1_silico	TGCAGAGTTCGATGCTTTGCAGACGGTGGTGGAAAGAAGAAGAGACATTTCAGGTGAAAAGAGCTTGAC
3659305	2	4.02433	pop1_silico	TGCAGTGACTTGAAGGCTCAAGATTTTGATGACACTTTATTGACTATAAAGAATTCAGAAATTCTTACT
3659558	2	4.02433	pop1_silico	TGCAGTTTTTCTTTTAGGTAAGTACATTCTCAACTTTTACAGATCGGAAGAGCGGTTCAGCAGGAATGC
3660003	2	4.02433	pop1_silico	TGCAGCACCCGCTAGAGCTCGTGCCGATTACGATTACCTCATCAAGCTTCTTCTTATCGGCGATAGTGG
3660698	2	4.02433	pop1_silico	TGCAGCTCCTGCAAACCCAACAGTGAAACAATGATTACAGATCGGAAGAGCGGTTCAGCAGGAATGCCG
3660707	2	4.02433	pop1_silico	TGCAGAGAACAGTAACACCATCCCAAATTACAAGGAGAAAATTACAGATCGGAAGAGCGGTTCAGCAGG
4084169	2	4.02433	pop1_silico	TGCAGCTTTTCTTTTAGGTAAAACGATTATTTTTTCATGAAACCTTGTCTCTTGATTCAATAGTACAGT
4086031	2	4.02433	pop1_silico	TGCAGCTCCTGCAAAAGTGAAACAATGATTACAGATCGGAAGAGCGATTCAGCAGGAATGCCGAGACCG
4088254	2	4.02433	pop1_silico	TGCAGCTCCTGCAAAAGTGAAACAATGATTACAGTTCGGAAGAGCGGTTCAGCAGGAATGCCGAGACCG
4089159	2	4.02433	pop1_silico	TGCAGTTTTTCCTTTAGGTAAAACGATTATTTTTTCATGAAACCTTGTCTCTTGATTCAATAGTACAGT
3630383	2	4.57989	pop1_silico	TGCAGCAGCAGCAGGTTAGTTGTCTTACTAATCCAAAGATGTTTTCCATTCACTCTAATAGTTACAGAT
3631154	2	4.57989	pop1_snp	TGCAGACGCTTGCAGAGAGTGACGGAAGTGGGAGGAGAGGAGCTCCACCTGCTTCTAAGTCTGCTCTGG
3637783	2	4.57989	pop1_silico	TGCAGTGAATAGGTAATGACTCCGAAATCATTCGTCTTCGACTTGATTTCTGTTTTACAGATCGGAAGA
4082903	2	4.57989	pop1_silico	TGCAGTGAATAGGTAATATCATTCGTCTTCGACTTGATTTCTGCTTTACAGATCGGAAGAGCGGTTCAG
4089919	2	4.57989	pop1_silico	TGCAGTGAATAGGTAATATCATTCGTCTTCGACTTGATTTCTGTTTTAAAGATCGGAAGAGCGGTTCAG
4091677	2	4.57989	pop1_silico	TGCAGTGAATAGGTAATATCATTCGTCTTCGACTTGATTTCTGTTTTACAGATCAGAAGAGCGGTTCAG
4085031	2	5.13544	pop1_silico	TGCAGTGAAACTGGCGCCAAAAATCACAGCTACTGTAAAAGGAAAACTGAGGTTGGGAGCAAGAATTCT
3637168	2	7.43429	pop1_silico	TGCAGAAATATATCCCCAAACCTCACTAAAAGCTCTATTCGATAATTACAGATCGGAAGAGCGGTTCAG
3640494	2	7.43429	pop1_silico	TGCAGTCAAATGCTCTACCACTGAGCTATGGACCCTTGGGATGATCCAGCTTCTTGATGCATAAATATC
3640653	2	7.43429	pop1_silico	TGCAGAACTTCGTTTTGGATCTCCTCACTCTTTTTGATGCCAATCATTGTGTTTTCCTTGATCTTGTGC
3631276	2	7.98985	pop1_snp	TGCAGTCACATTTGGTGCTTTCATTGGAGGAAATATTACATTCTTGAGAAGTATTTTGTATTGGATTGC
3638308	2	7.98985	pop1_silico	TGCAGTCTAGTTTAGGATAGGGTGAACGGCCAAATTCTCACGTATATAATAAGTAAGTGGAATTTTTAT
3659868	2	7.98985	pop1_silico	TGCAGCCACGGAGGCAGAACGCGCAGAGTTGAGTGGCGTACCCAAAAGAACCATTCTTTTCTCCTTCTT
3637963	2	7.98985	pop2_silico	TGCAGTGACTTGAAGGCTCAAGATTTTGATGACACTTTATTACAGATCGGAAGAGCGGTTCAGCAGGAA
4085186	2	7.98985	pop2_silico	TGCAGCTTAGGCCTTGTCTGAAGTCAAGGCTGGCATGACTCAAGTTGAAATGAGATTCTGGCCAAATGC
4090374	2	7.98985	pop2_silico	TGCAGCTTAGGCCTTGTCTGAAGTCAAGGCTGGCATGACTTACAGATCGGAAGAGCGGTTCAGCAGGAA
4080906	2	7.98985	pop2_snp	TGCAGCCCCAATAGTCATTCATTGCGATAAATTCCCTAAATCATTTTTCAAGAGAATTGAACAATATAT
4089501	2	7.98985	pop2_silico	TGCAGTTTGAAATCCCAAAAATCAAAATCCAGATATTATGACTAGTCTGAAAAAAATGGTTTTGATCTT
4088322	2	8.24256	pop3_silico	TGCAGTCTAGTTTAGGATAGGGTGAACGGCCAAATTCTCACGTATATAATAAGGAAGTGGAATTTTATT
4091070	2	8.24256	pop3_silico	TGCAGCAGGGATTTCCTTATCAGACTTATCTGACCCTTCTTGATCCTGAACAAATAGCAACAGCTTTAG
3638318	2	8.5454	pop1_silico	TGCAGCAGCAGCAGGTTAGTTGTCTTACAATAAGTCCGGTAAAATTGAGTCTCATTTCCTCTTATAGTT
4082987	2	8.5454	pop1_silico	TGCAGCAGCAGCAGGTTAGTTGTCTTACAATAAGTCCGGTAAAATTGAGTTTCATTTCCTCTTTTACTT
4088610	2	8.55803	pop2_silico	TGCAGACCAAAGAGAACAACAGGTTGAGATTTTTTTACAGATCGGAAGAGCGGTTCAGCAGGAATGCCG
4089289	2	8.55803	pop2_silico	TGCAGTGAAACTGGCGCCAAAAATCACAGATATTGTAAAAGGAAAACTGAGGTTGGGAGCAAGAATTCT
3640072	2	10.7742	pop3_silico	TGCAGATCTGAATGTAAAGAGTAATACACCTTGCCTTGAGAAGACTAATATGTTTTTTACAGATCGGAA
3659515	2	10.7742	pop3_silico	TGCAGGGAAATAATATTTCCCGTATTCGTTTGGTATTTTTTCGACTTTGGATCAATATCAAAAGCTCTA
3632703	2	10.8443	pop1_silico	TGCAGTAAAAAGATGAATATGCTGATTTTCAAGTGTCTTCGGTATACAAGCTACTTTTACAGATCGGAA
4086498	2	10.8443	pop1_silico	TGCAGCTGATTATTTCAATCTACCATAGTGAGTCTTTTATCAAGCATTATAAAGTAATGAAAAAAGTTA
4089245	2	10.8443	pop1_silico	TGCAGACATCTATCCGTTATTGAATAACTAATTCTATTACAGATCGGAAGAGCGGTTCAGCAGGAATGC
3631017	2	11.9806	pop1_silico	TGCAGTGAAACTGCTGCCAAAAATCACAGATACTGTAAAAGAAAAACTGAGGTTGGGAGCAAGAATTCT
3632475	2	11.9806	pop1_silico	TGCAGCACCGATTAGAATTGCTCTAAAAATCTGACCAGGAATATCCGCAAGATACCGAATAAAAAATGC
4091645	2	11.9806	pop1_silico	TGCAGTGCATTAGCATGCTATCGCCCAAGTATAAGGAAATTATACCAGAAAAAGTAAAAAAAGAAAAGC
3635735	2	12.477	pop2_silico	TGCAGAGCCAAACACACGCAGAGTGACTATAGTTTACAGATCGGAAGAGCGGTTCAGCAGGAATGCCGA
3636575	2	12.477	pop2_silico	TGCAGTGACAGAAACTGATTTTGAATAAATTGATTCCGGTTACAGATCGGAAGAGCGGTTCAGCAGGAA
3640722	2	12.477	pop2_silico	TGCAGGGCTGCAAAGCTCAGATTGTTGTATGATAGTTTGAATGTTCTAAAGATCTTTGTTGGAAAAAAA
3660287	2	12.477	pop2_snp	TGCAGGTGTCTATGCATTGTGTCATAAATCACAAGAACAATGTGAGCTTTTGAGCCATACAGTTTACAG
4081697	2	12.5424	pop1_snp	TGCAGCAACGCTTCGTAATCCGCCGCGTCAACGTAATCCTCTGGATTCCCGACGTACCGCTCGGAATCC
4081816	2	12.5424	pop1_snp	TGCAGCATTTCTCAAGAAGAATAGTGTAGCTACAAAAGGACGTGTATCCACCGATGAGTCTGGCATTAC
4082714	2	12.5424	pop1_silico	TGCAGAGAAACCCGAGGCCCAGACCTGAAAAGGTCAAATAATTACAGATCGGAAGAGCGGTTCAGCAGG
4085010	2	12.5424	pop1_silico	TGCAGAGAAACCCGAGGCCCAGACCTGAAAAGGTCAATAATTACAGATCGGAAGAGCGGTTCAGCAGGA
4087108	2	12.5424	pop1_silico	TGCAGCACCGATTAGAATCGCTCGAAAAACCTGACCAGGAATATCTGCAAGATACCGAATAAAAAATGC
3637851	2	16.852	pop2_silico	TGCAGCTAAATAATTTGAATTTAGAGAAAAATATTCTGTTATATATTTGCATGTTACAGATCGGAAGAG
3659734	2	16.852	pop2_silico	TGCAGATGAATCAAAGTCCAAATTTTGAGACAGCAACGATATAATTGAATTATTTTCATAACAAACCTA
4082436	2	16.852	pop2_silico	TGCAGCTCCTGAACTCCACTCGCCGGAAAAAGCAAAAGTTAGCCGGAAAGCGCCGACGGAGTTGGTCTT
3632220	2	18.0285	pop2_silico	TGCAGCAGTGAGAGAATTCCCTTCGATGTCACAGAGAAGGTGTTCATCAACGTAGGTTTGCCACGACAT
3632641	2	18.0285	pop2_silico	TGCAGAATTAGAAAACTGTGACTGGTATGAATAATCCTAAACCCTAGGTAGTTACAGATCGGAAGAGCG
3636519	2	18.0285	pop2_silico	TGCAGCAATAACTTCTTCTTCTCCAATTGACTGCATTATCACAGCTACAGTTTCTCTAACTCTTGCAGC
3637285	2	18.0285	pop2_silico	TGCAGAATTCGATAGTTTATTACATCTTTGTTCGATTCTTGCGTTACAGATCGGAAGAGCGGTTCAGCA
3637359	2	18.0285	pop2_silico	TGCAGAATTTGATAGTTTATAACATCTTTGTTTGATTCTTGCGTTACAGATCGGAAGAGCGGTTCAGCA
3638651	2	18.0285	pop2_silico	TGCAGCTATTCTAGGTCAAGACGGCAGCGTTTGGGCTCAGAGCGCTAGTTTCCCTCAGGTTTTCAATCG
4084586	2	18.0285	pop2_silico	TGCAGAGTGCATCGTAATATTTATTACAATTTGGTATATACTATTGATATAAAAGCAGTTACAGATCGG
4085837	2	18.0285	pop2_silico	TGCAGAATAAGAAAACTGTGATTGGTATGAATAATCCTAAACCCTAGATAGTTACAGATCGGAAGAGCG
3631289	2	18.7924	pop1_snp	TGCAGATAAAATTATGAAATACAGGTTTTATAAATTATCTTCCATTCGATGTTACAGATCGGAAGAGCG
3634288	2	18.7924	pop1_silico	TGCAGGCAGCCTTGGGCTGAAATTGAAAACAATAATTGTAGATACAGAAATGAAACTGATCACAGACAA
3635436	2	18.7924	pop1_snp	TGCAGCCCTTGCACGAGCCATTGATCTTGCAGAATCTTCATTTGTTGACAAATGAATGATTTGGGATTA
3658760	2	18.7924	pop1_silico	TGCAGCTGTCTCTGATCCCACTCAATTCCGATCAGTTGTGGGGGCTCTCCAATACGCTACTCTCACCAG
3659077	2	18.7924	pop1_silico	TGCAGACAAGAGCCTTATCAGCAGCTTCAAACCCAGGAGGCTGCTGCATATAAACCTACTCCTCAAGGG
4083117	2	18.7924	pop1_silico	TGCAGGCAGCCTTGGGCTGAAATTGAAAGCAATAATTGTAAATACAGAAATGAAACTGATCACAGACAT
4083611	2	18.7924	pop1_silico	TGCAGAAACTGTCATTTTATACCTTTCCTAACACTGGAGCCATTCCCATTATTACCGAAGCCAGAGCTG
4084315	2	18.7924	pop1_silico	TGCAGGCAACAGTTTTGAACAAGTGACTTCAGAGCCCATTACAGGGGCTAGCAGAGAGATGGCGCGAAG
4085194	2	18.7924	pop1_silico	TGCAGACAAGAAACATGATTCTTCTCCAACCCTAACACGCGGGCCATGCGGCTGTTATCCCTTGCGCCC
4087214	2	18.7924	pop1_silico	TGCAGGCAGCCCTGGGCTGAAATTGAAAACAATAATTGTAAATACAGAAATGAAACTGATCACAGACAT
4090570	2	18.7924	pop1_silico	TGCAGGCAGCCTTGGGCTGAAATTGAAAACAATAATTGTAAATACAGAAATGAAACTGGTCACAGACAT
4087204	2	20.5285	pop2_silico	TGCAGTATAAACAGCAAGACTGAGGCCTGCAAATTTTACAAACCCTACATTTTTGTCATAGTTGGGATT
3633420	2	24.3747	pop2_snp	TGCAGCAAGAGGAGAGAATCTTGTAGAAATACGAAGGGAACGAGAATTGACTAAGAAGTAGTTTGGATT
3637745	2	24.3747	pop2_silico	TGCAGAATGGTTTTCCGCTCTTGATCATTGAACAATATCTGTCGCAAGAAATTACAGATCGGAAGAGCG
3637086	2	24.9653	pop1_silico	TGCAGAAGAAAATATATGCCAAGTGCTGACATAACATACATCAAACGATCTCGTCCGCTAATATGTGAT
4084854	2	24.9653	pop1_silico	TGCAGAAGAAAATATATGTCACGTGCTTACATAACATACATCAAACGATCTCGTCCGCTAATATGTGAT
4085073	2	24.9653	pop1_silico	TGCAGACGAAGCTGCCAAGAAAACTAAATTGAAAAATGATGAAGATCGACCTGCGTTTACAGATCGGAA
3631777	2	26.6698	pop1_silico	TGCAGTGGTGACGTTGGCTTTCTGGATAGTGATAAAGATCTTCACTCCAGCATTTCTTTTGTTCAAGAA
3632469	2	26.6698	pop1_silico	TGCAGCAGGTCATCTCTTACATTCACGCAGTCCGCACATCGTTGACCGTTGATCAAAATCGGAGTATCC
3659147	2	26.6698	pop1_silico	TGCAGATTAGTTGTATGATTTCGTCTTTGCACTGAATCTGCATAACAATTCACCCATATGAATTAGTTG
3660404	2	26.6698	pop1_silico	TGCAGAATCCGTTAGGCCTATTAGTTATGAAGCAGAACCTTTTGTTACAGATCGGAAGAGCGGTTCAGC
4089658	2	26.6698	pop1_silico	TGCAGGATACATTGCTCCCGAAGTATTCTCTAGGAATTTTGGCAGCGTTTCTCATAAGTCTGATGTATA
4090465	2	26.6698	pop1_silico	TGCAGTTGCAGTCGGAGAGATGTCTAAGGTGCATATTGTGATAATAGGTAAATGTTTTAGATTTGTGGA
3630046	2	26.6698	pop3_silico	TGCAGCTCCAATAATAAGCCCTGCAACTCCAATAATCACCGTGGGTGTTGGAGAATCTTACAGATCGGA
3659206	2	26.6698	pop3_silico	TGCAGAACTAGCAGCTATGCAGGTTGTCAAGGTAATATGTTCCACTATGCTATGCTAGTTCAACCTGGT
4079292	2	26.6698	pop3_silico	TGCAGCTCCAATAATCAGCCCTGCAACTCAAATAATCACCGTGGGTGTTGGAGAATTGTAAATTATTCG
4082132	2	26.6698	pop3_snp	TGCAGAACGATCTCCAATTGGATTGCAAAACATTGTATGATATTGCAATTGGCACTGCTCGTGGATTAG
4088930	2	26.6698	pop3_silico	TGCAGATCCATCTCCGTCGTCTTCATTTATTTTGATCCCGCTTTCCGGTGCGCTTGCAATTGTCGAATT
4089051	2	26.6698	pop3_silico	TGCAGTTACATCTGATTCATATTCCCGGGGTGCAGAGGAGGAAGCATATTGTGAAAGCCATATTTCCTC
3630170	2	27.2254	pop1_silico	TGCAGCTAAGAAAAGAAACACTACTGCTACTTCTGCCTCACTTGAAACTTTACAGATCGGAAGAGCGGT
3638130	2	27.2254	pop1_silico	TGCAGCTCCAATAATCAGCCCTGCAACTCAAATAATCACCGTGGCTGTTGGATAAATTACTCGATATAC
4090423	2	27.2254	pop1_silico	TGCAGCTGCAAGGGACAAAATGTGATATGATCAATATATATCTAAAGAGATAAACCTTTTGACTATCAA
3639032	2	27.7809	pop1_snp	TGCAGTATCCAATTTACAATCAAAAAAAGAAAAAAACAAATCTTCACATATATAACCATACAATTCCCT
3659932	2	27.7809	pop1_silico	TGCAGCTTCGCCATCTGTTCTAGTTCTTCTATCTTCTATCACTCTGTCAACTCTATTATTATAGGAGTT
4081318	2	27.7809	pop1_snp	TGCAGAGCACGGCTATTTCGTGAGGTATGTTATGTTACGTTTCTTTGTGTTATGCTGCTTATGCATGTG
4085565	2	27.7809	pop1_silico	TGCAGCTCCTGAACTCCACTCGCCGGAAAAAGCTTACAGATCGGAAGAGCGGTTCAGCAGGAATGCCGA
3660372	2	28.3365	pop1_silico	TGCAGTGTTTGTTTTGTCTGACGAGTTTTTACTAGACTTCCTAATAATCTCTCAAATCATACTCTGCCA
4081466	2	28.3365	pop1_snp	TGCAGTTATGATAAATGTATTGCCAGAAGGGTACATCATTACCTTCAATGTTGACATAACATTTTCCAT
4088091	2	28.3365	pop1_silico	TGCAGTGGTGACGTTGGCTTTCTGGATAAAGATCTTCACTCCAGCATTTCTTTTGTTCAAGAAAGAAAA
4106657	2	28.3365	pop1_silico	TGCAGTTTTCACACAGCAAAGTCAATTTTAGAGCCAAGATAAATTCAAGATGATAAGTGACTTGAATTT
3633304	2	28.892	pop1_snp	TGCAGTTTCTGGAAAGTTCGTTAGTCAGAGCAGAGTACAACGAATCAAACGCGCCGGCGTTCGACTGCA
3635210	2	28.892	pop1_snp	TGCAGGGTGGTTTCAAACTTTGCGCTTTCTTTTTCTATTATATCAGTGCTCACTGGTATCACCACCCTT
3638152	2	28.892	pop1_silico	TGCAGTTTATATAAATTGTTCAAATCGAGTCAGAATGAAATTACAGATCGGAAGAGCGGTTCAGCAGGA
4082202	2	28.892	pop1_silico	TGCAGTTTATATAAATTGTTCAAATCGAGTCAGAATGAAATAAACTGTCAAGAGTATTCAACCATAATT
4085269	2	28.892	pop1_silico	TGCAGTTGATATGGTGTTTTGCTAGCATCACTATACTGGTTGACAACTTGATACTTACACCAATTGACC
3631267	2	29.4538	pop1_silico	TGCAGGCAATCATAACATATTGCATTCTCGTAAGAAATACAACATATTTTCTACAATTATAAAATCTCA
3635004	2	29.4538	pop1_snp	TGCAGAAGGTATAGCAAACCGCAAAAACTCCCAAATTCCTTGAAACAGCTCCATAGAAATTGGAGATCT
3637678	2	29.4538	pop1_silico	TGCAGTCCGAACATGTATTATATCAAATATTATGGATTACAGACATTGAATGTTTTTGTCAGCTTGTGT
3638669	2	29.4538	pop1_silico	TGCAGTATCTCAGCCCCAGTAATAGATTCACCATTTTGAAGGCCCAAAGTCAATAATCTAGATGTTTCA
3638948	2	29.4538	pop1_silico	TGCAGTAAGATATTACCTTCTTTGAAGAAACCAGAATGAATTTGGCTAGCCTCTGAATCCTACTCATAA
3639515	2	29.4538	pop1_silico	TGCAGGCAATCATAACATATTGCATTCTCGTAAGAAATACAACATATTTTCTACAATATAAAATCTCAA
3661222	2	29.4538	pop1_silico	TGCAGATGAAGCGACTGTCAAAAGAAAGTACATGAAGCTGGCAGTGTTGCTTCATCCGGATAAGAACAA
4083946	2	29.4538	pop1_silico	TGCAGAAGTAATGAAATCACACATGATAATGACTCTTATATAAGATATAAGATGTATATAATACATTTA
4106416	2	29.4538	pop1_snp	TGCAGTAATGATTTGGTGACTGATCTTCCTCTTCAACTCAACTTGTATATATTCTTTCGTGAAATAAAT
3636198	2	29.4538	pop2_silico	TGCAGCAACTTTTCAAGTGAATCTACAAAACCGCTGTTGTCCTTTGGTTTTTCCATCTTACAGATCGGA
4080055	2	29.4538	pop2_snp	TGCAGAGGAGGTTCAGAAAATTGTCAATATTCTTGACAAGGTGGACAATCTTTTGAGGGTAATGAAATT
4081890	2	29.4538	pop2_snp	TGCAGGTGCAAATTTTGAAATCCTTCACTGTGTTTCTCTTCTTTCTCATACATGTTCATTAGTTTCAGC
4089112	2	29.4538	pop2_silico	TGCAGAAACATATTTTTCACTGTTTATAATCTTTTGATTACAGATCGGAAGAGCGGTTCAGCAGGAATG
4118688	2	29.4538	pop2_snp	TGCAGTTTTCAGAAGAGCAATAAGTCATTCATCATGCATCACAGAATGCAAATAATACTGCTACTTATT
3630356	2	30.5902	pop1_snp	TGCAGACAGGTAGATCAACCAGGTATGATCGGAAAGGTGGGAAGCATCTTGGGCGAAGAGAATGTGAAT
3630432	2	30.5902	pop1_silico	TGCAGCTTTTGACCGCTCATCATCCTTCTAGGAGGTAATTACAGATCGGAAGAGCGGTTCAGCAGGAAT
3631744	2	30.5902	pop1_silico	TGCAGAAGATGAAAAGAAGAATTAGTAGTTTCCTTTTTCTAATAATATGTTATGGAATTACAGATCGGA
3634734	2	30.5902	pop1_snp	TGCAGCGGATAAGTAATCAACTCCTACCAATTACACCGGAAATCACATTAGTGCATAAATGGCATTCGA
3635883	2	30.5902	pop1_snp	TGCAGTCCTAAACTTGCTGATCTTGAGATATAGTTGAAATGAACAACATCTATATTAGCCATTTGAAGA
3637067	2	30.5902	pop1_snp	TGCAGAGTTTCCACCTAGAATAGTCGTAGCACTACCAACACCGTTATTATTATTGTTATTATTACCATT
3637377	2	30.5902	pop1_snp	TGCAGTTTCAGAAACAAAAGAGATATTACCAGAGGAAGCTCCGGTTGAGGAGGTACGTCTTAGTATAAA
3659383	2	30.5902	pop1_silico	TGCAGTTGCATTATTTTTGTATTCTGTTTGGGTTATTTGTATTGGGCCTGGGTCGTATATTTGACCCGA
3659782	2	30.5902	pop1_silico	TGCAGCAGCAACATTCAAATCAGACTCAGAACTTTTCTCAAGTTCTTCTGTTGAAACGTTGGATTCATC
3661385	2	30.5902	pop1_snp	TGCAGATCATTTAGCAAAACATGGCATATCTTTAGATGATAATGTTGTATTTTTCATGCAATGCCTTCC
4080450	2	30.5902	pop1_snp	TGCAGTCACAGTAATAAAACTCATAATAAGATCGTTGATATAAAGCCAGAGTTTCAAATTTGAAGAGAT
4081661	2	30.5902	pop1_snp	TGCAGTAGCAGCAAGCTCCCCTTTCAACGCCCCAACAACAGCTTCTGCTATTTCAATAGCCACACCTTC
4083872	2	30.5902	pop1_silico	TGCAGATACTAATCCCTCGAGTCGGAGAAAACTACAATGGATGTCAAAGTTCTCCCTCAAACTTTAGTA
4087693	2	30.5902	pop1_silico	TGCAGCAGCAACATTCAAATCAGACTCTGAACTTTCCTCAAGTTCTTCAGTTGAAATGTTGGATTCATC
4087888	2	30.5902	pop1_silico	TGCAGAAGATGAAAAGAAGAATTAGCCATTTAGTTGCCTTTTTCTAATAATATGTTATGGAATTACAGA
4083567	2	30.5902	pop2_silico	TGCAGCCTCTCCCATTTCATTGTCATGTAAATGGTTTTTATATCCTTTTTTTCACTTAGACTCAGTAGA
4091771	2	30.5902	pop2_silico	TGCAGTAGAGCACAACTTCTGAACCTCAGCACCACATGAGATTATGCTCACAATTCCGCGCGTCATCCT
3629870	2	30.5902	pop2_silico	TGCAGTATGATGTATTTGCCTAAATATCAATTACAGATCAGAAGAGCGGTTCAGCAGGAATGCCGAGAC
3631322	2	30.5902	pop2_snp	TGCAGGAACTGTATCTCGGTAACGAGTCTTTGTTTCAACTAGTACCGGATTATGATCGTTTTTCGCATT
3633983	2	30.5902	pop2_silico	TGCAGAATTTTCTTATGTGGGTGAAATGCTTCGCCGCCCTCAAATAATAATGACTTTCATGGAATGACT
3636565	2	30.5902	pop2_snp	TGCAGCTAACGAAAGCTATGCATTAGAACATTATGCTCCACTTTTACTTAGCCTTCAGAATTGCAATTT
3659876	2	30.5902	pop2_silico	TGCAGTGAAACATGATTTTGCATTTTGCTCTTGAATCCTGAATTGATTGTACACACTTACAGATCGGAA
4080961	2	30.5902	pop2_snp	TGCAGAGTTATGATCCTCACTAGCATTTGCATACGAGTAATTTGCAGGAATGTAGTTATTGTAATTGTA
4090848	2	30.5902	pop2_silico	TGCAGTTTACTTTATTTATTTTATGTTATGGTTTTCTTATGCTTTTACAGATCGGAAGAGCGGTTCAGC
4087878	2	33.5314	pop1_silico	TGCAGCGCCAAGTCATCCTTCTTCCTTGAGATGGAGAGAAGCTTGAAGCTCCATTACAGATCGGAAGAG
4089629	2	33.5314	pop1_silico	TGCAGGCCACTCACACTGCCACGTGGCACAGCAGGTTTTCTATTTATTTTATTTTATTCATTATTTTCT
4079336	2	34.0932	pop1_silico	TGCAGCAGACATTCACAACAACAAAAATGAAAATTTATGCTATTATTGGTTCTATGTGCTCTCATAACA
3630193	2	34.6487	pop1_silico	TGCAGGGATGCATATTCCCCTGCTCTTTGTTTGCTGTAGAAACTAAAAGCTGCTTTGTTACAGATCGGA
3631236	2	34.6487	pop1_snp	TGCAGGCTTTGTGAGAAACGGAACTCGTTTCAGTAAAGCAACAGATTTGGCAAGTGGGTCTGTTGGTAG
3632663	2	34.6487	pop1_silico	TGCAGGATGGAGCAAAGTTAGGGAAGTTTCAAAACAAAAAATGTACAACCGTGTGCATGTAAATTGCTA
3637923	2	35.2043	pop1_silico	TGCAGGGATGCATATTCCCCTGCTCTTTGTTTGCTGTAGAACTAGAAACTAAAAGCTGCTTTGTTACAG
3640415	2	35.2043	pop1_silico	TGCAGGAGTCAAATCAGGCTCTAAAATCATTGGCATATAAACTTGAGGAAGAAAATCGCATATAATCTA
4085595	2	35.2043	pop1_silico	TGCAGAACTTCTAGATAATACCTCTTGAATTTATTTACAGATCGGAAGAGCGGTTCAGCAGGAATGCCG
4091378	2	35.2043	pop1_snp	TGCAGCCTGACGCCAACGTGATTATTCCAAATCTCATTAGCATTTTCTGTTTTTCCCATGTGTAGAGAA
3632409	2	36.3279	pop1_snp	TGCAGGGAAAATAATTATGATAGAAAAATATGGATGTAATCCCGAGCGAAGTTTTATAACAGACTGACC
3634226	2	36.3279	pop1_snp	TGCAGGCATTTTGGCCTGGCCTTCAGGTTTTTATTTTCTTATTTTTGATATTATACAATATCTTTACAG
3637119	2	36.3279	pop1_snp	TGCAGAAATGCAGACCTGGTAACGGGTAATCTTTGAGCAGGATTGGTCTCACACTCTCGGGTTTGAGGG
3659270	2	36.3279	pop1_silico	TGCAGGATTTAGGCCAGTTTTCACTGGTTTTGAAATTACAGATCGGAAGAGCGGTTCAGCAGGAATGCC
3659708	2	36.3279	pop1_silico	TGCAGTGCTTGGAAAAAGGTTCTGGGGCATTGGTGTCGAGTCAAGTTCTAATAGCATGTTTGGTTAGAA
4106584	2	36.3279	pop1_silico	TGCAGCTTCAAATGAAATTCTGGAAAATATGCGCTCCGAATCTGACTTTGACTCCAACACGAAAGTTGT
3634196	2	36.4343	pop2_snp	TGCAGCAGAATGATAATTACTATTCAATTCAGATGATCAGTGCATATATGTAACGTGGCCAATATGAAC
3636026	2	36.4343	pop2_snp	TGCAGTTGATCCACAATTTGTGCGCTTCTTTAGCACTTTTCTGTTCATGCACTCAAGTCCTACAACATC
3659358	2	36.4343	pop2_silico	TGCAGAATCAAAATGGTGCCCTTTCTGTACCAATTACAGATCGGAAGAGCGGTTCAGCAGGAATGCCGA
4084730	2	36.4343	pop2_snp	TGCAGCGTATAGTGATCCAAACATCATCAGCCAGAAGCTCCCCATTGTCAAGCATGCGACCCAAAAGCT
4079743	2	36.4343	pop3_silico	TGCAGAGATAAGTACCAAACTTGCTGCTTTATCCACCTGTATAATCAAGGCACAAAAGCACCTTGTAAT
4084983	2	36.4343	pop3_silico	TGCAGCTTTATAACCCTTGTATTTACTAGGGTTTGTTATGGGAAAGAGAAAATGTAGGGTGAGTTTGAC
3629612	2	36.8897	pop1_snp	TGCAGCTTCTTAGGCTTTTACCTTCTCTTGTTGATAAAAGGCCACTCTTCCTTTTTATATATCATATAC
3633055	2	36.8897	pop1_snp	TGCAGACTTTATTTTTTGCAAACAAACAGAAGACTGAGGCTGCAATAACTGAGTTGCTTGTTGGGTTGA
3640180	2	36.8897	pop1_silico	TGCAGAACCAATCAGCTAGTAAGAGAGAACATACTTGAAAGAGGGGATACCACAGTATAAGAGATTACA
3630822	2	37.1706	pop2_silico	TGCAGAAATGCAGACCTGGTAACGGGTGCTCTTTGAGCAGGATTGGTCTCACACTTTAGGGTTTGAGGG
3629670	2	37.4515	pop1_silico	TGCAGAGGGCTAGTTTCAATGGGTCAAATTCTTTCTTTACAGATCGGAAGAGCGGTTCAGCAGGAATGC
3629676	2	37.4515	pop1_silico	TGCAGCGTTAGTTTTATTCAGTTTTGGGTCGTTAGTTTTGGGCCTGGGTTATGTTTGTTTGACCCAGTT
3629697	2	37.4515	pop1_silico	TGCAGAATAACACTTGTCAAAAAAATCTATACAGCGCAGAACAGGAAGCCATACCTTGGAGCCTGATCT
3629781	2	37.4515	pop1_silico	TGCAGCTTCAAACGAAATTTTGGAAAATATTCGCTTCGAATCTTACTTCGACTCCAACACAAAAGTTGT
3632339	2	37.4515	pop1_silico	TGCAGATAATATTTCAAAATGAAACATGATGCGTCGGAAGTTACAGATCGGAAGAGCGGTTCAGCAGGA
3632476	2	37.4515	pop1_silico	TGCAGAAATTTCGGTACAGTCCCCAGCAAACTCTGTAAATAATAAAACCAAACAATTACAGATCGGAAG
3633543	2	37.4515	pop1_silico	TGCAGCAGATAACAAGAATTGATGAGTGATATGATATGCAAAAATGTTGTATTTTGTGTAGAAGAAATG
3634552	2	37.4515	pop1_silico	TGCAGAATTATAACAAAATACTCAACAATCACAACTAAGTCTTGTCTCACTAAATTGGGAATAACAAAA
3634791	2	37.4515	pop1_silico	TGCAGAAAATACATTACTTATTTTTTTAGTGGATTTTGAAATAAATGCACTTTATGCATTTTTATTAGA
3635795	2	37.4515	pop1_silico	TGCAGAAAATATTACTTATTTTTTTAGTGGACTTTGAAATAAATGCATTTTATGCATTTTTATTAGATT
3637225	2	37.4515	pop1_silico	TGCAGATTGCTAGAATCAAGCCATCGGTGACCTACGTTGCAGCAGAGGAAATATTGAGCCTTGTAACTG
3637273	2	37.4515	pop1_silico	TGCAGTTGCCTTTGACTATCTCTTTTCCTTTTTTACAGATCAGAAGAGCGGTTCAGCAGGAATGCCGAG
3637515	2	37.4515	pop1_silico	TGCAGAATTATAACAAAATACTCAACTATCACAACTAAGTCTTGTCTCACTAAATGGGGAATAACAAAA
3637638	2	37.4515	pop1_silico	TGCAGTTCTTCAACAACAGGGACCACATTTTCATTGTTTGGATCTCGCAAAAAGACCTAGTACCACAAT
3638796	2	37.4515	pop1_silico	TGCAGAAAATAGCGCATGTATGTTTGCAAGAAATGTTACAGATCGGAAGAGCGGTTCAGCAGGAATGCC
3639859	2	37.4515	pop1_silico	TGCAGAGGAATTTTAGATGTTCCTTACTGCCATGATGCTTCTCAGGTGGAGTTACAGATCGGAAGAGCG
3640164	2	37.4515	pop1_silico	TGCAGGAAATTTATAGAGAATGCTGCCGTAATTATGATGTCTAGGAGTTACAGATCGGAAGAGCGGTTC
3659029	2	37.4515	pop1_silico	TGCAGGGCCCATCGGGCCTCTCTAACCATGAGCCGTGCACCCTCTTCTATCCAAACCCCCACTTTTCAT
3659500	2	37.4515	pop1_silico	TGCAGGAAATTTTATAGAGAATGCTGCCGTAATTATGATGTCTAGGAGTTACAGATCGGAAGAGCGGTT
4080482	2	37.4515	pop1_snp	TGCAGTCTCCATGGCATAAAGAGGCAATTGGCAACTACCTATACTCCTCAGTAAAATGGAGTACCAGAA
4086706	2	37.4515	pop1_silico	TGCAGAATGGGCCCGGGGACTTTCCTGAGCCCAGCCGAAGCATGGACCCATTCACATCATCTCAATCCT
4080839	2	39.2372	pop2_snp	TGCAGATATCACCATAACTTATCACTGCACTATAAAAATGTAAGCATAAGCGCATCTATGCCACTTACA
4083333	2	39.2372	pop2_silico	TGCAGGGCTGCAAAGCTCAGATTGTTGTATGACAGTTTGAATGTTCCAAAGATCTTAGTTGGAAAAAAA
4090042	2	39.2372	pop2_silico	TGCAGTTTATCTTTTTCAAGTTTATTGAATAATTGAAGTATCCGGCGGTGATTCGTATATCTAATGTCT
4086877	2	40.3584	pop1_silico	TGCAGGCACATGTTGTTAGTGGTAGTTTACAGATCGGAAGAGCCGTTCAGCAGGAATGCCGAGACCGAT
3640686	2	41.2401	pop3_silico	TGCAGAAAAATTTGTATGAAACAATGTGATGTGAACCAATTGCTGGACCTTTCCTCCTTCTTTTCGGGT
3661145	2	41.2401	pop3_silico	TGCAGAAACTTTCAAAGCCCAAACCCATCAGACAAACAAGAATACTAAGAATCCTGATTTGAAAAATTG
4082437	2	41.2401	pop3_silico	TGCAGGACCTTTGGCAGCAAAACATAGTTTAGATCACATATCATGTACTGATACATTCTGGAGTTCGGT
4089545	2	41.2401	pop3_silico	TGCAGTAATATTACCTTCATTACAATTCCAATGAAAAGCCAACCATACTTCACCATATGATCCACGACC
3631865	2	42.063	pop1_snp	TGCAGGAACAATTTTGCTAATATAAAACGACACAAGTCTTTTACTGTGCATTTACAGATCGGAAGAGCG
3632348	2	42.063	pop1_snp	TGCAGTCAAAAGTGGCCGCAGTGGCGCCATGGTAATTTGGGCATACATGGATTGGTTTGGATTGTGCTA
3632971	2	42.063	pop1_snp	TGCAGTCTTATCCCAGCATTACTGTTTGTTTGTGATCTATACTGGTATAAATATATGTTACAGATCGGA
3634372	2	42.063	pop1_snp	TGCAGTTTGTCACATAGTCAAATACATTATCTAGATCAACAACTCTAGTTTTGAATCTTTACAGATCGG
3634914	2	42.063	pop1_snp	TGCAGCAAAGTTGGTTTCTATAAGTCCGTCGTTGTCTGGGCCATCTTGTGCTCCTGTATCAGCTCCATC
3636124	2	42.063	pop1_snp	TGCAGGTGTTGAAGAAACCAGTTCTACCACCATTGGTTGTGCAAGAATCTAGGCGTCCTCGAACGATGA
3639399	2	42.063	pop1_snp	TGCAGATAAAACAAATTCATTTCTTAGCTTTCATATCATACATACAACAATAAAGTAAAACAATTATTA
4080227	2	42.063	pop1_snp	TGCAGTTTCAACGTCATTTTCCGTAGCACAGGCAGCTAATAATAAATTGAATGTAACAACATCCGGAGA
4082801	2	42.063	pop1_silico	TGCAGTTTGATTTCTTGAGATTGTGATATTTGAGTTTATGTGAATATCATTGATGTTGTAAATATTAGA
4087686	2	42.063	pop1_silico	TGCAGCACAACCTATAGTACGATTCGTGCACTCACTTGTTCTATCCATCAGATCAGCCACATCAATTAC
4089599	2	42.063	pop1_silico	TGCAGTCGGTGTTGAAAACAACTATACTCAATCACTTCCATTTTCTTACAGATCGGAAGAGCGGTTCAG
3631334	2	42.063	pop2_snp	TGCAGTTCCTACACTTCATTTGTCGAGAAGTAGATTGAAAAATGCATAAGCTAATGATTGAAGAGATGA
3638101	2	42.063	pop2_silico	TGCAGTAGTTTAGTTGTCTGATTTTGAATTGGTGTGTGAACTCTGATTTTCCTCTAATGGCCTCTTCGT
3629696	2	42.3408	pop2_silico	TGCAGTAAGCAACAAAGTGACAGTAACTCTTGCTCAGGAACACAATTTACTACAGTCACAGCATACTCG
3629994	2	42.3408	pop2_silico	TGCAGCATGCAAAAATAAAAGGTACCAGAAAATAAGAAAGATTCCCAGTATACTTACAGATCGGAAGAG
3630684	2	42.3408	pop2_silico	TGCAGAAAAATGTGTTATATGTGAAGCTGACCAAGTGTGCCTTTGGAGTAGAAGAGATAGATTATTTGG
3632293	2	42.3408	pop2_silico	TGCAGAACATATGATCTTTGGCGGTGGGTTTTCAACACGGTTTTCTTTGTTATGAAATGTGACTGTATA
3633105	2	42.3408	pop2_snp	TGCAGCCGTTTTGGAAAATTTGTTGAGATTCAATTCGATAAGTATGGACGAATATCCGGTGCAGCTATT
3633385	2	42.3408	pop2_snp	TGCAGCGTCAACTAGCATTTCTGCTACGGGCATGGGGTACTTATCTTTTGGAGTGGCAGAATTTACAGA
3634116	2	42.3408	pop2_snp	TGCAGCATGTGGCCAAAAATGTAAGGATCCACTCACAGAAACTCCCTTTGGTTCACCTTGTGGTTGTGT
3634816	2	42.3408	pop2_snp	TGCAGATCTGTAAATGTGTCTATTGTCCTATTGATGAAATATCATGAAAACAGCAAAATCCAAAAACCA
3635483	2	42.3408	pop2_silico	TGCAGGTTTAGTTTCCTCAACTTTCACGACAACGGAATTCTCTTTCGCTGCTTTAGGGGGCAAAGGTGC
3635547	2	42.3408	pop2_silico	TGCAGATTCAAACGAAATTCTTGAATATATACGTTCCGAATCTGACTTTGACTCCAACACAAAAGTTGT
3635662	2	42.3408	pop2_snp	TGCAGGATCTTGACATGGGAGGATGCTTACTATGACAATCTTGATAATTGTGATTCTTCCCAAAGTATG
3636963	2	42.3408	pop2_snp	TGCAGATTTCTGCTGTCAATGAAACATTAGTTGAAGGGAAGGCCTGTGAGCTAGCTGATACATGTGAGC
3637064	2	42.3408	pop2_silico	TGCAGTGAACATCTCTATCAGACACTTGCATAAATTCTGGTTCTTTTTTTTATGAGACTGGATCAAACT
[truncated: 7,794 more rows]
